# Supplementary material for: ABCF ATPases Involved in Protein Synthesis, Ribosome Assembly and Antibiotic Resistance: Structural and Functional Diversification across the Tree of Life
Source: J Mol Biol. 2019 Aug 23;431(18):3568–90. doi: 10.1016/j.jmb.2018.12.013 (PMC6723617; doi:10.1016/j.jmb.2018.12.013)
Supplement: Supplementary file 1 — S1 Table. Taxonomy of 4505 species, and their ABCF composition. All species considered in the analysis are listed, ordered by taxonomy. The number and identity of ABCF subfamilies are recorded. S2 Table. Classification of 16,848 ABCF sequences into subfamilies, accompanied by domain assignments. The unique sequence identifiers are included for retrieval of data from online repositories. S3 Table. Domain coordinates. The domain coordinates for the representative sequences in Fig. 3A are listed. In the second tab, all the coordinates for each identified domain in all ABCFs are given. As these are from HMM hits, the same domain can have more than one hit in each protein. For example, the ABC1 HMM always hits the ABC2 domain, and vice versa. Duplicate domain hits were removed when generating Fig. 3A. S4 Table. Presence and absence of EFL, eEF1A and eEF3 in eukaryotes. Where the distribution is unchanged within a specific taxonomic lineage, those rows are collapsed down to one, and the highest common taxonomic rank is given. The full lineage data are available in the second tab. S5 Table. Transit peptide predictions. Predictions were made separately for plastid-containing and non-plastid containing eukaryotes. The description of the output format is shown below the predictions. Table S6. Primers used in the study Table S7. The starting OD600 of E. coli CFT073 and its derivatives S1 Figure. Ladderized version of the Fig. 1 tree. All branch support values and taxon names including subfamily identity are shown. Branch coloring is as per Fig. 1. Orange stars show Uup sequences that have truncated Arm subdomains. S2 Figure. Sequence logos of domains show amino acid biases. Sequence logos of each domain HMM. The height of stacked amino acids at each position show the information content, in bits, with letters dividing the height according to their estimated probability. Beneath the stacked amino acids there are three lines showing probabilities; line 1 is occupancy, the probab [file mmc1.zip › SI 2/TableS1_Taxonomy_ABCF_composition.xlsx]

## Sheet: mergedKingdom
NCBI TaxID	Superkingdom	Kingdom	Phylum	Class	Order	Family	Genus	Species	n ABCFs	Subfamilies
1287680	Eukaryota	Fungi	Ascomycota	Dothideomycetes	Botryosphaeriales	Botryosphaeriaceae	Neofusicoccum	Neofusicoccum_parvum_UCRNP2	5	New1, ABCF3, ABCF5, ABCF2, eEF3
336722	Eukaryota	Fungi	Ascomycota	Dothideomycetes	Capnodiales	Mycosphaerellaceae	Zymoseptoria	Mycosphaerella_graminicola_IPO323	5	ABCF2, New1, ABCF5, eEF3, ABCF3
383855	Eukaryota	Fungi	Ascomycota	Dothideomycetes	Capnodiales	Mycosphaerellaceae	Pseudocercospora	Pseudocercospora_fijiensis_CIRAD86	5	New1, ABCF5, ABCF3, eEF3, ABCF2
717646	Eukaryota	Fungi	Ascomycota	Dothideomycetes	Capnodiales	Teratosphaeriaceae	Baudoinia	Baudoinia_compniacensis_UAMH_10762	4	ABCF3, ABCF2, eEF3, New1
985895	Eukaryota	Fungi	Ascomycota	Dothideomycetes	Pleosporales	Leptosphaeriaceae	Leptosphaeria	Leptosphaeria_maculans_JN3	5	ABCF3, New1, ABCF5, eEF3, ABCF2
321614	Eukaryota	Fungi	Ascomycota	Dothideomycetes	Pleosporales	Phaeosphaeriaceae	Parastagonospora	Phaeosphaeria_nodorum_SN15	6	eEF3, ABCF3, New1, ABCF5, ABCF5, ABCF2
930090	Eukaryota	Fungi	Ascomycota	Dothideomycetes	Pleosporales	Pleosporaceae	Bipolaris	Bipolaris_oryzae_ATCC_44560	6	eEF3, ABCF5, ABCF5, ABCF3, New1, ABCF2
930089	Eukaryota	Fungi	Ascomycota	Dothideomycetes	Pleosporales	Pleosporaceae	Bipolaris	Bipolaris_zeicola_26-R-13	6	New1, ABCF3, ABCF2, ABCF5, ABCF5, eEF3
665912	Eukaryota	Fungi	Ascomycota	Dothideomycetes	Pleosporales	Pleosporaceae	Bipolaris	Cochliobolus_sativus_ND90Pr	6	New1, ABCF2, ABCF5, ABCF5, eEF3, ABCF3
861557	Eukaryota	Fungi	Ascomycota	Dothideomycetes	Pleosporales	Pleosporaceae	Pyrenophora	Pyrenophora_teres_f._teres_0-1	6	ABCF2, ABCF5, ABCF5, eEF3, New1, ABCF3
426418	Eukaryota	Fungi	Ascomycota	Dothideomycetes	Pleosporales	Pleosporaceae	Pyrenophora	Pyrenophora_tritici-repentis_Pt-1C-BFP	6	ABCF3, ABCF2, eEF3, New1, ABCF5, ABCF5
671987	Eukaryota	Fungi	Ascomycota	Dothideomycetes	Pleosporales	Pleosporaceae	Setosphaeria	Setosphaeria_turcica_Et28A	6	New1, ABCF2, ABCF5, ABCF5, eEF3, ABCF3
1220924	Eukaryota	Fungi	Ascomycota	Eurotiomycetes	Chaetothyriales	Cyphellophoraceae	Cyphellophora	Phialophora_europaea_CBS_101466	5	eEF3, ABCF5, ABCF2, New1, ABCF3
1182541	Eukaryota	Fungi	Ascomycota	Eurotiomycetes	Chaetothyriales	Herpotrichiellaceae	Capronia	Capronia_coronata_CBS_617.96	5	eEF3, ABCF3, New1, ABCF5, ABCF2
1182542	Eukaryota	Fungi	Ascomycota	Eurotiomycetes	Chaetothyriales	Herpotrichiellaceae	Capronia	Capronia_epimyces_CBS_606.96	5	ABCF5, eEF3, ABCF3, New1, ABCF2
1279043	Eukaryota	Fungi	Ascomycota	Eurotiomycetes	Chaetothyriales	Herpotrichiellaceae	Cladophialophora	Cladophialophora_carrionii_CBS_160.54	4	eEF3, New1, ABCF3, ABCF2
1182543	Eukaryota	Fungi	Ascomycota	Eurotiomycetes	Chaetothyriales	Herpotrichiellaceae	Cladophialophora	Cladophialophora_psammophila_CBS_110553	5	eEF3, ABCF3, ABCF2, ABCF5, New1
1182544	Eukaryota	Fungi	Ascomycota	Eurotiomycetes	Chaetothyriales	Herpotrichiellaceae	Cladophialophora	Cladophialophora_yegresii_CBS_114405	4	eEF3, ABCF3, New1, ABCF2
1168221	Eukaryota	Fungi	Ascomycota	Eurotiomycetes	Chaetothyriales	Herpotrichiellaceae	Coniosporium	Coniosporium_apollinis_CBS_352.97	6	ABCF3, eEF3, New1, ABCF2, ABCF5, ABCF5
344612	Eukaryota	Fungi	Ascomycota	Eurotiomycetes	Eurotiales	Aspergillaceae	Aspergillus	Aspergillus_clavatus_NRRL_1	5	ABCF5, New1, ABCF3, eEF3, ABCF2
332952	Eukaryota	Fungi	Ascomycota	Eurotiomycetes	Eurotiales	Aspergillaceae	Aspergillus	Aspergillus_flavus_NRRL3357	5	eEF3, ABCF5, ABCF3, ABCF2, New1
330879	Eukaryota	Fungi	Ascomycota	Eurotiomycetes	Eurotiales	Aspergillaceae	Aspergillus	Aspergillus_fumigatus_Af293	5	New1, eEF3, ABCF3, ABCF5, ABCF2
227321	Eukaryota	Fungi	Ascomycota	Eurotiomycetes	Eurotiales	Aspergillaceae	Aspergillus	Aspergillus_nidulans_FGSC_A4	5	ABCF5, ABCF2, ABCF3, New1, eEF3
425011	Eukaryota	Fungi	Ascomycota	Eurotiomycetes	Eurotiales	Aspergillaceae	Aspergillus	Aspergillus_niger_CBS_513.88	5	eEF3, New1, ABCF3, ABCF2, ABCF5
510516	Eukaryota	Fungi	Ascomycota	Eurotiomycetes	Eurotiales	Aspergillaceae	Aspergillus	Aspergillus_oryzae_RIB40	5	New1, eEF3, ABCF5, ABCF3, ABCF2
341663	Eukaryota	Fungi	Ascomycota	Eurotiomycetes	Eurotiales	Aspergillaceae	Aspergillus	Aspergillus_terreus_NIH2624	5	New1, ABCF5, eEF3, ABCF3, ABCF2
331117	Eukaryota	Fungi	Ascomycota	Eurotiomycetes	Eurotiales	Aspergillaceae	Neosartorya	Neosartorya_fischeri_NRRL_181	5	New1, ABCF2, eEF3, ABCF5, ABCF3
500485	Eukaryota	Fungi	Ascomycota	Eurotiomycetes	Eurotiales	Aspergillaceae	Penicillium	Penicillium_chrysogenum_Wisconsin_54-1255	5	eEF3, ABCF3, New1, ABCF2, ABCF5
441960	Eukaryota	Fungi	Ascomycota	Eurotiomycetes	Eurotiales	Trichocomaceae	Talaromyces	Talaromyces_marneffei_ATCC_18224	5	New1, ABCF3, ABCF2, ABCF5, eEF3
441959	Eukaryota	Fungi	Ascomycota	Eurotiomycetes	Eurotiales	Trichocomaceae	Talaromyces	Talaromyces_stipitatus_ATCC_10500	5	ABCF3, ABCF5, New1, eEF3, ABCF2
339724	Eukaryota	Fungi	Ascomycota	Eurotiomycetes	Onygenales	Ajellomycetaceae	Ajellomyces	Ajellomyces_capsulatus_NAm1	5	ABCF3, New1, eEF3, ABCF5, ABCF2
559298	Eukaryota	Fungi	Ascomycota	Eurotiomycetes	Onygenales	Ajellomycetaceae	Ajellomyces	Ajellomyces_dermatitidis_SLH14081	5	ABCF5, eEF3, New1, ABCF3, ABCF2
663331	Eukaryota	Fungi	Ascomycota	Eurotiomycetes	Onygenales	Arthrodermataceae	Arthroderma	Arthroderma_benhamiae_CBS_112371	5	ABCF3, ABCF5, eEF3, New1, ABCF2
554155	Eukaryota	Fungi	Ascomycota	Eurotiomycetes	Onygenales	Arthrodermataceae	Arthroderma	Arthroderma_otae_CBS_113480	5	ABCF2, eEF3, New1, ABCF5, ABCF3
535722	Eukaryota	Fungi	Ascomycota	Eurotiomycetes	Onygenales	Arthrodermataceae	Microsporum	Microsporum_gypseum_CBS_118893	5	ABCF5, ABCF2, eEF3, New1, ABCF3
559305	Eukaryota	Fungi	Ascomycota	Eurotiomycetes	Onygenales	Arthrodermataceae	Trichophyton	Trichophyton_rubrum_CBS_118892	5	ABCF5, ABCF2, ABCF3, eEF3, New1
663202	Eukaryota	Fungi	Ascomycota	Eurotiomycetes	Onygenales	Arthrodermataceae	Trichophyton	Trichophyton_verrucosum_HKI_0517	5	New1, eEF3, ABCF3, ABCF2, ABCF5
246410	Eukaryota	Fungi	Ascomycota	Eurotiomycetes	Onygenales	no info	Coccidioides	Coccidioides_immitis_RS	4	New1, ABCF2, ABCF3, eEF3
222929	Eukaryota	Fungi	Ascomycota	Eurotiomycetes	Onygenales	no info	Coccidioides	Coccidioides_posadasii_C735_delta_SOWgp	4	eEF3, ABCF3, ABCF2, New1
336963	Eukaryota	Fungi	Ascomycota	Eurotiomycetes	Onygenales	Onygenaceae	Uncinocarpus	Uncinocarpus_reesii_1704	5	ABCF5, New1, ABCF2, eEF3, ABCF3
1263415	Eukaryota	Fungi	Ascomycota	Eurotiomycetes	Verrucariales	Verrucariaceae	Endocarpon	Endocarpon_pusillum_Z07020	5	New1, eEF3, ABCF3, ABCF5, ABCF2
1116229	Eukaryota	Fungi	Ascomycota	Leotiomycetes	Helotiales	Helotiaceae	Glarea	Glarea_lozoyensis_ATCC_20868	5	ABCF2, ABCF3, eEF3, New1, ABCF5
332648	Eukaryota	Fungi	Ascomycota	Leotiomycetes	Helotiales	Sclerotiniaceae	Botrytis	Botryotinia_fuckeliana_B05.10	6	New1, eEF3, ABCF5, ABCF2, ABCF2, ABCF3
665079	Eukaryota	Fungi	Ascomycota	Leotiomycetes	Helotiales	Sclerotiniaceae	Sclerotinia	Sclerotinia_sclerotiorum_1980_UF-70	5	eEF3, ABCF5, ABCF2, New1, ABCF3
39416	Eukaryota	Fungi	Ascomycota	Pezizomycetes	Pezizales	Tuberaceae	Tuber	Tuber_melanosporum	5	eEF3, New1, ABCF5, ABCF2, ABCF3
1069680	Eukaryota	Fungi	Ascomycota	Pneumocystidomycetes	Pneumocystidales	Pneumocystidaceae	Pneumocystis	Pneumocystis_murina_B123	3	ABCF2, ABCF2, eEF3
237561	Eukaryota	Fungi	Ascomycota	Saccharomycetes	Saccharomycetales	Debaryomycetaceae	Candida	Candida_albicans_SC5314	7	eEF3, eEF3, ABCF2, ABCF2, New1, ABCF3, ABCF3
573826	Eukaryota	Fungi	Ascomycota	Saccharomycetes	Saccharomycetales	Debaryomycetaceae	Candida	Candida_dubliniensis_CD36	4	ABCF3, ABCF2, eEF3, New1
273371	Eukaryota	Fungi	Ascomycota	Saccharomycetes	Saccharomycetales	Debaryomycetaceae	Candida	Candida_orthopsilosis	4	eEF3, ABCF3, ABCF2, New1
590646	Eukaryota	Fungi	Ascomycota	Saccharomycetes	Saccharomycetales	Debaryomycetaceae	Yamadazyma	Candida_tenuis_ATCC_10573	5	New1, ABCF3, eEF3, ABCF2, ABCF2
294747	Eukaryota	Fungi	Ascomycota	Saccharomycetes	Saccharomycetales	Debaryomycetaceae	Candida	Candida_tropicalis_MYA-3404	4	New1, ABCF2, eEF3, ABCF3
284592	Eukaryota	Fungi	Ascomycota	Saccharomycetes	Saccharomycetales	Debaryomycetaceae	Debaryomyces	Debaryomyces_hansenii_CBS767	5	ABCF5, New1, eEF3, ABCF2, ABCF3
379508	Eukaryota	Fungi	Ascomycota	Saccharomycetes	Saccharomycetales	Debaryomycetaceae	Lodderomyces	Lodderomyces_elongisporus_NRRL_YB-4239	4	New1, eEF3, ABCF2, ABCF3
294746	Eukaryota	Fungi	Ascomycota	Saccharomycetes	Saccharomycetales	Debaryomycetaceae	Meyerozyma	Meyerozyma_guilliermondii_ATCC_6260	4	ABCF2, ABCF3, New1, eEF3
559304	Eukaryota	Fungi	Ascomycota	Saccharomycetes	Saccharomycetales	Debaryomycetaceae	Millerozyma	Millerozyma_farinosa_CBS_7064	8	New1, New1, ABCF3, ABCF2, ABCF3, ABCF2, eEF3, eEF3
322104	Eukaryota	Fungi	Ascomycota	Saccharomycetes	Saccharomycetales	Debaryomycetaceae	Scheffersomyces	Scheffersomyces_stipitis_CBS_6054	4	New1, ABCF2, eEF3, ABCF3
619300	Eukaryota	Fungi	Ascomycota	Saccharomycetes	Saccharomycetales	Debaryomycetaceae	Spathaspora	Spathaspora_passalidarum_NRRL_Y-27907	4	ABCF3, New1, ABCF2, eEF3
284591	Eukaryota	Fungi	Ascomycota	Saccharomycetes	Saccharomycetales	Dipodascaceae	Yarrowia	Yarrowia_lipolytica_CLIB122	4	New1, ABCF2, ABCF3, eEF3
306902	Eukaryota	Fungi	Ascomycota	Saccharomycetes	Saccharomycetales	Metschnikowiaceae	Clavispora	Clavispora_lusitaniae_ATCC_42720	4	eEF3, ABCF3, New1, ABCF2
644223	Eukaryota	Fungi	Ascomycota	Saccharomycetes	Saccharomycetales	Phaffomycetaceae	Komagataella	Komagataella_pastoris_GS115	5	YdiF, New1, ABCF2, ABCF3, eEF3
284811	Eukaryota	Fungi	Ascomycota	Saccharomycetes	Saccharomycetales	Saccharomycetaceae	Eremothecium	Ashbya_gossypii_ATCC_10895	4	eEF3, ABCF3, New1, ABCF2
5478	Eukaryota	Fungi	Ascomycota	Saccharomycetes	Saccharomycetales	Saccharomycetaceae	Nakaseomyces	Candida_glabrata	4	eEF3, ABCF2, New1, ABCF3
931890	Eukaryota	Fungi	Ascomycota	Saccharomycetes	Saccharomycetales	Saccharomycetaceae	Eremothecium	Eremothecium_cymbalariae_DBVPG#7215	4	ABCF2, eEF3, New1, ABCF3
1071382	Eukaryota	Fungi	Ascomycota	Saccharomycetes	Saccharomycetales	Saccharomycetaceae	Kazachstania	Kazachstania_africana_CBS_2517	5	New1, ABCF3, eEF3, eEF3, ABCF2
28985	Eukaryota	Fungi	Ascomycota	Saccharomycetes	Saccharomycetales	Saccharomycetaceae	Kluyveromyces	Kluyveromyces_lactis	4	ABCF2, ABCF3, New1, eEF3
559295	Eukaryota	Fungi	Ascomycota	Saccharomycetes	Saccharomycetales	Saccharomycetaceae	Lachancea	Lachancea_thermotolerans_CBS_6340	4	ABCF2, New1, eEF3, ABCF3
1064592	Eukaryota	Fungi	Ascomycota	Saccharomycetes	Saccharomycetales	Saccharomycetaceae	Naumovozyma	Naumovozyma_castellii_CBS_4309	5	eEF3, eEF3, ABCF3, New1, ABCF2
1071378	Eukaryota	Fungi	Ascomycota	Saccharomycetes	Saccharomycetales	Saccharomycetaceae	Naumovozyma	Naumovozyma_dairenensis_CBS_421	5	eEF3, ABCF3, New1, ABCF2, eEF3
559292	Eukaryota	Fungi	Ascomycota	Saccharomycetes	Saccharomycetales	Saccharomycetaceae	Saccharomyces	Saccharomyces_cerevisiae_S288c	5	ABCF2, eEF3, eEF3, New1, ABCF3
1071380	Eukaryota	Fungi	Ascomycota	Saccharomycetes	Saccharomycetales	Saccharomycetaceae	Tetrapisispora	Tetrapisispora_blattae_CBS_6284	4	New1, ABCF3, eEF3, ABCF2
1071381	Eukaryota	Fungi	Ascomycota	Saccharomycetes	Saccharomycetales	Saccharomycetaceae	Tetrapisispora	Tetrapisispora_phaffii_CBS_4417	4	ABCF3, ABCF2, New1, eEF3
4950	Eukaryota	Fungi	Ascomycota	Saccharomycetes	Saccharomycetales	Saccharomycetaceae	Torulaspora	Torulaspora_delbrueckii	4	eEF3, ABCF3, ABCF2, New1
436907	Eukaryota	Fungi	Ascomycota	Saccharomycetes	Saccharomycetales	Saccharomycetaceae	Vanderwaltozyma	Vanderwaltozyma_polyspora_DSM_70294	5	eEF3, ABCF3, eEF3, ABCF2, New1
4956	Eukaryota	Fungi	Ascomycota	Saccharomycetes	Saccharomycetales	Saccharomycetaceae	Zygosaccharomyces	Zygosaccharomyces_rouxii	4	ABCF3, eEF3, New1, ABCF2
402676	Eukaryota	Fungi	Ascomycota	Schizosaccharomycetes	Schizosaccharomycetales	Schizosaccharomycetaceae	Schizosaccharomyces	Schizosaccharomyces_japonicus_yFS275	5	ABCF3, ABCF2, New1, eEF3, ABCF1/2
4896	Eukaryota	Fungi	Ascomycota	Schizosaccharomycetes	Schizosaccharomycetales	Schizosaccharomycetaceae	Schizosaccharomyces	Schizosaccharomyces_pombe	5	ABCF2, eEF3, New1, ABCF3, ABCF1/2
1286976	Eukaryota	Fungi	Ascomycota	Sordariomycetes	Calosphaeriales	Calosphaeriaceae	Togninia	Togninia_minima_UCRPA7	5	eEF3, ABCF3, ABCF5, New1, ABCF2
1445577	Eukaryota	Fungi	Ascomycota	Sordariomycetes	Glomerellales	Glomerellaceae	Colletotrichum	Colletotrichum_fioriniae_PJ7	5	ABCF5, New1, eEF3, ABCF2, ABCF3
1213859	Eukaryota	Fungi	Ascomycota	Sordariomycetes	Glomerellales	Glomerellaceae	Colletotrichum	Colletotrichum_gloeosporioides_Nara_gc5	5	ABCF2, ABCF3, eEF3, ABCF5, New1
526221	Eukaryota	Fungi	Ascomycota	Sordariomycetes	Glomerellales	Plectosphaerellaceae	Verticillium	Verticillium_alfalfae_VaMs.102	5	ABCF2, eEF3, ABCF3, New1, ABCF5
498257	Eukaryota	Fungi	Ascomycota	Sordariomycetes	Glomerellales	Plectosphaerellaceae	Verticillium	Verticillium_dahliae_VdLs.17	5	ABCF3, ABCF5, New1, ABCF2, eEF3
655827	Eukaryota	Fungi	Ascomycota	Sordariomycetes	Hypocreales	Clavicipitaceae	Metarhizium	Metarhizium_acridum_CQMa_102	5	ABCF2, ABCF3, eEF3, New1, ABCF5
655844	Eukaryota	Fungi	Ascomycota	Sordariomycetes	Hypocreales	Clavicipitaceae	Metarhizium	Metarhizium_anisopliae_ARSEF_23	5	ABCF3, eEF3, ABCF2, ABCF5, New1
655819	Eukaryota	Fungi	Ascomycota	Sordariomycetes	Hypocreales	Cordycipitaceae	Beauveria	Beauveria_bassiana_ARSEF_2860	5	ABCF2, ABCF5, ABCF3, eEF3, New1
983644	Eukaryota	Fungi	Ascomycota	Sordariomycetes	Hypocreales	Cordycipitaceae	Cordyceps	Cordyceps_militaris_CM01	5	New1, ABCF3, ABCF5, eEF3, ABCF2
431241	Eukaryota	Fungi	Ascomycota	Sordariomycetes	Hypocreales	Hypocreaceae	Trichoderma	Trichoderma_reesei_QM6a	5	eEF3, ABCF5, ABCF3, New1, ABCF2
1028729	Eukaryota	Fungi	Ascomycota	Sordariomycetes	Hypocreales	Nectriaceae	Fusarium	Fusarium_pseudograminearum_CS3096	5	ABCF3, ABCF5, ABCF2, New1, eEF3
229533	Eukaryota	Fungi	Ascomycota	Sordariomycetes	Hypocreales	Nectriaceae	Fusarium	Gibberella_zeae_PH-1	5	ABCF2, eEF3, New1, ABCF3, ABCF5
660122	Eukaryota	Fungi	Ascomycota	Sordariomycetes	Hypocreales	Nectriaceae	Fusarium	Nectria_haematococca_mpVI_77-13-4	5	eEF3, ABCF3, ABCF5, ABCF2, New1
644352	Eukaryota	Fungi	Ascomycota	Sordariomycetes	Magnaporthales	Magnaporthaceae	Gaeumannomyces	Gaeumannomyces_graminis_var._tritici_R3-111a-1	5	ABCF3, eEF3, ABCF5, ABCF2, New1
242507	Eukaryota	Fungi	Ascomycota	Sordariomycetes	Magnaporthales	Magnaporthaceae	Magnaporthe	Magnaporthe_oryzae_70-15	5	ABCF2, ABCF5, ABCF3, eEF3, New1
306901	Eukaryota	Fungi	Ascomycota	Sordariomycetes	Sordariales	Chaetomiaceae	Chaetomium	Chaetomium_globosum_CBS_148.51	5	New1, ABCF5, eEF3, ABCF2, ABCF3
759272	Eukaryota	Fungi	Ascomycota	Sordariomycetes	Sordariales	Chaetomiaceae	Chaetomium	Chaetomium_thermophilum_var._thermophilum_DSM_1495	5	New1, eEF3, ABCF5, ABCF3, ABCF2
573729	Eukaryota	Fungi	Ascomycota	Sordariomycetes	Sordariales	Chaetomiaceae	Myceliophthora	Myceliophthora_thermophila_ATCC_42464	5	eEF3, ABCF2, ABCF3, ABCF5, New1
578455	Eukaryota	Fungi	Ascomycota	Sordariomycetes	Sordariales	Chaetomiaceae	Thielavia	Thielavia_terrestris_NRRL_8126	5	ABCF2, ABCF3, New1, eEF3, ABCF5
515849	Eukaryota	Fungi	Ascomycota	Sordariomycetes	Sordariales	Lasiosphaeriaceae	Podospora	Podospora_anserina_S_mat+	5	eEF3, ABCF3, ABCF5, ABCF2, New1
367110	Eukaryota	Fungi	Ascomycota	Sordariomycetes	Sordariales	Sordariaceae	Neurospora	Neurospora_crassa_OR74A	4	ABCF3, New1, ABCF2, eEF3
510951	Eukaryota	Fungi	Ascomycota	Sordariomycetes	Sordariales	Sordariaceae	Neurospora	Neurospora_tetrasperma_FGSC_2508	4	ABCF2, eEF3, ABCF3, New1
5147	Eukaryota	Fungi	Ascomycota	Sordariomycetes	Sordariales	Sordariaceae	Sordaria	Sordaria_macrospora	4	New1, ABCF2, eEF3, ABCF3
1229662	Eukaryota	Fungi	Ascomycota	Sordariomycetes	Xylariales	Amphisphaeriaceae	Pestalotiopsis	Pestalotiopsis_fici_W106-1	5	New1, ABCF5, ABCF2, eEF3, ABCF3
1287681	Eukaryota	Fungi	Ascomycota	Sordariomycetes	Xylariales	Diatrypaceae	Eutypa	Eutypa_lata_UCREL1	5	New1, ABCF3, ABCF2, ABCF5, eEF3
597362	Eukaryota	Fungi	Basidiomycota	Agaricomycetes	Agaricales	Agaricaceae	Agaricus	Agaricus_bisporus_var._burnettii_JB137-S8	4	ABCF3, eEF3, ABCF5, ABCF2
554373	Eukaryota	Fungi	Basidiomycota	Agaricomycetes	Agaricales	Marasmiaceae	Moniliophthora	Moniliophthora_perniciosa_FA553	4	ABCF2, eEF3, ABCF3, eEF3
1381753	Eukaryota	Fungi	Basidiomycota	Agaricomycetes	Agaricales	Marasmiaceae	Moniliophthora	Moniliophthora_roreri_MCA_2997	5	ABCF3, ABCF5, New1, eEF3, ABCF2
240176	Eukaryota	Fungi	Basidiomycota	Agaricomycetes	Agaricales	Psathyrellaceae	Coprinopsis	Coprinopsis_cinerea_okayama7#130	5	ABCF3, New1, ABCF2, eEF3, ABCF5
578458	Eukaryota	Fungi	Basidiomycota	Agaricomycetes	Agaricales	Schizophyllaceae	Schizophyllum	Schizophyllum_commune_H4-8	5	ABCF2, ABCF3, New1, ABCF5, eEF3
486041	Eukaryota	Fungi	Basidiomycota	Agaricomycetes	Agaricales	Tricholomataceae	Laccaria	Laccaria_bicolor_S238N-H82	4	New1, eEF3, ABCF5, ABCF2
717982	Eukaryota	Fungi	Basidiomycota	Agaricomycetes	Auriculariales	Auriculariaceae	Auricularia	Auricularia_delicata_TFB-10046_SS5	8	ABCF3, New1, ABCF5, eEF3, ABCF2, ABCF2, ABCF2, ABCF2
741705	Eukaryota	Fungi	Basidiomycota	Agaricomycetes	Boletales	Coniophoraceae	Coniophora	Coniophora_puteana_RWD-64-598_SS2	5	ABCF3, eEF3, New1, ABCF5, ABCF2
578457	Eukaryota	Fungi	Basidiomycota	Agaricomycetes	Boletales	Serpulaceae	Serpula	Serpula_lacrymans_var._lacrymans_S7.9	5	ABCF2, New1, eEF3, ABCF5, ABCF3
741275	Eukaryota	Fungi	Basidiomycota	Agaricomycetes	Corticiales	Punctulariaceae	Punctularia	Punctularia_strigosozonata_HHB-11173_SS5	5	ABCF3, New1, ABCF2, eEF3, ABCF5
670483	Eukaryota	Fungi	Basidiomycota	Agaricomycetes	Gloeophyllales	Gloeophyllaceae	Gloeophyllum	Gloeophyllum_trabeum_ATCC_11539	4	ABCF3, ABCF2, eEF3, New1
167346	Eukaryota	Fungi	Basidiomycota	Agaricomycetes	Hymenochaetales	Hymenochaetaceae	Fomitiporia	Fomitiporia_mediterranea_MF3_22	4	ABCF2, eEF3, ABCF3, New1
561896	Eukaryota	Fungi	Basidiomycota	Agaricomycetes	Polyporales	Coriolaceae	Postia	Postia_placenta_Mad-698-R	0
717944	Eukaryota	Fungi	Basidiomycota	Agaricomycetes	Polyporales	Coriolaceae	Trametes	Trametes_versicolor_FP-101664_SS1	5	ABCF3, New1, ABCF2, eEF3, ABCF5
650164	Eukaryota	Fungi	Basidiomycota	Agaricomycetes	Polyporales	Phanerochaetaceae	Phanerochaete	Phanerochaete_carnosa_HHB-10118-sp	5	ABCF3, ABCF2, eEF3, New1, eEF3
732165	Eukaryota	Fungi	Basidiomycota	Agaricomycetes	Polyporales	Polyporaceae	Dichomitus	Dichomitus_squalens_LYAD-421_SS1	5	New1, ABCF5, eEF3, ABCF2, ABCF3
747525	Eukaryota	Fungi	Basidiomycota	Agaricomycetes	Russulales	Bondarzewiaceae	Heterobasidion	Heterobasidion_irregulare_TC_32-1	5	eEF3, ABCF2, eEF3, New1, ABCF3
721885	Eukaryota	Fungi	Basidiomycota	Agaricomycetes	Russulales	Stereaceae	Stereum	Stereum_hirsutum_FP-91666_SS1	5	ABCF3, eEF3, ABCF2, New1, ABCF5
425265	Eukaryota	Fungi	Basidiomycota	Malasseziomycetes	Malasseziales	Malasseziaceae	Malassezia	Malassezia_globosa_CBS_7966	4	ABCF3, New1, ABCF2, eEF3
747676	Eukaryota	Fungi	Basidiomycota	no info	Pucciniales	Melampsoraceae	Melampsora	Melampsora_larici-populina_98AG31	4	ABCF3, eEF3, ABCF2, New1
418459	Eukaryota	Fungi	Basidiomycota	no info	Pucciniales	Pucciniaceae	Puccinia	Puccinia_graminis_f._sp._tritici_CRL_75-36-700-3	4	New1, eEF3, ABCF2, ABCF3
367775	Eukaryota	Fungi	Basidiomycota	Tremellomycetes	Tremellales	Tremellaceae	Filobasidiella	Cryptococcus_gattii_WM276	4	New1, eEF3, ABCF3, ABCF2
214684	Eukaryota	Fungi	Basidiomycota	Tremellomycetes	Tremellales	Tremellaceae	Filobasidiella	Cryptococcus_neoformans_var._neoformans_JEC21	4	New1, ABCF3, eEF3, ABCF2
578456	Eukaryota	Fungi	Basidiomycota	Tremellomycetes	Tremellales	Tremellaceae	Tremella	Tremella_mesenterica_DSM_1558	4	eEF3, New1, ABCF3, ABCF2
1277687	Eukaryota	Fungi	Basidiomycota	Ustilaginomycetes	Ustilaginales	Ustilaginaceae	Pseudozyma	Pseudozyma_flocculosa_PF-1	5	ABCF5, eEF3, ABCF3, ABCF2, New1
237631	Eukaryota	Fungi	Basidiomycota	Ustilaginomycetes	Ustilaginales	Ustilaginaceae	Ustilago	Ustilago_maydis_521	5	ABCF2, ABCF5, ABCF3, eEF3, New1
1299270	Eukaryota	Fungi	Basidiomycota	Wallemiomycetes	Wallemiales	no info	Wallemia	Wallemia_ichthyophaga_EXF-994	4	New1, ABCF3, eEF3, ABCF2
671144	Eukaryota	Fungi	Basidiomycota	Wallemiomycetes	Wallemiales	no info	Wallemia	Wallemia_sebi_CBS_633.66	5	New1, ABCF3, eEF3, ABCF5, ABCF2
684364	Eukaryota	Fungi	Chytridiomycota	Chytridiomycetes	Rhizophydiales	no info	Batrachochytrium	Batrachochytrium_dendrobatidis_JAM81	5	ABCF3, ABCF2, New1, ABCF5, eEF3L
481877	Eukaryota	Fungi	Microsporidia	no info	no info	Enterocytozoonidae	Enterocytozoon	Enterocytozoon_bieneusi_H348	0
578460	Eukaryota	Fungi	Microsporidia	no info	no info	Nosematidae	Nosema	Nosema_ceranae_BRL01	1	ABCF7
993615	Eukaryota	Fungi	Microsporidia	no info	no info	Nosematidae	Vittaforma	Vittaforma_corneae_ATCC_50505	1	ABCF7
284813	Eukaryota	Fungi	Microsporidia	no info	no info	Unikaryonidae	Encephalitozoon	Encephalitozoon_cuniculi_GB-M1	1	ABCF7
907965	Eukaryota	Fungi	Microsporidia	no info	no info	Unikaryonidae	Encephalitozoon	Encephalitozoon_hellem_ATCC_50504	1	ABCF7
876142	Eukaryota	Fungi	Microsporidia	no info	no info	Unikaryonidae	Encephalitozoon	Encephalitozoon_intestinalis_ATCC_50506	1	ABCF7
1178016	Eukaryota	Fungi	Microsporidia	no info	no info	Unikaryonidae	Encephalitozoon	Encephalitozoon_romaleae_SJ-2008	1	ABCF7
6412	Eukaryota	Metazoa	Annelida	Hirudinida	Rhynchobdellida	Glossiphoniidae	Helobdella	Helobdella_robusta	3	ABCF2, ABCF3, ABCF1
6945	Eukaryota	Metazoa	Arthropoda	Arachnida	Ixodida	Ixodidae	Ixodes	Ixodes_scapularis	3	ABCF3, ABCF2, ABCF1
34638	Eukaryota	Metazoa	Arthropoda	Arachnida	Mesostigmata	Phytoseiidae	Metaseiulus	Metaseiulus_occidentalis	3	ABCF3, ABCF1, ABCF2
7070	Eukaryota	Metazoa	Arthropoda	Insecta	Coleoptera	Tenebrionidae	Tribolium	Tribolium_castaneum	3	ABCF2, ABCF1, ABCF3
7159	Eukaryota	Metazoa	Arthropoda	Insecta	Diptera	Culicidae	Aedes	Aedes_aegypti	3	ABCF1, ABCF3, ABCF2
180454	Eukaryota	Metazoa	Arthropoda	Insecta	Diptera	Culicidae	Anopheles	Anopheles_gambiae_str._PEST	3	ABCF2, ABCF1, ABCF3
7176	Eukaryota	Metazoa	Arthropoda	Insecta	Diptera	Culicidae	Culex	Culex_quinquefasciatus	3	ABCF2, ABCF1, ABCF3
7217	Eukaryota	Metazoa	Arthropoda	Insecta	Diptera	Drosophilidae	Drosophila	Drosophila_ananassae	3	ABCF3, ABCF1, ABCF2
7220	Eukaryota	Metazoa	Arthropoda	Insecta	Diptera	Drosophilidae	Drosophila	Drosophila_erecta	3	ABCF3, ABCF1, ABCF2
7222	Eukaryota	Metazoa	Arthropoda	Insecta	Diptera	Drosophilidae	Drosophila	Drosophila_grimshawi	3	ABCF3, ABCF1, ABCF2
7227	Eukaryota	Metazoa	Arthropoda	Insecta	Diptera	Drosophilidae	Drosophila	Drosophila_melanogaster	6	ABCF1, ABCF2, ABCF1, ABCF2, ABCF3, ABCF2
7230	Eukaryota	Metazoa	Arthropoda	Insecta	Diptera	Drosophilidae	Drosophila	Drosophila_mojavensis	3	ABCF3, ABCF1, ABCF2
7234	Eukaryota	Metazoa	Arthropoda	Insecta	Diptera	Drosophilidae	Drosophila	Drosophila_persimilis	3	ABCF1, ABCF2, ABCF3
46245	Eukaryota	Metazoa	Arthropoda	Insecta	Diptera	Drosophilidae	Drosophila	Drosophila_pseudoobscura_pseudoobscura	3	ABCF3, ABCF1, ABCF2
7238	Eukaryota	Metazoa	Arthropoda	Insecta	Diptera	Drosophilidae	Drosophila	Drosophila_sechellia	3	ABCF3, ABCF1, ABCF2
7240	Eukaryota	Metazoa	Arthropoda	Insecta	Diptera	Drosophilidae	Drosophila	Drosophila_simulans	3	ABCF3, ABCF1, ABCF2
7244	Eukaryota	Metazoa	Arthropoda	Insecta	Diptera	Drosophilidae	Drosophila	Drosophila_virilis	3	ABCF3, ABCF1, ABCF2
7260	Eukaryota	Metazoa	Arthropoda	Insecta	Diptera	Drosophilidae	Drosophila	Drosophila_willistoni	3	ABCF2, ABCF3, ABCF1
7245	Eukaryota	Metazoa	Arthropoda	Insecta	Diptera	Drosophilidae	Drosophila	Drosophila_yakuba	4	ABCF3, ABCF3, ABCF2, ABCF1
7370	Eukaryota	Metazoa	Arthropoda	Insecta	Diptera	Muscidae	Musca	Musca_domestica	3	ABCF3, ABCF2, ABCF1
7213	Eukaryota	Metazoa	Arthropoda	Insecta	Diptera	Tephritidae	Ceratitis	Ceratitis_capitata	11	ABCF3, ABCF3, PAF1, Uup, YbiT, EttA, ABCF2, ABCF2, ABCF2, ABCF1, YheS
7029	Eukaryota	Metazoa	Arthropoda	Insecta	Hemiptera	Aphididae	Acyrthosiphon	Acyrthosiphon_pisum	5	ABCF3, ABCF1, ABCF2, ABCF1, YbiT
121845	Eukaryota	Metazoa	Arthropoda	Insecta	Hemiptera	Psyllidae	Diaphorina	Diaphorina_citri	5	ABCF2, ABCF2, ABCF1, ABCF3, ABCF2
7462	Eukaryota	Metazoa	Arthropoda	Insecta	Hymenoptera	Apidae	Apis	Apis_dorsata	5	ABCF2, ABCF2, ABCF1, ABCF3, ABCF3
7463	Eukaryota	Metazoa	Arthropoda	Insecta	Hymenoptera	Apidae	Apis	Apis_florea	3	ABCF2, ABCF3, ABCF1
7460	Eukaryota	Metazoa	Arthropoda	Insecta	Hymenoptera	Apidae	Apis	Apis_mellifera	6	ABCF2, ABCF2, ABCF3, ABCF2, ABCF3, ABCF1
132113	Eukaryota	Metazoa	Arthropoda	Insecta	Hymenoptera	Apidae	Bombus	Bombus_impatiens	6	ABCF2, ABCF1, YheS, EttA, ABCF3, Uup
30195	Eukaryota	Metazoa	Arthropoda	Insecta	Hymenoptera	Apidae	Bombus	Bombus_terrestris	3	ABCF1, ABCF3, ABCF2
69319	Eukaryota	Metazoa	Arthropoda	Insecta	Hymenoptera	Braconidae	Microplitis	Microplitis_demolitor	5	ABCF3, ABCF2, ABCF2, ABCF1, ABCF1
143995	Eukaryota	Metazoa	Arthropoda	Insecta	Hymenoptera	Megachilidae	Megachile	Megachile_rotundata	3	ABCF1, ABCF2, ABCF3
7425	Eukaryota	Metazoa	Arthropoda	Insecta	Hymenoptera	Pteromalidae	Nasonia	Nasonia_vitripennis	4	ABCF3, ABCF1, ABCF1, ABCF2
7091	Eukaryota	Metazoa	Arthropoda	Insecta	Lepidoptera	Bombycidae	Bombyx	Bombyx_mori	3	ABCF2, ABCF3, ABCF1
121224	Eukaryota	Metazoa	Arthropoda	Insecta	Phthiraptera	Pediculidae	Pediculus	Pediculus_humanus_corporis	3	ABCF3, ABCF1, ABCF2
8090	Eukaryota	Metazoa	Chordata	Actinopteri	Beloniformes	Adrianichthyidae	Oryzias	Oryzias_latipes	3	ABCF1, ABCF2, ABCF3
7994	Eukaryota	Metazoa	Chordata	Actinopteri	Characiformes	Characidae	Astyanax	Astyanax_mexicanus	5	ABCF2, ABCF2, ABCF2, ABCF1, ABCF3
8153	Eukaryota	Metazoa	Chordata	Actinopteri	Cichliformes	Cichlidae	Haplochromis	Haplochromis_burtoni	5	ABCF2, ABCF2, ABCF3, ABCF1, ABCF1
106582	Eukaryota	Metazoa	Chordata	Actinopteri	Cichliformes	Cichlidae	Maylandia	Maylandia_zebra	4	ABCF2, ABCF2, ABCF1, ABCF3
32507	Eukaryota	Metazoa	Chordata	Actinopteri	Cichliformes	Cichlidae	Neolamprologus	Neolamprologus_brichardi	4	ABCF2, ABCF1, ABCF3, ABCF3
8128	Eukaryota	Metazoa	Chordata	Actinopteri	Cichliformes	Cichlidae	Oreochromis	Oreochromis_niloticus	6	ABCF3, ABCF1, ABCF2, ABCF2, ABCF2, ABCF3
303518	Eukaryota	Metazoa	Chordata	Actinopteri	Cichliformes	Cichlidae	Pundamilia	Pundamilia_nyererei	5	ABCF2, ABCF2, ABCF1, ABCF1, ABCF3
7955	Eukaryota	Metazoa	Chordata	Actinopteri	Cypriniformes	Cyprinidae	Danio	Danio_rerio	7	ABCF2, ABCF2, ABCF1, ABCF1, ABCF2, ABCF1, ABCF3
48698	Eukaryota	Metazoa	Chordata	Actinopteri	Cyprinodontiformes	Poeciliidae	Poecilia	Poecilia_formosa	7	ABCF1, ABCF1, ABCF1, ABCF1, ABCF2, ABCF2, ABCF3
8081	Eukaryota	Metazoa	Chordata	Actinopteri	Cyprinodontiformes	Poeciliidae	Poecilia	Poecilia_reticulata	6	ABCF2, ABCF1, ABCF1, ABCF1, ABCF1, ABCF3
8083	Eukaryota	Metazoa	Chordata	Actinopteri	Cyprinodontiformes	Poeciliidae	Xiphophorus	Xiphophorus_maculatus	4	ABCF2, ABCF1, ABCF1, ABCF3
144197	Eukaryota	Metazoa	Chordata	Actinopteri	no info	Pomacentridae	Stegastes	Stegastes_partitus	3	ABCF1, ABCF2, ABCF3
244447	Eukaryota	Metazoa	Chordata	Actinopteri	Pleuronectiformes	Cynoglossidae	Cynoglossus	Cynoglossus_semilaevis	3	ABCF2, ABCF3, ABCF2
7918	Eukaryota	Metazoa	Chordata	Actinopteri	Semionotiformes	Lepisosteidae	Lepisosteus	Lepisosteus_oculatus	2	ABCF2, ABCF3
31033	Eukaryota	Metazoa	Chordata	Actinopteri	Tetraodontiformes	Tetraodontidae	Takifugu	Takifugu_rubripes	3	ABCF2, ABCF3, ABCF1
262014	Eukaryota	Metazoa	Chordata	Amphibia	Anura	Pipidae	Xenopus	Xenopus_(Silurana)_tropicalis	3	ABCF3, ABCF1, ABCF1
7719	Eukaryota	Metazoa	Chordata	Ascidiacea	Enterogona	Cionidae	Ciona	Ciona_intestinalis	5	ABCF1, ABCF2, ABCF3, ABCF3, ABCF3
8839	Eukaryota	Metazoa	Chordata	Aves	Anseriformes	Anatidae	Anas	Anas_platyrhynchos	2	ABCF3, ABCF2
8897	Eukaryota	Metazoa	Chordata	Aves	Apodiformes	Apodidae	Chaetura	Chaetura_pelagica	2	ABCF2, ABCF3
175836	Eukaryota	Metazoa	Chordata	Aves	Bucerotiformes	Bucerotidae	Buceros	Buceros_rhinoceros_silvestris	2	ABCF3, ABCF2
279965	Eukaryota	Metazoa	Chordata	Aves	Caprimulgiformes	Caprimulgidae	Caprimulgus	Caprimulgus_carolinensis	2	ABCF2, ABCF3
50402	Eukaryota	Metazoa	Chordata	Aves	Charadriiformes	Charadriidae	Charadrius	Charadrius_vociferus	2	ABCF3, ABCF2
240206	Eukaryota	Metazoa	Chordata	Aves	Ciconiiformes	Pteroclidae	Pterocles	Pterocles_gutturalis	2	ABCF2, ABCF3
57412	Eukaryota	Metazoa	Chordata	Aves	Coliiformes	Coliidae	Colius	Colius_striatus	2	ABCF3, ABCF2
8932	Eukaryota	Metazoa	Chordata	Aves	Columbiformes	Columbidae	Columba	Columba_livia	2	ABCF3, ABCF2
188344	Eukaryota	Metazoa	Chordata	Aves	Coraciiformes	Leptosomidae	Leptosomus	Leptosomus_discolor	2	ABCF3, ABCF2
57421	Eukaryota	Metazoa	Chordata	Aves	Coraciiformes	Meropidae	Merops	Merops_nubicus	3	ABCF2, ABCF3, ABCF3
55661	Eukaryota	Metazoa	Chordata	Aves	Cuculiformes	Cuculidae	Cuculus	Cuculus_canorus	2	ABCF3, ABCF2
8969	Eukaryota	Metazoa	Chordata	Aves	Falconiformes	Accipitridae	Haliaeetus	Haliaeetus_albicilla	2	ABCF2, ABCF3
345164	Eukaryota	Metazoa	Chordata	Aves	Falconiformes	Falconidae	Falco	Falco_cherrug	3	ABCF1, ABCF3, ABCF2
8954	Eukaryota	Metazoa	Chordata	Aves	Falconiformes	Falconidae	Falco	Falco_peregrinus	3	ABCF2, ABCF1, ABCF3
9031	Eukaryota	Metazoa	Chordata	Aves	Galliformes	Phasianidae	Gallus	Gallus_gallus	3	ABCF2, ABCF3, ABCF3
9103	Eukaryota	Metazoa	Chordata	Aves	Galliformes	Phasianidae	Meleagris	Meleagris_gallopavo	2	ABCF2, ABCF3
37040	Eukaryota	Metazoa	Chordata	Aves	Gaviiformes	Gaviidae	Gavia	Gavia_stellata	2	ABCF3, ABCF2
54380	Eukaryota	Metazoa	Chordata	Aves	Gruiformes	Cariamidae	Cariama	Cariama_cristata	3	ABCF3, ABCF2, ABCF2
100784	Eukaryota	Metazoa	Chordata	Aves	Gruiformes	Gruidae	Balearica	Balearica_regulorum_gibbericeps	2	ABCF3, ABCF2
54374	Eukaryota	Metazoa	Chordata	Aves	Gruiformes	Mesitornithidae	Mesitornis	Mesitornis_unicolor	2	ABCF3, ABCF2
187382	Eukaryota	Metazoa	Chordata	Aves	Gruiformes	Otididae	Chlamydotis	Chlamydotis_macqueenii	2	ABCF2, ABCF3
121530	Eukaryota	Metazoa	Chordata	Aves	Musophagiformes	Musophagidae	Tauraco	Tauraco_erythrolophus	2	ABCF2, ABCF3
30419	Eukaryota	Metazoa	Chordata	Aves	Opisthocomiformes	Opisthocomidae	Opisthocomus	Opisthocomus_hoazin	2	ABCF3, ABCF2
57068	Eukaryota	Metazoa	Chordata	Aves	Passeriformes	Acanthisittidae	Acanthisitta	Acanthisitta_chloris	2	ABCF3, ABCF2
85066	Eukaryota	Metazoa	Chordata	Aves	Passeriformes	Corvidae	Corvus	Corvus_brachyrhynchos	2	ABCF2, ABCF3
932674	Eukaryota	Metazoa	Chordata	Aves	Passeriformes	Corvidae	Corvus	Corvus_cornix_cornix	2	ABCF2, ABCF3
59729	Eukaryota	Metazoa	Chordata	Aves	Passeriformes	Estrildidae	Taeniopygia	Taeniopygia_guttata	2	ABCF2, ABCF3
48883	Eukaryota	Metazoa	Chordata	Aves	Passeriformes	Fringillidae	Geospiza	Geospiza_fortis	2	ABCF3, ABCF2
9135	Eukaryota	Metazoa	Chordata	Aves	Passeriformes	Fringillidae	Serinus	Serinus_canaria	2	ABCF3, ABCF2
44394	Eukaryota	Metazoa	Chordata	Aves	Passeriformes	Fringillidae	Zonotrichia	Zonotrichia_albicollis	4	ABCF3, ABCF3, ABCF3, ABCF2
59894	Eukaryota	Metazoa	Chordata	Aves	Passeriformes	Muscicapidae	Ficedula	Ficedula_albicollis	4	ABCF2, ABCF2, ABCF3, ABCF3
181119	Eukaryota	Metazoa	Chordata	Aves	Passeriformes	Paridae	Pseudopodoces	Pseudopodoces_humilis	2	ABCF3, ABCF2
328815	Eukaryota	Metazoa	Chordata	Aves	Passeriformes	Pipridae	Manacus	Manacus_vitellinus	2	ABCF3, ABCF2
188379	Eukaryota	Metazoa	Chordata	Aves	Pelecaniformes	Ardeidae	Egretta	Egretta_garzetta	2	ABCF3, ABCF2
36300	Eukaryota	Metazoa	Chordata	Aves	Pelecaniformes	Pelecanidae	Pelecanus	Pelecanus_crispus	2	ABCF2, ABCF3
97097	Eukaryota	Metazoa	Chordata	Aves	Pelecaniformes	Phaethontidae	Phaethon	Phaethon_lepturus	2	ABCF2, ABCF3
9209	Eukaryota	Metazoa	Chordata	Aves	Pelecaniformes	Phalacrocoracidae	Phalacrocorax	Phalacrocorax_carbo	3	ABCF3, ABCF2, ABCF2
128390	Eukaryota	Metazoa	Chordata	Aves	Pelecaniformes	Threskiornithidae	Nipponia	Nipponia_nippon	2	ABCF2, ABCF3
118200	Eukaryota	Metazoa	Chordata	Aves	Piciformes	Picidae	Picoides	Picoides_pubescens	2	ABCF2, ABCF3
30455	Eukaryota	Metazoa	Chordata	Aves	Procellariiformes	Procellariidae	Fulmarus	Fulmarus_glacialis	2	ABCF2, ABCF3
176057	Eukaryota	Metazoa	Chordata	Aves	Psittaciformes	Psittacidae	Nestor	Nestor_notabilis	2	ABCF2, ABCF3
13146	Eukaryota	Metazoa	Chordata	Aves	Psittaciformes	Psittaculidae	Melopsittacus	Melopsittacus_undulatus	2	ABCF3, ABCF2
9233	Eukaryota	Metazoa	Chordata	Aves	Sphenisciformes	Spheniscidae	Aptenodytes	Aptenodytes_forsteri	2	ABCF2, ABCF3
9238	Eukaryota	Metazoa	Chordata	Aves	Sphenisciformes	Spheniscidae	Pygoscelis	Pygoscelis_adeliae	2	ABCF2, ABCF3
56313	Eukaryota	Metazoa	Chordata	Aves	Strigiformes	Tytonidae	Tyto	Tyto_alba	2	ABCF3, ABCF2
441894	Eukaryota	Metazoa	Chordata	Aves	Struthioniformes	Struthionidae	Struthio	Struthio_camelus_australis	3	ABCF2, ABCF2, ABCF3
94827	Eukaryota	Metazoa	Chordata	Aves	Tinamiformes	Tinamidae	Tinamus	Tinamus_guttatus	2	ABCF2, ABCF3
9244	Eukaryota	Metazoa	Chordata	Aves	Trochiliformes	Trochilidae	Calypte	Calypte_anna	2	ABCF2, ABCF3
57397	Eukaryota	Metazoa	Chordata	Aves	Trogoniformes	Trogonidae	Apaloderma	Apaloderma_vittatum	2	ABCF2, ABCF3
7868	Eukaryota	Metazoa	Chordata	Chondrichthyes	Chimaeriformes	Callorhinchidae	Callorhinchus	Callorhinchus_milii	3	ABCF2, ABCF3, ABCF3
9615	Eukaryota	Metazoa	Chordata	Mammalia	Carnivora	Canidae	Canis	Canis_lupus_familiaris	4	ABCF2, ABCF2, ABCF1, ABCF3
9685	Eukaryota	Metazoa	Chordata	Mammalia	Carnivora	Felidae	Felis	Felis_catus	4	ABCF1, ABCF3, ABCF2, ABCF2
74533	Eukaryota	Metazoa	Chordata	Mammalia	Carnivora	Felidae	Panthera	Panthera_tigris_altaica	4	ABCF3, ABCF2, ABCF1, ABCF1
9669	Eukaryota	Metazoa	Chordata	Mammalia	Carnivora	Mustelidae	Mustela	Mustela_putorius_furo	7	ABCF3, ABCF2, ABCF2, ABCF2, ABCF2, ABCF1, ABCF1
9708	Eukaryota	Metazoa	Chordata	Mammalia	Carnivora	Odobenidae	Odobenus	Odobenus_rosmarus_divergens	5	ABCF3, ABCF3, ABCF2, ABCF1, ABCF1
9713	Eukaryota	Metazoa	Chordata	Mammalia	Carnivora	Phocidae	Leptonychotes	Leptonychotes_weddellii	5	ABCF2, ABCF1, ABCF1, ABCF3, ABCF3
9646	Eukaryota	Metazoa	Chordata	Mammalia	Carnivora	Ursidae	Ailuropoda	Ailuropoda_melanoleuca	4	ABCF2, ABCF3, ABCF1, ABCF1
29073	Eukaryota	Metazoa	Chordata	Mammalia	Carnivora	Ursidae	Ursus	Ursus_maritimus	3	ABCF2, ABCF1, ABCF3
310752	Eukaryota	Metazoa	Chordata	Mammalia	Cetacea	Balaenopteridae	Balaenoptera	Balaenoptera_acutorostrata_scammoni	3	ABCF2, ABCF1, ABCF3
9733	Eukaryota	Metazoa	Chordata	Mammalia	Cetacea	Delphinidae	Orcinus	Orcinus_orca	5	ABCF3, ABCF3, ABCF2, ABCF1, ABCF1
9739	Eukaryota	Metazoa	Chordata	Mammalia	Cetacea	Delphinidae	Tursiops	Tursiops_truncatus	5	ABCF2, ABCF1, ABCF1, ABCF3, ABCF3
118797	Eukaryota	Metazoa	Chordata	Mammalia	Cetacea	Lipotidae	Lipotes	Lipotes_vexillifer	10	ABCF1, ABCF1, YbiT, ABCF3, ABCF3, ABCF2, ABCF2, ABCF2, EttA, EttA
9755	Eukaryota	Metazoa	Chordata	Mammalia	Cetacea	Physeteridae	Physeter	Physeter_catodon	7	ABCF1, ABCF1, ABCF3, ABCF3, ABCF2, ABCF2, ABCF2
9402	Eukaryota	Metazoa	Chordata	Mammalia	Chiroptera	Pteropodidae	Pteropus	Pteropus_alecto	3	ABCF1, ABCF2, ABCF3
29078	Eukaryota	Metazoa	Chordata	Mammalia	Chiroptera	Vespertilionidae	Eptesicus	Eptesicus_fuscus	5	ABCF1, ABCF1, ABCF3, ABCF3, ABCF2
109478	Eukaryota	Metazoa	Chordata	Mammalia	Chiroptera	Vespertilionidae	Myotis	Myotis_brandtii	5	ABCF1, ABCF1, ABCF1, ABCF3, ABCF2
225400	Eukaryota	Metazoa	Chordata	Mammalia	Chiroptera	Vespertilionidae	Myotis	Myotis_davidii	3	ABCF2, ABCF3, ABCF1
59463	Eukaryota	Metazoa	Chordata	Mammalia	Chiroptera	Vespertilionidae	Myotis	Myotis_lucifugus	4	ABCF3, ABCF1, ABCF1, ABCF2
9361	Eukaryota	Metazoa	Chordata	Mammalia	Cingulata	Dasypodidae	Dasypus	Dasypus_novemcinctus	3	ABCF2, ABCF3, ABCF3
9305	Eukaryota	Metazoa	Chordata	Mammalia	Dasyuromorphia	Dasyuridae	Sarcophilus	Sarcophilus_harrisii	4	ABCF1, ABCF1, ABCF3, ABCF2
482537	Eukaryota	Metazoa	Chordata	Mammalia	Dermoptera	Cynocephalidae	Galeopterus	Galeopterus_variegatus	7	ABCF2, ABCF2, ABCF1, ABCF1, ABCF3, ABCF2, ABCF2
13616	Eukaryota	Metazoa	Chordata	Mammalia	Didelphimorphia	Didelphidae	Monodelphis	Monodelphis_domestica	3	ABCF3, ABCF1, ABCF2
9365	Eukaryota	Metazoa	Chordata	Mammalia	Insectivora	Erinaceidae	Erinaceus	Erinaceus_europaeus	4	ABCF3, ABCF1, ABCF1, ABCF2
42254	Eukaryota	Metazoa	Chordata	Mammalia	Insectivora	Soricidae	Sorex	Sorex_araneus	4	ABCF3, ABCF3, ABCF1, ABCF2
143302	Eukaryota	Metazoa	Chordata	Mammalia	Insectivora	Talpidae	Condylura	Condylura_cristata	4	ABCF3, ABCF3, ABCF2, ABCF1
9986	Eukaryota	Metazoa	Chordata	Mammalia	Lagomorpha	Leporidae	Oryctolagus	Oryctolagus_cuniculus	7	ABCF2, ABCF3, ABCF1, ABCF1, ABCF1, ABCF1, ABCF2
9978	Eukaryota	Metazoa	Chordata	Mammalia	Lagomorpha	Ochotonidae	Ochotona	Ochotona_princeps	7	ABCF3, ABCF2, ABCF2, ABCF2, ABCF1, ABCF1, ABCF1
28737	Eukaryota	Metazoa	Chordata	Mammalia	Macroscelidea	Macroscelididae	Elephantulus	Elephantulus_edwardii	6	ABCF2, ABCF3, ABCF3, ABCF2, ABCF2, ABCF1
9258	Eukaryota	Metazoa	Chordata	Mammalia	Monotremata	Ornithorhynchidae	Ornithorhynchus	Ornithorhynchus_anatinus	3	ABCF2, ABCF1, ABCF3
72004	Eukaryota	Metazoa	Chordata	Mammalia	no info	Bovidae	Bos	Bos_mutus	8	ABCF1, ABCF1, ABCF1, ABCF1, ABCF1, ABCF2, ABCF3, ABCF3
9913	Eukaryota	Metazoa	Chordata	Mammalia	no info	Bovidae	Bos	Bos_taurus	8	ABCF2, ABCF3, ABCF1, ABCF2, ABCF2, ABCF1, ABCF1, ABCF1
89462	Eukaryota	Metazoa	Chordata	Mammalia	no info	Bovidae	Bubalus	Bubalus_bubalis	5	ABCF1, ABCF1, ABCF3, ABCF2, ABCF2
9925	Eukaryota	Metazoa	Chordata	Mammalia	no info	Bovidae	Capra	Capra_hircus	3	ABCF3, ABCF2, ABCF1
9940	Eukaryota	Metazoa	Chordata	Mammalia	no info	Bovidae	Ovis	Ovis_aries	5	ABCF3, ABCF3, ABCF2, ABCF1, ABCF1
59538	Eukaryota	Metazoa	Chordata	Mammalia	no info	Bovidae	Pantholops	Pantholops_hodgsonii	25	EttA, YdiF, ABCF1, ABCF1, YdiF, ABCF2, Uup, BAF2, EttA, BAF2, EttA, Uup, YdiF, Uup, YheS, Uup, YdiF, EttA, BAF2, Uup, Uup, ABCF3, ABCF3, BAF2, EttA
419612	Eukaryota	Metazoa	Chordata	Mammalia	no info	Camelidae	Camelus	Camelus_ferus	4	ABCF2, ABCF3, ABCF3, ABCF1
30538	Eukaryota	Metazoa	Chordata	Mammalia	no info	Camelidae	Vicugna	Vicugna_pacos	4	ABCF3, ABCF3, ABCF2, ABCF1
185453	Eukaryota	Metazoa	Chordata	Mammalia	no info	Chrysochloridae	Chrysochloris	Chrysochloris_asiatica	5	ABCF3, ABCF3, ABCF2, ABCF1, ABCF1
9823	Eukaryota	Metazoa	Chordata	Mammalia	no info	Suidae	Sus	Sus_scrofa	5	ABCF1, ABCF3, ABCF1, ABCF1, ABCF2
9371	Eukaryota	Metazoa	Chordata	Mammalia	no info	Tenrecidae	Echinops	Echinops_telfairi	5	ABCF2, ABCF1, ABCF1, ABCF3, ABCF3
9796	Eukaryota	Metazoa	Chordata	Mammalia	Perissodactyla	Equidae	Equus	Equus_caballus	4	ABCF3, ABCF2, ABCF2, ABCF1
9798	Eukaryota	Metazoa	Chordata	Mammalia	Perissodactyla	Equidae	Equus	Equus_przewalskii	5	ABCF3, ABCF3, ABCF2, ABCF2, ABCF1
73337	Eukaryota	Metazoa	Chordata	Mammalia	Perissodactyla	Rhinocerotidae	Ceratotherium	Ceratotherium_simum_simum	5	ABCF1, ABCF1, ABCF3, ABCF3, ABCF2
9483	Eukaryota	Metazoa	Chordata	Mammalia	Primates	Cebidae	Callithrix	Callithrix_jacchus	5	ABCF3, ABCF1, ABCF1, ABCF1, ABCF2
39432	Eukaryota	Metazoa	Chordata	Mammalia	Primates	Cebidae	Saimiri	Saimiri_boliviensis_boliviensis	4	ABCF3, ABCF3, ABCF2, ABCF1
60711	Eukaryota	Metazoa	Chordata	Mammalia	Primates	Cercopithecidae	Chlorocebus	Chlorocebus_sabaeus	5	ABCF3, ABCF1, ABCF1, ABCF2, ABCF2
9541	Eukaryota	Metazoa	Chordata	Mammalia	Primates	Cercopithecidae	Macaca	Macaca_fascicularis	6	ABCF3, ABCF3, ABCF2, ABCF1, ABCF1, ABCF1
9544	Eukaryota	Metazoa	Chordata	Mammalia	Primates	Cercopithecidae	Macaca	Macaca_mulatta	3	ABCF1, ABCF3, ABCF2
9555	Eukaryota	Metazoa	Chordata	Mammalia	Primates	Cercopithecidae	Papio	Papio_anubis	4	ABCF3, ABCF3, ABCF2, ABCF1
61622	Eukaryota	Metazoa	Chordata	Mammalia	Primates	Cercopithecidae	Rhinopithecus	Rhinopithecus_roxellana	4	ABCF3, ABCF1, ABCF1, ABCF2
30611	Eukaryota	Metazoa	Chordata	Mammalia	Primates	Galagidae	Otolemur	Otolemur_garnettii	5	ABCF1, ABCF1, ABCF2, ABCF3, ABCF3
9595	Eukaryota	Metazoa	Chordata	Mammalia	Primates	Hominidae	Gorilla	Gorilla_gorilla_gorilla	5	ABCF3, ABCF3, ABCF1, ABCF1, ABCF2
9606	Eukaryota	Metazoa	Chordata	Mammalia	Primates	Hominidae	Homo	Homo_sapiens	5	ABCF1, ABCF1, ABCF2, ABCF2, ABCF3
9597	Eukaryota	Metazoa	Chordata	Mammalia	Primates	Hominidae	Pan	Pan_paniscus	5	ABCF3, ABCF1, ABCF1, ABCF2, ABCF2
9598	Eukaryota	Metazoa	Chordata	Mammalia	Primates	Hominidae	Pan	Pan_troglodytes	6	ABCF1, ABCF1, ABCF1, ABCF2, ABCF2, ABCF3
9601	Eukaryota	Metazoa	Chordata	Mammalia	Primates	Hominidae	Pongo	Pongo_abelii	5	ABCF3, ABCF2, ABCF1, ABCF2, ABCF2
61853	Eukaryota	Metazoa	Chordata	Mammalia	Primates	Hylobatidae	Nomascus	Nomascus_leucogenys	4	ABCF3, ABCF3, ABCF2, ABCF1
9478	Eukaryota	Metazoa	Chordata	Mammalia	Primates	Tarsiidae	Tarsius	Tarsius_syrichta	6	ABCF1, ABCF1, ABCF3, ABCF3, ABCF2, ABCF2
9785	Eukaryota	Metazoa	Chordata	Mammalia	Proboscidea	Elephantidae	Loxodonta	Loxodonta_africana	3	ABCF2, ABCF3, ABCF1
10181	Eukaryota	Metazoa	Chordata	Mammalia	Rodentia	Bathyergidae	Heterocephalus	Heterocephalus_glaber	9	ABCF2, ABCF3, ABCF3, ABCF3, ABCF3, ABCF3, ABCF1, ABCF1, ABCF1
10141	Eukaryota	Metazoa	Chordata	Mammalia	Rodentia	Caviidae	Cavia	Cavia_porcellus	3	ABCF1, ABCF2, ABCF3
34839	Eukaryota	Metazoa	Chordata	Mammalia	Rodentia	Chinchillidae	Chinchilla	Chinchilla_lanigera	4	ABCF3, ABCF2, ABCF2, ABCF1
10029	Eukaryota	Metazoa	Chordata	Mammalia	Rodentia	Cricetidae	Cricetulus	Cricetulus_griseus	4	ABCF2, ABCF2, ABCF3, ABCF1
10036	Eukaryota	Metazoa	Chordata	Mammalia	Rodentia	Cricetidae	Mesocricetus	Mesocricetus_auratus	8	ABCF3, ABCF3, ABCF2, ABCF2, ABCF2, ABCF1, ABCF1, ABCF1
79684	Eukaryota	Metazoa	Chordata	Mammalia	Rodentia	Cricetidae	Microtus	Microtus_ochrogaster	6	ABCF2, ABCF2, ABCF3, ABCF1, ABCF1, ABCF1
230844	Eukaryota	Metazoa	Chordata	Mammalia	Rodentia	Cricetidae	Peromyscus	Peromyscus_maniculatus_bairdii	5	ABCF3, ABCF3, ABCF2, ABCF2, ABCF1
51337	Eukaryota	Metazoa	Chordata	Mammalia	Rodentia	Dipodidae	Jaculus	Jaculus_jaculus	8	ABCF3, ABCF3, ABCF2, ABCF2, ABCF2, ABCF1, ABCF1, ABCF1
10090	Eukaryota	Metazoa	Chordata	Mammalia	Rodentia	Muridae	Mus	Mus_musculus	13	ABCF2, ABCF3, ABCF2, ABCF1, ABCF3, ABCF3, ABCF1, ABCF1, ABCF1, ABCF2, ABCF2, ABCF1, ABCF1
10116	Eukaryota	Metazoa	Chordata	Mammalia	Rodentia	Muridae	Rattus	Rattus_norvegicus	9	ABCF3, ABCF2, ABCF1, ABCF2, ABCF2, ABCF2, ABCF2, ABCF2, ABCF2
10160	Eukaryota	Metazoa	Chordata	Mammalia	Rodentia	Octodontidae	Octodon	Octodon_degus	7	ABCF1, ABCF1, ABCF2, ABCF2, ABCF2, ABCF3, ABCF3
43179	Eukaryota	Metazoa	Chordata	Mammalia	Rodentia	Sciuridae	Ictidomys	Spermophilus_tridecemlineatus	5	ABCF2, ABCF3, ABCF1, ABCF1, ABCF1
1026970	Eukaryota	Metazoa	Chordata	Mammalia	Rodentia	Spalacidae	Nannospalax	Nannospalax_galili	7	ABCF3, ABCF1, ABCF1, ABCF2, ABCF2, ABCF2, ABCF2
246437	Eukaryota	Metazoa	Chordata	Mammalia	Scandentia	Tupaiidae	Tupaia	Tupaia_chinensis	3	ABCF1, ABCF3, ABCF2
127582	Eukaryota	Metazoa	Chordata	Mammalia	Sirenia	Trichechidae	Trichechus	Trichechus_manatus_latirostris	5	ABCF2, ABCF3, ABCF3, ABCF1, ABCF1
1230840	Eukaryota	Metazoa	Chordata	Mammalia	Tubulidentata	Orycteropodidae	Orycteropus	Orycteropus_afer_afer	8	ABCF3, ABCF3, ABCF2, ABCF2, ABCF1, ABCF1, ABCF1, ABCF1
7897	Eukaryota	Metazoa	Chordata	no info	Coelacanthiformes	Coelacanthidae	Latimeria	Latimeria_chalumnae	7	ABCF3, ABCF2, ABCF1, ABCF1, ABCF1, ABCF1, ABCF1
8496	Eukaryota	Metazoa	Chordata	no info	Crocodylia	Alligatoridae	Alligator	Alligator_mississippiensis	3	ABCF3, ABCF2, ABCF1
38654	Eukaryota	Metazoa	Chordata	no info	Crocodylia	Alligatoridae	Alligator	Alligator_sinensis	3	ABCF3, ABCF1, ABCF2
7739	Eukaryota	Metazoa	Chordata	no info	no info	Branchiostomidae	Branchiostoma	Branchiostoma_floridae	2	ABCF1, ABCF3
28377	Eukaryota	Metazoa	Chordata	no info	Squamata	Iguanidae	Anolis	Anolis_carolinensis	2	ABCF1, ABCF3
176946	Eukaryota	Metazoa	Chordata	no info	Squamata	Pythonidae	Python	Python_bivittatus	3	ABCF3, ABCF1, ABCF2
8469	Eukaryota	Metazoa	Chordata	no info	Testudines	Cheloniidae	Chelonia	Chelonia_mydas	3	ABCF1, ABCF3, ABCF2
8478	Eukaryota	Metazoa	Chordata	no info	Testudines	Emydidae	Chrysemys	Chrysemys_picta_bellii	4	ABCF2, ABCF3, ABCF1, ABCF1
13735	Eukaryota	Metazoa	Chordata	no info	Testudines	Trionychidae	Pelodiscus	Pelodiscus_sinensis	3	ABCF1, ABCF2, ABCF3
45351	Eukaryota	Metazoa	Cnidaria	Anthozoa	Actiniaria	Edwardsiidae	Nematostella	Nematostella_vectensis	3	ABCF1, ABCF3, ABCF2
6087	Eukaryota	Metazoa	Cnidaria	Hydrozoa	Hydroida	Hydridae	Hydra	Hydra_vulgaris	3	ABCF3, ABCF2, ABCF1
7668	Eukaryota	Metazoa	Echinodermata	Echinoidea	Echinoida	Strongylocentrotidae	Strongylocentrotus	Strongylocentrotus_purpuratus	4	ABCF3, ABCF3, ABCF2, ABCF1
10224	Eukaryota	Metazoa	Hemichordata	Enteropneusta	no info	Harrimaniidae	Saccoglossus	Saccoglossus_kowalevskii	6	ABCF1, ABCF3, ABCF2, ABCF2, ABCF1, ABCF1
6500	Eukaryota	Metazoa	Mollusca	Gastropoda	no info	Aplysiidae	Aplysia	Aplysia_californica	2	ABCF2, ABCF3
225164	Eukaryota	Metazoa	Mollusca	Gastropoda	no info	Lottiidae	Lottia	Lottia_gigantea	3	ABCF1, ABCF2, ABCF3
473542	Eukaryota	Metazoa	Nematoda	Chromadorea	Rhabditida	Rhabditidae	Caenorhabditis	Caenorhabditis_briggsae_AF16	3	ABCF1, ABCF3, ABCF2
6239	Eukaryota	Metazoa	Nematoda	Chromadorea	Rhabditida	Rhabditidae	Caenorhabditis	Caenorhabditis_elegans	3	ABCF3, ABCF2, ABCF1
31234	Eukaryota	Metazoa	Nematoda	Chromadorea	Rhabditida	Rhabditidae	Caenorhabditis	Caenorhabditis_remanei	5	AAF1, EttA, ABCF2, ABCF3, ABCF1
6279	Eukaryota	Metazoa	Nematoda	Chromadorea	Spirurida	Onchocercidae	Brugia	Brugia_malayi	3	ABCF2, ABCF1, ABCF3
7209	Eukaryota	Metazoa	Nematoda	Chromadorea	Spirurida	Onchocercidae	Loa	Loa_loa	3	ABCF3, ABCF1, ABCF2
6334	Eukaryota	Metazoa	Nematoda	Enoplea	Trichocephalida	Trichinellidae	Trichinella	Trichinella_spiralis	3	ABCF3, ABCF2, ABCF1
10228	Eukaryota	Metazoa	Placozoa	no info	no info	no info	Trichoplax	Trichoplax_adhaerens	3	ABCF1, ABCF2, ABCF3
6198	Eukaryota	Metazoa	Platyhelminthes	Trematoda	Opisthorchiida	Opisthorchiidae	Opisthorchis	Opisthorchis_viverrini	4	ABCF1, ABCF3, ABCF2, ABCF2
400682	Eukaryota	Metazoa	Porifera	Demospongiae	Haplosclerida	Niphatidae	Amphimedon	Amphimedon_queenslandica	2	ABCF2, ABCF1
352472	Eukaryota	no info	Amoebozoa	no info	Dictyosteliida	no info	Dictyostelium	Dictyostelium_discoideum_AX4	4	ABCF7, ABCF2, mEttA, ABCF6
261658	Eukaryota	no info	Amoebozoa	no info	Dictyosteliida	no info	Dictyostelium	Dictyostelium_fasciculatum	4	ABCF2, ABCF7, ABCF6, mEttA
5786	Eukaryota	no info	Amoebozoa	no info	Dictyosteliida	no info	Dictyostelium	Dictyostelium_purpureum	4	ABCF6, mEttA, ABCF7, ABCF2
1257118	Eukaryota	no info	Amoebozoa	no info	Longamoebia	no info	Acanthamoeba	Acanthamoeba_castellanii_str._Neff	3	ABCF1, ABCF2, mEttA
370354	Eukaryota	no info	Amoebozoa	no info	no info	no info	Entamoeba	Entamoeba_dispar_SAW760	3	ABCF7, ABCF7, ABCF6
5758	Eukaryota	no info	Amoebozoa	no info	no info	no info	Entamoeba	Entamoeba_histolytica_HM-1:IMSS	2	ABCF6, ABCF7
370355	Eukaryota	no info	Amoebozoa	no info	no info	no info	Entamoeba	Entamoeba_invadens_IP1	2	ABCF6, ABCF7
1076696	Eukaryota	no info	Amoebozoa	no info	no info	no info	Entamoeba	Entamoeba_nuttalli_P19	1	ABCF6
5821	Eukaryota	no info	Apicomplexa	Aconoidasida	Haemosporida	no info	Plasmodium	Plasmodium_berghei	1	ABCF7
31271	Eukaryota	no info	Apicomplexa	Aconoidasida	Haemosporida	no info	Plasmodium	Plasmodium_chabaudi_chabaudi	0
1120755	Eukaryota	no info	Apicomplexa	Aconoidasida	Haemosporida	no info	Plasmodium	Plasmodium_cynomolgi_strain_B	1	ABCF7
36329	Eukaryota	no info	Apicomplexa	Aconoidasida	Haemosporida	no info	Plasmodium	Plasmodium_falciparum_3D7	1	ABCF7
1237626	Eukaryota	no info	Apicomplexa	Aconoidasida	Haemosporida	no info	Plasmodium	Plasmodium_inui_San_Antonio_1	1	ABCF7
5851	Eukaryota	no info	Apicomplexa	Aconoidasida	Haemosporida	no info	Plasmodium	Plasmodium_knowlesi_strain_H	1	ABCF7
54757	Eukaryota	no info	Apicomplexa	Aconoidasida	Haemosporida	no info	Plasmodium	Plasmodium_vinckei_vinckei	1	ABCF7
5855	Eukaryota	no info	Apicomplexa	Aconoidasida	Haemosporida	no info	Plasmodium	Plasmodium_vivax	1	ABCF7
73239	Eukaryota	no info	Apicomplexa	Aconoidasida	Haemosporida	no info	Plasmodium	Plasmodium_yoelii_yoelii	2	ABCF7, Uup
5865	Eukaryota	no info	Apicomplexa	Aconoidasida	no info	Babesiidae	Babesia	Babesia_bovis	0
5872	Eukaryota	no info	Apicomplexa	Aconoidasida	no info	Babesiidae	Babesia	Babesia_equi	0
353154	Eukaryota	no info	Apicomplexa	Aconoidasida	no info	Theileriidae	Theileria	Theileria_annulata_strain_Ankara	0
869250	Eukaryota	no info	Apicomplexa	Aconoidasida	no info	Theileriidae	Theileria	Theileria_orientalis_strain_Shintoku	0
5875	Eukaryota	no info	Apicomplexa	Aconoidasida	no info	Theileriidae	Theileria	Theileria_parva	0
237895	Eukaryota	no info	Apicomplexa	Coccidia	Eucoccidiorida	Cryptosporidiidae	Cryptosporidium	Cryptosporidium_hominis	1	ABCF7
441375	Eukaryota	no info	Apicomplexa	Coccidia	Eucoccidiorida	Cryptosporidiidae	Cryptosporidium	Cryptosporidium_muris_RN66	1	ABCF7
353152	Eukaryota	no info	Apicomplexa	Coccidia	Eucoccidiorida	Cryptosporidiidae	Cryptosporidium	Cryptosporidium_parvum_Iowa_II	1	ABCF7
5802	Eukaryota	no info	Apicomplexa	Coccidia	Eucoccidiorida	Eimeriidae	Eimeria	Eimeria_tenella	0
572307	Eukaryota	no info	Apicomplexa	Coccidia	Eucoccidiorida	Sarcocystidae	Neospora	Neospora_caninum_Liverpool	1	ABCF7
508771	Eukaryota	no info	Apicomplexa	Coccidia	Eucoccidiorida	Sarcocystidae	Toxoplasma	Toxoplasma_gondii_ME49	1	ABCF7
2849	Eukaryota	no info	Bacillariophyta	Bacillariophyceae	Naviculales	Phaeodactylaceae	Phaeodactylum	Phaeodactylum_tricornutum_CCAP_1055_1	13	ABCF2, eEF3L, algEttA, ABCF2, ABCF4, eEF3L, algAF1, ABCF4, ABCF1, algAF1, algUup, cpYdif, ABCF7
186039	Eukaryota	no info	Bacillariophyta	Bacillariophyceae	no info	Bacillariaceae	Fragilariopsis	Fragilariopsis_cylindrus	30	ABCF1, algUup, algAF1, algUup, eEF3L, ABCF2, ABCF2, ABCF4, cpYdif, ABCF4, ABCF1, ABCF4, algEttA, cpYdif, ABCF7, ABCF2, algAF1, ABCF2, algAF1, algUup, ABCF1, ABCF1, algEttA, YdiF, ABCF4, ABCF4, eEF3L, ABCF7, YdiF, algUup
37319	Eukaryota	no info	Bacillariophyta	Bacillariophyceae	no info	Bacillariaceae	Pseudo-nitzschia	Pseudo-nitzschia_multiseries	14	ABCF4, ABCF2, ABCF4, ABCF4, algEttA, cpYdif, algAF1, ABCF2, algAF1, ABCF1, ABCF7, eEF3L, eEF3L, algUup
296543	Eukaryota	no info	Bacillariophyta	Coscinodiscophyceae	no info	Thalassiosiraceae	Thalassiosira	Thalassiosira_pseudonana_CCMP1335	13	ABCF2, algUup, ABCF4, algAF1, algEttA, eEF3L, ABCF4, cpYdif, ABCF1, ABCF4, ABCF7, eEF3L, ABCF2
905079	Eukaryota	no info	Cryptophyta	Cryptophyta	Pyrenomonadales	Geminigeraceae	Guillardia	Guillardia_theta_CCMP2712	15	algEttA, ABCF2, eEF3L, eEF3L, eEF3L, algAF1, ABCF4, eEF3L, cpYdif, eEF3L, eEF3L, ABCF2, ABCF6, ABCF1, ABCF5
38568	Eukaryota	no info	Euglenozoa	no info	Kinetoplastida	Trypanosomatidae	Leishmania	Leishmania_braziliensis_MHOM_BR_75_M2904	3	ABCF7, ABCF2, ABCF1
5661	Eukaryota	no info	Euglenozoa	no info	Kinetoplastida	Trypanosomatidae	Leishmania	Leishmania_donovani	3	ABCF7, ABCF2, ABCF1
435258	Eukaryota	no info	Euglenozoa	no info	Kinetoplastida	Trypanosomatidae	Leishmania	Leishmania_infantum_JPCM5	3	ABCF7, ABCF2, ABCF1
347515	Eukaryota	no info	Euglenozoa	no info	Kinetoplastida	Trypanosomatidae	Leishmania	Leishmania_major_strain_Friedlin	3	ABCF2, ABCF1, ABCF7
38568	Eukaryota	no info	Euglenozoa	no info	Kinetoplastida	Trypanosomatidae	Leishmania	Leishmania_mexicana_MHOM_GT_2001_U1103	3	ABCF7, ABCF2, ABCF1
5690	Eukaryota	no info	Euglenozoa	no info	Kinetoplastida	Trypanosomatidae	Trypanosoma	Trypanosoma_brucei_brucei_strain_927_4_GUTat10.1	3	ABCF7, ABCF1, ABCF2
5693	Eukaryota	no info	Euglenozoa	no info	Kinetoplastida	Trypanosomatidae	Trypanosoma	Trypanosoma_cruzi	4	ABCF2, ABCF7, ABCF1, ABCF7
71804	Eukaryota	no info	Euglenozoa	no info	Kinetoplastida	Trypanosomatidae	Trypanosoma	Trypanosoma_grayi	3	ABCF7, ABCF2, ABCF1
412133	Eukaryota	no info	Metamonada	no info	Trichomonadida	Trichomonadidae	Trichomonas	Trichomonas_vaginalis_G3	3	ABCF7, ABCF7, ABCF7
5762	Eukaryota	no info	Percolozoa	Heterolobosea	Schizopyrenida	Vahlkampfiidae	Naegleria	Naegleria_gruberi	5	YdiF, YdiF, YdiF, ABCF7, ABCF2
184922	Eukaryota	no info	Sarcomastigophora	no info	no info	Hexamitidae	Giardia	Giardia_lamblia_ATCC_50803	1	ABCF7
87111	Eukaryota	no info	Superphylum:Heterokonta	no info	Labyrinthulomycetes	Thraustochytriaceae	Aplanochytrium	Aplanochytrium_kerguelense	8	ABCF1, ABCF2, ABCF4, ABCF4, ABCF2, ABCF7, eEF3L, eEF3L
87102	Eukaryota	no info	Superphylum:Heterokonta	no info	Labyrinthulomycetes	Thraustochytriaceae	Aurantiochytrium	Aurantiochytrium_limacinum	8	eEF3L, ABCF1, eEF3L, eEF3L, ABCF7, ABCF7, ABCF2, ABCF4
4773	Eukaryota	no info	Superphylum:Heterokonta	no info	Labyrinthulomycetes	Thraustochytriaceae	Schizochytrium	Schizochytrium_aggregatum	8	eEF3L, ABCF4, ABCF4, YdiF, eEF3L, ABCF7, ABCF1, ABCF2
4784	Eukaryota	no info	Superphylum:Heterokonta	no info	Peronosporales	no info	Phytophthora	Phytophthora_capsici	7	eEF3L, eEF3L, ABCF2, mEttA, eEF3L, ABCF7, ABCF1
4785	Eukaryota	no info	Superphylum:Heterokonta	no info	Peronosporales	no info	Phytophthora	Phytophthora_cinnamomi	7	ABCF1, ABCF5, eEF3L, mEttA, ABCF2, eEF3L, ABCF7
403677	Eukaryota	no info	Superphylum:Heterokonta	no info	Peronosporales	no info	Phytophthora	Phytophthora_infestans_T30-4	7	ABCF7, ABCF5, eEF3L, ABCF1, eEF3L, ABCF2, mEttA
761204	Eukaryota	no info	Superphylum:Heterokonta	no info	Peronosporales	no info	Phytophthora	Phytophthora_parasitica_INRA-310	11	mEttA, ABCF2, ABCF5, ABCF5, eEF3L, ABCF1, ABCF7, eEF3L, ABCF5, ABCF5, ABCF5
67593	Eukaryota	no info	Superphylum:Heterokonta	no info	Peronosporales	no info	Phytophthora	Phytophthora_sojae	7	eEF3L, ABCF1, ABCF5, ABCF2, eEF3L, mEttA, ABCF7
112090	Eukaryota	no info	Superphylum:Heterokonta	no info	Saprolegniales	Saprolegniaceae	Aphanomyces	Aphanomyces_astaci	11	ABCF2, mEttA, mEttA, eEF3L, ABCF5, ABCF1, ABCF5, eEF3L, ABCF7, ABCF7, eEF3L
157072	Eukaryota	no info	Superphylum:Heterokonta	no info	Saprolegniales	Saprolegniaceae	Aphanomyces	Aphanomyces_invadans	10	ABCF2, eEF3L, ABCF7, mEttA, eEF3L, ABCF1, ABCF5, ABCF5, eEF3L, eEF3L
1156394	Eukaryota	no info	Superphylum:Heterokonta	no info	Saprolegniales	Saprolegniaceae	Saprolegnia	Saprolegnia_diclina_VS20	10	ABCF2, eEF3L, ABCF1, ABCF1, mEttA, ABCF5, eEF3L, eEF3L, eEF3L, ABCF7
44056	Eukaryota	no info	Superphylum:Heterokonta	Pelagophyceae	no info	no info	Aureococcus	Aureococcus_anophagefferens	18	algAF1, eEF3L, ABCF4, ABCF2, eEF3L, ABCF1, eEF3L, algEttA, ABCF1, eEF3L, ABCF4, algUup, ABCF7, cpYdif, eEF3L, eEF3L, ABCF2, eEF3L
280463	Eukaryota	no info	unranked: Haptophyta	no info	Isochrysidales	Noelaerhabdaceae	Emiliania	Emiliania_huxleyi_CCMP1516	26	eEF3L, ABCF2, ABCF4, eEF3L, ABCF2, algAF1, algAF1, algAF1, eEF3L, ABCF1, cpYdif, mEttA, ABCF7, eEF3L, ABCF4, ABCF1, eEF3L, ABCF4, ABCF1, ABCF7, ABCF4, ABCF4, eEF3L, ABCF4, ABCF4, algUup
423536	Eukaryota	no info	unranked:Alveolata	no info	Perkinsida	Perkinsidae	Perkinsus	Perkinsus_marinus_ATCC_50983	8	ABCF4, ABCF6, ABCF1, ABCF2, ABCF2, ABCF1, ABCF6, eEF3L
5932	Eukaryota	no info	unranked:Alveolata	Oligohymenophorea	Hymenostomatida	no info	Ichthyophthirius	Ichthyophthirius_multifiliis	2	ABCF7, ABCF7
312017	Eukaryota	no info	unranked:Alveolata	Oligohymenophorea	Hymenostomatida	Tetrahymenidae	Tetrahymena	Tetrahymena_thermophila_SB210	2	ABCF7, ABCF7
5888	Eukaryota	no info	unranked:Alveolata	Oligohymenophorea	Peniculida	Parameciidae	Paramecium	Paramecium_tetraurelia	2	ABCF7, ABCF7
595528	Eukaryota	no info	unranked:Filozoa	Ichthyosporea	no info	no info	Capsaspora	Capsaspora_owczarzaki_ATCC_30864	4	ABCF1, ABCF4, ABCF2, ABCF3
431895	Eukaryota	no info	unranked:Filozoa	no info	Choanoflagellida	Codonosigidae	Monosiga	Monosiga_brevicollis_MX1	7	ABCF4, YdiF, ABCF1, eEF3L, ABCF2, ABCF7, ABCF7
946362	Eukaryota	no info	unranked:Filozoa	no info	Choanoflagellida	Salpingoecidae	Salpingoeca	Salpingoeca_sp._ATCC_50818	4	ABCF7, ABCF1, ABCF2, ABCF4
691883	Eukaryota	no info	unranked:Nucleariidae and Fonticula group	no info	no info	no info	Fonticula	Fonticula_alba	3	ABCF2, ABCF7, ABCF1
280699	Eukaryota	no info	unranked:Rhodophyta	Bangiophyceae	Cyanidiales	Cyanidiaceae	Cyanidioschyzon	Cyanidioschyzon_merolae_strain_10D	3	algEttA, cpYdif, ABCF6
130081	Eukaryota	no info	unranked:Rhodophyta	Bangiophyceae	Cyanidiales	Cyanidiaceae	Galdieria	Galdieria_sulphuraria	2	cpYdif, ABCF7
2769	Eukaryota	no info	unranked:Rhodophyta	Florideophyceae	Gigartinales	Gigartinaceae	Chondrus	Chondrus_crispus	6	algEttA, ABCF2, cpYdif, eEF3L, algUup, ABCF7
3055	Eukaryota	Viridiplantae	Chlorophyta	Chlorophyceae	Chlamydomonadales	Chlamydomonadaceae	Chlamydomonas	Chlamydomonas_reinhardtii	8	ABCF1, eEF3L, algUup, eEF3L, ABCF2, ABCF5, algEttA, cpYdif
3068	Eukaryota	Viridiplantae	Chlorophyta	Chlorophyceae	Chlamydomonadales	Volvocaceae	Volvox	Volvox_carteri_f._nagariensis	12	algUup, eEF3L, algAF1, cpYdif, algEttA, eEF3L, ABCF5, ABCF2, ABCF1, ABCF7, ABCF2, algAF1
436017	Eukaryota	Viridiplantae	Chlorophyta	Mamiellophyceae	Mamiellales	Bathycoccaceae	Ostreococcus	Ostreococcus_lucimarinus_CCE9901	15	eEF3L, ABCF4, algUup, cpYdif, ABCF2, eEF3L, ABCF4, ABCF2, eEF3L, algAF1, algEttA, ABCF1, eEF3L, ABCF6, algAF1
70448	Eukaryota	Viridiplantae	Chlorophyta	Mamiellophyceae	Mamiellales	Bathycoccaceae	Ostreococcus	Ostreococcus_tauri	15	eEF3L, algUup, ABCF4, cpYdif, ABCF2, eEF3L, ABCF4, ABCF2, algAF1, algEttA, eEF3L, ABCF6, ABCF1, algAF1, algAF1
564608	Eukaryota	Viridiplantae	Chlorophyta	Mamiellophyceae	Mamiellales	Mamiellaceae	Micromonas	Micromonas_pusilla_CCMP1545	16	ABCF4, algUup, algEttA, ABCF2, eEF3L, ABCF2, cpYdif, algAF1, eEF3L, algAF1, ABCF1, eEF3L, ABCF1, ABCF6, eEF3L, eEF3L
296587	Eukaryota	Viridiplantae	Chlorophyta	Mamiellophyceae	Mamiellales	Mamiellaceae	Micromonas	Micromonas_sp._RCC299	18	ABCF4, eEF3L, cpYdif, ABCF2, ABCF2, eEF3L, eEF3L, algUup, algAF1, ABCF2, algAF1, ABCF2, eEF3L, ABCF1, ABCF6, ABCF1, eEF3L, algEttA
554065	Eukaryota	Viridiplantae	Chlorophyta	Trebouxiophyceae	Chlorellales	Chlorellaceae	Chlorella	Chlorella_variabilis	5	cpYdif, ABCF2, eEF3L, ABCF1, ABCF5
574566	Eukaryota	Viridiplantae	Chlorophyta	Trebouxiophyceae	no info	Coccomyxaceae	Coccomyxa	Coccomyxa_subellipsoidea_C-169	7	eEF3L, algEttA, ABCF2, ABCF1, ABCF2, cpYdif, algUup
3218	Eukaryota	Viridiplantae	Streptophyta	Bryopsida	Funariales	Funariaceae	Physcomitrella	Physcomitrella_patens	9	ABCF2, algAF1, ABCF7, ABCF1, ABCF1, cpYdif, ABCF2, ABCF2, cpYdif
42345	Eukaryota	Viridiplantae	Streptophyta	Liliopsida	Arecales	Arecaceae	Phoenix	Phoenix_dactylifera	8	ABCF7, ABCF2, ABCF2, ABCF1, ABCF2, ABCF2, cpYdif, ABCF1
15368	Eukaryota	Viridiplantae	Streptophyta	Liliopsida	Poales	Poaceae	Brachypodium	Brachypodium_distachyon	6	ABCF1, ABCF7, ABCF2, ABCF2, cpYdif, ABCF2
4533	Eukaryota	Viridiplantae	Streptophyta	Liliopsida	Poales	Poaceae	Oryza	Oryza_brachyantha	5	ABCF7, ABCF1, ABCF2, ABCF2, cpYdif
39947	Eukaryota	Viridiplantae	Streptophyta	Liliopsida	Poales	Poaceae	Oryza	Oryza_sativa_Japonica_Group	4	ABCF1, ABCF2, ABCF2, cpYdif
4555	Eukaryota	Viridiplantae	Streptophyta	Liliopsida	Poales	Poaceae	Setaria	Setaria_italica	6	ABCF7, ABCF7, ABCF1, ABCF2, cpYdif, ABCF1
4558	Eukaryota	Viridiplantae	Streptophyta	Liliopsida	Poales	Poaceae	Sorghum	Sorghum_bicolor	5	ABCF2, ABCF2, cpYdif, ABCF7, ABCF1
4577	Eukaryota	Viridiplantae	Streptophyta	Liliopsida	Poales	Poaceae	Zea	Zea_mays	9	cpYdif, ABCF7, ABCF2, ABCF1, ABCF1, ABCF2, ABCF2, ABCF2, ABCF7
214687	Eukaryota	Viridiplantae	Streptophyta	Liliopsida	Zingiberales	Musaceae	Musa	Musa_acuminata_subsp._malaccensis	10	cpYdif, ABCF2, ABCF2, ABCF2, ABCF2, ABCF7, cpYdif, cpYdif, ABCF1, ABCF2
13333	Eukaryota	Viridiplantae	Streptophyta	no info	Amborellales	Amborellaceae	Amborella	Amborella_trichopoda	5	cpYdif, ABCF7, ABCF2, ABCF1, ABCF1
81972	Eukaryota	Viridiplantae	Streptophyta	no info	Brassicales	Brassicaceae	Arabidopsis	Arabidopsis_lyrata_subsp._lyrata	9	ABCF1, ABCF2, cpYdif, cpYdif, ABCF1, ABCF1, ABCF1, ABCF1, ABCF7
3702	Eukaryota	Viridiplantae	Streptophyta	no info	Brassicales	Brassicaceae	Arabidopsis	Arabidopsis_thaliana	5	ABCF7, cpYdif, ABCF2, cpYdif, ABCF1
3711	Eukaryota	Viridiplantae	Streptophyta	no info	Brassicales	Brassicaceae	Brassica	Brassica_rapa	8	ABCF7, ABCF1, ABCF1, cpYdif, ABCF2, cpYdif, ABCF2, ABCF1
90675	Eukaryota	Viridiplantae	Streptophyta	no info	Brassicales	Brassicaceae	Camelina	Camelina_sativa	21	ABCF7, cpYdif, cpYdif, cpYdif, cpYdif, ABCF1, ABCF7, ABCF2, cpYdif, cpYdif, cpYdif, ABCF2, cpYdif, ABCF7, ABCF2, cpYdif, cpYdif, cpYdif, ABCF1, ABCF1, ABCF1
81985	Eukaryota	Viridiplantae	Streptophyta	no info	Brassicales	Brassicaceae	Capsella	Capsella_rubella	7	cpYdif, ABCF2, ABCF1, ABCF1, cpYdif, ABCF1, ABCF7
72664	Eukaryota	Viridiplantae	Streptophyta	no info	Brassicales	Brassicaceae	Eutrema	Eutrema_salsugineum	8	ABCF7, cpYdif, cpYdif, ABCF2, ABCF1, ABCF1, ABCF1, ABCF1
3656	Eukaryota	Viridiplantae	Streptophyta	no info	Cucurbitales	Cucurbitaceae	Cucumis	Cucumis_melo	6	ABCF7, cpYdif, ABCF1, ABCF1, ABCF2, ABCF2
3659	Eukaryota	Viridiplantae	Streptophyta	no info	Cucurbitales	Cucurbitaceae	Cucumis	Cucumis_sativus	10	cpYdif, ABCF7, ABCF1, ABCF2, PAF1, BAF2, ABCF1, YbiT, Uup, EttA
3827	Eukaryota	Viridiplantae	Streptophyta	no info	Fabales	Fabaceae	Cicer	Cicer_arietinum	8	ABCF2, ABCF2, ABCF1, ABCF1, ABCF7, cpYdif, ABCF2, ABCF2
3847	Eukaryota	Viridiplantae	Streptophyta	no info	Fabales	Fabaceae	Glycine	Glycine_max	11	ABCF7, cpYdif, cpYdif, ABCF2, ABCF2, ABCF2, ABCF2, ABCF1, ABCF2, ABCF1, ABCF7
3880	Eukaryota	Viridiplantae	Streptophyta	no info	Fabales	Fabaceae	Medicago	Medicago_truncatula	4	ABCF7, cpYdif, ABCF1, ABCF2
3885	Eukaryota	Viridiplantae	Streptophyta	no info	Fabales	Fabaceae	Phaseolus	Phaseolus_vulgaris	7	ABCF2, ABCF2, cpYdif, ABCF7, ABCF1, ABCF1, ABCF2
3988	Eukaryota	Viridiplantae	Streptophyta	no info	Malpighiales	Euphorbiaceae	Ricinus	Ricinus_communis	9	ABCF1, ABCF7, ABCF7, ABCF2, ABCF1, ABCF1, cpYdif, BAF2, BAF2
3694	Eukaryota	Viridiplantae	Streptophyta	no info	Malpighiales	Salicaceae	Populus	Populus_trichocarpa	7	ABCF7, cpYdif, cpYdif, ABCF1, ABCF2, ABCF1, ABCF2
3641	Eukaryota	Viridiplantae	Streptophyta	no info	Malvales	Malvaceae	Theobroma	Theobroma_cacao	7	ABCF1, ABCF2, ABCF7, ABCF7, cpYdif, cpYdif, cpYdif
71139	Eukaryota	Viridiplantae	Streptophyta	no info	Myrtales	Myrtaceae	Eucalyptus	Eucalyptus_grandis	7	cpYdif, ABCF1, ABCF1, ABCF1, ABCF1, ABCF2, ABCF7
4432	Eukaryota	Viridiplantae	Streptophyta	no info	Proteales	Nelumbonaceae	Nelumbo	Nelumbo_nucifera	12	ABCF2, ABCF2, ABCF2, cpYdif, ABCF7, ABCF7, ABCF7, ABCF2, ABCF2, cpYdif, ABCF1, ABCF7
981085	Eukaryota	Viridiplantae	Streptophyta	no info	Rosales	Moraceae	Morus	Morus_notabilis	5	ABCF1, ABCF1, ABCF7, cpYdif, ABCF2
101020	Eukaryota	Viridiplantae	Streptophyta	no info	Rosales	Rosaceae	Fragaria	Fragaria_vesca_subsp._vesca	6	cpYdif, ABCF1, ABCF2, ABCF7, ABCF1, ABCF1
3750	Eukaryota	Viridiplantae	Streptophyta	no info	Rosales	Rosaceae	Malus	Malus_x_domestica	11	ABCF7, cpYdif, ABCF1, ABCF1, ABCF2, ABCF1, ABCF1, cpYdif, ABCF2, ABCF7, ABCF1
102107	Eukaryota	Viridiplantae	Streptophyta	no info	Rosales	Rosaceae	Prunus	Prunus_mume	5	ABCF2, ABCF1, ABCF1, ABCF7, cpYdif
3760	Eukaryota	Viridiplantae	Streptophyta	no info	Rosales	Rosaceae	Prunus	Prunus_persica	4	ABCF2, cpYdif, ABCF7, ABCF1
225117	Eukaryota	Viridiplantae	Streptophyta	no info	Rosales	Rosaceae	Pyrus	Pyrus_x_bretschneideri	10	ABCF2, cpYdif, ABCF1, ABCF7, ABCF2, ABCF7, ABCF7, ABCF1, ABCF1, ABCF2
85681	Eukaryota	Viridiplantae	Streptophyta	no info	Sapindales	Rutaceae	Citrus	Citrus_clementina	6	ABCF2, ABCF1, cpYdif, ABCF7, ABCF7, ABCF7
2711	Eukaryota	Viridiplantae	Streptophyta	no info	Sapindales	Rutaceae	Citrus	Citrus_sinensis	5	ABCF1, ABCF7, ABCF7, ABCF2, cpYdif
88036	Eukaryota	Viridiplantae	Streptophyta	no info	Selaginellales	Selaginellaceae	Selaginella	Selaginella_moellendorffii	10	cpYdif, algEttA, ABCF7, ABCF1, algEttA, ABCF2, ABCF2, ABCF7, cpYdif, ABCF1
4096	Eukaryota	Viridiplantae	Streptophyta	no info	Solanales	Solanaceae	Nicotiana	Nicotiana_sylvestris	6	ABCF7, ABCF1, ABCF1, ABCF2, cpYdif, ABCF2
4098	Eukaryota	Viridiplantae	Streptophyta	no info	Solanales	Solanaceae	Nicotiana	Nicotiana_tomentosiformis	6	ABCF1, ABCF7, ABCF2, cpYdif, ABCF1, ABCF2
4081	Eukaryota	Viridiplantae	Streptophyta	no info	Solanales	Solanaceae	Solanum	Solanum_lycopersicum	5	cpYdif, ABCF2, ABCF1, ABCF7, ABCF2
4113	Eukaryota	Viridiplantae	Streptophyta	no info	Solanales	Solanaceae	Solanum	Solanum_tuberosum	6	ABCF2, ABCF7, ABCF2, ABCF1, ABCF1, cpYdif
29760	Eukaryota	Viridiplantae	Streptophyta	no info	Vitales	Vitaceae	Vitis	Vitis_vinifera	4	ABCF7, ABCF1, ABCF2, cpYdif
1046991	Bacteria	no info	Acetothermia	no info	no info	no info	no info	Acetothermia_bacterium_SCGC_AAA255-C06	0
240015	Bacteria	no info	Acidobacteria	Acidobacteriia	Acidobacteriales	Acidobacteriaceae	Acidobacterium	Acidobacterium_capsulatum_ATCC_51196	3	Uup, YbiT, YdiF
1382359	Bacteria	no info	Acidobacteria	Acidobacteriia	Acidobacteriales	Acidobacteriaceae	Acidobacterium	Acidobacterium_sp._PMMR2	2	YbiT, YdiF
204669	Bacteria	no info	Acidobacteria	Acidobacteriia	Acidobacteriales	Acidobacteriaceae	Candidatus Koribacter	Candidatus_Koribacter_versatilis_Ellin345	4	YdiF, YbiT, Uup, YdiF
682795	Bacteria	no info	Acidobacteria	Acidobacteriia	Acidobacteriales	Acidobacteriaceae	Granulicella	Granulicella_mallensis_MP5ACTX8	3	YdiF, Uup, YbiT
1198114	Bacteria	no info	Acidobacteria	Acidobacteriia	Acidobacteriales	Acidobacteriaceae	Granulicella	Granulicella_tundricola_MP5ACTX9	3	Uup, YbiT, YdiF
926566	Bacteria	no info	Acidobacteria	Acidobacteriia	Acidobacteriales	Acidobacteriaceae	Terriglobus	Terriglobus_roseus_DSM_18391	3	YdiF, Uup, YbiT
401053	Bacteria	no info	Acidobacteria	Acidobacteriia	Acidobacteriales	Acidobacteriaceae	Terriglobus	Terriglobus_saanensis_SP1PR4	3	Uup, YbiT, YdiF
1121920	Bacteria	no info	Acidobacteria	Holophagae	Holophagales	Holophagaceae	Geothrix	Geothrix_fermentans_DSM_14018	4	EttA, YdiF, Uup, YbiT
903818	Bacteria	no info	Acidobacteria	Holophagae	Holophagales	Holophagaceae	Holophaga	Holophaga_foetida_DSM_6591	5	YdiF, Uup, EttA, YbiT, YdiF
1235986	Bacteria	no info	Acidobacteria	no info	no info	no info	no info	Acidobacteria_bacterium_JGI_0001001-H03	0
981222	Bacteria	no info	Acidobacteria	no info	no info	no info	Candidatus Chloracidobacterium	Candidatus_Chloracidobacterium_thermophilum_B	1	YdiF
1340493	Bacteria	no info	Acidobacteria	Solibacteres	Solibacterales	no info	Bryobacter	Bryobacter_aggregatus_MPL3	4	YdiF, Uup, YbiT, YdiF
234267	Bacteria	no info	Acidobacteria	Solibacteres	Solibacterales	Solibacteraceae	Candidatus Solibacter	Candidatus_Solibacter_usitatus_Ellin6076	5	YbiT, YdiF, YdiF, Uup, YdiF
525909	Bacteria	no info	Actinobacteria	Actinobacteria	Acidimicrobiales	Acidimicrobiaceae	Acidimicrobium	Acidimicrobium_ferrooxidans_DSM_10331	0
1313172	Bacteria	no info	Actinobacteria	Actinobacteria	Acidimicrobiales	Acidimicrobiaceae	Ilumatobacter	Ilumatobacter_coccineus_YM16-304	4	AAF1, AAF6, EttA, Uup
351607	Bacteria	no info	Actinobacteria	Actinobacteria	Actinomycetales	Acidothermaceae	Acidothermus	Acidothermus_cellulolyticus_11B	1	EttA
883066	Bacteria	no info	Actinobacteria	Actinobacteria	Actinomycetales	Actinomycetaceae	Actinobaculum	Actinobaculum_massiliae_ACS-171-V-Col2	3	EttA, Uup, AAF6
1120932	Bacteria	no info	Actinobacteria	Actinobacteria	Actinomycetales	Actinomycetaceae	Actinobaculum	Actinobaculum_schaalii_DSM_15541	3	EttA, Uup, AAF6
1227261	Bacteria	no info	Actinobacteria	Actinobacteria	Actinomycetales	Actinomycetaceae	Actinobaculum	Actinobaculum_sp._oral_taxon_183_str._F0552	4	EttA, AAF5, AAF6, Uup
1120933	Bacteria	no info	Actinobacteria	Actinobacteria	Actinomycetales	Actinomycetaceae	Actinobaculum	Actinobaculum_urinale_DSM_15805	3	Uup, AAF6, EttA
888050	Bacteria	no info	Actinobacteria	Actinobacteria	Actinomycetales	Actinomycetaceae	Actinomyces	Actinomyces_cardiffensis_F0333	4	AAF5, AAF6, EttA, Uup
525245	Bacteria	no info	Actinobacteria	Actinobacteria	Actinomycetales	Actinomycetaceae	Actinomyces	Actinomyces_coleocanis_DSM_15436	3	EttA, Uup, AAF6
1120941	Bacteria	no info	Actinobacteria	Actinobacteria	Actinomycetales	Actinomycetaceae	Actinomyces	Actinomyces_dentalis_DSM_19115	3	Uup, AAF6, EttA
883069	Bacteria	no info	Actinobacteria	Actinobacteria	Actinomycetales	Actinomycetaceae	Actinomyces	Actinomyces_europaeus_ACS-120-V-Col10b	4	AAF6, EttA, AAF5, Uup
1120942	Bacteria	no info	Actinobacteria	Actinobacteria	Actinomycetales	Actinomycetaceae	Actinomyces	Actinomyces_georgiae_DSM_6843	4	EttA, AAF6, Uup, AAF5
1120943	Bacteria	no info	Actinobacteria	Actinobacteria	Actinomycetales	Actinomycetaceae	Actinomyces	Actinomyces_gerencseriae_DSM_6844	3	EttA, Uup, AAF6
435830	Bacteria	no info	Actinobacteria	Actinobacteria	Actinomycetales	Actinomycetaceae	Actinomyces	Actinomyces_graevenitzii_C83	4	AAF6, EttA, ARE1, Uup
1227262	Bacteria	no info	Actinobacteria	Actinobacteria	Actinomycetales	Actinomycetaceae	Actinomyces	Actinomyces_johnsonii_F0510	4	AAF6, EttA, Uup, AAF5
1167628	Bacteria	no info	Actinobacteria	Actinobacteria	Actinomycetales	Actinomycetaceae	Actinomyces	Actinomyces_massiliensis_4401292	4	AAF5, EttA, AAF6, Uup
1115803	Bacteria	no info	Actinobacteria	Actinobacteria	Actinomycetales	Actinomycetaceae	Actinomyces	Actinomyces_naeslundii_str._Howell_279	4	AAF5, AAF6, Uup, EttA
888439	Bacteria	no info	Actinobacteria	Actinobacteria	Actinomycetales	Actinomycetaceae	Actinomyces	Actinomyces_neuii_BVS029A5	3	EttA, AAF6, Uup
411466	Bacteria	no info	Actinobacteria	Actinobacteria	Actinomycetales	Actinomycetaceae	Actinomyces	Actinomyces_odontolyticus_ATCC_17982	4	AAF5, AAF6, EttA, Uup
871541	Bacteria	no info	Actinobacteria	Actinobacteria	Actinomycetales	Actinomycetaceae	Actinomyces	Actinomyces_oris_K20	3	EttA, AAF6, AAF5
1278298	Bacteria	no info	Actinobacteria	Actinobacteria	Actinomycetales	Actinomycetaceae	Actinomyces	Actinomyces_slackii_ATCC_49928	3	Uup, EttA, AAF6
521393	Bacteria	no info	Actinobacteria	Actinobacteria	Actinomycetales	Actinomycetaceae	Actinomyces	Actinomyces_sp._7400942	3	Uup, EttA, AAF6
1120946	Bacteria	no info	Actinobacteria	Actinobacteria	Actinomycetales	Actinomycetaceae	Actinomyces	Actinomyces_suimastitidis_DSM_15538	3	Uup, AAF6, EttA
883077	Bacteria	no info	Actinobacteria	Actinobacteria	Actinomycetales	Actinomycetaceae	Actinomyces	Actinomyces_turicensis_ACS-279-V-Col4	3	Uup, AAF6, EttA
525246	Bacteria	no info	Actinobacteria	Actinobacteria	Actinomycetales	Actinomycetaceae	Actinomyces	Actinomyces_urogenitalis_DSM_15434	4	ARE5, EttA, Uup, AAF6
1120947	Bacteria	no info	Actinobacteria	Actinobacteria	Actinomycetales	Actinomycetaceae	Actinomyces	Actinomyces_vaccimaxillae_DSM_15804	3	AAF6, EttA, Uup
562973	Bacteria	no info	Actinobacteria	Actinobacteria	Actinomycetales	Actinomycetaceae	Actinomyces	Actinomyces_viscosus_C505	4	EttA, Uup, AAF5, AAF6
644284	Bacteria	no info	Actinobacteria	Actinobacteria	Actinomycetales	Actinomycetaceae	Arcanobacterium	Arcanobacterium_haemolyticum_DSM_20595	4	EttA, AAF6, AAF5, Uup
585198	Bacteria	no info	Actinobacteria	Actinobacteria	Actinomycetales	Actinomycetaceae	Mobiluncus	Mobiluncus_curtisii_subsp._curtisii_ATCC_35241	4	AAF6, Uup, AAF5, EttA
871571	Bacteria	no info	Actinobacteria	Actinobacteria	Actinomycetales	Actinomycetaceae	Mobiluncus	Mobiluncus_mulieris_ATCC_35239	3	Uup, EttA, AAF6
1448141	Bacteria	no info	Actinobacteria	Actinobacteria	Actinomycetales	Actinomycetaceae	Trueperella	Trueperella_pyogenes_MS249	4	AAF6, AAF5, EttA, Uup
1123488	Bacteria	no info	Actinobacteria	Actinobacteria	Actinomycetales	Actinomycetaceae	Varibaculum	Varibaculum_cambriense_DSM_15806	4	AAF6, AAF5, Uup, EttA
1089546	Bacteria	no info	Actinobacteria	Actinobacteria	Actinomycetales	Actinopolysporaceae	Actinopolyspora	Actinopolyspora_halophila_DSM_43834	4	EttA, ARE5, AAF6, Uup
882080	Bacteria	no info	Actinobacteria	Actinobacteria	Actinomycetales	Actinopolysporaceae	Actinopolyspora	Actinopolyspora_iraqiensis_IQ-H1	3	AAF6, EttA, Uup
1050202	Bacteria	no info	Actinobacteria	Actinobacteria	Actinomycetales	Actinopolysporaceae	Actinopolyspora	Actinopolyspora_mortivallis_DSM_44261	4	Uup, AAF6, EttA, AAF2
304899	Bacteria	no info	Actinobacteria	Actinobacteria	Actinomycetales	Actinospicaceae	Actinospica	Actinospica_acidiphila	9	ARE4, ARE4, ARE4, AAF2, EttA, AAF6, Uup, ARE5, AAF1
471853	Bacteria	no info	Actinobacteria	Actinobacteria	Actinomycetales	Beutenbergiaceae	Beutenbergia	Beutenbergia_cavernae_DSM_12333	6	Uup, AAF2, AAF6, EttA, AAF4, AAF4
120377	Bacteria	no info	Actinobacteria	Actinobacteria	Actinomycetales	Beutenbergiaceae	Salana	Salana_multivorans	6	BAF1, ARE5, AAF6, AAF1, Uup, EttA
1121122	Bacteria	no info	Actinobacteria	Actinobacteria	Actinomycetales	Brevibacteriaceae	Brevibacterium	Brevibacterium_album_DSM_18261	3	Uup, EttA, AAF6
1229781	Bacteria	no info	Actinobacteria	Actinobacteria	Actinomycetales	Brevibacteriaceae	Brevibacterium	Brevibacterium_casei_S18	5	EttA, AAF6, Uup, AAF2, ARE5
321955	Bacteria	no info	Actinobacteria	Actinobacteria	Actinomycetales	Brevibacteriaceae	Brevibacterium	Brevibacterium_linens_BL2	5	AAF6, ARE5, Uup, EttA, AAF4
1176165	Bacteria	no info	Actinobacteria	Actinobacteria	Actinomycetales	Brevibacteriaceae	Brevibacterium	Brevibacterium_massiliense_5401308	4	AAF6, EttA, Uup, AAF5
585530	Bacteria	no info	Actinobacteria	Actinobacteria	Actinomycetales	Brevibacteriaceae	Brevibacterium	Brevibacterium_mcbrellneri_ATCC_49030	5	AAF4, AAF6, Uup, AAF6, EttA
1033736	Bacteria	no info	Actinobacteria	Actinobacteria	Actinomycetales	Brevibacteriaceae	Brevibacterium	Brevibacterium_senegalense	5	AAF6, EttA, Uup, AAF4, AAF4
1381751	Bacteria	no info	Actinobacteria	Actinobacteria	Actinomycetales	Brevibacteriaceae	Brevibacterium	Brevibacterium_sp._VCM10	4	EttA, AAF6, Uup, ARE5
479433	Bacteria	no info	Actinobacteria	Actinobacteria	Actinomycetales	Catenulisporaceae	Catenulispora	Catenulispora_acidiphila_DSM_44928	6	AAF2, AAF1, AAF6, ARE5, EttA, Uup
590998	Bacteria	no info	Actinobacteria	Actinobacteria	Actinomycetales	Cellulomonadaceae	Cellulomonas	Cellulomonas_fimi_ATCC_484	7	AAF2, AAF4, EttA, AAF6, Uup, AAF4, AAF1
446466	Bacteria	no info	Actinobacteria	Actinobacteria	Actinomycetales	Cellulomonadaceae	Cellulomonas	Cellulomonas_flavigena_DSM_20109	7	AAF1, Uup, AAF4, EttA, AAF6, AAF2, ARE5
1095767	Bacteria	no info	Actinobacteria	Actinobacteria	Actinomycetales	Cellulomonadaceae	Cellulomonas	Cellulomonas_massiliensis_JC225	6	Uup, AAF2, AAF6, EttA, AAF4, AAF1
1454010	Bacteria	no info	Actinobacteria	Actinobacteria	Actinomycetales	Cellulomonadaceae	Cellulomonas	Cellulomonas_sp._HZM	6	AAF6, EttA, AAF4, Uup, AAF2, AAF1
1713	Bacteria	no info	Actinobacteria	Actinobacteria	Actinomycetales	Cellulomonadaceae	Oerskovia	Oerskovia_turbata	7	EttA, AAF4, AAF2, AAF6, BAF1, AAF4, Uup
1122933	Bacteria	no info	Actinobacteria	Actinobacteria	Actinomycetales	Cellulomonadaceae	Paraoerskovia	Paraoerskovia_marina_DSM_21750	5	AAF4, EttA, Uup, AAF6, AAF2
862512	Bacteria	no info	Actinobacteria	Actinobacteria	Actinomycetales	Corynebacteriaceae	Corynebacterium	Corynebacterium_accolens_ATCC_49726	5	EttA, ARE5, Uup, Uup, AAF6
649754	Bacteria	no info	Actinobacteria	Actinobacteria	Actinomycetales	Corynebacteriaceae	Corynebacterium	Corynebacterium_ammoniagenes_DSM_20306	5	AAF6, Uup, ARE5, AAF4, EttA
553204	Bacteria	no info	Actinobacteria	Actinobacteria	Actinomycetales	Corynebacteriaceae	Corynebacterium	Corynebacterium_amycolatum_SK46	4	AAF6, EttA, ARE5, Uup
1348662	Bacteria	no info	Actinobacteria	Actinobacteria	Actinomycetales	Corynebacteriaceae	Corynebacterium	Corynebacterium_argentoratense_DSM_44202	3	Uup, AAF6, EttA
548476	Bacteria	no info	Actinobacteria	Actinobacteria	Actinomycetales	Corynebacteriaceae	Corynebacterium	Corynebacterium_aurimucosum_ATCC_700975	4	ARE5, Uup, AAF6, EttA
927655	Bacteria	no info	Actinobacteria	Actinobacteria	Actinomycetales	Corynebacteriaceae	Corynebacterium	Corynebacterium_bovis_DSM_20582=_CIP_54.80	3	AAF6, Uup, EttA
1121353	Bacteria	no info	Actinobacteria	Actinobacteria	Actinomycetales	Corynebacteriaceae	Corynebacterium	Corynebacterium_callunae_DSM_20147	5	Uup, AAF1, AAF6, AAF4, EttA
1121354	Bacteria	no info	Actinobacteria	Actinobacteria	Actinomycetales	Corynebacteriaceae	Corynebacterium	Corynebacterium_capitovis_DSM_44611	4	EttA, AAF4, AAF6, Uup
1110505	Bacteria	no info	Actinobacteria	Actinobacteria	Actinomycetales	Corynebacteriaceae	Corynebacterium	Corynebacterium_casei_UCMA_3821	5	EttA, AAF4, Uup, AAF6, ARE5
1121355	Bacteria	no info	Actinobacteria	Actinobacteria	Actinomycetales	Corynebacteriaceae	Corynebacterium	Corynebacterium_caspium_DSM_44850	3	AAF6, Uup, EttA
1121356	Bacteria	no info	Actinobacteria	Actinobacteria	Actinomycetales	Corynebacteriaceae	Corynebacterium	Corynebacterium_ciconiae_DSM_44920	5	EttA, Uup, AAF4, AAF5, AAF6
1310164	Bacteria	no info	Actinobacteria	Actinobacteria	Actinomycetales	Corynebacteriaceae	Corynebacterium	Corynebacterium_crenatum_MT	6	AAF6, AAF4, AAF1, Uup, AAF4, EttA
257309	Bacteria	no info	Actinobacteria	Actinobacteria	Actinomycetales	Corynebacteriaceae	Corynebacterium	Corynebacterium_diphtheriae_NCTC_13129	3	Uup, AAF6, EttA
558173	Bacteria	no info	Actinobacteria	Actinobacteria	Actinomycetales	Corynebacteriaceae	Corynebacterium	Corynebacterium_doosanense_CAU_212_=_DSM_45436	6	EttA, AAF6, Uup, AAF5, AAF1, AAF4
1035195	Bacteria	no info	Actinobacteria	Actinobacteria	Actinomycetales	Corynebacteriaceae	Corynebacterium	Corynebacterium_durum_F0235	4	Uup, AAF6, AAF5, EttA
196164	Bacteria	no info	Actinobacteria	Actinobacteria	Actinomycetales	Corynebacteriaceae	Corynebacterium	Corynebacterium_efficiens_YS-314	6	AAF4, Uup, AAF1, AAF6, AAF4, EttA
1121360	Bacteria	no info	Actinobacteria	Actinobacteria	Actinomycetales	Corynebacteriaceae	Corynebacterium	Corynebacterium_freiburgense_DSM_45254	4	AAF6, AAF5, Uup, EttA
585529	Bacteria	no info	Actinobacteria	Actinobacteria	Actinomycetales	Corynebacteriaceae	Corynebacterium	Corynebacterium_genitalium_ATCC_33030	4	EttA, AAF4, AAF6, Uup
548477	Bacteria	no info	Actinobacteria	Actinobacteria	Actinomycetales	Corynebacteriaceae	Corynebacterium	Corynebacterium_glucuronolyticum_ATCC_51867	4	EttA, AAF4, AAF6, Uup
340322	Bacteria	no info	Actinobacteria	Actinobacteria	Actinomycetales	Corynebacteriaceae	Corynebacterium	Corynebacterium_glutamicum_R	7	Uup, AAF1, AAF1, AAF4, AAF6, AAF4, EttA
1121362	Bacteria	no info	Actinobacteria	Actinobacteria	Actinomycetales	Corynebacteriaceae	Corynebacterium	Corynebacterium_halotolerans_YIM_70093_=_DSM_44683	5	Uup, AAF4, AAF6, AAF4, EttA
306537	Bacteria	no info	Actinobacteria	Actinobacteria	Actinomycetales	Corynebacteriaceae	Corynebacterium	Corynebacterium_jeikeium_K411	3	EttA, AAF6, Uup
645127	Bacteria	no info	Actinobacteria	Actinobacteria	Actinomycetales	Corynebacteriaceae	Corynebacterium	Corynebacterium_kroppenstedtii_DSM_44385	4	Uup, AAF6, AAF4, EttA
525263	Bacteria	no info	Actinobacteria	Actinobacteria	Actinomycetales	Corynebacteriaceae	Corynebacterium	Corynebacterium_lipophiloflavum_DSM_44291	5	EttA, AAF4, AAF6, Uup, Uup
1121363	Bacteria	no info	Actinobacteria	Actinobacteria	Actinomycetales	Corynebacteriaceae	Corynebacterium	Corynebacterium_lubricantis_DSM_45231	6	AAF6, EttA, AAF4, AAF4, Uup, ARE5
1224163	Bacteria	no info	Actinobacteria	Actinobacteria	Actinomycetales	Corynebacteriaceae	Corynebacterium	Corynebacterium_maris_DSM_45190	4	Uup, AAF1, AAF6, EttA
1121364	Bacteria	no info	Actinobacteria	Actinobacteria	Actinomycetales	Corynebacteriaceae	Corynebacterium	Corynebacterium_massiliense_DSM_45435	3	AAF6, Uup, EttA
1121365	Bacteria	no info	Actinobacteria	Actinobacteria	Actinomycetales	Corynebacteriaceae	Corynebacterium	Corynebacterium_mastitidis_DSM_44356	3	EttA, Uup, AAF6
566549	Bacteria	no info	Actinobacteria	Actinobacteria	Actinomycetales	Corynebacteriaceae	Corynebacterium	Corynebacterium_matruchotii_ATCC_33806	4	AAF6, EttA, Uup, AAF4
863239	Bacteria	no info	Actinobacteria	Actinobacteria	Actinomycetales	Corynebacteriaceae	Corynebacterium	Corynebacterium_nuruki_S6-4	6	AAF6, ARE5, Uup, AAF4, AAF4, EttA
1121366	Bacteria	no info	Actinobacteria	Actinobacteria	Actinomycetales	Corynebacteriaceae	Corynebacterium	Corynebacterium_pilosum_DSM_20521	4	AAF4, Uup, AAF6, EttA
1121367	Bacteria	no info	Actinobacteria	Actinobacteria	Actinomycetales	Corynebacteriaceae	Corynebacterium	Corynebacterium_propinquum_DSM_44285	3	AAF6, EttA, Uup
1381111	Bacteria	no info	Actinobacteria	Actinobacteria	Actinomycetales	Corynebacteriaceae	Corynebacterium	Corynebacterium_pseudodiphtheriticum_090104	3	Uup, EttA, AAF6
525264	Bacteria	no info	Actinobacteria	Actinobacteria	Actinomycetales	Corynebacteriaceae	Corynebacterium	Corynebacterium_pseudogenitalium_ATCC_33035	4	ARE5, Uup, EttA, AAF6
765874	Bacteria	no info	Actinobacteria	Actinobacteria	Actinomycetales	Corynebacteriaceae	Corynebacterium	Corynebacterium_pseudotuberculosis_FRC41	3	Uup, AAF6, EttA
1125779	Bacteria	no info	Actinobacteria	Actinobacteria	Actinomycetales	Corynebacteriaceae	Corynebacterium	Corynebacterium_pyruviciproducens_ATCC_BAA-1742	4	Uup, AAF6, EttA, AAF4
662755	Bacteria	no info	Actinobacteria	Actinobacteria	Actinomycetales	Corynebacteriaceae	Corynebacterium	Corynebacterium_resistens_DSM_45100	5	ARE5, EttA, AAF6, Uup, AAF5
1078764	Bacteria	no info	Actinobacteria	Actinobacteria	Actinomycetales	Corynebacteriaceae	Corynebacterium	Corynebacterium_sp._HFH0082	4	EttA, AAF6, AAF4, Uup
1111729	Bacteria	no info	Actinobacteria	Actinobacteria	Actinomycetales	Corynebacteriaceae	Corynebacterium	Corynebacterium_sputi_DSM_45148	5	EttA, Uup, AAF6, ARE5, AAF4
525268	Bacteria	no info	Actinobacteria	Actinobacteria	Actinomycetales	Corynebacteriaceae	Corynebacterium	Corynebacterium_striatum_ATCC_6940	4	ARE5, Uup, EttA, AAF6
1200352	Bacteria	no info	Actinobacteria	Actinobacteria	Actinomycetales	Corynebacteriaceae	Corynebacterium	Corynebacterium_terpenotabidum_Y-11	4	EttA, AAF6, Uup, AAF4
553206	Bacteria	no info	Actinobacteria	Actinobacteria	Actinomycetales	Corynebacteriaceae	Corynebacterium	Corynebacterium_tuberculostearicum_SK141	4	EttA, ARE5, AAF6, Uup
945711	Bacteria	no info	Actinobacteria	Actinobacteria	Actinomycetales	Corynebacteriaceae	Corynebacterium	Corynebacterium_ulcerans_809	4	Uup, AAF5, AAF6, EttA
1121370	Bacteria	no info	Actinobacteria	Actinobacteria	Actinomycetales	Corynebacteriaceae	Corynebacterium	Corynebacterium_ulceribovis_DSM_45146	3	AAF6, Uup, EttA
504474	Bacteria	no info	Actinobacteria	Actinobacteria	Actinomycetales	Corynebacteriaceae	Corynebacterium	Corynebacterium_urealyticum_DSM_7109	3	Uup, AAF6, EttA
858619	Bacteria	no info	Actinobacteria	Actinobacteria	Actinomycetales	Corynebacteriaceae	Corynebacterium	Corynebacterium_variabile_DSM_44702	5	AAF4, EttA, AAF6, ARE5, Uup
95617	Bacteria	no info	Actinobacteria	Actinobacteria	Actinomycetales	Corynebacteriaceae	no info	Corynebacterium-like_bacterium_B27	5	AAF6, AAF1, ARE5, Uup, EttA
883169	Bacteria	no info	Actinobacteria	Actinobacteria	Actinomycetales	Corynebacteriaceae	Turicella	Turicella_otitidis_ATCC_51513	3	Uup, EttA, AAF6
446465	Bacteria	no info	Actinobacteria	Actinobacteria	Actinomycetales	Dermabacteraceae	Brachybacterium	Brachybacterium_faecium_DSM_4810	5	EttA, Uup, AAF6, AAF4, AAF4
1249481	Bacteria	no info	Actinobacteria	Actinobacteria	Actinomycetales	Dermabacteraceae	Brachybacterium	Brachybacterium_muris_UCD-AY4	4	EttA, AAF2, AAF6, Uup
1064537	Bacteria	no info	Actinobacteria	Actinobacteria	Actinomycetales	Dermabacteraceae	Brachybacterium	Brachybacterium_paraconglomeratum_LC44	6	AAF1, AAF4, AAF6, Uup, EttA, AAF4
1074488	Bacteria	no info	Actinobacteria	Actinobacteria	Actinomycetales	Dermabacteraceae	Brachybacterium	Brachybacterium_squillarum_M-6-3	4	AAF4, EttA, Uup, AAF6
1203568	Bacteria	no info	Actinobacteria	Actinobacteria	Actinomycetales	Dermabacteraceae	Dermabacter	Dermabacter_sp._HFH0086	5	AAF5, EttA, Uup, AAF4, AAF6
1121385	Bacteria	no info	Actinobacteria	Actinobacteria	Actinomycetales	Dermacoccaceae	Demetria	Demetria_terragena_DSM_11295	5	AAF6, EttA, AAF2, AAF4, Uup
188626	Bacteria	no info	Actinobacteria	Actinobacteria	Actinomycetales	Dermacoccaceae	Dermacoccus	Dermacoccus_sp._Ellin185	4	AAF6, AAF4, EttA, Uup
478801	Bacteria	no info	Actinobacteria	Actinobacteria	Actinomycetales	Dermacoccaceae	Kytococcus	Kytococcus_sedentarius_DSM_20547	5	AAF2, Uup, EttA, AAF6, AAF4
1184607	Bacteria	no info	Actinobacteria	Actinobacteria	Actinomycetales	Dermatophilaceae	Austwickia	Austwickia_chelonae_NBRC_105200	4	EttA, AAF6, Uup, AAF4
1121387	Bacteria	no info	Actinobacteria	Actinobacteria	Actinomycetales	Dermatophilaceae	Dermatophilus	Dermatophilus_congolensis_DSM_44180_=_NBRC_105199	4	AAF6, Uup, AAF4, EttA
1184609	Bacteria	no info	Actinobacteria	Actinobacteria	Actinomycetales	Dermatophilaceae	Kineosphaera	Kineosphaera_limosa_NBRC_100340	5	AAF6, Uup, AAF2, AAF1, EttA
1089455	Bacteria	no info	Actinobacteria	Actinobacteria	Actinomycetales	Dermatophilaceae	Mobilicoccus	Mobilicoccus_pelagius_NBRC_104925	4	AAF1, Uup, AAF6, EttA
1077144	Bacteria	no info	Actinobacteria	Actinobacteria	Actinomycetales	Dietziaceae	Dietzia	Dietzia_alimentaria_72	5	EttA, ARE5, AAF6, Uup, AAF1
910954	Bacteria	no info	Actinobacteria	Actinobacteria	Actinomycetales	Dietziaceae	Dietzia	Dietzia_cinnamea_P4	6	AAF6, EttA, AAF1, Uup, ARE5, AAF4
1292020	Bacteria	no info	Actinobacteria	Actinobacteria	Actinomycetales	Dietziaceae	Dietzia	Dietzia_sp._UCD-THP	5	EttA, AAF1, AAF6, ARE5, Uup
326424	Bacteria	no info	Actinobacteria	Actinobacteria	Actinomycetales	Frankiaceae	Frankia	Frankia_alni_ACN14a	5	EttA, AAF4, AAF1, AAF6, Uup
365528	Bacteria	no info	Actinobacteria	Actinobacteria	Actinomycetales	Frankiaceae	Frankia	Frankia_sp._BCU110501	5	AAF1, Uup, AAF6, EttA, AAF4
656024	Bacteria	no info	Actinobacteria	Actinobacteria	Actinomycetales	Frankiaceae	Frankia	Frankia_symbiont_of_Datisca_glomerata	4	Uup, EttA, AAF6, AAF1
1146883	Bacteria	no info	Actinobacteria	Actinobacteria	Actinomycetales	Geodermatophilaceae	Blastococcus	Blastococcus_saxobsidens_DD2	5	Uup, AAF2, EttA, AAF6, AAF1
1380356	Bacteria	no info	Actinobacteria	Actinobacteria	Actinomycetales	Geodermatophilaceae	Blastococcus	Blastococcus_sp._URHD0036	5	EttA, Uup, AAF2, AAF6, AAF1
1380393	Bacteria	no info	Actinobacteria	Actinobacteria	Actinomycetales	Geodermatophilaceae	no info	Geodermatophilaceae_bacterium_URHA0031	5	AAF6, AAF1, EttA, AAF2, Uup
526225	Bacteria	no info	Actinobacteria	Actinobacteria	Actinomycetales	Geodermatophilaceae	Geodermatophilus	Geodermatophilus_obscurus_DSM_43160	5	Uup, AAF2, EttA, AAF6, AAF1
477641	Bacteria	no info	Actinobacteria	Actinobacteria	Actinomycetales	Geodermatophilaceae	Modestobacter	Modestobacter_marinus	5	Uup, AAF2, EttA, AAF6, AAF1
1121926	Bacteria	no info	Actinobacteria	Actinobacteria	Actinomycetales	Glycomycetaceae	Glycomyces	Glycomyces_arizonensis_DSM_44726	6	AAF6, ARE4, ARE5, EttA, Uup, AAF2
1463821	Bacteria	no info	Actinobacteria	Actinobacteria	Actinomycetales	Glycomycetaceae	Glycomyces	Glycomyces_sp._NRRL_B-16210	6	Uup, ARE4, EttA, ARE5, AAF6, AAF2
1111731	Bacteria	no info	Actinobacteria	Actinobacteria	Actinomycetales	Glycomycetaceae	Glycomyces	Glycomyces_tenuis_DSM_44171	6	AAF2, EttA, ARE5, ARE4, AAF6, Uup
1089549	Bacteria	no info	Actinobacteria	Actinobacteria	Actinomycetales	Glycomycetaceae	Haloglycomyces	Haloglycomyces_albus_DSM_45210	5	AAF6, ARE5, EttA, Uup, AAF2
446470	Bacteria	no info	Actinobacteria	Actinobacteria	Actinomycetales	Glycomycetaceae	Stackebrandtia	Stackebrandtia_nassauensis_DSM_44728	6	Uup, AAF2, AAF6, EttA, ARE4, ARE5
1220583	Bacteria	no info	Actinobacteria	Actinobacteria	Actinomycetales	Gordoniaceae	Gordonia	Gordonia_aichiensis_NBRC_108223	5	AAF6, ARE5, Uup, EttA, AAF1
1027371	Bacteria	no info	Actinobacteria	Actinobacteria	Actinomycetales	Gordoniaceae	Gordonia	Gordonia_alkanivorans_NBRC_16433	6	AAF6, AAF1, Uup, ARE5, AAF4, EttA
1075090	Bacteria	no info	Actinobacteria	Actinobacteria	Actinomycetales	Gordoniaceae	Gordonia	Gordonia_amarae_NBRC_15530	5	AAF6, EttA, ARE5, Uup, AAF1
1220574	Bacteria	no info	Actinobacteria	Actinobacteria	Actinomycetales	Gordoniaceae	Gordonia	Gordonia_amicalis_NBRC_100051_=_JCM_11271	5	AAF1, AAF6, ARE5, Uup, EttA
1073574	Bacteria	no info	Actinobacteria	Actinobacteria	Actinomycetales	Gordoniaceae	Gordonia	Gordonia_araii_NBRC_100433	4	EttA, AAF6, ARE5, Uup
526226	Bacteria	no info	Actinobacteria	Actinobacteria	Actinomycetales	Gordoniaceae	Gordonia	Gordonia_bronchialis_DSM_43247	6	Uup, ARE5, EttA, AAF6, AAF1, AAF4
1077974	Bacteria	no info	Actinobacteria	Actinobacteria	Actinomycetales	Gordoniaceae	Gordonia	Gordonia_effusa_NBRC_100432	5	AAF1, EttA, ARE5, Uup, AAF6
1121927	Bacteria	no info	Actinobacteria	Actinobacteria	Actinomycetales	Gordoniaceae	Gordonia	Gordonia_hirsuta_DSM_44140_=_NBRC_16056	4	AAF1, AAF6, Uup, EttA
468556	Bacteria	no info	Actinobacteria	Actinobacteria	Actinomycetales	Gordoniaceae	Gordonia	Gordonia_kroppenstedtii_DSM_45133	4	ARE5, Uup, AAF6, EttA
1223542	Bacteria	no info	Actinobacteria	Actinobacteria	Actinomycetales	Gordoniaceae	Gordonia	Gordonia_malaquae_NBRC_108250	5	AAF1, AAF6, EttA, ARE5, Uup
1208314	Bacteria	no info	Actinobacteria	Actinobacteria	Actinomycetales	Gordoniaceae	Gordonia	Gordonia_namibiensis_NBRC_108229	5	AAF1, AAF6, EttA, Uup, ARE5
644548	Bacteria	no info	Actinobacteria	Actinobacteria	Actinomycetales	Gordoniaceae	Gordonia	Gordonia_neofelifaecis_NRRL_B-59395	6	AAF1, AAF6, EttA, Uup, ARE5, ARE5
1108044	Bacteria	no info	Actinobacteria	Actinobacteria	Actinomycetales	Gordoniaceae	Gordonia	Gordonia_otitidis_NBRC_100426	4	AAF1, Uup, EttA, AAF6
1223543	Bacteria	no info	Actinobacteria	Actinobacteria	Actinomycetales	Gordoniaceae	Gordonia	Gordonia_paraffinivorans_NBRC_108238	4	EttA, AAF6, Uup, ARE5
1077976	Bacteria	no info	Actinobacteria	Actinobacteria	Actinomycetales	Gordoniaceae	Gordonia	Gordonia_polyisoprenivorans_NBRC_16320_=_JCM_10675	5	ARE5, Uup, AAF6, EttA, AAF1
1108045	Bacteria	no info	Actinobacteria	Actinobacteria	Actinomycetales	Gordoniaceae	Gordonia	Gordonia_rhizosphera_NBRC_16068	6	EttA, ARE5, Uup, ARE5, AAF6, AAF1
1077975	Bacteria	no info	Actinobacteria	Actinobacteria	Actinomycetales	Gordoniaceae	Gordonia	Gordonia_rubripertincta_NBRC_101908	5	AAF6, AAF1, EttA, ARE5, Uup
1121928	Bacteria	no info	Actinobacteria	Actinobacteria	Actinomycetales	Gordoniaceae	Gordonia	Gordonia_shandongensis_DSM_45094	4	AAF6, Uup, EttA, ARE5
1223544	Bacteria	no info	Actinobacteria	Actinobacteria	Actinomycetales	Gordoniaceae	Gordonia	Gordonia_sihwensis_NBRC_108236	5	AAF6, EttA, ARE5, Uup, AAF1
1223545	Bacteria	no info	Actinobacteria	Actinobacteria	Actinomycetales	Gordoniaceae	Gordonia	Gordonia_soli_NBRC_108243	5	AAF1, ARE5, Uup, AAF6, EttA
337191	Bacteria	no info	Actinobacteria	Actinobacteria	Actinomycetales	Gordoniaceae	Gordonia	Gordonia_sp._KTR9	5	Uup, ARE5, EttA, AAF6, AAF1
1089453	Bacteria	no info	Actinobacteria	Actinobacteria	Actinomycetales	Gordoniaceae	Gordonia	Gordonia_sputi_NBRC_100414	5	AAF6, AAF1, Uup, ARE5, EttA
1089454	Bacteria	no info	Actinobacteria	Actinobacteria	Actinomycetales	Gordoniaceae	Gordonia	Gordonia_terrae_NBRC_100016	5	EttA, Uup, AAF6, AAF1, ARE5
1121017	Bacteria	no info	Actinobacteria	Actinobacteria	Actinomycetales	Intrasporangiaceae	Arsenicicoccus	Arsenicicoccus_bolidensis_DSM_15745	5	AAF6, AAF4, AAF2, EttA, Uup
1094959	Bacteria	no info	Actinobacteria	Actinobacteria	Actinomycetales	Intrasporangiaceae	no info	Intrasporangiaceae_bacterium_JGI_0001002-M5	0
710696	Bacteria	no info	Actinobacteria	Actinobacteria	Actinomycetales	Intrasporangiaceae	Intrasporangium	Intrasporangium_calvum_DSM_43043	4	Uup, EttA, AAF6, AAF2
1210046	Bacteria	no info	Actinobacteria	Actinobacteria	Actinomycetales	Intrasporangiaceae	Janibacter	Janibacter_hoylei_PVAS-1	6	Uup, AAF2, EttA, AAF4, AAF6, AAF6
313589	Bacteria	no info	Actinobacteria	Actinobacteria	Actinomycetales	Intrasporangiaceae	Janibacter	Janibacter_sp._HTCC2649	6	AAF6, EttA, AAF2, AAF1, Uup, AAF4
1122622	Bacteria	no info	Actinobacteria	Actinobacteria	Actinomycetales	Intrasporangiaceae	Ornithinimicrobium	Ornithinimicrobium_pekingense_DSM_21552	5	AAF2, AAF1, Uup, EttA, AAF6
367299	Bacteria	no info	Actinobacteria	Actinobacteria	Actinomycetales	Intrasporangiaceae	Phycicoccus	Phycicoccus_jejuensis	6	AAF4, AAF1, EttA, AAF6, Uup, AAF2
1123251	Bacteria	no info	Actinobacteria	Actinobacteria	Actinomycetales	Intrasporangiaceae	Serinicoccus	Serinicoccus_marinus_DSM_15273	4	AAF6, EttA, Uup, AAF2
1043205	Bacteria	no info	Actinobacteria	Actinobacteria	Actinomycetales	Intrasporangiaceae	Serinicoccus	Serinicoccus_profundi_MCCC_1A05965	5	AAF2, AAF4, Uup, AAF6, EttA
1172188	Bacteria	no info	Actinobacteria	Actinobacteria	Actinomycetales	Intrasporangiaceae	Terracoccus	Terracoccus_sp._273MFTsu3.1	6	AAF2, AAF1, AAF6, EttA, Uup, AAF1
1193181	Bacteria	no info	Actinobacteria	Actinobacteria	Actinomycetales	Intrasporangiaceae	Tetrasphaera	Tetrasphaera_elongata_Lp2	5	AAF2, EttA, Uup, AAF6, AAF1
987045	Bacteria	no info	Actinobacteria	Actinobacteria	Actinomycetales	Jiangellaceae	Jiangella	Jiangella_gansuensis_DSM_44835	5	Uup, EttA, AAF6, AAF4, AAF2
471856	Bacteria	no info	Actinobacteria	Actinobacteria	Actinomycetales	Jonesiaceae	Jonesia	Jonesia_denitrificans_DSM_20603	5	AAF4, EttA, AAF6, Uup, ARE5
1122130	Bacteria	no info	Actinobacteria	Actinobacteria	Actinomycetales	Jonesiaceae	Jonesia	Jonesia_quinghaiensis_DSM_15701	5	ARE5, Uup, AAF4, EttA, AAF6
266940	Bacteria	no info	Actinobacteria	Actinobacteria	Actinomycetales	Kineosporiaceae	Kineococcus	Kineococcus_radiotolerans_SRS30216_=_ATCC_BAA-149	6	AAF1, AAF2, Uup, ARE4, AAF6, EttA
1120958	Bacteria	no info	Actinobacteria	Actinobacteria	Actinomycetales	Microbacteriaceae	Agrococcus	Agrococcus_lahaulensis_DSM_17612	5	ARE5, EttA, AAF1, Uup, AAF6
1330458	Bacteria	no info	Actinobacteria	Actinobacteria	Actinomycetales	Microbacteriaceae	Agrococcus	Agrococcus_pavilionensis_RW1	4	Uup, AAF6, AAF1, EttA
1120959	Bacteria	no info	Actinobacteria	Actinobacteria	Actinomycetales	Microbacteriaceae	Agromyces	Agromyces_italicus_DSM_16388	8	AAF6, AAF2, Uup, ARE4, BAF1, AAF1, AAF4, EttA
1120960	Bacteria	no info	Actinobacteria	Actinobacteria	Actinomycetales	Microbacteriaceae	Agromyces	Agromyces_subbeticus_DSM_16689	7	AAF6, ARE4, AAF2, AAF1, BAF1, Uup, EttA
1081644	Bacteria	no info	Actinobacteria	Actinobacteria	Actinomycetales	Microbacteriaceae	Candidatus Aquiluna	Candidatus_Aquiluna_sp._IMCC13023	3	AAF6, EttA, Uup
443906	Bacteria	no info	Actinobacteria	Actinobacteria	Actinomycetales	Microbacteriaceae	Clavibacter	Clavibacter_michiganensis_subsp._michiganensis_NCPPB_382	4	AAF1, EttA, AAF6, Uup
1169145	Bacteria	no info	Actinobacteria	Actinobacteria	Actinomycetales	Microbacteriaceae	Cryocola	Cryocola_sp._340MFSha3.1	5	AAF4, AAF2, Uup, EttA, AAF6
1292022	Bacteria	no info	Actinobacteria	Actinobacteria	Actinomycetales	Microbacteriaceae	Curtobacterium	Curtobacterium_flaccumfaciens_UCD-AKU	5	EttA, Uup, ARE5, AAF1, AAF6
95614	Bacteria	no info	Actinobacteria	Actinobacteria	Actinomycetales	Microbacteriaceae	Curtobacterium	Curtobacterium_sp._B18	5	AAF1, ARE5, EttA, Uup, AAF6
1121924	Bacteria	no info	Actinobacteria	Actinobacteria	Actinomycetales	Microbacteriaceae	Glaciibacter	Glaciibacter_superstes_DSM_21135	4	AAF6, EttA, Uup, BAF1
1121372	Bacteria	no info	Actinobacteria	Actinobacteria	Actinomycetales	Microbacteriaceae	Gryllotalpicola	Gryllotalpicola_ginsengisoli_DSM_22003	4	AAF6, ARE5, EttA, Uup
1121934	Bacteria	no info	Actinobacteria	Actinobacteria	Actinomycetales	Microbacteriaceae	Gulosibacter	Gulosibacter_molinativorax_DSM_13485	4	Uup, AAF6, AAF4, EttA
1121952	Bacteria	no info	Actinobacteria	Actinobacteria	Actinomycetales	Microbacteriaceae	Humibacter	Humibacter_albus_DSM_18994	5	AAF6, EttA, Uup, AAF4, EttA
1358026	Bacteria	no info	Actinobacteria	Actinobacteria	Actinomycetales	Microbacteriaceae	Leifsonia	Leifsonia_aquatica_ATCC_14665	5	AAF4, AAF2, EttA, Uup, AAF6
1348338	Bacteria	no info	Actinobacteria	Actinobacteria	Actinomycetales	Microbacteriaceae	Leifsonia	Leifsonia_rubra_CMS_76R	3	EttA, AAF6, Uup
1150399	Bacteria	no info	Actinobacteria	Actinobacteria	Actinomycetales	Microbacteriaceae	Leifsonia	Leifsonia_sp._109	6	Uup, AAF2, ARE5, AAF4, EttA, AAF6
281090	Bacteria	no info	Actinobacteria	Actinobacteria	Actinomycetales	Microbacteriaceae	Leifsonia	Leifsonia_xyli_subsp._xyli_str._CTCB07	3	AAF6, EttA, Uup
1122175	Bacteria	no info	Actinobacteria	Actinobacteria	Actinomycetales	Microbacteriaceae	Leucobacter	Leucobacter_chironomi_DSM_19883	6	Uup, EttA, AAF6, AAF4, AAF4, AAF1
714083	Bacteria	no info	Actinobacteria	Actinobacteria	Actinomycetales	Microbacteriaceae	Leucobacter	Leucobacter_chromiiresistens_JG_31	4	ARE5, AAF6, EttA, Uup
1238186	Bacteria	no info	Actinobacteria	Actinobacteria	Actinomycetales	Microbacteriaceae	Leucobacter	Leucobacter_salsicius_M1-8	4	Uup, AAF1, AAF6, EttA
1397278	Bacteria	no info	Actinobacteria	Actinobacteria	Actinomycetales	Microbacteriaceae	Leucobacter	Leucobacter_sp._PH1c	7	AAF6, AAF2, AAF4, EttA, Uup, ARE5, AAF1
1197720	Bacteria	no info	Actinobacteria	Actinobacteria	Actinomycetales	Microbacteriaceae	Microbacterium	Microbacterium_barkeri_2011-R4	5	ARE5, EttA, AAF6, AAF2, AAF1
1122237	Bacteria	no info	Actinobacteria	Actinobacteria	Actinomycetales	Microbacteriaceae	Microbacterium	Microbacterium_gubbeenense_DSM_15944	5	Uup, AAF6, ARE5, AAF4, EttA
1122238	Bacteria	no info	Actinobacteria	Actinobacteria	Actinomycetales	Microbacteriaceae	Microbacterium	Microbacterium_indicum_DSM_19969	4	Uup, AAF6, EttA, ARE5
1160710	Bacteria	no info	Actinobacteria	Actinobacteria	Actinomycetales	Microbacteriaceae	Microbacterium	Microbacterium_laevaniformans_OR221	6	AAF6, EttA, AAF2, ARE5, Uup, AAF4
1122239	Bacteria	no info	Actinobacteria	Actinobacteria	Actinomycetales	Microbacteriaceae	Microbacterium	Microbacterium_luticocti_DSM_19459	4	Uup, AAF6, EttA, ARE5
1333857	Bacteria	no info	Actinobacteria	Actinobacteria	Actinomycetales	Microbacteriaceae	Microbacterium	Microbacterium_maritypicum_MF109	6	EttA, Uup, AAF1, AAF6, ARE5, AAF2
1151126	Bacteria	no info	Actinobacteria	Actinobacteria	Actinomycetales	Microbacteriaceae	Microbacterium	Microbacterium_paraoxydans_77MFTsu3.2	5	ARE5, EttA, Uup, AAF2, AAF6
450380	Bacteria	no info	Actinobacteria	Actinobacteria	Actinomycetales	Microbacteriaceae	Microbacterium	Microbacterium_profundi	4	AAF1, Uup, EttA, AAF6
1169146	Bacteria	no info	Actinobacteria	Actinobacteria	Actinomycetales	Microbacteriaceae	Microbacterium	Microbacterium_sp._11MF	5	EttA, Uup, ARE5, AAF6, AAF2
979556	Bacteria	no info	Actinobacteria	Actinobacteria	Actinomycetales	Microbacteriaceae	Microbacterium	Microbacterium_testaceum_StLB037	6	AAF2, ARE5, AAF1, Uup, EttA, AAF6
1194165	Bacteria	no info	Actinobacteria	Actinobacteria	Actinomycetales	Microbacteriaceae	Microbacterium	Microbacterium_yannicii_PS01	5	EttA, AAF6, AAF2, ARE5, Uup
76636	Bacteria	no info	Actinobacteria	Actinobacteria	Actinomycetales	Microbacteriaceae	Mycetocola	Mycetocola_saprophilus	6	BAF1, ARE5, AAF6, AAF1, Uup, EttA
1123013	Bacteria	no info	Actinobacteria	Actinobacteria	Actinomycetales	Microbacteriaceae	Pseudoclavibacter	Pseudoclavibacter_soli_DSM_23366	4	AAF6, EttA, ARE5, Uup
1123052	Bacteria	no info	Actinobacteria	Actinobacteria	Actinomycetales	Microbacteriaceae	Rathayibacter	Rathayibacter_toxicus_DSM_7488	4	EttA, AAF6, Uup, AAF1
1112215	Bacteria	no info	Actinobacteria	Actinobacteria	Actinomycetales	Microbacteriaceae	Salinibacterium	Salinibacterium_sp._PAMC_21357	3	AAF6, EttA, Uup
1278308	Bacteria	no info	Actinobacteria	Actinobacteria	Actinomycetales	Microbacteriaceae	Pseudoclavibacter	Zimmermannella_faecalis_ATCC_13722	3	AAF6, EttA, Uup
1120917	Bacteria	no info	Actinobacteria	Actinobacteria	Actinomycetales	Micrococcaceae	Acaricomes	Acaricomes_phytoseiuli_DSM_14247	3	AAF6, Uup, EttA
861360	Bacteria	no info	Actinobacteria	Actinobacteria	Actinomycetales	Micrococcaceae	Arthrobacter	Arthrobacter_arilaitensis_Re117	8	ARE5, AAF4, Uup, ARE4, AAF1, AAF6, AAF2, EttA
290340	Bacteria	no info	Actinobacteria	Actinobacteria	Actinomycetales	Micrococcaceae	Arthrobacter	Arthrobacter_aurescens_TC1	6	AAF1, Uup, AAF6, EttA, ARE4, AAF2
1121019	Bacteria	no info	Actinobacteria	Actinobacteria	Actinomycetales	Micrococcaceae	Arthrobacter	Arthrobacter_castelli_DSM_16402	5	AAF6, Uup, AAF4, AAF2, EttA
452863	Bacteria	no info	Actinobacteria	Actinobacteria	Actinomycetales	Micrococcaceae	Arthrobacter	Arthrobacter_chlorophenolicus_A6	5	AAF1, Uup, AAF6, EttA, AAF2
1246476	Bacteria	no info	Actinobacteria	Actinobacteria	Actinomycetales	Micrococcaceae	Arthrobacter	Arthrobacter_crystallopoietes_BAB-32	3	AAF6, EttA, Uup
1276920	Bacteria	no info	Actinobacteria	Actinobacteria	Actinomycetales	Micrococcaceae	Arthrobacter	Arthrobacter_gangotriensis_Lz1y	7	AAF1, BAF1, AAF2, Uup, ARE5, AAF6, EttA
1077972	Bacteria	no info	Actinobacteria	Actinobacteria	Actinomycetales	Micrococcaceae	Arthrobacter	Arthrobacter_globiformis_NBRC_12137	6	ARE4, AAF6, AAF2, Uup, EttA, AAF1
1304876	Bacteria	no info	Actinobacteria	Actinobacteria	Actinomycetales	Micrococcaceae	Arthrobacter	Arthrobacter_nicotinovorans_231Sha2.1M6	6	AAF6, AAF2, ARE4, EttA, Uup, AAF1
930171	Bacteria	no info	Actinobacteria	Actinobacteria	Actinomycetales	Micrococcaceae	Arthrobacter	Arthrobacter_phenanthrenivorans_Sphe3	5	AAF1, Uup, AAF6, EttA, AAF2
1121020	Bacteria	no info	Actinobacteria	Actinobacteria	Actinomycetales	Micrococcaceae	Arthrobacter	Arthrobacter_sanguinis_DSM_21259	4	Uup, AAF2, AAF6, EttA
1157944	Bacteria	no info	Actinobacteria	Actinobacteria	Actinomycetales	Micrococcaceae	Arthrobacter	Arthrobacter_sp._131MFCol6.1	7	AAF6, BAF1, Uup, ARE4, AAF2, AAF1, EttA
1045009	Bacteria	no info	Actinobacteria	Actinobacteria	Actinomycetales	Micrococcaceae	Citricoccus	Citricoccus_sp._CH26A	5	AAF6, Uup, AAF1, EttA, AAF4
1179225	Bacteria	no info	Actinobacteria	Actinobacteria	Actinomycetales	Micrococcaceae	Kocuria	Kocuria_atrinae_C3-8	4	ARE5, Uup, EttA, AAF6
1236550	Bacteria	no info	Actinobacteria	Actinobacteria	Actinomycetales	Micrococcaceae	Kocuria	Kocuria_palustris_PEL	4	AAF6, Uup, Uup, EttA
378753	Bacteria	no info	Actinobacteria	Actinobacteria	Actinomycetales	Micrococcaceae	Kocuria	Kocuria_rhizophila_DC2201	3	EttA, AAF6, Uup
1292021	Bacteria	no info	Actinobacteria	Actinobacteria	Actinomycetales	Micrococcaceae	Kocuria	Kocuria_sp._UCD-OTCP	5	AAF4, AAF6, Uup, EttA, AAF4
465515	Bacteria	no info	Actinobacteria	Actinobacteria	Actinomycetales	Micrococcaceae	Micrococcus	Micrococcus_luteus_NCTC_2665	5	Uup, EttA, AAF6, AAF1, AAF4
1122602	Bacteria	no info	Actinobacteria	Actinobacteria	Actinomycetales	Micrococcaceae	Nesterenkonia	Nesterenkonia_alba_DSM_19423	3	AAF6, EttA, Uup
795955	Bacteria	no info	Actinobacteria	Actinobacteria	Actinomycetales	Micrococcaceae	Nesterenkonia	Nesterenkonia_sp._F	4	ARE5, Uup, AAF6, EttA
288705	Bacteria	no info	Actinobacteria	Actinobacteria	Actinomycetales	Micrococcaceae	Renibacterium	Renibacterium_salmoninarum_ATCC_33209	4	AAF6, ARE4, Uup, EttA
1125724	Bacteria	no info	Actinobacteria	Actinobacteria	Actinomycetales	Micrococcaceae	Rothia	Rothia_aeria_F0474	4	BAF2, AAF6, EttA, Uup
563032	Bacteria	no info	Actinobacteria	Actinobacteria	Actinomycetales	Micrococcaceae	Rothia	Rothia_dentocariosa_M567	4	AAF6, EttA, Uup, BAF2
680646	Bacteria	no info	Actinobacteria	Actinobacteria	Actinomycetales	Micrococcaceae	Rothia	Rothia_mucilaginosa_DY-18	5	EttA, AAF6, Uup, BAF2, BAF2
1123507	Bacteria	no info	Actinobacteria	Actinobacteria	Actinomycetales	Micrococcaceae	Yaniella	Yaniella_halotolerans_DSM_15476	3	AAF6, EttA, Uup
390989	Bacteria	no info	Actinobacteria	Actinobacteria	Actinomycetales	Micromonosporaceae	Actinocatenispora	Actinocatenispora_sera	7	EttA, Uup, AAF1, ARE5, AAF2, ARE5, AAF6
1246995	Bacteria	no info	Actinobacteria	Actinobacteria	Actinomycetales	Micromonosporaceae	Actinoplanes	Actinoplanes_friuliensis_DSM_7358	6	AAF2, EttA, AAF6, AAF1, AAF3, Uup
1120949	Bacteria	no info	Actinobacteria	Actinobacteria	Actinomycetales	Micromonosporaceae	Actinoplanes	Actinoplanes_globisporus_DSM_43857	7	AAF6, ARE5, Uup, AAF2, AAF1, EttA, AAF3
512565	Bacteria	no info	Actinobacteria	Actinobacteria	Actinomycetales	Micromonosporaceae	Actinoplanes	Actinoplanes_missouriensis_431	7	AAF2, EttA, AAF6, ARE5, AAF3, AAF1, Uup
649831	Bacteria	no info	Actinobacteria	Actinobacteria	Actinomycetales	Micromonosporaceae	Actinoplanes	Actinoplanes_sp._N902-109	6	AAF2, EttA, AAF6, AAF3, AAF1, Uup
543632	Bacteria	no info	Actinobacteria	Actinobacteria	Actinomycetales	Micromonosporaceae	Actinoplanes	Actinoplanes_subtropicus	6	AAF1, AAF2, AAF6, EttA, Uup, AAF3
1121272	Bacteria	no info	Actinobacteria	Actinobacteria	Actinomycetales	Micromonosporaceae	Catelliglobosispora	Catelliglobosispora_koreensis_DSM_44566	6	AAF2, EttA, AAF6, ARE5, ARE4, Uup
33876	Bacteria	no info	Actinobacteria	Actinobacteria	Actinomycetales	Micromonosporaceae	Catenuloplanes	Catenuloplanes_japonicus	8	AAF3, AAF6, AAF4, AAF1, AAF2, Uup, EttA, AAF4
35754	Bacteria	no info	Actinobacteria	Actinobacteria	Actinomycetales	Micromonosporaceae	Dactylosporangium	Dactylosporangium_aurantiacum	7	AAF3, AAF2, Uup, AAF6, AAF4, EttA, AAF1
1121946	Bacteria	no info	Actinobacteria	Actinobacteria	Actinomycetales	Micromonosporaceae	Hamadaea	Hamadaea_tsunoensis_DSM_44101	6	AAF2, AAF4, Uup, AAF6, AAF1, EttA
1122182	Bacteria	no info	Actinobacteria	Actinobacteria	Actinomycetales	Micromonosporaceae	Longispora	Longispora_albida_DSM_44784	7	AAF2, ARE4, EttA, AAF3, Uup, AAF6, ARE4
644283	Bacteria	no info	Actinobacteria	Actinobacteria	Actinomycetales	Micromonosporaceae	Micromonospora	Micromonospora_aurantiaca_ATCC_27029	7	Uup, ARE5, AAF6, AAF4, EttA, AAF2, AAF1
356851	Bacteria	no info	Actinobacteria	Actinobacteria	Actinomycetales	Micromonosporaceae	Micromonospora	Micromonospora_chokoriensis	6	Uup, EttA, ARE5, AAF2, AAF6, AAF1
47863	Bacteria	no info	Actinobacteria	Actinobacteria	Actinomycetales	Micromonosporaceae	Micromonospora	Micromonospora_globosa	8	AAF6, EttA, AAF1, ARE5, AAF2, Uup, ARE4, AAF4
1150864	Bacteria	no info	Actinobacteria	Actinobacteria	Actinomycetales	Micromonosporaceae	Micromonospora	Micromonospora_lupini_str._Lupac_08	7	Uup, ARE5, AAF4, AAF6, EttA, AAF2, AAF1
1464048	Bacteria	no info	Actinobacteria	Actinobacteria	Actinomycetales	Micromonosporaceae	Micromonospora	Micromonospora_parva	7	AAF4, Uup, AAF1, AAF2, EttA, ARE5, AAF6
47872	Bacteria	no info	Actinobacteria	Actinobacteria	Actinomycetales	Micromonosporaceae	Micromonospora	Micromonospora_purpureochromogenes	7	Uup, AAF2, ARE5, EttA, AAF1, AAF6, AAF4
219305	Bacteria	no info	Actinobacteria	Actinobacteria	Actinomycetales	Micromonosporaceae	Micromonospora	Micromonospora_sp._ATCC_39149	5	AAF6, EttA, AAF2, AAF1, Uup
53371	Bacteria	no info	Actinobacteria	Actinobacteria	Actinomycetales	Micromonosporaceae	Pilimelia	Pilimelia_anulata	9	AAF4, AAF6, Uup, ARE5, ARE5, EttA, AAF1, ARE4, ARE4
391037	Bacteria	no info	Actinobacteria	Actinobacteria	Actinomycetales	Micromonosporaceae	Salinispora	Salinispora_arenicola_CNS-205	6	Uup, ARE5, ARE5, AAF6, EttA, AAF2
999544	Bacteria	no info	Actinobacteria	Actinobacteria	Actinomycetales	Micromonosporaceae	Salinispora	Salinispora_pacifica_DSM_45548	5	ARE4, AAF6, EttA, AAF2, Uup
369723	Bacteria	no info	Actinobacteria	Actinobacteria	Actinomycetales	Micromonosporaceae	Salinispora	Salinispora_tropica_CNB-440	6	AAF4, Uup, ARE5, AAF6, EttA, AAF2
263358	Bacteria	no info	Actinobacteria	Actinobacteria	Actinomycetales	Micromonosporaceae	Verrucosispora	Verrucosispora_maris_AB-18-032	7	Uup, ARE5, AAF6, EttA, AAF4, AAF2, AAF1
443218	Bacteria	no info	Actinobacteria	Actinobacteria	Actinomycetales	Mycobacteriaceae	Amycolicicoccus	Amycolicicoccus_subflavus_DQS3-9A1	4	EttA, AAF6, AAF4, Uup
36809	Bacteria	no info	Actinobacteria	Actinobacteria	Actinomycetales	Mycobacteriaceae	Mycobacterium	Mycobacterium_abscessus	6	Uup, EttA, ARE5, AAF2, AAF6, AAF1
611304	Bacteria	no info	Actinobacteria	Actinobacteria	Actinomycetales	Mycobacteriaceae	Mycobacterium	Mycobacterium_africanum_K85	3	AAF6, EttA, Uup
262316	Bacteria	no info	Actinobacteria	Actinobacteria	Actinomycetales	Mycobacteriaceae	Mycobacterium	Mycobacterium_avium_subsp._paratuberculosis_K-10	3	AAF6, Uup, EttA
410289	Bacteria	no info	Actinobacteria	Actinobacteria	Actinomycetales	Mycobacteriaceae	Mycobacterium	Mycobacterium_bovis_BCG_str._Pasteur_1173P2	3	AAF6, Uup, EttA
1048245	Bacteria	no info	Actinobacteria	Actinobacteria	Actinomycetales	Mycobacteriaceae	Mycobacterium	Mycobacterium_canettii_CIPT_140010059	3	AAF6, Uup, EttA
1299322	Bacteria	no info	Actinobacteria	Actinobacteria	Actinomycetales	Mycobacteriaceae	Mycobacterium	Mycobacterium_chelonae_1518	6	AAF6, AAF1, EttA, ARE5, Uup, AAF2
710421	Bacteria	no info	Actinobacteria	Actinobacteria	Actinomycetales	Mycobacteriaceae	Mycobacterium	Mycobacterium_chubuense_NBB4	4	AAF6, Uup, EttA, ARE5
1041522	Bacteria	no info	Actinobacteria	Actinobacteria	Actinomycetales	Mycobacteriaceae	Mycobacterium	Mycobacterium_colombiense_CECT_3035	3	EttA, AAF6, Uup
1214102	Bacteria	no info	Actinobacteria	Actinobacteria	Actinomycetales	Mycobacteriaceae	Mycobacterium	Mycobacterium_fortuitum_subsp._fortuitum_DSM_46621	4	EttA, AAF6, Uup, ARE5
1408452	Bacteria	no info	Actinobacteria	Actinobacteria	Actinomycetales	Mycobacteriaceae	Mycobacterium	Mycobacterium_genavense_ATCC_51234	2	AAF6, EttA
350054	Bacteria	no info	Actinobacteria	Actinobacteria	Actinomycetales	Mycobacteriaceae	Mycobacterium	Mycobacterium_gilvum_PYR-GCK	5	AAF1, ARE5, EttA, Uup, AAF6
1122247	Bacteria	no info	Actinobacteria	Actinobacteria	Actinomycetales	Mycobacteriaceae	Mycobacterium	Mycobacterium_hassiacum_DSM_44199	4	ARE5, AAF6, Uup, EttA
1232724	Bacteria	no info	Actinobacteria	Actinobacteria	Actinomycetales	Mycobacteriaceae	Mycobacterium	Mycobacterium_indicus_pranii_MTCC_9506	3	EttA, Uup, AAF6
487521	Bacteria	no info	Actinobacteria	Actinobacteria	Actinomycetales	Mycobacteriaceae	Mycobacterium	Mycobacterium_intracellulare_ATCC_13950	3	AAF6, EttA, Uup
1370125	Bacteria	no info	Actinobacteria	Actinobacteria	Actinomycetales	Mycobacteriaceae	Mycobacterium	Mycobacterium_iranicum_UM_TJL	4	Uup, AAF6, ARE5, EttA
557599	Bacteria	no info	Actinobacteria	Actinobacteria	Actinomycetales	Mycobacteriaceae	Mycobacterium	Mycobacterium_kansasii_ATCC_12478	3	EttA, AAF6, Uup
561304	Bacteria	no info	Actinobacteria	Actinobacteria	Actinomycetales	Mycobacteriaceae	Mycobacterium	Mycobacterium_leprae_Br4923	2	EttA, AAF6
459424	Bacteria	no info	Actinobacteria	Actinobacteria	Actinomycetales	Mycobacteriaceae	Mycobacterium	Mycobacterium_liflandii_128FXT	3	Uup, AAF6, EttA
216594	Bacteria	no info	Actinobacteria	Actinobacteria	Actinomycetales	Mycobacteriaceae	Mycobacterium	Mycobacterium_marinum_M	3	AAF6, Uup, EttA
1265312	Bacteria	no info	Actinobacteria	Actinobacteria	Actinomycetales	Mycobacteriaceae	Mycobacterium	Mycobacterium_neoaurum_ATCC_25795	5	EttA, AAF1, AAF6, ARE5, Uup
1305739	Bacteria	no info	Actinobacteria	Actinobacteria	Actinomycetales	Mycobacteriaceae	Mycobacterium	Mycobacterium_orygis_112400015	3	AAF6, Uup, EttA
525368	Bacteria	no info	Actinobacteria	Actinobacteria	Actinomycetales	Mycobacteriaceae	Mycobacterium	Mycobacterium_parascrofulaceum_ATCC_BAA-614	3	EttA, Uup, AAF6
1150599	Bacteria	no info	Actinobacteria	Actinobacteria	Actinomycetales	Mycobacteriaceae	Mycobacterium	Mycobacterium_phlei_RIVM601174	4	AAF6, ARE5, EttA, Uup
710685	Bacteria	no info	Actinobacteria	Actinobacteria	Actinomycetales	Mycobacteriaceae	Mycobacterium	Mycobacterium_rhodesiae_NBB3	4	ARE5, EttA, Uup, AAF6
246196	Bacteria	no info	Actinobacteria	Actinobacteria	Actinomycetales	Mycobacteriaceae	Mycobacterium	Mycobacterium_smegmatis_str._MC2_155	5	AAF6, Uup, EttA, ARE5, AAF1
1187065	Bacteria	no info	Actinobacteria	Actinobacteria	Actinomycetales	Mycobacteriaceae	Mycobacterium	Mycobacterium_sp._012931	3	AAF6, EttA, Uup
1078020	Bacteria	no info	Actinobacteria	Actinobacteria	Actinomycetales	Mycobacteriaceae	Mycobacterium	Mycobacterium_thermoresistibile_ATCC_19527	4	AAF6, Uup, ARE5, EttA
83331	Bacteria	no info	Actinobacteria	Actinobacteria	Actinomycetales	Mycobacteriaceae	Mycobacterium	Mycobacterium_tuberculosis_CDC1551	3	AAF6, Uup, EttA
710687	Bacteria	no info	Actinobacteria	Actinobacteria	Actinomycetales	Mycobacteriaceae	Mycobacterium	Mycobacterium_tusciae_JS617	4	EttA, BAF2, AAF6, Uup
362242	Bacteria	no info	Actinobacteria	Actinobacteria	Actinomycetales	Mycobacteriaceae	Mycobacterium	Mycobacterium_ulcerans_Agy99	3	AAF6, Uup, EttA
1194972	Bacteria	no info	Actinobacteria	Actinobacteria	Actinomycetales	Mycobacteriaceae	Mycobacterium	Mycobacterium_vaccae_ATCC_25954	5	EttA, ARE5, AAF1, Uup, AAF6
350058	Bacteria	no info	Actinobacteria	Actinobacteria	Actinomycetales	Mycobacteriaceae	Mycobacterium	Mycobacterium_vanbaalenii_PYR-1	5	AAF6, Uup, EttA, ARE5, AAF1
1150591	Bacteria	no info	Actinobacteria	Actinobacteria	Actinomycetales	Mycobacteriaceae	Mycobacterium	Mycobacterium_xenopi_RIVM700367	3	AAF6, EttA, EttA
1138871	Bacteria	no info	Actinobacteria	Actinobacteria	Actinomycetales	Mycobacteriaceae	Mycobacterium	Mycobacterium_yongonense_05-1390	4	EttA, Uup, AAF6, EttA
479431	Bacteria	no info	Actinobacteria	Actinobacteria	Actinomycetales	Nakamurellaceae	Nakamurella	Nakamurella_multipartita_DSM_44233	5	AAF2, AAF4, EttA, AAF6, Uup
1123241	Bacteria	no info	Actinobacteria	Actinobacteria	Actinomycetales	Nakamurellaceae	Nakamurella	Saxeibacter_lacteus_DSM_19367	6	EttA, ARE5, AAF6, AAF2, Uup, AAF1
1265510	Bacteria	no info	Actinobacteria	Actinobacteria	Actinomycetales	no info	Candidatus Ancillula	Candidatus_Ancillula_trichonymphae_ImTpAt1	1	EttA
1448389	Bacteria	no info	Actinobacteria	Actinobacteria	Actinomycetales	no info	Tomitella	Tomitella_biformata_AHU_1821	5	EttA, AAF1, Uup, AAF6, AAF4
203267	Bacteria	no info	Actinobacteria	Actinobacteria	Actinomycetales	no info	Tropheryma	Tropheryma_whipplei_str._Twist	1	EttA
1110697	Bacteria	no info	Actinobacteria	Actinobacteria	Actinomycetales	Nocardiaceae	Nocardia	Nocardia_asteroides_NBRC_15531	9	AAF1, ARE4, ARE4, AAF4, AAF6, Uup, ARE5, ARE5, EttA
1133849	Bacteria	no info	Actinobacteria	Actinobacteria	Actinomycetales	Nocardiaceae	Nocardia	Nocardia_brasiliensis_ATCC_700358	9	AAF1, EttA, AAF2, ARE4, AAF6, ARE5, AAF6, ARE5, Uup
1127134	Bacteria	no info	Actinobacteria	Actinobacteria	Actinomycetales	Nocardiaceae	Nocardia	Nocardia_cyriacigeorgica_GUH-2	7	AAF1, EttA, ARE4, ARE5, AAF6, ARE4, Uup
247156	Bacteria	no info	Actinobacteria	Actinobacteria	Actinomycetales	Nocardiaceae	Nocardia	Nocardia_farcinica_IFM_10152	8	AAF1, EttA, ARE4, AAF6, ARE5, AAF4, ARE5, Uup
1406858	Bacteria	no info	Actinobacteria	Actinobacteria	Actinomycetales	Nocardiaceae	Nocardia	Nocardia_otitidiscaviarum_IFM_11049	7	AAF1, ARE4, ARE5, AAF6, EttA, Uup, ARE5
426716	Bacteria	no info	Actinobacteria	Actinobacteria	Actinomycetales	Nocardiaceae	Nocardia	Nocardia_rhamnosiphila	8	AAF6, AAF1, ARE5, ARE4, Uup, ARE4, ARE5, EttA
37332	Bacteria	no info	Actinobacteria	Actinobacteria	Actinomycetales	Nocardiaceae	Nocardia	Nocardia_seriolae	6	AAF1, AAF6, ARE4, ARE5, EttA, Uup
1172185	Bacteria	no info	Actinobacteria	Actinobacteria	Actinomycetales	Nocardiaceae	Nocardia	Nocardia_sp._348MFTsu5.1	5	ARE5, Uup, AAF1, EttA, AAF6
1323361	Bacteria	no info	Actinobacteria	Actinobacteria	Actinomycetales	Nocardiaceae	Rhodococcus	Rhodococcus_defluvii	7	EttA, AAF6, AAF1, AAF4, ARE5, ARE5, Uup
525370	Bacteria	no info	Actinobacteria	Actinobacteria	Actinomycetales	Nocardiaceae	Rhodococcus	Rhodococcus_equi_ATCC_33707	7	EttA, AAF6, ARE5, Uup, AAF1, ARE4, ARE5
234621	Bacteria	no info	Actinobacteria	Actinobacteria	Actinomycetales	Nocardiaceae	Rhodococcus	Rhodococcus_erythropolis_PR4	7	ARE5, AAF2, AAF6, EttA, Uup, AAF1, ARE5
1219015	Bacteria	no info	Actinobacteria	Actinobacteria	Actinomycetales	Nocardiaceae	Rhodococcus	Rhodococcus_fascians_NBRC_12155_=_LMG_3623	7	AAF6, EttA, AAF2, Uup, ARE5, BAF1, AAF1
1165867	Bacteria	no info	Actinobacteria	Actinobacteria	Actinomycetales	Nocardiaceae	Rhodococcus	Rhodococcus_imtechensis_RKJ300_=_JCM_13270	5	EttA, AAF1, ARE5, Uup, AAF6
101510	Bacteria	no info	Actinobacteria	Actinobacteria	Actinomycetales	Nocardiaceae	Rhodococcus	Rhodococcus_jostii_RHA1	5	EttA, AAF1, ARE5, Uup, AAF6
632772	Bacteria	no info	Actinobacteria	Actinobacteria	Actinomycetales	Nocardiaceae	Rhodococcus	Rhodococcus_opacus_B4	5	EttA, AAF1, ARE5, Uup, AAF6
1114960	Bacteria	no info	Actinobacteria	Actinobacteria	Actinomycetales	Nocardiaceae	Rhodococcus	Rhodococcus_pyridinivorans_AK37	6	EttA, AAF6, AAF1, ARE5, AAF4, Uup
1278077	Bacteria	no info	Actinobacteria	Actinobacteria	Actinomycetales	Nocardiaceae	Rhodococcus	Rhodococcus_qingshengii_BKS_20-40	7	AAF6, Uup, AAF2, EttA, ARE5, AAF1, ARE5
1273125	Bacteria	no info	Actinobacteria	Actinobacteria	Actinomycetales	Nocardiaceae	Rhodococcus	Rhodococcus_rhodnii_LMG_5362	7	ARE4, EttA, ARE5, ARE5, AAF4, AAF6, Uup
1114961	Bacteria	no info	Actinobacteria	Actinobacteria	Actinomycetales	Nocardiaceae	Rhodococcus	Rhodococcus_rhodochrous_BKS6-46	6	AAF4, AAF6, ARE5, AAF1, Uup, EttA
1278076	Bacteria	no info	Actinobacteria	Actinobacteria	Actinomycetales	Nocardiaceae	Rhodococcus	Rhodococcus_ruber_BKS_20-38	4	AAF1, EttA, Uup, AAF6
1172184	Bacteria	no info	Actinobacteria	Actinobacteria	Actinomycetales	Nocardiaceae	Rhodococcus	Rhodococcus_sp._114MFTsu3.1	7	EttA, AAF6, AAF2, Uup, AAF1, ARE5, BAF1
1278078	Bacteria	no info	Actinobacteria	Actinobacteria	Actinomycetales	Nocardiaceae	Rhodococcus	Rhodococcus_triatomae_BKS_15-14	5	EttA, AAF1, Uup, AAF6, ARE5
1195242	Bacteria	no info	Actinobacteria	Actinobacteria	Actinomycetales	Nocardiaceae	Rhodococcus	Rhodococcus_wratislaviensis_IFP_2016	5	EttA, Uup, AAF6, AAF1, ARE5
1123258	Bacteria	no info	Actinobacteria	Actinobacteria	Actinomycetales	Nocardiaceae	Smaragdicoccus	Smaragdicoccus_niigatensis_DSM_44881_=_NBRC_103563	5	Uup, ARE5, AAF6, AAF1, EttA
1120950	Bacteria	no info	Actinobacteria	Actinobacteria	Actinomycetales	Nocardioidaceae	Actinopolymorpha	Actinopolymorpha_alba_DSM_45243	7	AAF6, AAF2, EttA, AAF1, AAF2, Uup, BAF1
585531	Bacteria	no info	Actinobacteria	Actinobacteria	Actinomycetales	Nocardioidaceae	Aeromicrobium	Aeromicrobium_marinum_DSM_15272	4	ARE5, AAF6, EttA, Uup
1122138	Bacteria	no info	Actinobacteria	Actinobacteria	Actinomycetales	Nocardioidaceae	Kribbella	Kribbella_catacumbae_DSM_19601	6	AAF6, AAF2, ARE5, AAF6, Uup, EttA
479435	Bacteria	no info	Actinobacteria	Actinobacteria	Actinomycetales	Nocardioidaceae	Kribbella	Kribbella_flavida_DSM_17836	9	AAF4, AAF6, EttA, AAF6, ARE5, ARE5, Uup, AAF2, ARE4
397278	Bacteria	no info	Actinobacteria	Actinobacteria	Actinomycetales	Nocardioidaceae	Marmoricola	Marmoricola_aequoreus	5	AAF2, AAF1, AAF6, EttA, Uup
1298863	Bacteria	no info	Actinobacteria	Actinobacteria	Actinomycetales	Nocardioidaceae	Marmoricola	Marmoricola_sp._URHB0036	5	Uup, AAF2, AAF6, EttA, AAF1
408672	Bacteria	no info	Actinobacteria	Actinobacteria	Actinomycetales	Nocardioidaceae	no info	Nocardioidaceae_bacterium_Broad-1	7	AAF4, AAF4, AAF6, AAF2, ARE5, Uup, EttA
1122608	Bacteria	no info	Actinobacteria	Actinobacteria	Actinomycetales	Nocardioidaceae	Nocardioides	Nocardioides_alkalitolerans_DSM_16699	6	ARE5, EttA, AAF2, AAF6, AAF1, Uup
1122609	Bacteria	no info	Actinobacteria	Actinobacteria	Actinomycetales	Nocardioidaceae	Nocardioides	Nocardioides_halotolerans_DSM_19273	4	AAF2, AAF6, EttA, Uup
1122610	Bacteria	no info	Actinobacteria	Actinobacteria	Actinomycetales	Nocardioidaceae	Nocardioides	Nocardioides_insulae_DSM_17944	5	AAF4, Uup, EttA, AAF2, AAF6
110319	Bacteria	no info	Actinobacteria	Actinobacteria	Actinomycetales	Nocardioidaceae	Nocardioides	Nocardioides_sp._CF8	5	AAF2, EttA, AAF6, AAF1, Uup
1122999	Bacteria	no info	Actinobacteria	Actinobacteria	Actinomycetales	Nocardioidaceae	Propionicicella	Propionicicella_superfundia_DSM_22317	3	Uup, AAF6, EttA
1205910	Bacteria	no info	Actinobacteria	Actinobacteria	Actinomycetales	Nocardiopsaceae	Nocardiopsis	Nocardiopsis_alba_ATCC_BAA-2165	8	EttA, Uup, ARE5, AAF4, ARE5, ARE4, AAF2, AAF6
1246461	Bacteria	no info	Actinobacteria	Actinobacteria	Actinomycetales	Nocardiopsaceae	Nocardiopsis	Nocardiopsis_alkaliphila_YIM_80379	6	ARE5, ARE4, AAF2, AAF6, EttA, Uup
1236902	Bacteria	no info	Actinobacteria	Actinobacteria	Actinomycetales	Nocardiopsaceae	Nocardiopsis	Nocardiopsis_baichengensis_YIM_90130	6	AAF4, AAF6, Uup, AAF2, AAF6, EttA
1246475	Bacteria	no info	Actinobacteria	Actinobacteria	Actinomycetales	Nocardiopsaceae	Nocardiopsis	Nocardiopsis_chromatogenes_YIM_90109	7	AAF6, Uup, ARE5, AAF6, AAF4, AAF2, EttA
446468	Bacteria	no info	Actinobacteria	Actinobacteria	Actinomycetales	Nocardiopsaceae	Nocardiopsis	Nocardiopsis_dassonvillei_subsp._dassonvillei_DSM_43111	9	ARE5, AAF4, AAF4, AAF2, AAF6, EttA, Uup, ARE5, ARE4
1237500	Bacteria	no info	Actinobacteria	Actinobacteria	Actinomycetales	Nocardiopsaceae	Nocardiopsis	Nocardiopsis_ganjiahuensis_DSM_45031	9	EttA, Uup, ARE5, ARE5, ARE4, AAF6, AAF2, AAF4, AAF4
1235441	Bacteria	no info	Actinobacteria	Actinobacteria	Actinomycetales	Nocardiopsaceae	Nocardiopsis	Nocardiopsis_gilva_YIM_90087	5	AAF2, Uup, EttA, AAF6, AAF6
1245472	Bacteria	no info	Actinobacteria	Actinobacteria	Actinomycetales	Nocardiopsaceae	Nocardiopsis	Nocardiopsis_halophila_DSM_44494	6	AAF4, AAF6, Uup, AAF2, AAF6, EttA
1246444	Bacteria	no info	Actinobacteria	Actinobacteria	Actinomycetales	Nocardiopsaceae	Nocardiopsis	Nocardiopsis_halotolerans_DSM_44410	8	AAF4, ARE4, Uup, AAF6, AAF2, ARE5, EttA, AAF4
1246445	Bacteria	no info	Actinobacteria	Actinobacteria	Actinomycetales	Nocardiopsaceae	Nocardiopsis	Nocardiopsis_kunsanensis_DSM_44524	6	Uup, AAF4, AAF2, AAF6, EttA, AAF6
1246460	Bacteria	no info	Actinobacteria	Actinobacteria	Actinomycetales	Nocardiopsaceae	Nocardiopsis	Nocardiopsis_lucentensis_DSM_44048	5	Uup, EttA, AAF6, ARE5, AAF4
570268	Bacteria	no info	Actinobacteria	Actinobacteria	Actinomycetales	Nocardiopsaceae	Nocardiopsis	Nocardiopsis_potens_DSM_45234	8	AAF4, ARE5, Uup, ARE5, AAF4, AAF2, EttA, AAF6
1245475	Bacteria	no info	Actinobacteria	Actinobacteria	Actinomycetales	Nocardiopsaceae	Nocardiopsis	Nocardiopsis_prasina_DSM_43845	6	Uup, ARE5, EttA, AAF2, ARE4, AAF4
1246485	Bacteria	no info	Actinobacteria	Actinobacteria	Actinomycetales	Nocardiopsaceae	Nocardiopsis	Nocardiopsis_salina_YIM_90010	3	EttA, AAF6, Uup
1169153	Bacteria	no info	Actinobacteria	Actinobacteria	Actinomycetales	Nocardiopsaceae	Nocardiopsis	Nocardiopsis_sp._CNS639	9	AAF6, EttA, Uup, AAF4, ARE5, AAF2, AAF4, ARE5, ARE4
1245476	Bacteria	no info	Actinobacteria	Actinobacteria	Actinomycetales	Nocardiopsaceae	Nocardiopsis	Nocardiopsis_synnemataformans_DSM_44143	8	ARE5, ARE4, Uup, AAF6, AAF2, EttA, AAF4, ARE5
1246448	Bacteria	no info	Actinobacteria	Actinobacteria	Actinomycetales	Nocardiopsaceae	Nocardiopsis	Nocardiopsis_valliformis_DSM_45023	7	ARE4, ARE5, AAF2, Uup, EttA, AAF4, AAF6
1246474	Bacteria	no info	Actinobacteria	Actinobacteria	Actinomycetales	Nocardiopsaceae	Nocardiopsis	Nocardiopsis_xinjiangensis_YIM_90004	6	EttA, AAF6, AAF2, Uup, AAF4, AAF4
269800	Bacteria	no info	Actinobacteria	Actinobacteria	Actinomycetales	Nocardiopsaceae	Thermobifida	Thermobifida_fusca_YX	3	Uup, AAF6, EttA
935839	Bacteria	no info	Actinobacteria	Actinobacteria	Actinomycetales	Promicromonosporaceae	Cellulosimicrobium	Cellulosimicrobium_cellulans_J36	6	AAF6, AAF2, Uup, AAF4, EttA, AAF4
743718	Bacteria	no info	Actinobacteria	Actinobacteria	Actinomycetales	Promicromonosporaceae	Isoptericola	Isoptericola_variabilis_225	5	AAF2, AAF4, EttA, AAF6, Uup
1172178	Bacteria	no info	Actinobacteria	Actinobacteria	Actinomycetales	Promicromonosporaceae	Promicromonospora	Promicromonospora_sukumoe_327MFSha3.1	7	AAF6, AAF4, AAF4, AAF2, Uup, ARE5, EttA
446471	Bacteria	no info	Actinobacteria	Actinobacteria	Actinomycetales	Promicromonosporaceae	Xylanimonas	Xylanimonas_cellulosilytica_DSM_15894	6	AAF2, AAF4, EttA, AAF6, ARE5, Uup
1120954	Bacteria	no info	Actinobacteria	Actinobacteria	Actinomycetales	Propionibacteriaceae	Aestuariimicrobium	Aestuariimicrobium_kwangyangense_DSM_21549	5	AAF2, Uup, AAF6, EttA, AAF4
1121933	Bacteria	no info	Actinobacteria	Actinobacteria	Actinomycetales	Propionibacteriaceae	no info	Granulicoccus_phenolivorans_DSM_17626	3	EttA, AAF6, Uup
1032480	Bacteria	no info	Actinobacteria	Actinobacteria	Actinomycetales	Propionibacteriaceae	Microlunatus	Microlunatus_phosphovorus_NM-1	5	AAF2, AAF6, ARE5, EttA, Uup
1410634	Bacteria	no info	Actinobacteria	Actinobacteria	Actinomycetales	Propionibacteriaceae	no info	Propionibacteriaceae_bacterium_P6A17	4	Uup, ARE5, EttA, AAF6
1122994	Bacteria	no info	Actinobacteria	Actinobacteria	Actinomycetales	Propionibacteriaceae	Propionibacterium	Propionibacterium_acidifaciens_DSM_21887	2	EttA, AAF6
1171373	Bacteria	no info	Actinobacteria	Actinobacteria	Actinomycetales	Propionibacteriaceae	Propionibacterium	Propionibacterium_acidipropionici_ATCC_4875	5	Uup, ARE5, ARE5, AAF6, EttA
267747	Bacteria	no info	Actinobacteria	Actinobacteria	Actinomycetales	Propionibacteriaceae	Propionibacterium	Propionibacterium_acnes_KPA171202	4	Uup, AAF2, AAF6, EttA
997355	Bacteria	no info	Actinobacteria	Actinobacteria	Actinomycetales	Propionibacteriaceae	Propionibacterium	Propionibacterium_avidum_ATCC_25577	3	AAF6, EttA, Uup
754252	Bacteria	no info	Actinobacteria	Actinobacteria	Actinomycetales	Propionibacteriaceae	Propionibacterium	Propionibacterium_freudenreichii_subsp._shermanii_CIRM-BIA1	4	ARE5, EttA, AAF6, Uup
1160719	Bacteria	no info	Actinobacteria	Actinobacteria	Actinomycetales	Propionibacteriaceae	Propionibacterium	Propionibacterium_granulosum_DSM_20700	4	AAF6, AAF6, Uup, EttA
999892	Bacteria	no info	Actinobacteria	Actinobacteria	Actinomycetales	Propionibacteriaceae	Propionibacterium	Propionibacterium_humerusii_P08	5	AAF6, EttA, AAF2, Uup, AAF5
1122997	Bacteria	no info	Actinobacteria	Actinobacteria	Actinomycetales	Propionibacteriaceae	Propionibacterium	Propionibacterium_jensenii_DSM_20535	4	EttA, AAF6, Uup, ARE5
767029	Bacteria	no info	Actinobacteria	Actinobacteria	Actinomycetales	Propionibacteriaceae	Propionibacterium	Propionibacterium_propionicum_F0230a	4	EttA, AAF6, Uup, ARE5
936047	Bacteria	no info	Actinobacteria	Actinobacteria	Actinomycetales	Propionibacteriaceae	Propionibacterium	Propionibacterium_sp._409-HC1	4	AAF6, EttA, Uup, AAF2
1122998	Bacteria	no info	Actinobacteria	Actinobacteria	Actinomycetales	Propionibacteriaceae	Propionibacterium	Propionibacterium_thoenii_DSM_20276	4	ARE5, Uup, EttA, AAF6
883161	Bacteria	no info	Actinobacteria	Actinobacteria	Actinomycetales	Propionibacteriaceae	Propionimicrobium	Propionimicrobium_lymphophilum_ACS-093-V-SCH5	5	AAF5, AAF5, Uup, AAF6, EttA
65497	Bacteria	no info	Actinobacteria	Actinobacteria	Actinomycetales	Pseudonocardiaceae	Actinoalloteichus	Actinoalloteichus_cyanogriseus	7	Uup, EttA, AAF6, AAF1, AAF6, AAF6, ARE5
1114962	Bacteria	no info	Actinobacteria	Actinobacteria	Actinomycetales	Pseudonocardiaceae	Actinoalloteichus	Actinoalloteichus_spitiensis_RMV-1378	6	Uup, AAF4, AAF1, EttA, ARE5, AAF6
1120934	Bacteria	no info	Actinobacteria	Actinobacteria	Actinomycetales	Pseudonocardiaceae	Actinokineospora	Actinokineospora_enzanensis_DSM_44649	6	AAF6, Uup, EttA, AAF1, AAF4, AAF2
1120935	Bacteria	no info	Actinobacteria	Actinobacteria	Actinomycetales	Pseudonocardiaceae	Actinokineospora	Actinokineospora_inagensis_DSM_44258	6	EttA, ARE5, AAF2, Uup, AAF6, AAF1
1120948	Bacteria	no info	Actinobacteria	Actinobacteria	Actinomycetales	Pseudonocardiaceae	Actinomycetospora	Actinomycetospora_chiangmaiensis_DSM_45062	5	AAF1, Uup, AAF4, EttA, AAF6
446462	Bacteria	no info	Actinobacteria	Actinobacteria	Actinomycetales	Pseudonocardiaceae	Actinosynnema	Actinosynnema_mirum_DSM_43827	7	AAF1, Uup, AAF1, EttA, AAF2, AAF4, AAF6
211114	Bacteria	no info	Actinobacteria	Actinobacteria	Actinomycetales	Pseudonocardiaceae	Allokutzneria	Allokutzneria_albata	6	EttA, Uup, AAF1, AAF6, ARE5, AAF2
1125972	Bacteria	no info	Actinobacteria	Actinobacteria	Actinomycetales	Pseudonocardiaceae	Amycolatopsis	Amycolatopsis_alba_DSM_44262	10	EttA, Uup, ARE5, AAF1, AAF4, ARE5, AAF6, AAF4, AAF2, ARE4
1238180	Bacteria	no info	Actinobacteria	Actinobacteria	Actinomycetales	Pseudonocardiaceae	Amycolatopsis	Amycolatopsis_azurea_DSM_43854	10	AAF4, ARE4, AAF6, Uup, EttA, AAF4, AAF2, ARE5, AAF1, ARE5
1089545	Bacteria	no info	Actinobacteria	Actinobacteria	Actinomycetales	Pseudonocardiaceae	Amycolatopsis	Amycolatopsis_balhimycina_FH_1894	4	AAF1, Uup, AAF6, EttA
1813	Bacteria	no info	Actinobacteria	Actinobacteria	Actinomycetales	Pseudonocardiaceae	Amycolatopsis	Amycolatopsis_benzoatilytica_AK_16_65	8	AAF6, AAF2, AAF4, AAF1, EttA, ARE5, AAF4, Uup
1284240	Bacteria	no info	Actinobacteria	Actinobacteria	Actinomycetales	Pseudonocardiaceae	Amycolatopsis	Amycolatopsis_decaplanina_DSM_44594	8	Uup, AAF1, AAF6, ARE5, AAF4, EttA, AAF4, ARE4
330084	Bacteria	no info	Actinobacteria	Actinobacteria	Actinomycetales	Pseudonocardiaceae	Amycolatopsis	Amycolatopsis_jejuensis	8	AAF4, AAF1, Uup, ARE5, AAF2, AAF6, AAF4, EttA
749927	Bacteria	no info	Actinobacteria	Actinobacteria	Actinomycetales	Pseudonocardiaceae	Amycolatopsis	Amycolatopsis_mediterranei_U32	5	AAF6, AAF4, AAF1, EttA, Uup
1068978	Bacteria	no info	Actinobacteria	Actinobacteria	Actinomycetales	Pseudonocardiaceae	Amycolatopsis	Amycolatopsis_methanolica_239	5	AAF1, AAF4, AAF6, Uup, EttA
1068980	Bacteria	no info	Actinobacteria	Actinobacteria	Actinomycetales	Pseudonocardiaceae	Amycolatopsis	Amycolatopsis_nigrescens_CSC17Ta-90	8	EttA, Uup, ARE5, AAF2, AAF4, AAF6, AAF4, AAF1
1156913	Bacteria	no info	Actinobacteria	Actinobacteria	Actinomycetales	Pseudonocardiaceae	Amycolatopsis	Amycolatopsis_orientalis_HCCB10007	10	ARE5, EttA, AAF6, AAF1, AAF4, ARE4, ARE5, AAF2, AAF4, Uup
385957	Bacteria	no info	Actinobacteria	Actinobacteria	Actinomycetales	Pseudonocardiaceae	Amycolatopsis	Amycolatopsis_sp._ATCC_39116	7	EttA, AAF4, ARE5, Uup, AAF1, AAF6, AAF4
1120984	Bacteria	no info	Actinobacteria	Actinobacteria	Actinomycetales	Pseudonocardiaceae	Amycolatopsis	Amycolatopsis_taiwanensis_DSM_45107	6	ARE5, AAF6, AAF4, Uup, AAF1, EttA
1068979	Bacteria	no info	Actinobacteria	Actinobacteria	Actinomycetales	Pseudonocardiaceae	Amycolatopsis	Amycolatopsis_thermoflava_N1165	7	EttA, AAF6, AAF4, ARE5, AAF4, AAF1, Uup
1292037	Bacteria	no info	Actinobacteria	Actinobacteria	Actinomycetales	Pseudonocardiaceae	Amycolatopsis	Amycolatopsis_vancoresmycina_DSM_44592	5	Uup, AAF6, AAF1, EttA, ARE5
145996	Bacteria	no info	Actinobacteria	Actinobacteria	Actinomycetales	Pseudonocardiaceae	Kibdelosporangium	Kibdelosporangium_aridum_subsp._largum	9	ARE5, EttA, AAF1, Uup, AAF4, AAF4, AAF6, AAF2, AAF2
43357	Bacteria	no info	Actinobacteria	Actinobacteria	Actinomycetales	Pseudonocardiaceae	Kutzneria	Kutzneria_albida	9	Uup, EttA, AAF2, AAF6, ARE5, AAF4, AAF6, AAF1, ARE4
68170	Bacteria	no info	Actinobacteria	Actinobacteria	Actinomycetales	Pseudonocardiaceae	Lechevalieria	Lechevalieria_aerocolonigenes	10	AAF4, ARE5, Uup, AAF1, EttA, AAF1, ARE4, AAF2, AAF4, AAF6
40571	Bacteria	no info	Actinobacteria	Actinobacteria	Actinomycetales	Pseudonocardiaceae	Lentzea	Lentzea_albidocapillata	9	AAF4, AAF6, ARE4, EttA, ARE5, AAF2, AAF1, AAF1, Uup
43354	Bacteria	no info	Actinobacteria	Actinobacteria	Actinomycetales	Pseudonocardiaceae	Prauserella	Prauserella_rugosa	6	AAF6, ARE5, Uup, EttA, ARE5, ARE5
1123023	Bacteria	no info	Actinobacteria	Actinobacteria	Actinomycetales	Pseudonocardiaceae	Pseudonocardia	Pseudonocardia_acaciae_DSM_45401	5	AAF2, AAF6, ARE5, EttA, Uup
1123024	Bacteria	no info	Actinobacteria	Actinobacteria	Actinomycetales	Pseudonocardiaceae	Pseudonocardia	Pseudonocardia_asaccharolytica_DSM_44247	4	AAF1, AAF6, Uup, EttA
675635	Bacteria	no info	Actinobacteria	Actinobacteria	Actinomycetales	Pseudonocardiaceae	Pseudonocardia	Pseudonocardia_dioxanivorans_CB1190	4	Uup, AAF6, EttA, AAF1
761194	Bacteria	no info	Actinobacteria	Actinobacteria	Actinomycetales	Pseudonocardiaceae	Pseudonocardia	Pseudonocardia_sp._P1	6	EttA, Uup, AAF4, AAF4, AAF1, AAF6
1123025	Bacteria	no info	Actinobacteria	Actinobacteria	Actinomycetales	Pseudonocardiaceae	Pseudonocardia	Pseudonocardia_spinosispora_DSM_44797	6	AAF6, AAF2, ARE5, AAF1, Uup, EttA
882081	Bacteria	no info	Actinobacteria	Actinobacteria	Actinomycetales	Pseudonocardiaceae	Saccharomonospora	Saccharomonospora_azurea_NA-128	4	AAF6, AAF4, Uup, EttA
882082	Bacteria	no info	Actinobacteria	Actinobacteria	Actinomycetales	Pseudonocardiaceae	Saccharomonospora	Saccharomonospora_cyanea_NA-134	5	AAF2, EttA, AAF6, ARE5, Uup
928724	Bacteria	no info	Actinobacteria	Actinobacteria	Actinomycetales	Pseudonocardiaceae	Saccharomonospora	Saccharomonospora_glauca_K62	5	AAF1, EttA, AAF6, AAF4, Uup
928729	Bacteria	no info	Actinobacteria	Actinobacteria	Actinomycetales	Pseudonocardiaceae	Saccharomonospora	Saccharomonospora_halophila_8	3	Uup, EttA, AAF6
882083	Bacteria	no info	Actinobacteria	Actinobacteria	Actinomycetales	Pseudonocardiaceae	Saccharomonospora	Saccharomonospora_marina_XMU15	4	EttA, AAF4, AAF6, Uup
882084	Bacteria	no info	Actinobacteria	Actinobacteria	Actinomycetales	Pseudonocardiaceae	Saccharomonospora	Saccharomonospora_paurometabolica_YIM_90007	3	Uup, AAF6, EttA
882085	Bacteria	no info	Actinobacteria	Actinobacteria	Actinomycetales	Pseudonocardiaceae	Saccharomonospora	Saccharomonospora_saliphila_YIM_90502	4	EttA, AAF6, ARE5, Uup
1137271	Bacteria	no info	Actinobacteria	Actinobacteria	Actinomycetales	Pseudonocardiaceae	Saccharomonospora	Saccharomonospora_sp._CNQ490	4	AAF4, AAF6, Uup, EttA
471857	Bacteria	no info	Actinobacteria	Actinobacteria	Actinomycetales	Pseudonocardiaceae	Saccharomonospora	Saccharomonospora_viridis_DSM_43017	4	EttA, AAF6, AAF6, Uup
882086	Bacteria	no info	Actinobacteria	Actinobacteria	Actinomycetales	Pseudonocardiaceae	Saccharomonospora	Saccharomonospora_xinjiangensis_XJ-54	5	AAF6, EttA, Uup, ARE5, AAF2
405948	Bacteria	no info	Actinobacteria	Actinobacteria	Actinomycetales	Pseudonocardiaceae	Saccharopolyspora	Saccharopolyspora_erythraea_NRRL_2338	6	Uup, AAF2, EttA, AAF6, AAF4, AAF1
1283279	Bacteria	no info	Actinobacteria	Actinobacteria	Actinomycetales	Pseudonocardiaceae	Saccharopolyspora	Saccharopolyspora_rectivirgula_DSM_43747	4	Uup, EttA, AAF4, AAF6
994479	Bacteria	no info	Actinobacteria	Actinobacteria	Actinomycetales	Pseudonocardiaceae	Saccharopolyspora	Saccharopolyspora_spinosa_NRRL_18395	5	AAF6, AAF1, Uup, ARE5, EttA
1179773	Bacteria	no info	Actinobacteria	Actinobacteria	Actinomycetales	Pseudonocardiaceae	Saccharothrix	Saccharothrix_espanaensis_DSM_44229	11	AAF1, Uup, AAF1, EttA, AAF2, AAF6, ARE5, AAF4, AAF4, ARE4, AAF6
1463825	Bacteria	no info	Actinobacteria	Actinobacteria	Actinomycetales	Pseudonocardiaceae	Saccharothrix	Saccharothrix_sp._NRRL_B-16314	7	EttA, AAF1, AAF4, AAF6, Uup, AAF2, AAF1
103733	Bacteria	no info	Actinobacteria	Actinobacteria	Actinomycetales	Pseudonocardiaceae	Saccharothrix	Saccharothrix_syringae	7	EttA, AAF1, Uup, AAF2, ARE5, AAF6, AAF4
1123244	Bacteria	no info	Actinobacteria	Actinobacteria	Actinomycetales	Pseudonocardiaceae	Sciscionella	Sciscionella_marina_DSM_45152	8	AAF2, Uup, AAF4, AAF6, AAF4, EttA, ARE5, EttA
1445613	Bacteria	no info	Actinobacteria	Actinobacteria	Actinomycetales	Pseudonocardiaceae	Sciscionella	Sciscionella_sp._SE31	6	ARE5, EttA, AAF4, Uup, AAF2, AAF6
469371	Bacteria	no info	Actinobacteria	Actinobacteria	Actinomycetales	Pseudonocardiaceae	Thermobispora	Thermobispora_bispora_DSM_43833	4	AAF6, EttA, ARE5, Uup
1111738	Bacteria	no info	Actinobacteria	Actinobacteria	Actinomycetales	Pseudonocardiaceae	Thermocrispum	Thermocrispum_agreste_DSM_44070	4	AAF6, ARE5, EttA, Uup
1111737	Bacteria	no info	Actinobacteria	Actinobacteria	Actinomycetales	Pseudonocardiaceae	Thermocrispum	Thermocrispum_municipale_DSM_44069	4	ARE5, AAF6, Uup, EttA
1123065	Bacteria	no info	Actinobacteria	Actinobacteria	Actinomycetales	Ruaniaceae	Ruania	Ruania_albidiflava_DSM_18029	4	Uup, EttA, AAF6, AAF4
446469	Bacteria	no info	Actinobacteria	Actinobacteria	Actinomycetales	Sanguibacteraceae	Sanguibacter	Sanguibacter_keddieii_DSM_10542	8	AAF4, AAF1, BAF1, AAF6, EttA, AAF4, AAF2, Uup
640132	Bacteria	no info	Actinobacteria	Actinobacteria	Actinomycetales	Segniliparaceae	Segniliparus	Segniliparus_rotundus_DSM_44985	3	Uup, AAF6, EttA
679197	Bacteria	no info	Actinobacteria	Actinobacteria	Actinomycetales	Segniliparaceae	Segniliparus	Segniliparus_rugosus_ATCC_BAA-974	4	AAF1, Uup, AAF6, EttA
1048339	Bacteria	no info	Actinobacteria	Actinobacteria	Actinomycetales	Sporichthyaceae	Sporichthya	Sporichthya_polymorpha_DSM_43042	5	Uup, AAF2, AAF6, EttA, AAF1
2063	Bacteria	no info	Actinobacteria	Actinobacteria	Actinomycetales	Streptomycetaceae	no info	[Kitasatospora]_papulosa	8	AAF1, AAF6, Uup, EttA, ARE5, ARE4, AAF4, AAF2
2065	Bacteria	no info	Actinobacteria	Actinobacteria	Actinomycetales	Streptomycetaceae	Kitasatospora	Kitasatospora_phosalacinea	8	EttA, AAF1, ARE5, AAF2, Uup, AAF6, AAF4, ARE5
452652	Bacteria	no info	Actinobacteria	Actinobacteria	Actinomycetales	Streptomycetaceae	Kitasatospora	Kitasatospora_setae_KM-6054	8	ARE5, AAF4, ARE5, AAF1, AAF2, Uup, EttA, AAF6
1444768	Bacteria	no info	Actinobacteria	Actinobacteria	Actinomycetales	Streptomycetaceae	Kitasatospora	Kitasatospora_sp._MBT63	9	ARE5, EttA, AAF6, Uup, AAF1, ARE5, AAF2, ARE4, ARE4
436229	Bacteria	no info	Actinobacteria	Actinobacteria	Actinomycetales	Streptomycetaceae	Streptacidiphilus	Streptacidiphilus_jeojiense	6	Uup, EttA, AAF2, ARE5, AAF6, AAF1
67256	Bacteria	no info	Actinobacteria	Actinobacteria	Actinomycetales	Streptomycetaceae	Streptomyces	Streptomyces_achromogenes_subsp._achromogenes	7	AAF2, EttA, AAF6, Uup, ARE5, AAF6, AAF1
1116232	Bacteria	no info	Actinobacteria	Actinobacteria	Actinomycetales	Streptomycetaceae	Streptomyces	Streptomyces_acidiscabies_84-104	6	EttA, ARE5, Uup, AAF2, AAF6, AAF1
1283301	Bacteria	no info	Actinobacteria	Actinobacteria	Actinomycetales	Streptomycetaceae	Streptomyces	Streptomyces_afghaniensis_772	7	AAF2, Uup, ARE5, AAF6, AAF6, EttA, AAF1
1886	Bacteria	no info	Actinobacteria	Actinobacteria	Actinomycetales	Streptomycetaceae	Streptomyces	Streptomyces_albidoflavus	10	AAF6, Uup, AAF4, ARE5, AAF2, ARE5, AAF1, ARE4, EttA, ARE4
67267	Bacteria	no info	Actinobacteria	Actinobacteria	Actinomycetales	Streptomycetaceae	Streptomyces	Streptomyces_alboflavus	11	ARE5, AAF1, Uup, EttA, ARE4, AAF6, AAF2, ARE4, ARE4, AAF6, ARE5
67269	Bacteria	no info	Actinobacteria	Actinobacteria	Actinomycetales	Streptomycetaceae	Streptomyces	Streptomyces_alboviridis	8	AAF6, EttA, ARE4, AAF2, AAF1, ARE5, Uup, ARE5
1316445	Bacteria	no info	Actinobacteria	Actinobacteria	Actinomycetales	Streptomycetaceae	Streptomyces	Streptomyces_albulus_CCRC_11814	10	ARE5, EttA, AAF1, ARE4, Uup, AAF6, AAF6, AAF2, ARE5, AAF4
457425	Bacteria	no info	Actinobacteria	Actinobacteria	Actinomycetales	Streptomycetaceae	Streptomyces	Streptomyces_albus_J1074	11	AAF4, AAF4, ARE5, ARE4, AAF6, EttA, ARE4, Uup, AAF2, ARE5, AAF1
1892	Bacteria	no info	Actinobacteria	Actinobacteria	Actinomycetales	Streptomycetaceae	Streptomyces	Streptomyces_anulatus	9	AAF2, AAF2, Uup, ARE4, EttA, AAF1, AAF6, ARE5, ARE5
1286094	Bacteria	no info	Actinobacteria	Actinobacteria	Actinomycetales	Streptomycetaceae	Streptomyces	Streptomyces_aurantiacus_JA_4570	9	AAF1, EttA, ARE4, AAF6, AAF2, AAF4, Uup, ARE4, AAF6
1160718	Bacteria	no info	Actinobacteria	Actinobacteria	Actinomycetales	Streptomycetaceae	Streptomyces	Streptomyces_auratus_AGR0001	6	AAF1, AAF2, Uup, EttA, AAF6, ARE5
67275	Bacteria	no info	Actinobacteria	Actinobacteria	Actinomycetales	Streptomycetaceae	Streptomyces	Streptomyces_aureocirculatus	10	AAF6, AAF1, ARE5, AAF2, Uup, ARE4, EttA, AAF4, ARE4, AAF6
1894	Bacteria	no info	Actinobacteria	Actinobacteria	Actinomycetales	Streptomycetaceae	Streptomyces	Streptomyces_aureofaciens	8	ARE5, Uup, EttA, ARE5, AAF1, AAF6, AAF2, AAF6
68178	Bacteria	no info	Actinobacteria	Actinobacteria	Actinomycetales	Streptomycetaceae	Streptomyces	Streptomyces_avellaneus	6	ARE5, Uup, EttA, AAF1, AAF2, AAF6
227882	Bacteria	no info	Actinobacteria	Actinobacteria	Actinomycetales	Streptomycetaceae	Streptomyces	Streptomyces_avermitilis_MA-4680_=_NBRC_14893	6	AAF1, ARE5, AAF2, Uup, EttA, AAF6
66872	Bacteria	no info	Actinobacteria	Actinobacteria	Actinomycetales	Streptomycetaceae	Streptomyces	Streptomyces_baarnensis	9	ARE5, AAF1, EttA, EttA, ARE5, ARE4, AAF2, Uup, AAF6
66874	Bacteria	no info	Actinobacteria	Actinobacteria	Actinomycetales	Streptomycetaceae	Streptomyces	Streptomyces_bicolor	8	AAF2, EttA, AAF6, ARE4, ARE5, AAF1, Uup, ARE4
1896	Bacteria	no info	Actinobacteria	Actinobacteria	Actinomycetales	Streptomycetaceae	Streptomyces	Streptomyces_bikiniensis	8	AAF6, ARE4, ARE4, AAF2, EttA, AAF1, ARE5, Uup
749414	Bacteria	no info	Actinobacteria	Actinobacteria	Actinomycetales	Streptomycetaceae	Streptomyces	Streptomyces_bingchenggensis_BCW-1	8	ARE4, AAF4, ARE5, AAF1, Uup, AAF2, EttA, AAF6
1054862	Bacteria	no info	Actinobacteria	Actinobacteria	Actinomycetales	Streptomycetaceae	Streptomyces	Streptomyces_bottropensis_ATCC_25435	6	AAF6, EttA, AAF2, AAF1, ARE5, Uup
1954	Bacteria	no info	Actinobacteria	Actinobacteria	Actinomycetales	Streptomycetaceae	Streptomyces	Streptomyces_brasiliensis	9	AAF2, ARE5, AAF1, Uup, EttA, ARE4, ARE5, AAF6, ARE4
67281	Bacteria	no info	Actinobacteria	Actinobacteria	Actinomycetales	Streptomycetaceae	Streptomyces	Streptomyces_californicus	9	AAF2, AAF1, Uup, EttA, ARE5, AAF6, ARE4, ARE4, ARE4
1172183	Bacteria	no info	Actinobacteria	Actinobacteria	Actinomycetales	Streptomycetaceae	Streptomyces	Streptomyces_canus_299MFChir4.1	8	EttA, AAF1, AAF2, AAF4, ARE5, Uup, AAF6, ARE5
1464056	Bacteria	no info	Actinobacteria	Actinobacteria	Actinomycetales	Streptomycetaceae	Streptomyces	Streptomyces_capuensis	8	Uup, AAF1, ARE5, ARE4, AAF6, AAF2, EttA, AAF6
1464061	Bacteria	no info	Actinobacteria	Actinobacteria	Actinomycetales	Streptomycetaceae	Streptomyces	Streptomyces_carneus	8	ARE4, ARE5, AAF1, ARE4, Uup, ARE5, EttA, AAF6
66875	Bacteria	no info	Actinobacteria	Actinobacteria	Actinomycetales	Streptomycetaceae	Streptomyces	Streptomyces_catenulae	7	AAF6, Uup, AAF6, AAF2, EttA, AAF1, ARE5
1003195	Bacteria	no info	Actinobacteria	Actinobacteria	Actinomycetales	Streptomycetaceae	Streptomyces	Streptomyces_cattleya_NRRL_8057_=_DSM_46488	6	AAF6, EttA, Uup, AAF2, ARE4, AAF6
1968	Bacteria	no info	Actinobacteria	Actinobacteria	Actinomycetales	Streptomycetaceae	Streptomyces	Streptomyces_cellulosae	6	AAF2, Uup, EttA, ARE5, AAF1, AAF6
1079986	Bacteria	no info	Actinobacteria	Actinobacteria	Actinomycetales	Streptomycetaceae	Streptomyces	Streptomyces_chartreusis_NRRL_12338	9	ARE4, Uup, AAF6, AAF2, AAF4, AAF1, ARE5, AAF6, EttA
443255	Bacteria	no info	Actinobacteria	Actinobacteria	Actinomycetales	Streptomycetaceae	Streptomyces	Streptomyces_clavuligerus_ATCC_27064	7	Uup, ARE5, AAF2, AAF6, EttA, ARE5, ARE4
1883	Bacteria	no info	Actinobacteria	Actinobacteria	Actinomycetales	Streptomycetaceae	Streptomyces	Streptomyces_coelicolor_A3(2)	8	ARE5, AAF6, EttA, Uup, AAF2, ARE5, AAF1, ARE4
1214242	Bacteria	no info	Actinobacteria	Actinobacteria	Actinomycetales	Streptomycetaceae	Streptomyces	Streptomyces_collinus_Tu_365	6	AAF6, EttA, Uup, AAF2, ARE5, AAF1
66883	Bacteria	no info	Actinobacteria	Actinobacteria	Actinomycetales	Streptomycetaceae	Streptomyces	Streptomyces_cyaneofuscatus	8	EttA, ARE5, ARE4, AAF6, Uup, ARE5, AAF1, AAF2
1214101	Bacteria	no info	Actinobacteria	Actinobacteria	Actinomycetales	Streptomycetaceae	Streptomyces	Streptomyces_davawensis_JCM_4913	8	ARE5, AAF4, AAF1, ARE5, AAF2, Uup, EttA, AAF6
249567	Bacteria	no info	Actinobacteria	Actinobacteria	Actinomycetales	Streptomycetaceae	Streptomyces	Streptomyces_decoyicus	6	AAF2, AAF1, EttA, Uup, ARE5, AAF6
68194	Bacteria	no info	Actinobacteria	Actinobacteria	Actinomycetales	Streptomycetaceae	Streptomyces	Streptomyces_durhamensis	7	EttA, AAF2, AAF1, ARE5, AAF2, Uup, AAF6
285574	Bacteria	no info	Actinobacteria	Actinobacteria	Actinomycetales	Streptomycetaceae	Streptomyces	Streptomyces_erythrochromogenes	8	EttA, AAF6, Uup, ARE4, AAF2, ARE4, AAF1, ARE5
1440059	Bacteria	no info	Actinobacteria	Actinobacteria	Actinomycetales	Streptomycetaceae	Streptomyces	Streptomyces_exfoliatus_DSM_41693	7	Uup, AAF2, AAF6, AAF6, AAF1, ARE5, EttA
66370	Bacteria	no info	Actinobacteria	Actinobacteria	Actinomycetales	Streptomycetaceae	Streptomyces	Streptomyces_flaveus	9	AAF6, AAF6, AAF1, ARE5, AAF2, EttA, Uup, AAF4, ARE5
1123319	Bacteria	no info	Actinobacteria	Actinobacteria	Actinomycetales	Streptomycetaceae	Streptomyces	Streptomyces_flavidovirens_DSM_40150	5	Uup, AAF2, AAF6, EttA, AAF1
68199	Bacteria	no info	Actinobacteria	Actinobacteria	Actinomycetales	Streptomycetaceae	Streptomyces	Streptomyces_flavochromogenes	10	ARE5, AAF1, Uup, AAF6, AAF2, AAF6, ARE4, ARE4, ARE4, EttA
66888	Bacteria	no info	Actinobacteria	Actinobacteria	Actinomycetales	Streptomycetaceae	Streptomyces	Streptomyces_flavotricini	9	AAF2, ARE5, ARE4, AAF6, AAF1, Uup, ARE4, EttA, ARE4
284031	Bacteria	no info	Actinobacteria	Actinobacteria	Actinomycetales	Streptomycetaceae	Streptomyces	Streptomyces_flavovariabilis	6	EttA, ARE5, AAF1, AAF2, Uup, AAF6
52258	Bacteria	no info	Actinobacteria	Actinobacteria	Actinomycetales	Streptomycetaceae	Streptomyces	Streptomyces_flavovirens	9	EttA, AAF6, AAF4, Uup, AAF2, ARE5, ARE4, ARE5, AAF1
68201	Bacteria	no info	Actinobacteria	Actinobacteria	Actinomycetales	Streptomycetaceae	Streptomyces	Streptomyces_floridae	9	EttA, AAF6, AAF2, AAF1, ARE4, ARE4, Uup, ARE5, ARE5
1303692	Bacteria	no info	Actinobacteria	Actinobacteria	Actinomycetales	Streptomycetaceae	Streptomyces	Streptomyces_fulvissimus_DSM_40593	8	ARE5, ARE4, AAF6, EttA, Uup, AAF2, ARE5, AAF1
285535	Bacteria	no info	Actinobacteria	Actinobacteria	Actinomycetales	Streptomycetaceae	Streptomyces	Streptomyces_fulvoviolaceus	7	ARE5, AAF1, Uup, AAF2, AAF6, EttA, ARE4
66891	Bacteria	no info	Actinobacteria	Actinobacteria	Actinomycetales	Streptomycetaceae	Streptomyces	Streptomyces_fulvoviridis	9	AAF1, Uup, EttA, AAF6, AAF2, ARE5, ARE4, AAF4, ARE5
33898	Bacteria	no info	Actinobacteria	Actinobacteria	Actinomycetales	Streptomycetaceae	Streptomyces	Streptomyces_galbus	7	EttA, AAF4, AAF6, AAF1, ARE5, AAF2, Uup
1284664	Bacteria	no info	Actinobacteria	Actinobacteria	Actinomycetales	Streptomycetaceae	Streptomyces	Streptomyces_gancidicus_BKS_13-15	8	ARE4, ARE5, AAF1, AAF2, ARE4, AAF6, EttA, Uup
566461	Bacteria	no info	Actinobacteria	Actinobacteria	Actinomycetales	Streptomycetaceae	Streptomyces	Streptomyces_ghanaensis_ATCC_14672	7	AAF1, ARE5, AAF2, Uup, EttA, AAF6, ARE5
1172567	Bacteria	no info	Actinobacteria	Actinobacteria	Actinomycetales	Streptomycetaceae	Streptomyces	Streptomyces_globisporus_C-1027	8	AAF1, AAF2, Uup, AAF6, ARE4, ARE5, EttA, ARE5
1464081	Bacteria	no info	Actinobacteria	Actinobacteria	Actinomycetales	Streptomycetaceae	Streptomyces	Streptomyces_graminis	7	AAF6, EttA, AAF2, Uup, ARE5, ARE4, AAF4
996637	Bacteria	no info	Actinobacteria	Actinobacteria	Actinomycetales	Streptomycetaceae	Streptomyces	Streptomyces_griseoaurantiacus_M045	5	EttA, ARE5, AAF2, AAF6, Uup
467200	Bacteria	no info	Actinobacteria	Actinobacteria	Actinomycetales	Streptomycetaceae	Streptomyces	Streptomyces_griseoflavus_Tu4000	6	AAF1, ARE5, AAF2, Uup, EttA, AAF6
1909	Bacteria	no info	Actinobacteria	Actinobacteria	Actinomycetales	Streptomycetaceae	Streptomyces	Streptomyces_griseolus	8	EttA, AAF6, Uup, ARE4, ARE5, AAF1, AAF2, ARE4
29306	Bacteria	no info	Actinobacteria	Actinobacteria	Actinomycetales	Streptomycetaceae	Streptomyces	Streptomyces_griseoluteus	7	AAF6, Uup, AAF2, AAF1, ARE4, EttA, ARE5
455632	Bacteria	no info	Actinobacteria	Actinobacteria	Actinomycetales	Streptomycetaceae	Streptomyces	Streptomyces_griseus_subsp._griseus_NBRC_13350	9	ARE5, AAF1, ARE5, ARE4, AAF2, Uup, EttA, AAF6, ARE4
1944	Bacteria	no info	Actinobacteria	Actinobacteria	Actinomycetales	Streptomycetaceae	Streptomyces	Streptomyces_halstedii	8	EttA, AAF6, Uup, ARE4, ARE5, AAF1, AAF2, ARE4
457427	Bacteria	no info	Actinobacteria	Actinobacteria	Actinomycetales	Streptomycetaceae	Streptomyces	Streptomyces_himastatinicus_ATCC_53653	8	AAF1, ARE4, Uup, AAF4, EttA, ARE5, AAF6, AAF2
1133850	Bacteria	no info	Actinobacteria	Actinobacteria	Actinomycetales	Streptomycetaceae	Streptomyces	Streptomyces_hygroscopicus_subsp._jinggangensis_5008	8	ARE5, AAF4, AAF6, EttA, Uup, AAF2, ARE5, AAF1
68219	Bacteria	no info	Actinobacteria	Actinobacteria	Actinomycetales	Streptomycetaceae	Streptomyces	Streptomyces_iakyrus	9	ARE5, AAF1, ARE5, AAF4, AAF2, AAF6, Uup, ARE4, EttA
698759	Bacteria	no info	Actinobacteria	Actinobacteria	Actinomycetales	Streptomycetaceae	Streptomyces	Streptomyces_ipomoeae_91-03	6	EttA, Uup, AAF4, AAF2, AAF1, AAF6
68223	Bacteria	no info	Actinobacteria	Actinobacteria	Actinomycetales	Streptomycetaceae	Streptomyces	Streptomyces_katrae	6	ARE5, Uup, EttA, AAF1, AAF2, AAF6
1914	Bacteria	no info	Actinobacteria	Actinobacteria	Actinomycetales	Streptomycetaceae	Streptomyces	Streptomyces_lavendulae	8	AAF2, AAF1, AAF6, EttA, ARE4, ARE4, ARE5, Uup
67315	Bacteria	no info	Actinobacteria	Actinobacteria	Actinomycetales	Streptomycetaceae	Streptomyces	Streptomyces_lavenduligriseus	8	Uup, ARE4, AAF6, AAF1, ARE5, AAF2, EttA, AAF6
457428	Bacteria	no info	Actinobacteria	Actinobacteria	Actinomycetales	Streptomycetaceae	Streptomyces	Streptomyces_lividans_TK24	8	AAF1, ARE5, AAF2, Uup, EttA, AAF6, ARE5, ARE4
47763	Bacteria	no info	Actinobacteria	Actinobacteria	Actinomycetales	Streptomycetaceae	Streptomyces	Streptomyces_lydicus	8	EttA, Uup, ARE5, ARE4, AAF6, AAF2, AAF6, AAF1
68237	Bacteria	no info	Actinobacteria	Actinobacteria	Actinomycetales	Streptomycetaceae	Streptomyces	Streptomyces_mediolani	8	AAF2, AAF1, ARE5, EttA, Uup, ARE5, ARE4, AAF6
44060	Bacteria	no info	Actinobacteria	Actinobacteria	Actinomycetales	Streptomycetaceae	Streptomyces	Streptomyces_megasporus	5	EttA, ARE5, Uup, AAF6, AAF2
1223523	Bacteria	no info	Actinobacteria	Actinobacteria	Actinomycetales	Streptomycetaceae	Streptomyces	Streptomyces_mobaraensis_NBRC_13819_=_DSM_40847	10	AAF6, ARE5, ARE4, AAF1, ARE4, EttA, AAF2, ARE5, Uup, AAF6
371720	Bacteria	no info	Actinobacteria	Actinobacteria	Actinomycetales	Streptomycetaceae	Streptomyces	Streptomyces_monomycini	9	AAF2, Uup, EttA, ARE4, AAF6, ARE5, ARE4, AAF1, AAF6
68242	Bacteria	no info	Actinobacteria	Actinobacteria	Actinomycetales	Streptomycetaceae	Streptomyces	Streptomyces_natalensis	6	AAF2, AAF1, AAF6, Uup, EttA, ARE5
1352941	Bacteria	no info	Actinobacteria	Actinobacteria	Actinomycetales	Streptomycetaceae	Streptomyces	Streptomyces_niveus_NCIMB_11891	8	AAF1, ARE4, AAF2, Uup, EttA, AAF6, ARE5, ARE5
68244	Bacteria	no info	Actinobacteria	Actinobacteria	Actinomycetales	Streptomycetaceae	Streptomyces	Streptomyces_novaecaesareae	7	AAF2, AAF6, EttA, ARE5, AAF1, Uup, AAF6
47761	Bacteria	no info	Actinobacteria	Actinobacteria	Actinomycetales	Streptomycetaceae	Streptomyces	Streptomyces_ochraceiscleroticus	6	AAF6, AAF2, Uup, EttA, ARE5, AAF1
47716	Bacteria	no info	Actinobacteria	Actinobacteria	Actinomycetales	Streptomycetaceae	Streptomyces	Streptomyces_olivaceus	7	ARE5, AAF2, EttA, AAF1, ARE5, Uup, AAF6
68253	Bacteria	no info	Actinobacteria	Actinobacteria	Actinomycetales	Streptomycetaceae	Streptomyces	Streptomyces_peruviensis	7	AAF2, EttA, ARE4, AAF1, ARE5, Uup, AAF6
1950	Bacteria	no info	Actinobacteria	Actinobacteria	Actinomycetales	Streptomycetaceae	Streptomyces	Streptomyces_peucetius	11	AAF6, EttA, ARE5, AAF1, Uup, AAF2, ARE4, AAF4, ARE5, ARE4, AAF6
591167	Bacteria	no info	Actinobacteria	Actinobacteria	Actinomycetales	Streptomycetaceae	Streptomyces	Streptomyces_pratensis_ATCC_33331	8	AAF1, ARE5, AAF2, ARE5, Uup, EttA, AAF6, ARE4
457429	Bacteria	no info	Actinobacteria	Actinobacteria	Actinomycetales	Streptomycetaceae	Streptomyces	Streptomyces_pristinaespiralis_ATCC_25486	9	AAF1, ARE5, ARE4, AAF2, ARE4, Uup, AAF6, AAF4, ARE5
1312234	Bacteria	no info	Actinobacteria	Actinobacteria	Actinomycetales	Streptomycetaceae	Streptomyces	Streptomyces_prunicolor_NBRC_13075	6	Uup, AAF1, ARE5, AAF6, AAF2, EttA
67351	Bacteria	no info	Actinobacteria	Actinobacteria	Actinomycetales	Streptomycetaceae	Streptomyces	Streptomyces_puniceus	8	Uup, EttA, AAF6, ARE5, ARE4, ARE4, AAF1, AAF2
1464077	Bacteria	no info	Actinobacteria	Actinobacteria	Actinomycetales	Streptomycetaceae	Streptomyces	Streptomyces_purpeochromogenes	9	AAF2, ARE5, AAF1, Uup, EttA, ARE4, ARE5, AAF6, ARE4
67352	Bacteria	no info	Actinobacteria	Actinobacteria	Actinomycetales	Streptomycetaceae	Streptomyces	Streptomyces_purpeofuscus	8	ARE5, AAF1, AAF6, AAF2, Uup, EttA, ARE5, AAF6
1054860	Bacteria	no info	Actinobacteria	Actinobacteria	Actinomycetales	Streptomycetaceae	Streptomyces	Streptomyces_purpureus_KA281	9	AAF6, EttA, Uup, ARE4, ARE4, ARE5, AAF1, ARE4, AAF2
68260	Bacteria	no info	Actinobacteria	Actinobacteria	Actinomycetales	Streptomycetaceae	Streptomyces	Streptomyces_pyridomyceticus	5	AAF2, ARE5, AAF6, AAF6, EttA
1343740	Bacteria	no info	Actinobacteria	Actinobacteria	Actinomycetales	Streptomycetaceae	Streptomyces	Streptomyces_rapamycinicus_NRRL_5491	6	ARE4, Uup, EttA, AAF6, AAF2, ARE5
67356	Bacteria	no info	Actinobacteria	Actinobacteria	Actinomycetales	Streptomycetaceae	Streptomyces	Streptomyces_resistomycificus	5	AAF6, AAF1, ARE5, Uup, EttA
1265868	Bacteria	no info	Actinobacteria	Actinobacteria	Actinomycetales	Streptomycetaceae	Streptomyces	Streptomyces_rimosus_subsp._rimosus_ATCC_10970	10	Uup, ARE5, AAF4, AAF1, ARE5, ARE4, AAF6, AAF2, EttA, AAF6
1883	Bacteria	no info	Actinobacteria	Actinobacteria	Actinomycetales	Streptomycetaceae	Streptomyces	Streptomyces_roseochromogenes_subsp._oscitans_DS_12.976	7	AAF6, ARE5, AAF2, Uup, AAF6, AAF1, EttA
457431	Bacteria	no info	Actinobacteria	Actinobacteria	Actinomycetales	Streptomycetaceae	Streptomyces	Streptomyces_roseosporus_NRRL_15998	8	AAF6, EttA, Uup, ARE4, ARE5, AAF2, ARE5, AAF1
66429	Bacteria	no info	Actinobacteria	Actinobacteria	Actinomycetales	Streptomycetaceae	Streptomyces	Streptomyces_roseoverticillatus	7	Uup, EttA, AAF6, AAF1, AAF2, ARE4, ARE5
83378	Bacteria	no info	Actinobacteria	Actinobacteria	Actinomycetales	Streptomycetaceae	Streptomyces	Streptomyces_ruber	11	ARE5, ARE5, AAF1, Uup, EttA, ARE4, AAF6, AAF2, ARE4, ARE4, AAF6
680198	Bacteria	no info	Actinobacteria	Actinobacteria	Actinomycetales	Streptomycetaceae	Streptomyces	Streptomyces_scabiei_87.22	6	AAF1, ARE5, AAF2, Uup, EttA, AAF6
1123320	Bacteria	no info	Actinobacteria	Actinobacteria	Actinomycetales	Streptomycetaceae	Streptomyces	Streptomyces_scabrisporus_DSM_41855	8	Uup, AAF1, ARE5, EttA, AAF6, AAF2, AAF6, ARE5
1957	Bacteria	no info	Actinobacteria	Actinobacteria	Actinomycetales	Streptomycetaceae	Streptomyces	Streptomyces_sclerotialus	5	EttA, Uup, AAF6, AAF2, ARE5
1440053	Bacteria	no info	Actinobacteria	Actinobacteria	Actinomycetales	Streptomycetaceae	Streptomyces	Streptomyces_scopuliridis_RB72	6	Uup, AAF2, ARE5, EttA, AAF6, AAF1
73044	Bacteria	no info	Actinobacteria	Actinobacteria	Actinomycetales	Streptomycetaceae	Streptomyces	Streptomyces_seoulensis	6	AAF6, EttA, ARE5, AAF1, AAF2, Uup
1134445	Bacteria	no info	Actinobacteria	Actinobacteria	Actinomycetales	Streptomycetaceae	Streptomyces	Streptomyces_somaliensis_DSM_40738	6	AAF6, Uup, AAF1, AAF2, AAF1, EttA
1172179	Bacteria	no info	Actinobacteria	Actinobacteria	Actinomycetales	Streptomycetaceae	Streptomyces	Streptomyces_sp._142MFCol3.1	6	AAF6, AAF1, AAF2, EttA, AAF6, Uup
1565415	Bacteria	no info	Actinobacteria	Actinobacteria	Actinomycetales	Streptomycetaceae	Streptomyces	Streptomyces_sulphureus_L180	6	AAF6, ARE5, ARE4, EttA, Uup, AAF2
463191	Bacteria	no info	Actinobacteria	Actinobacteria	Actinomycetales	Streptomycetaceae	Streptomyces	Streptomyces_sviceus_ATCC_29083	7	ARE5, AAF4, AAF6, EttA, Uup, AAF2, ARE5
1306406	Bacteria	no info	Actinobacteria	Actinobacteria	Actinomycetales	Streptomycetaceae	Streptomyces	Streptomyces_thermolilacinus_SPC6	8	ARE4, AAF2, Uup, EttA, AAF6, ARE5, AAF1, AAF6
1114943	Bacteria	no info	Actinobacteria	Actinobacteria	Actinomycetales	Streptomycetaceae	Streptomyces	Streptomyces_tsukubaensis_NRRL18488	8	ARE5, ARE5, ARE4, AAF2, ARE4, Uup, EttA, AAF6
698760	Bacteria	no info	Actinobacteria	Actinobacteria	Actinomycetales	Streptomycetaceae	Streptomyces	Streptomyces_turgidiscabies_Car8	7	Uup, AAF6, AAF2, EttA, ARE5, ARE5, AAF1
67373	Bacteria	no info	Actinobacteria	Actinobacteria	Actinomycetales	Streptomycetaceae	Streptomyces	Streptomyces_varsoviensis	9	EttA, ARE4, AAF6, Uup, AAF6, AAF2, ARE5, AAF1, ARE5
953739	Bacteria	no info	Actinobacteria	Actinobacteria	Actinomycetales	Streptomycetaceae	Streptomyces	Streptomyces_venezuelae_ATCC_10712	8	AAF6, EttA, Uup, ARE4, AAF2, ARE4, ARE5, AAF1
1935	Bacteria	no info	Actinobacteria	Actinobacteria	Actinomycetales	Streptomycetaceae	Streptomyces	Streptomyces_violaceoruber	8	AAF1, EttA, AAF6, ARE4, ARE5, ARE5, AAF2, Uup
284042	Bacteria	no info	Actinobacteria	Actinobacteria	Actinomycetales	Streptomycetaceae	Streptomyces	Streptomyces_violaceorubidus	8	AAF2, EttA, AAF6, ARE5, AAF4, ARE5, AAF1, Uup
653045	Bacteria	no info	Actinobacteria	Actinobacteria	Actinomycetales	Streptomycetaceae	Streptomyces	Streptomyces_violaceusniger_Tu_4113	6	Uup, ARE4, ARE5, AAF2, AAF6, EttA
66377	Bacteria	no info	Actinobacteria	Actinobacteria	Actinomycetales	Streptomycetaceae	Streptomyces	Streptomyces_violens	7	EttA, ARE5, AAF1, ARE4, Uup, AAF2, AAF6
1961	Bacteria	no info	Actinobacteria	Actinobacteria	Actinomycetales	Streptomycetaceae	Streptomyces	Streptomyces_virginiae	6	EttA, ARE5, AAF1, Uup, AAF2, ARE4
591159	Bacteria	no info	Actinobacteria	Actinobacteria	Actinomycetales	Streptomycetaceae	Streptomyces	Streptomyces_viridochromogenes_DSM_40736	6	AAF6, EttA, Uup, AAF2, ARE5, AAF1
665577	Bacteria	no info	Actinobacteria	Actinobacteria	Actinomycetales	Streptomycetaceae	Streptomyces	Streptomyces_viridosporus_T7A	7	ARE5, Uup, AAF1, AAF2, AAF6, ARE5, EttA
1123322	Bacteria	no info	Actinobacteria	Actinobacteria	Actinomycetales	Streptomycetaceae	Streptomyces	Streptomyces_vitaminophilus_DSM_41686	7	EttA, AAF6, ARE5, AAF2, AAF2, Uup, AAF1
43759	Bacteria	no info	Actinobacteria	Actinobacteria	Actinomycetales	Streptomycetaceae	Streptomyces	Streptomyces_wedmorensis	7	EttA, AAF2, Uup, ARE4, ARE5, AAF6, AAF1
67385	Bacteria	no info	Actinobacteria	Actinobacteria	Actinomycetales	Streptomycetaceae	Streptomyces	Streptomyces_xanthophaeus	8	Uup, AAF6, AAF1, EttA, ARE4, ARE4, ARE5, AAF2
66378	Bacteria	no info	Actinobacteria	Actinobacteria	Actinomycetales	Streptomycetaceae	Streptomyces	Streptomyces_yerevanensis	8	AAF6, AAF2, Uup, ARE4, EttA, ARE5, AAF1, ARE4
700597	Bacteria	no info	Actinobacteria	Actinobacteria	Actinomycetales	Streptomycetaceae	Streptomyces	Streptomyces_zinciresistens_K42	6	Uup, AAF1, ARE5, EttA, AAF2, AAF6
1380770	Bacteria	no info	Actinobacteria	Actinobacteria	Actinomycetales	Streptomycetaceae	no info	Streptomycetaceae_bacterium_MP113-05	4	ARE5, Uup, AAF2, EttA
28444	Bacteria	no info	Actinobacteria	Actinobacteria	Actinomycetales	Streptosporangiaceae	Herbidospora	Herbidospora_cretacea	7	Uup, AAF6, AAF2, ARE5, AAF4, ARE5, EttA
1464078	Bacteria	no info	Actinobacteria	Actinobacteria	Actinomycetales	Streptosporangiaceae	Microbispora	Microbispora_rosea_subsp._nonnitritogenes	8	AAF6, AAF1, ARE5, AAF6, AAF2, EttA, ARE5, Uup
1463823	Bacteria	no info	Actinobacteria	Actinobacteria	Actinomycetales	Streptosporangiaceae	Microbispora	Microbispora_sp._NRRL_B-24597	5	AAF6, EttA, Uup, ARE5, AAF1
1996	Bacteria	no info	Actinobacteria	Actinobacteria	Actinomycetales	Streptosporangiaceae	Microtetraspora	Microtetraspora_glauca	8	AAF6, EttA, AAF2, Uup, ARE5, AAF1, ARE5, ARE4
1122611	Bacteria	no info	Actinobacteria	Actinobacteria	Actinomycetales	Streptosporangiaceae	Nonomuraea	Nonomuraea_coxensis_DSM_45129	8	ARE4, AAF2, EttA, Uup, AAF6, AAF2, ARE4, ARE5
2002	Bacteria	no info	Actinobacteria	Actinobacteria	Actinomycetales	Streptosporangiaceae	Streptosporangium	Streptosporangium_amethystogenes	6	AAF6, AAF2, Uup, ARE5, EttA, AAF1
479432	Bacteria	no info	Actinobacteria	Actinobacteria	Actinomycetales	Streptosporangiaceae	Streptosporangium	Streptosporangium_roseum_DSM_43021	10	ARE4, AAF4, ARE5, AAF6, AAF1, AAF2, EttA, ARE4, Uup, AAF2
1120936	Bacteria	no info	Actinobacteria	Actinobacteria	Actinomycetales	Thermomonosporaceae	Actinomadura	Actinomadura_atramentaria_DSM_43919	5	Uup, EttA, AAF1, AAF6, ARE5
561175	Bacteria	no info	Actinobacteria	Actinobacteria	Actinomycetales	Thermomonosporaceae	Actinomadura	Actinomadura_flavalba_DSM_45200	6	Uup, ARE4, AAF6, ARE5, EttA, AAF2
1394178	Bacteria	no info	Actinobacteria	Actinobacteria	Actinomycetales	Thermomonosporaceae	Actinomadura	Actinomadura_madurae_LIID-AJ290	7	EttA, AAF2, Uup, ARE5, AAF6, AAF2, AAF4
1399798	Bacteria	no info	Actinobacteria	Actinobacteria	Actinomycetales	Thermomonosporaceae	Actinomadura	Actinomadura_oligospora_ATCC_43269	9	AAF6, ARE5, AAF2, AAF1, AAF6, Uup, ARE5, AAF2, EttA
1120937	Bacteria	no info	Actinobacteria	Actinobacteria	Actinomycetales	Thermomonosporaceae	Actinomadura	Actinomadura_rifamycini_DSM_43936	8	AAF4, Uup, AAF2, ARE4, ARE5, EttA, ARE4, AAF6
58123	Bacteria	no info	Actinobacteria	Actinobacteria	Actinomycetales	Thermomonosporaceae	Spirillospora	Spirillospora_albida	8	Uup, AAF1, AAF6, AAF2, EttA, ARE5, ARE4, AAF4
471852	Bacteria	no info	Actinobacteria	Actinobacteria	Actinomycetales	Thermomonosporaceae	Thermomonospora	Thermomonospora_curvata_DSM_43183	4	Uup, EttA, ARE5, AAF6
521096	Bacteria	no info	Actinobacteria	Actinobacteria	Actinomycetales	Tsukamurellaceae	Tsukamurella	Tsukamurella_paurometabola_DSM_20162	6	ARE5, AAF1, EttA, AAF2, AAF6, Uup
1313067	Bacteria	no info	Actinobacteria	Actinobacteria	Actinomycetales	Williamsiaceae	Williamsia	Williamsia_sp._D3	4	ARE5, Uup, EttA, AAF1
1120979	Bacteria	no info	Actinobacteria	Actinobacteria	Bifidobacteriales	Bifidobacteriaceae	Alloscardovia	Alloscardovia_omnicolens_DSM_21503	3	AAF6, EttA, Uup
1437605	Bacteria	no info	Actinobacteria	Actinobacteria	Bifidobacteriales	Bifidobacteriaceae	Bifidobacterium	Bifidobacterium_actinocoloniiforme_DSM_22766	3	EttA, AAF6, Uup
367928	Bacteria	no info	Actinobacteria	Actinobacteria	Bifidobacteriales	Bifidobacteriaceae	Bifidobacterium	Bifidobacterium_adolescentis_ATCC_15703	3	Uup, EttA, AAF6
518635	Bacteria	no info	Actinobacteria	Actinobacteria	Bifidobacteriales	Bifidobacteriaceae	Bifidobacterium	Bifidobacterium_angulatum_DSM_20098_=_JCM_7096	3	AAF6, Uup, EttA
442563	Bacteria	no info	Actinobacteria	Actinobacteria	Bifidobacteriales	Bifidobacteriaceae	Bifidobacterium	Bifidobacterium_animalis_subsp._lactis_AD011	3	Uup, EttA, AAF6
1147128	Bacteria	no info	Actinobacteria	Actinobacteria	Bifidobacteriales	Bifidobacteriaceae	Bifidobacterium	Bifidobacterium_asteroides_PRL2011	3	Uup, AAF6, EttA
1437608	Bacteria	no info	Actinobacteria	Actinobacteria	Bifidobacteriales	Bifidobacteriaceae	Bifidobacterium	Bifidobacterium_biavatii_DSM_23969	3	AAF6, Uup, EttA
398513	Bacteria	no info	Actinobacteria	Actinobacteria	Bifidobacteriales	Bifidobacteriaceae	Bifidobacterium	Bifidobacterium_bifidum_NCIMB_41171	3	Uup, AAF6, EttA
1437606	Bacteria	no info	Actinobacteria	Actinobacteria	Bifidobacteriales	Bifidobacteriaceae	Bifidobacterium	Bifidobacterium_bohemicum_DSM_22767	3	AAF6, EttA, Uup
1410645	Bacteria	no info	Actinobacteria	Actinobacteria	Bifidobacteriales	Bifidobacteriaceae	Bifidobacterium	Bifidobacterium_boum_DSM_20432	3	EttA, AAF6, Uup
518634	Bacteria	no info	Actinobacteria	Actinobacteria	Bifidobacteriales	Bifidobacteriaceae	Bifidobacterium	Bifidobacterium_breve_DSM_20213_=_JCM_1192	3	Uup, AAF6, EttA
566552	Bacteria	no info	Actinobacteria	Actinobacteria	Bifidobacteriales	Bifidobacteriaceae	Bifidobacterium	Bifidobacterium_catenulatum_DSM_16992_=_JCM_1194_=_LMG_11043	3	AAF6, EttA, Uup
1121107	Bacteria	no info	Actinobacteria	Actinobacteria	Bifidobacteriales	Bifidobacteriaceae	Bifidobacterium	Bifidobacterium_choerinum_DSM_20434	3	EttA, AAF6, Uup
1437599	Bacteria	no info	Actinobacteria	Actinobacteria	Bifidobacteriales	Bifidobacteriaceae	Bifidobacterium	Bifidobacterium_coryneforme_DSM_20216	3	AAF6, EttA, Uup
1437601	Bacteria	no info	Actinobacteria	Actinobacteria	Bifidobacteriales	Bifidobacteriaceae	Bifidobacterium	Bifidobacterium_cuniculi_DSM_20435	3	EttA, AAF6, Uup
401473	Bacteria	no info	Actinobacteria	Actinobacteria	Bifidobacteriales	Bifidobacteriaceae	Bifidobacterium	Bifidobacterium_dentium_Bd1	3	Uup, EttA, AAF6
561180	Bacteria	no info	Actinobacteria	Actinobacteria	Bifidobacteriales	Bifidobacteriaceae	Bifidobacterium	Bifidobacterium_gallicum_DSM_20093_=_LMG_11596	3	AAF6, Uup, EttA
1437602	Bacteria	no info	Actinobacteria	Actinobacteria	Bifidobacteriales	Bifidobacteriaceae	Bifidobacterium	Bifidobacterium_gallinarum_DSM_20670	3	Uup, AAF6, EttA
1341694	Bacteria	no info	Actinobacteria	Actinobacteria	Bifidobacteriales	Bifidobacteriaceae	Bifidobacterium	Bifidobacterium_indicum_LMG_11587_=_DSM_20214	3	EttA, AAF6, Uup
1150460	Bacteria	no info	Actinobacteria	Actinobacteria	Bifidobacteriales	Bifidobacteriaceae	Bifidobacterium	Bifidobacterium_kashiwanohense_JCM_15439_=_DSM_21854	3	EttA, Uup, AAF6
548480	Bacteria	no info	Actinobacteria	Actinobacteria	Bifidobacteriales	Bifidobacteriaceae	Bifidobacterium	Bifidobacterium_longum_subsp._longum_ATCC_55813	3	AAF6, EttA, Uup
1121108	Bacteria	no info	Actinobacteria	Actinobacteria	Bifidobacteriales	Bifidobacteriaceae	Bifidobacterium	Bifidobacterium_magnum_DSM_20222	3	EttA, AAF6, Uup
1410646	Bacteria	no info	Actinobacteria	Actinobacteria	Bifidobacteriales	Bifidobacteriaceae	Bifidobacterium	Bifidobacterium_merycicum_DSM_6492	3	AAF6, EttA, Uup
1121109	Bacteria	no info	Actinobacteria	Actinobacteria	Bifidobacteriales	Bifidobacteriaceae	Bifidobacterium	Bifidobacterium_minimum_DSM_20102	3	AAF6, EttA, Uup
1437603	Bacteria	no info	Actinobacteria	Actinobacteria	Bifidobacteriales	Bifidobacteriaceae	Bifidobacterium	Bifidobacterium_mongoliense_DSM_21395	3	EttA, AAF6, Uup
547043	Bacteria	no info	Actinobacteria	Actinobacteria	Bifidobacteriales	Bifidobacteriaceae	Bifidobacterium	Bifidobacterium_pseudocatenulatum_DSM_20438_=_JCM_1200_=_LMG_10505	3	EttA, Uup, AAF6
1280701	Bacteria	no info	Actinobacteria	Actinobacteria	Bifidobacteriales	Bifidobacteriaceae	Bifidobacterium	Bifidobacterium_pseudolongum_AGR2145	3	AAF6, Uup, EttA
1435464	Bacteria	no info	Actinobacteria	Actinobacteria	Bifidobacteriales	Bifidobacteriaceae	Bifidobacterium	Bifidobacterium_psychraerophilum_DSM_22366	3	EttA, AAF6, Uup
1437600	Bacteria	no info	Actinobacteria	Actinobacteria	Bifidobacteriales	Bifidobacteriaceae	Bifidobacterium	Bifidobacterium_pullorum_DSM_20433	3	Uup, AAF6, EttA
1410647	Bacteria	no info	Actinobacteria	Actinobacteria	Bifidobacteriales	Bifidobacteriaceae	Bifidobacterium	Bifidobacterium_ruminantium_DSM_6489	3	AAF6, EttA, Uup
1437611	Bacteria	no info	Actinobacteria	Actinobacteria	Bifidobacteriales	Bifidobacteriaceae	Bifidobacterium	Bifidobacterium_saeculare_DSM_6531_=_LMG_14934	3	EttA, Uup, AAF6
1437607	Bacteria	no info	Actinobacteria	Actinobacteria	Bifidobacteriales	Bifidobacteriaceae	Bifidobacterium	Bifidobacterium_saguini_DSM_23967	3	AAF6, Uup, EttA
1150461	Bacteria	no info	Actinobacteria	Actinobacteria	Bifidobacteriales	Bifidobacteriaceae	Bifidobacterium	Bifidobacterium_scardovii_JCM_12489_=_DSM_13734	3	AAF6, Uup, EttA
1437612	Bacteria	no info	Actinobacteria	Actinobacteria	Bifidobacteriales	Bifidobacteriaceae	Bifidobacterium	Bifidobacterium_stercoris_JCM_15918	3	EttA, AAF6, Uup
1121110	Bacteria	no info	Actinobacteria	Actinobacteria	Bifidobacteriales	Bifidobacteriaceae	Bifidobacterium	Bifidobacterium_subtile_DSM_20096	3	EttA, AAF6, Uup
1121111	Bacteria	no info	Actinobacteria	Actinobacteria	Bifidobacteriales	Bifidobacteriaceae	Bifidobacterium	Bifidobacterium_thermacidophilum_subsp._thermacidophilum_DSM_15837	3	EttA, AAF6, Uup
1254439	Bacteria	no info	Actinobacteria	Actinobacteria	Bifidobacteriales	Bifidobacteriaceae	Bifidobacterium	Bifidobacterium_thermophilum_RBL67	3	Uup, AAF6, EttA
1121112	Bacteria	no info	Actinobacteria	Actinobacteria	Bifidobacteriales	Bifidobacteriaceae	Bifidobacterium	Bifidobacterium_tsurumiense_DSM_17777	3	EttA, AAF6, Uup
553190	Bacteria	no info	Actinobacteria	Actinobacteria	Bifidobacteriales	Bifidobacteriaceae	Gardnerella	Gardnerella_vaginalis_409-05	5	Uup, ARE3, AAF6, ARE1, EttA
1122228	Bacteria	no info	Actinobacteria	Actinobacteria	Bifidobacteriales	Bifidobacteriaceae	Metascardovia	Metascardovia_criceti_DSM_17774	4	Uup, EttA, ARE3, AAF6
641144	Bacteria	no info	Actinobacteria	Actinobacteria	Bifidobacteriales	Bifidobacteriaceae	Parascardovia	Parascardovia_denticolens_F0305	3	EttA, AAF6, Uup
641146	Bacteria	no info	Actinobacteria	Actinobacteria	Bifidobacteriales	Bifidobacteriaceae	Scardovia	Scardovia_inopinata_F0304	4	ARE3, EttA, AAF6, Uup
857290	Bacteria	no info	Actinobacteria	Actinobacteria	Bifidobacteriales	Bifidobacteriaceae	Scardovia	Scardovia_wiggsiae_F0424	4	AAF6, EttA, ARE3, Uup
1384484	Bacteria	no info	Actinobacteria	Actinobacteria	Coriobacteriales	Coriobacteriaceae	Adlercreutzia	Adlercreutzia_equolifaciens_DSM_19450	3	EttA, YdiF, Uup
1121023	Bacteria	no info	Actinobacteria	Actinobacteria	Coriobacteriales	Coriobacteriaceae	Atopobium	Atopobium_fossor_DSM_15642	3	EttA, Uup, YdiF
997872	Bacteria	no info	Actinobacteria	Actinobacteria	Coriobacteriales	Coriobacteriaceae	Atopobium	Atopobium_minutum_10063974	4	EttA, Uup, YdiF, ARE1
521095	Bacteria	no info	Actinobacteria	Actinobacteria	Coriobacteriales	Coriobacteriaceae	Atopobium	Atopobium_parvulum_DSM_20469	4	ARE1, EttA, YdiF, Uup
553184	Bacteria	no info	Actinobacteria	Actinobacteria	Coriobacteriales	Coriobacteriaceae	Atopobium	Atopobium_rimae_ATCC_49626	4	Uup, YdiF, ARE1, EttA
1111121	Bacteria	no info	Actinobacteria	Actinobacteria	Coriobacteriales	Coriobacteriaceae	Atopobium	Atopobium_sp._BV3Ac4	4	EttA, Uup, ARE1, YdiF
525256	Bacteria	no info	Actinobacteria	Actinobacteria	Coriobacteriales	Coriobacteriaceae	Atopobium	Atopobium_vaginae_DSM_15829	3	YdiF, Uup, ARE1
411903	Bacteria	no info	Actinobacteria	Actinobacteria	Coriobacteriales	Coriobacteriaceae	Collinsella	Collinsella_aerofaciens_ATCC_25986	3	EttA, Uup, YdiF
521003	Bacteria	no info	Actinobacteria	Actinobacteria	Coriobacteriales	Coriobacteriaceae	Collinsella	Collinsella_intestinalis_DSM_13280	3	Uup, YdiF, EttA
1232426	Bacteria	no info	Actinobacteria	Actinobacteria	Coriobacteriales	Coriobacteriaceae	Collinsella	Collinsella_sp._GD3	3	Uup, YdiF, EttA
445975	Bacteria	no info	Actinobacteria	Actinobacteria	Coriobacteriales	Coriobacteriaceae	Collinsella	Collinsella_stercoris_DSM_13279	4	Uup, Uup, EttA, YdiF
742742	Bacteria	no info	Actinobacteria	Actinobacteria	Coriobacteriales	Coriobacteriaceae	Collinsella	Collinsella_tanakaei_YIT_12063	3	EttA, YdiF, Uup
1111135	Bacteria	no info	Actinobacteria	Actinobacteria	Coriobacteriales	Coriobacteriaceae	no info	Coriobacteriaceae_bacterium_BV3Ac1	3	Uup, YdiF, EttA
700015	Bacteria	no info	Actinobacteria	Actinobacteria	Coriobacteriales	Coriobacteriaceae	Coriobacterium	Coriobacterium_glomerans_PW2	3	Uup, EttA, YdiF
469378	Bacteria	no info	Actinobacteria	Actinobacteria	Coriobacteriales	Coriobacteriaceae	Cryptobacterium	Cryptobacterium_curtum_DSM_15641	3	YdiF, Uup, EttA
479437	Bacteria	no info	Actinobacteria	Actinobacteria	Coriobacteriales	Coriobacteriaceae	Eggerthella	Eggerthella_lenta_DSM_2243	4	YdiF, EttA, ARE1, Uup
1235794	Bacteria	no info	Actinobacteria	Actinobacteria	Coriobacteriales	Coriobacteriaceae	Enterorhabdus	Enterorhabdus_caecimuris_B7	3	YdiF, Uup, EttA
1121866	Bacteria	no info	Actinobacteria	Actinobacteria	Coriobacteriales	Coriobacteriaceae	Enterorhabdus	Enterorhabdus_mucosicola_DSM_19490	3	EttA, Uup, YdiF
657308	Bacteria	no info	Actinobacteria	Actinobacteria	Coriobacteriales	Coriobacteriaceae	Gordonibacter	Gordonibacter_pamelaeae_7-10-1-b	3	EttA, Uup, YdiF
1125712	Bacteria	no info	Actinobacteria	Actinobacteria	Coriobacteriales	Coriobacteriaceae	Olsenella	Olsenella_profusa_F0195	3	Uup, YdiF, EttA
661087	Bacteria	no info	Actinobacteria	Actinobacteria	Coriobacteriales	Coriobacteriaceae	Olsenella	Olsenella_sp._oral_taxon_809_str._F0356	3	EttA, Uup, YdiF
633147	Bacteria	no info	Actinobacteria	Actinobacteria	Coriobacteriales	Coriobacteriaceae	Olsenella	Olsenella_uli_DSM_7084	3	EttA, YdiF, Uup
649764	Bacteria	no info	Actinobacteria	Actinobacteria	Coriobacteriales	Coriobacteriaceae	Slackia	Slackia_exigua_ATCC_700122	3	YdiF, EttA, Uup
471855	Bacteria	no info	Actinobacteria	Actinobacteria	Coriobacteriales	Coriobacteriaceae	Slackia	Slackia_heliotrinireducens_DSM_20476	3	YdiF, Uup, EttA
742818	Bacteria	no info	Actinobacteria	Actinobacteria	Coriobacteriales	Coriobacteriaceae	Slackia	Slackia_piriformis_YIT_12062	4	Uup, ARE1, YdiF, EttA
1111137	Bacteria	no info	Actinobacteria	Actinobacteria	Coriobacteriales	Coriobacteriaceae	Slackia	Slackia_sp._CM382	3	Uup, YdiF, EttA
593907	Bacteria	no info	Actinobacteria	Actinobacteria	Micrococcales	Cellulomonadaceae	Cellulomonas	[Cellvibrio]_gilvus_ATCC_13127	8	Uup, AAF2, AAF6, EttA, AAF4, ARE5, ARE5, AAF1
1229203	Bacteria	no info	Actinobacteria	Actinobacteria	no info	no info	no info	actinobacterium_LLX17	4	Uup, EttA, AAF6, AAF1
939195	Bacteria	no info	Actinobacteria	Actinobacteria	no info	no info	no info	actinobacterium_SCGC_AAA015-D07	0
1231054	Bacteria	no info	Actinobacteria	Actinobacteria	no info	no info	Candidatus Microthrix	Candidatus_Microthrix_parvicella_Bio17-1	5	YdiF, Uup, EttA, BAF1, AAF1
312284	Bacteria	no info	Actinobacteria	Actinobacteria	no info	no info	no info	marine_actinobacterium_PHSC20C1	3	AAF6, EttA, Uup
266117	Bacteria	no info	Actinobacteria	Actinobacteria	Rubrobacterales	Rubrobacteraceae	Rubrobacter	Rubrobacter_xylanophilus_DSM_9941	1	YdiF
469383	Bacteria	no info	Actinobacteria	Actinobacteria	Solirubrobacterales	Conexibacteraceae	Conexibacter	Conexibacter_woesei_DSM_14684	5	AAF2, EttA, Uup, YdiF, AAF1
1380390	Bacteria	no info	Actinobacteria	Actinobacteria	Solirubrobacterales	no info	no info	Solirubrobacterales_bacterium_URHD0059	4	Uup, EttA, YdiF, AAF1
1122939	Bacteria	no info	Actinobacteria	Actinobacteria	Solirubrobacterales	Patulibacteraceae	Patulibacter	Patulibacter_americanus_DSM_16676	4	EttA, AAF1, YdiF, Uup
1097667	Bacteria	no info	Actinobacteria	Actinobacteria	Solirubrobacterales	Patulibacteraceae	Patulibacter	Patulibacter_medicamentivorans	4	YdiF, AAF2, Uup, EttA
929712	Bacteria	no info	Actinobacteria	Actinobacteria	Solirubrobacterales	Patulibacteraceae	Patulibacter	Patulibacter_minatonensis_DSM_18081	5	AAF1, EttA, AAF2, YdiF, Uup
1123262	Bacteria	no info	Actinobacteria	Actinobacteria	Solirubrobacterales	Solirubrobacteraceae	Solirubrobacter	Solirubrobacter_soli_DSM_22325	4	YdiF, EttA, AAF1, Uup
1298857	Bacteria	no info	Actinobacteria	Actinobacteria	Solirubrobacterales	Solirubrobacteraceae	Solirubrobacter	Solirubrobacter_sp._URHD0082	4	EttA, AAF1, Uup, YdiF
1052817	Bacteria	no info	Aerophobetes	no info	no info	no info	no info	Aerophobetes_bacterium_SCGC_AAA255-F10	1	YdiF
1379385	Bacteria	no info	Aminicenantes	no info	no info	no info	no info	Aminicenantes_bacterium_JGI_OTU-2	1	YdiF
1383028	Bacteria	no info	Aminicenantes	no info	no info	no info	Candidatus Aminicenans	Candidatus_Aminicenans_sakinawicola_JGI_OTU-1	1	YdiF
224324	Bacteria	no info	Aquificae	Aquificae	Aquificales	Aquificaceae	Aquifex	Aquifex_aeolicus_VF5	0
392423	Bacteria	no info	Aquificae	Aquificae	Aquificales	Aquificaceae	Hydrogenivirga	Hydrogenivirga_sp._128-5-R1-1	0
608538	Bacteria	no info	Aquificae	Aquificae	Aquificales	Aquificaceae	Hydrogenobacter	Hydrogenobacter_thermophilus_TK-6	0
547144	Bacteria	no info	Aquificae	Aquificae	Aquificales	Aquificaceae	Hydrogenobaculum	Hydrogenobaculum_sp._HO	0
638303	Bacteria	no info	Aquificae	Aquificae	Aquificales	Aquificaceae	Thermocrinis	Thermocrinis_albus_DSM_14484	0
1313265	Bacteria	no info	Aquificae	Aquificae	Aquificales	Aquificaceae	Thermocrinis	Thermocrinis_sp._GBS	0
123214	Bacteria	no info	Aquificae	Aquificae	Aquificales	Hydrogenothermaceae	Persephonella	Persephonella_marina_EX-H1	0
1158338	Bacteria	no info	Aquificae	Aquificae	Aquificales	Hydrogenothermaceae	Persephonella	Persephonella_sp._IF05-L8	0
204536	Bacteria	no info	Aquificae	Aquificae	Aquificales	Hydrogenothermaceae	Sulfurihydrogenibium	Sulfurihydrogenibium_azorense_Az-Fu1	0
436114	Bacteria	no info	Aquificae	Aquificae	Aquificales	Hydrogenothermaceae	Sulfurihydrogenibium	Sulfurihydrogenibium_sp._YO3AOP1	0
1123325	Bacteria	no info	Aquificae	Aquificae	Aquificales	Hydrogenothermaceae	Sulfurihydrogenibium	Sulfurihydrogenibium_subterraneum_DSM_15120	0
432331	Bacteria	no info	Aquificae	Aquificae	Aquificales	Hydrogenothermaceae	Sulfurihydrogenibium	Sulfurihydrogenibium_yellowstonense_SS-5	0
1158318	Bacteria	no info	Aquificae	Aquificae	Desulfurobacteriales	Desulfurobacteriaceae	Desulfurobacterium	Desulfurobacterium_sp._TC5-1	0
868864	Bacteria	no info	Aquificae	Aquificae	Desulfurobacteriales	Desulfurobacteriaceae	Desulfurobacterium	Desulfurobacterium_thermolithotrophum_DSM_11699	0
648996	Bacteria	no info	Aquificae	Aquificae	Desulfurobacteriales	Desulfurobacteriaceae	Thermovibrio	Thermovibrio_ammonificans_HB-1	0
1303518	Bacteria	no info	Armatimonadetes	Chthonomonadetes	Chthonomonadales	Chthonomonadaceae	Chthonomonas	Chthonomonas_calidirosea_T49	1	YdiF
1104605	Bacteria	no info	Armatimonadetes	no info	no info	no info	no info	Armatimonadetes_bacterium_JGI_0000077-K19	1	YdiF
1047053	Bacteria	no info	Atribacteria	no info	no info	no info	no info	Atribacteria_bacterium_JGI_0000059-I14	0
1262133	Bacteria	no info	Atribacteria	no info	no info	no info	Candidatus Caldatribacteirum	Candidatus_Caldatribacterium_californiense_OP9-cSCG	0
1262132	Bacteria	no info	Atribacteria	no info	no info	no info	Candidatus Caldatribacteirum	Candidatus_Caldatribacterium_saccharofermentans_OP9-77CS	0
816	Bacteria	no info	Bacteroidetes	Bacteroidia	Bacteroidales	Bacteroidaceae	no info	[Bacteroides]_pectinophilus_ATCC_43243	4	YfmM, YdiF, YbiT, Uup
1235814	Bacteria	no info	Bacteroidetes	Bacteroidia	Bacteroidales	Bacteroidaceae	Bacteroides	Bacteroides_acidifaciens_JCM_10556	5	BdAF1, YdiF, Uup, YbiT, EttA
1121094	Bacteria	no info	Bacteroidetes	Bacteroidia	Bacteroidales	Bacteroidaceae	Bacteroides	Bacteroides_barnesiae_DSM_18169	5	Uup, YbiT, BdAF1, EttA, YdiF
411901	Bacteria	no info	Bacteroidetes	Bacteroidia	Bacteroidales	Bacteroidaceae	Bacteroides	Bacteroides_caccae_ATCC_43185	6	EttA, YbiT, BAF3, BdAF1, Uup, YdiF
537012	Bacteria	no info	Bacteroidetes	Bacteroidia	Bacteroidales	Bacteroidaceae	Bacteroides	Bacteroides_cellulosilyticus_DSM_14838	6	YdiF, BAF3, BdAF1, YbiT, EttA, Uup
762984	Bacteria	no info	Bacteroidetes	Bacteroidia	Bacteroidales	Bacteroidaceae	Bacteroides	Bacteroides_clarus_YIT_12056	6	EttA, Uup, YbiT, BAF3, YdiF, BdAF1
470145	Bacteria	no info	Bacteroidetes	Bacteroidia	Bacteroidales	Bacteroidaceae	Bacteroides	Bacteroides_coprocola_DSM_17136	5	YbiT, YdiF, BdAF1, Uup, EttA
547042	Bacteria	no info	Bacteroidetes	Bacteroidia	Bacteroidales	Bacteroidaceae	Bacteroides	Bacteroides_coprophilus_DSM_18228_=_JCM_13818	5	Uup, EttA, BdAF1, YbiT, YdiF
679937	Bacteria	no info	Bacteroidetes	Bacteroidia	Bacteroidales	Bacteroidaceae	Bacteroides	Bacteroides_coprosuis_DSM_18011	6	BdAF1, BAF3, EttA, YbiT, Uup, BAF3
483217	Bacteria	no info	Bacteroidetes	Bacteroidia	Bacteroidales	Bacteroidaceae	Bacteroides	Bacteroides_dorei_DSM_17855	6	BdAF1, YdiF, YbiT, EttA, BAF3, Uup
483216	Bacteria	no info	Bacteroidetes	Bacteroidia	Bacteroidales	Bacteroidaceae	Bacteroides	Bacteroides_eggerthii_DSM_20697	5	BdAF1, YdiF, Uup, YbiT, EttA
1236513	Bacteria	no info	Bacteroidetes	Bacteroidia	Bacteroidales	Bacteroidaceae	Bacteroides	Bacteroides_faecichinchillae_JCM_17102	4	BAF3, YdiF, YbiT, EttA
1077285	Bacteria	no info	Bacteroidetes	Bacteroidia	Bacteroidales	Bacteroidaceae	Bacteroides	Bacteroides_faecis_MAJ27	6	BdAF1, YdiF, YbiT, EttA, Uup, BAF3
483215	Bacteria	no info	Bacteroidetes	Bacteroidia	Bacteroidales	Bacteroidaceae	Bacteroides	Bacteroides_finegoldii_DSM_17565	7	BAF3, Uup, BdAF1, EttA, YbiT, ARE1, YdiF
763034	Bacteria	no info	Bacteroidetes	Bacteroidia	Bacteroidales	Bacteroidaceae	Bacteroides	Bacteroides_fluxus_YIT_12057	5	Uup, BdAF1, YdiF, YbiT, EttA
295405	Bacteria	no info	Bacteroidetes	Bacteroidia	Bacteroidales	Bacteroidaceae	Bacteroides	Bacteroides_fragilis_YCH46	6	BAF3, Uup, YbiT, EttA, BdAF1, YdiF
1121096	Bacteria	no info	Bacteroidetes	Bacteroidia	Bacteroidales	Bacteroidaceae	Bacteroides	Bacteroides_gallinarum_DSM_18171	6	BdAF1, YdiF, EttA, Uup, BAF3, YbiT
1121097	Bacteria	no info	Bacteroidetes	Bacteroidia	Bacteroidales	Bacteroidaceae	Bacteroides	Bacteroides_graminisolvens_DSM_19988	5	EttA, BdAF1, YbiT, YdiF, Uup
693979	Bacteria	no info	Bacteroidetes	Bacteroidia	Bacteroidales	Bacteroidaceae	Bacteroides	Bacteroides_helcogenes_P_36-108	5	YdiF, EttA, YbiT, Uup, BdAF1
471870	Bacteria	no info	Bacteroidetes	Bacteroidia	Bacteroidales	Bacteroidaceae	Bacteroides	Bacteroides_intestinalis_DSM_17393	6	EttA, YbiT, Uup, BAF3, YdiF, BdAF1
1121098	Bacteria	no info	Bacteroidetes	Bacteroidia	Bacteroidales	Bacteroidaceae	Bacteroides	Bacteroides_massiliensis_B84634_=_DSM_17679	6	BdAF1, YbiT, EttA, Uup, YdiF, BAF3
997884	Bacteria	no info	Bacteroidetes	Bacteroidia	Bacteroidales	Bacteroidaceae	Bacteroides	Bacteroides_nordii_CL02T12C05	7	BdAF1, EttA, YbiT, BAF3, BAF3, Uup, YdiF
742727	Bacteria	no info	Bacteroidetes	Bacteroidia	Bacteroidales	Bacteroidaceae	Bacteroides	Bacteroides_oleiciplenus_YIT_12058	6	EttA, BdAF1, YbiT, Uup, YdiF, BAF3
411476	Bacteria	no info	Bacteroidetes	Bacteroidia	Bacteroidales	Bacteroidaceae	Bacteroides	Bacteroides_ovatus_ATCC_8483	6	YbiT, BdAF1, YdiF, EttA, Uup, BAF3
1236498	Bacteria	no info	Bacteroidetes	Bacteroidia	Bacteroidales	Bacteroidaceae	Bacteroides	Bacteroides_paurosaccharolyticus_JCM_15092	4	EttA, YbiT, Uup, BdAF1
484018	Bacteria	no info	Bacteroidetes	Bacteroidia	Bacteroidales	Bacteroidaceae	Bacteroides	Bacteroides_plebeius_DSM_17135	5	YdiF, Uup, BdAF1, EttA, YbiT
1121099	Bacteria	no info	Bacteroidetes	Bacteroidia	Bacteroidales	Bacteroidaceae	Bacteroides	Bacteroides_propionicifaciens_DSM_19291	6	EttA, BAF3, BdAF1, YdiF, Uup, YbiT
1121100	Bacteria	no info	Bacteroidetes	Bacteroidia	Bacteroidales	Bacteroidaceae	Bacteroides	Bacteroides_pyogenes_DSM_20611	5	BdAF1, YdiF, EttA, YbiT, Uup
1236512	Bacteria	no info	Bacteroidetes	Bacteroidia	Bacteroidales	Bacteroidaceae	Bacteroides	Bacteroides_rodentium_JCM_16496	3	EttA, Uup, BAF3
667015	Bacteria	no info	Bacteroidetes	Bacteroidia	Bacteroidales	Bacteroidaceae	Bacteroides	Bacteroides_salanitronis_DSM_18170	4	Uup, YbiT, EttA, YdiF
997887	Bacteria	no info	Bacteroidetes	Bacteroidia	Bacteroidales	Bacteroidaceae	Bacteroides	Bacteroides_salyersiae_CL02T12C01	6	BAF3, EttA, YdiF, YbiT, Uup, BdAF1
1236515	Bacteria	no info	Bacteroidetes	Bacteroidia	Bacteroidales	Bacteroidaceae	Bacteroides	Bacteroides_sartorii_JCM_17136_=_DSM_21941	0
816	Bacteria	no info	Bacteroidetes	Bacteroidia	Bacteroidales	Bacteroidaceae	Bacteroides	Bacteroides_sp._14(A)	6	BdAF1, YbiT, EttA, Uup, YdiF, BAF3
1236514	Bacteria	no info	Bacteroidetes	Bacteroidia	Bacteroidales	Bacteroidaceae	Bacteroides	Bacteroides_stercorirosoris_JCM_17103	5	EttA, BdAF1, BAF3, YdiF, Uup
449673	Bacteria	no info	Bacteroidetes	Bacteroidia	Bacteroidales	Bacteroidaceae	Bacteroides	Bacteroides_stercoris_ATCC_43183	6	YdiF, BAF3, EttA, Uup, YbiT, BdAF1
226186	Bacteria	no info	Bacteroidetes	Bacteroidia	Bacteroidales	Bacteroidaceae	Bacteroides	Bacteroides_thetaiotaomicron_VPI-5482	6	EttA, YbiT, Uup, BAF3, BdAF1, YdiF
411479	Bacteria	no info	Bacteroidetes	Bacteroidia	Bacteroidales	Bacteroidaceae	Bacteroides	Bacteroides_uniformis_ATCC_8492	6	Uup, BdAF1, YbiT, EttA, YdiF, BAF3
435590	Bacteria	no info	Bacteroidetes	Bacteroidia	Bacteroidales	Bacteroidaceae	Bacteroides	Bacteroides_vulgatus_ATCC_8482	6	BdAF1, BAF3, YdiF, YbiT, EttA, Uup
702447	Bacteria	no info	Bacteroidetes	Bacteroidia	Bacteroidales	Bacteroidaceae	Bacteroides	Bacteroides_xylanisolvens_SD_CC_1b	6	BAF3, EttA, BdAF1, YdiF, Uup, YbiT
927658	Bacteria	no info	Bacteroidetes	Bacteroidia	Bacteroidales	Marinilabiliaceae	Alkaliflexus	Alkaliflexus_imshenetskii_DSM_15055	4	BdAF1, EttA, YbiT, Uup
886379	Bacteria	no info	Bacteroidetes	Bacteroidia	Bacteroidales	Marinilabiliaceae	Anaerophaga	Anaerophaga_thermohalophila_DSM_12881	2	Uup, YdiF
1168289	Bacteria	no info	Bacteroidetes	Bacteroidia	Bacteroidales	Marinilabiliaceae	Marinilabilia	Marinilabilia_salmonicolor_JCM_21150	4	YbiT, YdiF, EttA, Uup
385682	Bacteria	no info	Bacteroidetes	Bacteroidia	Bacteroidales	Marinilabiliaceae	Thermophagus	Thermophagus_xiamenensis	2	YdiF, Uup
1118061	Bacteria	no info	Bacteroidetes	Bacteroidia	Bacteroidales	no info	no info	Bacteroidales_bacterium_ph8	1	YdiF
511995	Bacteria	no info	Bacteroidetes	Bacteroidia	Bacteroidales	no info	Candidatus Azobacteroides	Candidatus_Azobacteroides_pseudotrichonymphae_genomovar._CFP2	0
742726	Bacteria	no info	Bacteroidetes	Bacteroidia	Bacteroidales	Porphyromonadaceae	Barnesiella	Barnesiella_intestinihominis_YIT_11860	4	YdiF, YbiT, EttA, Uup
1121129	Bacteria	no info	Bacteroidetes	Bacteroidia	Bacteroidales	Porphyromonadaceae	Butyricimonas	Butyricimonas_synergistica_DSM_23225	6	EttA, YbiT, Uup, BdAF1, YdiF, BAF3
1121130	Bacteria	no info	Bacteroidetes	Bacteroidia	Bacteroidales	Porphyromonadaceae	Butyricimonas	Butyricimonas_virosa_DSM_23226	5	YbiT, BdAF1, EttA, Uup, YdiF
1348911	Bacteria	no info	Bacteroidetes	Bacteroidia	Bacteroidales	Porphyromonadaceae	no info	Coprobacter_fastidiosus_NSB1_1.0	5	YbiT, YdiF, BdAF1, EttA, Uup
1121485	Bacteria	no info	Bacteroidetes	Bacteroidia	Bacteroidales	Porphyromonadaceae	Dysgonomonas	Dysgonomonas_capnocytophagoides_DSM_22835	6	YbiT, Uup, BdAF1, YdiF, EttA, BAF3
742766	Bacteria	no info	Bacteroidetes	Bacteroidia	Bacteroidales	Porphyromonadaceae	Dysgonomonas	Dysgonomonas_gadei_ATCC_BAA-286	6	BAF3, Uup, BdAF1, EttA, YdiF, YbiT
742767	Bacteria	no info	Bacteroidetes	Bacteroidia	Bacteroidales	Porphyromonadaceae	Dysgonomonas	Dysgonomonas_mossii_DSM_22836	6	YdiF, EttA, BAF3, BdAF1, YbiT, Uup
742817	Bacteria	no info	Bacteroidetes	Bacteroidia	Bacteroidales	Porphyromonadaceae	Odoribacter	Odoribacter_laneus_YIT_12061	4	YbiT, Uup, YdiF, BdAF1
709991	Bacteria	no info	Bacteroidetes	Bacteroidia	Bacteroidales	Porphyromonadaceae	Odoribacter	Odoribacter_splanchnicus_DSM_20712	5	Uup, EttA, YbiT, YdiF, BdAF1
694427	Bacteria	no info	Bacteroidetes	Bacteroidia	Bacteroidales	Porphyromonadaceae	Paludibacter	Paludibacter_propionicigenes_WB4	5	EttA, YdiF, BdAF1, Uup, YbiT
435591	Bacteria	no info	Bacteroidetes	Bacteroidia	Bacteroidales	Porphyromonadaceae	Parabacteroides	Parabacteroides_distasonis_ATCC_8503	6	YdiF, EttA, BAF3, BdAF1, YbiT, Uup
999418	Bacteria	no info	Bacteroidetes	Bacteroidia	Bacteroidales	Porphyromonadaceae	Parabacteroides	Parabacteroides_goldsteinii_CL02T12C30	6	BdAF1, Uup, EttA, BAF3, YdiF, YbiT
1122931	Bacteria	no info	Bacteroidetes	Bacteroidia	Bacteroidales	Porphyromonadaceae	Parabacteroides	Parabacteroides_gordonii_DSM_23371	6	YbiT, YdiF, Uup, EttA, BAF3, BdAF1
537006	Bacteria	no info	Bacteroidetes	Bacteroidia	Bacteroidales	Porphyromonadaceae	Parabacteroides	Parabacteroides_johnsonii_DSM_18315	6	EttA, BdAF1, BAF3, YbiT, YdiF, Uup
411477	Bacteria	no info	Bacteroidetes	Bacteroidia	Bacteroidales	Porphyromonadaceae	Parabacteroides	Parabacteroides_merdae_ATCC_43184	6	BdAF1, BAF3, EttA, Uup, YbiT, YdiF
469591	Bacteria	no info	Bacteroidetes	Bacteroidia	Bacteroidales	Porphyromonadaceae	Parabacteroides	Parabacteroides_sp._20_3	6	EttA, BdAF1, Uup, YbiT, YdiF, BAF3
910312	Bacteria	no info	Bacteroidetes	Bacteroidia	Bacteroidales	Porphyromonadaceae	Porphyromonas	Porphyromonas_asaccharolytica_PR426713P-I	3	YbiT, YdiF, Uup
1122971	Bacteria	no info	Bacteroidetes	Bacteroidia	Bacteroidales	Porphyromonadaceae	Porphyromonas	Porphyromonas_bennonis_DSM_23058	2	YdiF, YbiT
1236520	Bacteria	no info	Bacteroidetes	Bacteroidia	Bacteroidales	Porphyromonadaceae	Porphyromonas	Porphyromonas_cangingivalis_JCM_15983	3	YbiT, YdiF, Uup
1305618	Bacteria	no info	Bacteroidetes	Bacteroidia	Bacteroidales	Porphyromonadaceae	Porphyromonas	Porphyromonas_cansulci_JCM_13913	4	YbiT, EttA, YdiF, Uup
1127696	Bacteria	no info	Bacteroidetes	Bacteroidia	Bacteroidales	Porphyromonadaceae	Porphyromonas	Porphyromonas_catoniae_F0037	4	Uup, YdiF, BdAF1, YbiT
1305617	Bacteria	no info	Bacteroidetes	Bacteroidia	Bacteroidales	Porphyromonadaceae	Porphyromonas	Porphyromonas_crevioricanis_JCM_15906	4	YbiT, Uup, EttA, YdiF
553175	Bacteria	no info	Bacteroidetes	Bacteroidia	Bacteroidales	Porphyromonadaceae	Porphyromonas	Porphyromonas_endodontalis_ATCC_35406	3	Uup, YbiT, YdiF
242619	Bacteria	no info	Bacteroidetes	Bacteroidia	Bacteroidales	Porphyromonadaceae	Porphyromonas	Porphyromonas_gingivalis_W83	3	Uup, YdiF, YbiT
1236526	Bacteria	no info	Bacteroidetes	Bacteroidia	Bacteroidales	Porphyromonadaceae	Porphyromonas	Porphyromonas_gingivicanis_JCM_15907	0
1122972	Bacteria	no info	Bacteroidetes	Bacteroidia	Bacteroidales	Porphyromonadaceae	Porphyromonas	Porphyromonas_gulae_DSM_15663	3	Uup, YbiT, YdiF
1122973	Bacteria	no info	Bacteroidetes	Bacteroidia	Bacteroidales	Porphyromonadaceae	Porphyromonas	Porphyromonas_levii_DSM_23370	3	YdiF, YbiT, Uup
1122974	Bacteria	no info	Bacteroidetes	Bacteroidia	Bacteroidales	Porphyromonadaceae	Porphyromonas	Porphyromonas_macacae_DSM_20710	4	BdAF1, YbiT, YdiF, Uup
1122975	Bacteria	no info	Bacteroidetes	Bacteroidia	Bacteroidales	Porphyromonadaceae	Porphyromonas	Porphyromonas_somerae_DSM_23386	3	YdiF, Uup, YbiT
1227272	Bacteria	no info	Bacteroidetes	Bacteroidia	Bacteroidales	Porphyromonadaceae	Porphyromonas	Porphyromonas_sp._oral_taxon_278_str._W7784	4	Uup, YdiF, YbiT, BdAF1
596327	Bacteria	no info	Bacteroidetes	Bacteroidia	Bacteroidales	Porphyromonadaceae	Porphyromonas	Porphyromonas_uenonis_60-3	3	Uup, YbiT, YdiF
1123008	Bacteria	no info	Bacteroidetes	Bacteroidia	Bacteroidales	Porphyromonadaceae	Proteiniphilum	Proteiniphilum_acetatigenes_DSM_18083	5	YdiF, BdAF1, Uup, EttA, BAF3
203275	Bacteria	no info	Bacteroidetes	Bacteroidia	Bacteroidales	Porphyromonadaceae	Tannerella	Tannerella_forsythia_ATCC_43037	4	Uup, YbiT, YdiF, EttA
665949	Bacteria	no info	Bacteroidetes	Bacteroidia	Bacteroidales	Porphyromonadaceae	Tannerella	Tannerella_sp._6_1_58FAA_CT1	5	YdiF, BdAF1, YbiT, Uup, EttA
1336250	Bacteria	no info	Bacteroidetes	Bacteroidia	Bacteroidales	Prevotellaceae	Hallella	Hallella_seregens_ATCC_51272	4	YdiF, YbiT, EttA, Uup
762968	Bacteria	no info	Bacteroidetes	Bacteroidia	Bacteroidales	Prevotellaceae	Paraprevotella	Paraprevotella_clara_YIT_11840	5	BdAF1, YdiF, EttA, YbiT, Uup
762982	Bacteria	no info	Bacteroidetes	Bacteroidia	Bacteroidales	Prevotellaceae	Paraprevotella	Paraprevotella_xylaniphila_YIT_11841	5	YbiT, YdiF, BdAF1, Uup, EttA
1122978	Bacteria	no info	Bacteroidetes	Bacteroidia	Bacteroidales	Prevotellaceae	Prevotella	Prevotella_albensis_DSM_11370	4	EttA, YbiT, YdiF, Uup
679191	Bacteria	no info	Bacteroidetes	Bacteroidia	Bacteroidales	Prevotellaceae	Prevotella	Prevotella_amnii_CRIS_21A-A	4	EttA, YdiF, YbiT, Uup
1236508	Bacteria	no info	Bacteroidetes	Bacteroidia	Bacteroidales	Prevotellaceae	Prevotella	Prevotella_aurantiaca_JCM_15754	3	EttA, YdiF, YbiT
1122980	Bacteria	no info	Bacteroidetes	Bacteroidia	Bacteroidales	Prevotellaceae	Prevotella	Prevotella_baroniae_DSM_16972	4	YbiT, Uup, EttA, YdiF
585502	Bacteria	no info	Bacteroidetes	Bacteroidia	Bacteroidales	Prevotellaceae	Prevotella	Prevotella_bergensis_DSM_17361	4	EttA, Uup, YdiF, YbiT
553171	Bacteria	no info	Bacteroidetes	Bacteroidia	Bacteroidales	Prevotellaceae	Prevotella	Prevotella_bivia_JCVIHMP010	4	YdiF, EttA, YbiT, Uup
1408472	Bacteria	no info	Bacteroidetes	Bacteroidia	Bacteroidales	Prevotellaceae	Prevotella	Prevotella_brevis_ATCC_19188	3	YbiT, Uup, YdiF
752555	Bacteria	no info	Bacteroidetes	Bacteroidia	Bacteroidales	Prevotellaceae	Prevotella	Prevotella_bryantii_B14	6	YdiF, YdiF, EttA, Uup, YdiF, YbiT
575611	Bacteria	no info	Bacteroidetes	Bacteroidia	Bacteroidales	Prevotellaceae	Prevotella	Prevotella_buccae_D17	4	YdiF, EttA, Uup, YbiT
679190	Bacteria	no info	Bacteroidetes	Bacteroidia	Bacteroidales	Prevotellaceae	Prevotella	Prevotella_buccalis_ATCC_35310	4	Uup, YbiT, EttA, YdiF
537011	Bacteria	no info	Bacteroidetes	Bacteroidia	Bacteroidales	Prevotellaceae	Prevotella	Prevotella_copri_DSM_18205	4	Uup, YdiF, YbiT, EttA
1122981	Bacteria	no info	Bacteroidetes	Bacteroidia	Bacteroidales	Prevotellaceae	Prevotella	Prevotella_corporis_DSM_18810	4	YbiT, YdiF, EttA, Uup
908937	Bacteria	no info	Bacteroidetes	Bacteroidia	Bacteroidales	Prevotellaceae	Prevotella	Prevotella_dentalis_DSM_3688	4	EttA, YbiT, Uup, YdiF
1236509	Bacteria	no info	Bacteroidetes	Bacteroidia	Bacteroidales	Prevotellaceae	Prevotella	Prevotella_dentasini_JCM_15908	2	EttA, YbiT
944557	Bacteria	no info	Bacteroidetes	Bacteroidia	Bacteroidales	Prevotellaceae	Prevotella	Prevotella_denticola_CRIS_18C-A	4	YbiT, Uup, EttA, YdiF
866771	Bacteria	no info	Bacteroidetes	Bacteroidia	Bacteroidales	Prevotellaceae	Prevotella	Prevotella_disiens_FB035-09AN	4	YbiT, YdiF, EttA, Uup
1235815	Bacteria	no info	Bacteroidetes	Bacteroidia	Bacteroidales	Prevotellaceae	Prevotella	Prevotella_enoeca_JCM_12259	2	YbiT, YdiF
1122983	Bacteria	no info	Bacteroidetes	Bacteroidia	Bacteroidales	Prevotellaceae	Prevotella	Prevotella_falsenii_JCM_15124	2	YbiT, EttA
1236517	Bacteria	no info	Bacteroidetes	Bacteroidia	Bacteroidales	Prevotellaceae	Prevotella	Prevotella_fusca_JCM_17724	2	YbiT, YdiF
857291	Bacteria	no info	Bacteroidetes	Bacteroidia	Bacteroidales	Prevotellaceae	Prevotella	Prevotella_histicola_F0411	4	EttA, YbiT, Uup, YdiF
246198	Bacteria	no info	Bacteroidetes	Bacteroidia	Bacteroidales	Prevotellaceae	Prevotella	Prevotella_intermedia_17	4	Uup, EttA, YbiT, YdiF
1122985	Bacteria	no info	Bacteroidetes	Bacteroidia	Bacteroidales	Prevotellaceae	Prevotella	Prevotella_loescheii_DSM_19665_=_JCM_12249_=_ATCC_15930	3	YdiF, YbiT, Uup
999422	Bacteria	no info	Bacteroidetes	Bacteroidia	Bacteroidales	Prevotellaceae	Prevotella	Prevotella_maculosa_OT_289	3	YbiT, YdiF, Uup
862515	Bacteria	no info	Bacteroidetes	Bacteroidia	Bacteroidales	Prevotellaceae	Prevotella	Prevotella_marshii_DSM_16973	3	YbiT, Uup, YdiF
553174	Bacteria	no info	Bacteroidetes	Bacteroidia	Bacteroidales	Prevotellaceae	Prevotella	Prevotella_melaninogenica_ATCC_25845	4	YdiF, Uup, YbiT, EttA
883158	Bacteria	no info	Bacteroidetes	Bacteroidia	Bacteroidales	Prevotellaceae	Prevotella	Prevotella_micans_F0438	2	YdiF, YbiT
888743	Bacteria	no info	Bacteroidetes	Bacteroidia	Bacteroidales	Prevotellaceae	Prevotella	Prevotella_multiformis_DSM_16608	4	Uup, YbiT, EttA, YdiF
688246	Bacteria	no info	Bacteroidetes	Bacteroidia	Bacteroidales	Prevotellaceae	Prevotella	Prevotella_multisaccharivorax_DSM_17128	3	Uup, YbiT, YdiF
1122988	Bacteria	no info	Bacteroidetes	Bacteroidia	Bacteroidales	Prevotellaceae	Prevotella	Prevotella_nanceiensis_DSM_19126	3	Uup, YbiT, YdiF
997352	Bacteria	no info	Bacteroidetes	Bacteroidia	Bacteroidales	Prevotellaceae	Prevotella	Prevotella_nigrescens_ATCC_33563	4	YbiT, EttA, Uup, YdiF
873533	Bacteria	no info	Bacteroidetes	Bacteroidia	Bacteroidales	Prevotellaceae	Prevotella	Prevotella_oralis_ATCC_33269	3	YdiF, YbiT, Uup
563008	Bacteria	no info	Bacteroidetes	Bacteroidia	Bacteroidales	Prevotellaceae	Prevotella	Prevotella_oris_C735	3	YdiF, YbiT, Uup
702438	Bacteria	no info	Bacteroidetes	Bacteroidia	Bacteroidales	Prevotellaceae	Prevotella	Prevotella_oulorum_F0390	3	Uup, YdiF, YbiT
997353	Bacteria	no info	Bacteroidetes	Bacteroidia	Bacteroidales	Prevotellaceae	Prevotella	Prevotella_pallens_ATCC_700821	4	EttA, YbiT, YdiF, Uup
1122990	Bacteria	no info	Bacteroidetes	Bacteroidia	Bacteroidales	Prevotellaceae	Prevotella	Prevotella_paludivivens_DSM_17968	3	Uup, YbiT, YdiF
1081904	Bacteria	no info	Bacteroidetes	Bacteroidia	Bacteroidales	Prevotellaceae	Prevotella	Prevotella_pleuritidis_F0068	3	YbiT, Uup, YdiF
264731	Bacteria	no info	Bacteroidetes	Bacteroidia	Bacteroidales	Prevotellaceae	Prevotella	Prevotella_ruminicola_23	4	YbiT, YdiF, EttA, Uup
1127699	Bacteria	no info	Bacteroidetes	Bacteroidia	Bacteroidales	Prevotellaceae	Prevotella	Prevotella_saccharolytica_F0055	3	Uup, YdiF, YbiT
888832	Bacteria	no info	Bacteroidetes	Bacteroidia	Bacteroidales	Prevotellaceae	Prevotella	Prevotella_salivae_DSM_15606	3	YbiT, Uup, YdiF
1236518	Bacteria	no info	Bacteroidetes	Bacteroidia	Bacteroidales	Prevotellaceae	Prevotella	Prevotella_scopos_JCM_17725	2	Uup, YdiF
1122991	Bacteria	no info	Bacteroidetes	Bacteroidia	Bacteroidales	Prevotellaceae	Prevotella	Prevotella_shahii_JCM_12083	2	Uup, YbiT
838	Bacteria	no info	Bacteroidetes	Bacteroidia	Bacteroidales	Prevotellaceae	no info	Prevotella_sp._10(H)	6	BAF3, YbiT, BdAF1, Uup, YdiF, EttA
1002367	Bacteria	no info	Bacteroidetes	Bacteroidia	Bacteroidales	Prevotellaceae	Prevotella	Prevotella_stercorea_DSM_18206	5	BdAF1, YdiF, EttA, YbiT, Uup
626522	Bacteria	no info	Bacteroidetes	Bacteroidia	Bacteroidales	Prevotellaceae	Alloprevotella	Prevotella_tannerae_ATCC_51259	3	YdiF, Uup, YbiT
679189	Bacteria	no info	Bacteroidetes	Bacteroidia	Bacteroidales	Prevotellaceae	Prevotella	Prevotella_timonensis_CRIS_5C-B1	4	Uup, YbiT, EttA, YdiF
649761	Bacteria	no info	Bacteroidetes	Bacteroidia	Bacteroidales	Prevotellaceae	Prevotella	Prevotella_veroralis_F0319	5	YdiF, Uup, EttA, EttA, YbiT
1236540	Bacteria	no info	Bacteroidetes	Bacteroidia	Bacteroidales	Prolixibacteraceae	Prolixibacter	Prolixibacter_bellariivorans_JCM_13498	4	YbiT, EttA, YdiF, Uup
679935	Bacteria	no info	Bacteroidetes	Bacteroidia	Bacteroidales	Rikenellaceae	Alistipes	Alistipes_finegoldii_DSM_17242	4	Uup, YdiF, BAF3, EttA
742725	Bacteria	no info	Bacteroidetes	Bacteroidia	Bacteroidales	Rikenellaceae	Alistipes	Alistipes_indistinctus_YIT_12060	4	Uup, YdiF, EttA, YbiT
1203611	Bacteria	no info	Bacteroidetes	Bacteroidia	Bacteroidales	Rikenellaceae	Alistipes	Alistipes_onderdonkii_DSM_19147	4	YdiF, EttA, BAF3, Uup
445970	Bacteria	no info	Bacteroidetes	Bacteroidia	Bacteroidales	Rikenellaceae	Alistipes	Alistipes_putredinis_DSM_17216	3	YdiF, EttA, Uup
1033732	Bacteria	no info	Bacteroidetes	Bacteroidia	Bacteroidales	Rikenellaceae	Alistipes	Alistipes_senegalensis_JC50	4	YdiF, EttA, BAF3, YbiT
717959	Bacteria	no info	Bacteroidetes	Bacteroidia	Bacteroidales	Rikenellaceae	Alistipes	Alistipes_shahii_WAL_8301	4	YbiT, BdAF1, EttA, YdiF
1499682	Bacteria	no info	Bacteroidetes	Bacteroidia	Bacteroidales	Rikenellaceae	Alistipes	Alistipes_sp._AL-1	4	EttA, BAF3, Uup, YdiF
1033731	Bacteria	no info	Bacteroidetes	Bacteroidia	Bacteroidales	Rikenellaceae	Alistipes	Alistipes_timonensis_JC136	5	EttA, BdAF1, BAF3, YbiT, YdiF
1211813	Bacteria	no info	Bacteroidetes	Bacteroidia	Bacteroidales	Rikenellaceae	Alistipes	Candidatus_Alistipes_marseilloanorexicus_AP11	4	YbiT, YdiF, Uup, EttA
880526	Bacteria	no info	Bacteroidetes	Bacteroidia	Bacteroidales	Rikenellaceae	Rikenella	Rikenella_microfusus_DSM_15922	4	YbiT, EttA, YdiF, Uup
452471	Bacteria	no info	Bacteroidetes	Cytophagia	Cytophagales	Amoebophilaceae	Candidatus Amoebophilus	Candidatus_Amoebophilus_asiaticus_5a2	1	YdiF
1231626	Bacteria	no info	Bacteroidetes	Cytophagia	Cytophagales	Amoebophilaceae	Candidatus Cardinium	Cardinium_endosymbiont_cEper1_of_Encarsia_pergandiella	1	YdiF
1120965	Bacteria	no info	Bacteroidetes	Cytophagia	Cytophagales	Cyclobacteriaceae	Algoriphagus	Algoriphagus_mannitolivorans_DSM_15301	5	YdiF, Uup, YbiT, BdAF1, EttA
1120966	Bacteria	no info	Bacteroidetes	Cytophagia	Cytophagales	Cyclobacteriaceae	Algoriphagus	Algoriphagus_marincola_DSM_16067	5	YdiF, Uup, EttA, BdAF1, YbiT
388413	Bacteria	no info	Bacteroidetes	Cytophagia	Cytophagales	Cyclobacteriaceae	Algoriphagus	Algoriphagus_sp._PR1	5	Uup, YbiT, YdiF, BdAF1, EttA
1120967	Bacteria	no info	Bacteroidetes	Cytophagia	Cytophagales	Cyclobacteriaceae	Algoriphagus	Algoriphagus_terrigena_DSM_22685	6	YdiF, Uup, BAF3, YbiT, BdAF1, EttA
1120968	Bacteria	no info	Bacteroidetes	Cytophagia	Cytophagales	Cyclobacteriaceae	Algoriphagus	Algoriphagus_vanfongensis_DSM_17529	5	YbiT, BdAF1, EttA, Uup, YdiF
866536	Bacteria	no info	Bacteroidetes	Cytophagia	Cytophagales	Cyclobacteriaceae	Belliella	Belliella_baltica_DSM_15883	5	BdAF1, EttA, Uup, YdiF, YbiT
1225176	Bacteria	no info	Bacteroidetes	Cytophagia	Cytophagales	Cyclobacteriaceae	Cecembia	Cecembia_lonarensis_LW9	5	BdAF1, Uup, YbiT, YdiF, EttA
1288963	Bacteria	no info	Bacteroidetes	Cytophagia	Cytophagales	Cyclobacteriaceae	no info	Cyclobacteriaceae_bacterium_AK24	5	BdAF1, Uup, YbiT, YdiF, EttA
880070	Bacteria	no info	Bacteroidetes	Cytophagia	Cytophagales	Cyclobacteriaceae	Cyclobacterium	Cyclobacterium_marinum_DSM_745	4	YdiF, EttA, Uup, YbiT
641524	Bacteria	no info	Bacteroidetes	Cytophagia	Cytophagales	Cyclobacteriaceae	Cyclobacterium	Cyclobacterium_qasimii_M12-11B	4	YbiT, Uup, EttA, YdiF
1121859	Bacteria	no info	Bacteroidetes	Cytophagia	Cytophagales	Cyclobacteriaceae	Echinicola	Echinicola_pacifica_DSM_19836	4	Uup, YdiF, YbiT, EttA
926556	Bacteria	no info	Bacteroidetes	Cytophagia	Cytophagales	Cyclobacteriaceae	Echinicola	Echinicola_vietnamensis_DSM_17526	4	EttA, Uup, YdiF, YbiT
1189612	Bacteria	no info	Bacteroidetes	Cytophagia	Cytophagales	Cyclobacteriaceae	Indibacter	Indibacter_alkaliphilus_LW1	5	YbiT, YdiF, Uup, BdAF1, EttA
1239962	Bacteria	no info	Bacteroidetes	Cytophagia	Cytophagales	Cyclobacteriaceae	Mariniradius	Mariniradius_saccharolyticus_AK6	5	Uup, EttA, YdiF, YbiT, BdAF1
1189621	Bacteria	no info	Bacteroidetes	Cytophagia	Cytophagales	Cyclobacteriaceae	Nitritalea	Nitritalea_halalkaliphila_LW7	5	YbiT, YbiT, EttA, Uup, BdAF1
926549	Bacteria	no info	Bacteroidetes	Cytophagia	Cytophagales	Cytophagaceae	Adhaeribacter	Adhaeribacter_aquaticus_DSM_16391	5	EttA, Uup, BdAF1, YbiT, YdiF
1121373	Bacteria	no info	Bacteroidetes	Cytophagia	Cytophagales	Cytophagaceae	Cytophaga	Cytophaga_aurantiaca_DSM_3654	5	YbiT, Uup, BdAF1, YdiF, EttA
869213	Bacteria	no info	Bacteroidetes	Cytophagia	Cytophagales	Cytophagaceae	Cytophaga	Cytophaga_fermentans_DSM_9555	5	YdiF, EttA, BdAF1, YbiT, Uup
269798	Bacteria	no info	Bacteroidetes	Cytophagia	Cytophagales	Cytophagaceae	Cytophaga	Cytophaga_hutchinsonii_ATCC_33406	6	BAF3, Uup, BdAF1, EttA, YdiF, YbiT
1094958	Bacteria	no info	Bacteroidetes	Cytophagia	Cytophagales	Cytophagaceae	no info	Cytophagaceae_bacterium_JGI_0001001-B3	3	BdAF1, EttA, YdiF
1121481	Bacteria	no info	Bacteroidetes	Cytophagia	Cytophagales	Cytophagaceae	Dyadobacter	Dyadobacter_alkalitolerans_DSM_23607	5	BdAF1, EttA, Uup, YbiT, YdiF
1121482	Bacteria	no info	Bacteroidetes	Cytophagia	Cytophagales	Cytophagaceae	Dyadobacter	Dyadobacter_beijingensis_DSM_21582	6	Uup, EttA, YdiF, YbiT, BAF3, BdAF1
1121483	Bacteria	no info	Bacteroidetes	Cytophagia	Cytophagales	Cytophagaceae	Dyadobacter	Dyadobacter_crusticola_DSM_16708	6	YdiF, YbiT, BAF3, EttA, Uup, BdAF1
471854	Bacteria	no info	Bacteroidetes	Cytophagia	Cytophagales	Cytophagaceae	Dyadobacter	Dyadobacter_fermentans_DSM_18053	6	YbiT, BdAF1, Uup, EttA, YdiF, BAF3
1434325	Bacteria	no info	Bacteroidetes	Cytophagia	Cytophagales	Cytophagaceae	Dyadobacter	Dyadobacter_tibetensis_Y620-1	5	YbiT, Uup, EttA, BdAF1, YdiF
929562	Bacteria	no info	Bacteroidetes	Cytophagia	Cytophagales	Cytophagaceae	Emticicia	Emticicia_oligotrophica_DSM_17448	5	Uup, EttA, YbiT, BdAF1, YdiF
1166018	Bacteria	no info	Bacteroidetes	Cytophagia	Cytophagales	Cytophagaceae	Fibrella	Fibrella_aestuarina_BUZ_2	4	Uup, YdiF, EttA, YbiT
1185876	Bacteria	no info	Bacteroidetes	Cytophagia	Cytophagales	Cytophagaceae	Fibrisoma	Fibrisoma_limi_BUZ_3	4	YbiT, YdiF, Uup, EttA
929703	Bacteria	no info	Bacteroidetes	Cytophagia	Cytophagales	Cytophagaceae	Flectobacillus	Flectobacillus_major_DSM_103	4	YdiF, YbiT, Uup, BdAF1
1121902	Bacteria	no info	Bacteroidetes	Cytophagia	Cytophagales	Cytophagaceae	Flexibacter	Flexibacter_elegans_DSM_3317	3	EttA, YdiF, Uup
880071	Bacteria	no info	Bacteroidetes	Cytophagia	Cytophagales	Cytophagaceae	Flexibacter	Flexibacter_litoralis_DSM_6794	4	EttA, YdiF, Uup, YbiT
1121903	Bacteria	no info	Bacteroidetes	Cytophagia	Cytophagales	Cytophagaceae	Flexibacter	Flexibacter_roseolus_DSM_9546	4	Uup, YbiT, YdiF, EttA
1121953	Bacteria	no info	Bacteroidetes	Cytophagia	Cytophagales	Cytophagaceae	Hymenobacter	Hymenobacter_aerophilus_DSM_13606	5	YbiT, EttA, YdiF, Uup, BAF3
1121957	Bacteria	no info	Bacteroidetes	Cytophagia	Cytophagales	Cytophagaceae	Hymenobacter	Hymenobacter_norwichensis_DSM_15439	5	EttA, BAF3, YbiT, YdiF, Uup
649349	Bacteria	no info	Bacteroidetes	Cytophagia	Cytophagales	Cytophagaceae	Leadbetterella	Leadbetterella_byssophila_DSM_17132	6	BAF3, EttA, YbiT, YdiF, Uup, BdAF1
313606	Bacteria	no info	Bacteroidetes	Cytophagia	Cytophagales	Cytophagaceae	Microscilla	Microscilla_marina_ATCC_23134	5	EttA, YbiT, YdiF, Uup, Uup
709015	Bacteria	no info	Bacteroidetes	Cytophagia	Cytophagales	Cytophagaceae	Pontibacter	Pontibacter_actiniarum_DSM_19842	5	Uup, YdiF, YbiT, BdAF1, EttA
1122967	Bacteria	no info	Bacteroidetes	Cytophagia	Cytophagales	Cytophagaceae	Pontibacter	Pontibacter_roseus_DSM_17521	5	EttA, BdAF1, YdiF, YbiT, Uup
1144253	Bacteria	no info	Bacteroidetes	Cytophagia	Cytophagales	Cytophagaceae	Pontibacter	Pontibacter_sp._BAB1700	3	Uup, YbiT, YdiF
1123057	Bacteria	no info	Bacteroidetes	Cytophagia	Cytophagales	Cytophagaceae	Rhodonellum	Rhodonellum_psychrophilum_DSM_17998	5	Uup, YbiT, BdAF1, EttA, YdiF
1089547	Bacteria	no info	Bacteroidetes	Cytophagia	Cytophagales	Cytophagaceae	Rudanella	Rudanella_lutea_DSM_19387	4	Uup, YdiF, EttA, YbiT
1123077	Bacteria	no info	Bacteroidetes	Cytophagia	Cytophagales	Cytophagaceae	Runella	Runella_limosa_DSM_17973	6	EttA, Uup, BdAF1, YbiT, BAF3, YdiF
761193	Bacteria	no info	Bacteroidetes	Cytophagia	Cytophagales	Cytophagaceae	Runella	Runella_slithyformis_DSM_19594	5	EttA, YbiT, Uup, BdAF1, YdiF
1123078	Bacteria	no info	Bacteroidetes	Cytophagia	Cytophagales	Cytophagaceae	Runella	Runella_zeae_DSM_19591	5	YbiT, Uup, YdiF, EttA, BdAF1
504472	Bacteria	no info	Bacteroidetes	Cytophagia	Cytophagales	Cytophagaceae	Spirosoma	Spirosoma_linguale_DSM_74	4	YbiT, YdiF, Uup, EttA
1123276	Bacteria	no info	Bacteroidetes	Cytophagia	Cytophagales	Cytophagaceae	Spirosoma	Spirosoma_luteum_DSM_19990	4	YdiF, EttA, Uup, YbiT
1123277	Bacteria	no info	Bacteroidetes	Cytophagia	Cytophagales	Cytophagaceae	Spirosoma	Spirosoma_panaciterrae_DSM_21099	5	YbiT, BAF3, YdiF, Uup, EttA
1123278	Bacteria	no info	Bacteroidetes	Cytophagia	Cytophagales	Cytophagaceae	Spirosoma	Spirosoma_spitsbergense_DSM_19989	4	Uup, YdiF, YbiT, EttA
926565	Bacteria	no info	Bacteroidetes	Cytophagia	Cytophagales	Cytophagaceae	Sporocytophaga	Sporocytophaga_myxococcoides_DSM_11118	6	YbiT, BdAF1, YdiF, BAF3, EttA, Uup
1279009	Bacteria	no info	Bacteroidetes	Cytophagia	Cytophagales	Flammeovirgaceae	Cesiribacter	Cesiribacter_andamanensis_AMV16	5	YdiF, BdAF1, EttA, Uup, YbiT
1121904	Bacteria	no info	Bacteroidetes	Cytophagia	Cytophagales	Flammeovirgaceae	Flexithrix	Flexithrix_dorotheae_DSM_6795	6	Uup, YbiT, EttA, BAF3, YdiF, BdAF1
1237149	Bacteria	no info	Bacteroidetes	Cytophagia	Cytophagales	Flammeovirgaceae	Fulvivirga	Fulvivirga_imtechensis_AK7	5	EttA, YdiF, YbiT, Uup, BdAF1
643867	Bacteria	no info	Bacteroidetes	Cytophagia	Cytophagales	Flammeovirgaceae	Marivirga	Marivirga_tractuosa_DSM_4126	5	YbiT, BdAF1, YdiF, EttA, Uup
1124780	Bacteria	no info	Bacteroidetes	Cytophagia	Cytophagales	Flammeovirgaceae	Nafulsella	Nafulsella_turpanensis_ZLM-10	5	BdAF1, YbiT, EttA, Uup, YdiF
34098	Bacteria	no info	Bacteroidetes	Flavobacteriia	Flavobacteriales	Blattabacteriaceae	no info	Blattabacterium_sp._(Blaberus_giganteus)	0
1408433	Bacteria	no info	Bacteroidetes	Flavobacteriia	Flavobacteriales	Cryomorphaceae	Crocinitomix	Crocinitomix_catalasitica_ATCC_23190	5	YbiT, YdiF, Uup, EttA, BdAF1
755732	Bacteria	no info	Bacteroidetes	Flavobacteriia	Flavobacteriales	Cryomorphaceae	Fluviicola	Fluviicola_taffensis_DSM_16823	5	BdAF1, YdiF, YbiT, EttA, Uup
926562	Bacteria	no info	Bacteroidetes	Flavobacteriia	Flavobacteriales	Cryomorphaceae	Owenweeksia	Owenweeksia_hongkongensis_DSM_17368	5	YbiT, EttA, Uup, BdAF1, YdiF
1120951	Bacteria	no info	Bacteroidetes	Flavobacteriia	Flavobacteriales	Flavobacteriaceae	Aequorivita	Aequorivita_capsosiphonis_DSM_23843	5	YbiT, YdiF, Uup, EttA, BdAF1
746697	Bacteria	no info	Bacteroidetes	Flavobacteriia	Flavobacteriales	Flavobacteriaceae	Aequorivita	Aequorivita_sublithincola_DSM_14238	5	YdiF, BdAF1, Uup, EttA, YbiT
620914	Bacteria	no info	Bacteroidetes	Flavobacteriia	Flavobacteriales	Flavobacteriaceae	Aquimarina	Aquimarina_agarilytica_ZC1	5	YbiT, YdiF, BdAF1, EttA, Uup
1121006	Bacteria	no info	Bacteroidetes	Flavobacteriia	Flavobacteriales	Flavobacteriaceae	Aquimarina	Aquimarina_latercula_DSM_2041	5	EttA, BdAF1, Uup, YbiT, YdiF
1443665	Bacteria	no info	Bacteroidetes	Flavobacteriia	Flavobacteriales	Flavobacteriaceae	Aquimarina	Aquimarina_macrocephali_JAMB_N27	5	Uup, EttA, BdAF1, YdiF, YbiT
1296416	Bacteria	no info	Bacteroidetes	Flavobacteriia	Flavobacteriales	Flavobacteriaceae	Aquimarina	Aquimarina_megaterium_XH134	5	YdiF, BdAF1, EttA, Uup, YbiT
1121007	Bacteria	no info	Bacteroidetes	Flavobacteriia	Flavobacteriales	Flavobacteriaceae	Aquimarina	Aquimarina_muelleri_DSM_19832	5	EttA, BdAF1, YdiF, YbiT, Uup
1296415	Bacteria	no info	Bacteroidetes	Flavobacteriia	Flavobacteriales	Flavobacteriaceae	Aquimarina	Aquimarina_sp._SW150	5	YbiT, EttA, YdiF, Uup, BdAF1
616991	Bacteria	no info	Bacteroidetes	Flavobacteriia	Flavobacteriales	Flavobacteriaceae	Arenibacter	Arenibacter_algicola	5	BdAF1, Uup, EttA, YbiT, YdiF
1121011	Bacteria	no info	Bacteroidetes	Flavobacteriia	Flavobacteriales	Flavobacteriaceae	Arenibacter	Arenibacter_certesii_DSM_19833	5	BdAF1, EttA, Uup, YdiF, YbiT
1121012	Bacteria	no info	Bacteroidetes	Flavobacteriia	Flavobacteriales	Flavobacteriaceae	Arenibacter	Arenibacter_latericius_DSM_15913	5	BdAF1, EttA, Uup, YdiF, YbiT
1178825	Bacteria	no info	Bacteroidetes	Flavobacteriia	Flavobacteriales	Flavobacteriaceae	Arenitalea	Arenitalea_lutea	4	Uup, EttA, YbiT, YdiF
883096	Bacteria	no info	Bacteroidetes	Flavobacteriia	Flavobacteriales	Flavobacteriaceae	Bergeyella	Bergeyella_zoohelcum_ATCC_43767	3	YbiT, YdiF, Uup
1046627	Bacteria	no info	Bacteroidetes	Flavobacteriia	Flavobacteriales	Flavobacteriaceae	Bizionia	Bizionia_argentinensis_JUB59	5	EttA, BdAF1, YdiF, Uup, YbiT
860228	Bacteria	no info	Bacteroidetes	Flavobacteriia	Flavobacteriales	Flavobacteriaceae	Capnocytophaga	Capnocytophaga_canimorsus_Cc5	5	EttA, YbiT, YdiF, Uup, BdAF1
926551	Bacteria	no info	Bacteroidetes	Flavobacteriia	Flavobacteriales	Flavobacteriaceae	Capnocytophaga	Capnocytophaga_cynodegmi_DSM_19736	5	EttA, YbiT, YdiF, Uup, BdAF1
553178	Bacteria	no info	Bacteroidetes	Flavobacteriia	Flavobacteriales	Flavobacteriaceae	Capnocytophaga	Capnocytophaga_gingivalis_ATCC_33624	4	EttA, Uup, YbiT, YdiF
641143	Bacteria	no info	Bacteroidetes	Flavobacteriia	Flavobacteriales	Flavobacteriaceae	Capnocytophaga	Capnocytophaga_granulosa_ATCC_51502	4	YbiT, YdiF, EttA, Uup
521097	Bacteria	no info	Bacteroidetes	Flavobacteriia	Flavobacteriales	Flavobacteriaceae	Capnocytophaga	Capnocytophaga_ochracea_DSM_7271	4	YdiF, YbiT, EttA, Uup
936370	Bacteria	no info	Bacteroidetes	Flavobacteriia	Flavobacteriales	Flavobacteriaceae	Capnocytophaga	Capnocytophaga_sp._CM59	4	EttA, Uup, YdiF, YbiT
553177	Bacteria	no info	Bacteroidetes	Flavobacteriia	Flavobacteriales	Flavobacteriaceae	Capnocytophaga	Capnocytophaga_sputigena_ATCC_33612	4	EttA, Uup, YbiT, YdiF
688270	Bacteria	no info	Bacteroidetes	Flavobacteriia	Flavobacteriales	Flavobacteriaceae	Cellulophaga	Cellulophaga_algicola_DSM_14237	5	BdAF1, YdiF, Uup, EttA, YbiT
104264	Bacteria	no info	Bacteroidetes	Flavobacteriia	Flavobacteriales	Flavobacteriaceae	no info	Cellulophaga_baltica_#4_1.0	5	BdAF1, EttA, YbiT, YdiF, Uup
867900	Bacteria	no info	Bacteroidetes	Flavobacteriia	Flavobacteriales	Flavobacteriaceae	Cellulophaga	Cellulophaga_lytica_DSM_7489	5	Uup, BdAF1, YdiF, YbiT, EttA
1121285	Bacteria	no info	Bacteroidetes	Flavobacteriia	Flavobacteriales	Flavobacteriaceae	Chryseobacterium	Chryseobacterium_caeni_DSM_17710	3	YbiT, YdiF, Uup
1121286	Bacteria	no info	Bacteroidetes	Flavobacteriia	Flavobacteriales	Flavobacteriaceae	Chryseobacterium	Chryseobacterium_daeguense_DSM_19388	4	BAF3, YdiF, YbiT, Uup
525257	Bacteria	no info	Bacteroidetes	Flavobacteriia	Flavobacteriales	Flavobacteriaceae	Chryseobacterium	Chryseobacterium_gleum_ATCC_35910	4	Uup, YdiF, BAF3, YbiT
1121287	Bacteria	no info	Bacteroidetes	Flavobacteriia	Flavobacteriales	Flavobacteriaceae	Chryseobacterium	Chryseobacterium_gregarium_DSM_19109	4	YdiF, YbiT, BAF3, Uup
1450526	Bacteria	no info	Bacteroidetes	Flavobacteriia	Flavobacteriales	Flavobacteriaceae	Chryseobacterium	Chryseobacterium_haifense_DSM_19056	3	YbiT, Uup, YdiF
491205	Bacteria	no info	Bacteroidetes	Flavobacteriia	Flavobacteriales	Flavobacteriaceae	Chryseobacterium	Chryseobacterium_hispalense_DSM_25574	3	YdiF, Uup, YbiT
1121288	Bacteria	no info	Bacteroidetes	Flavobacteriia	Flavobacteriales	Flavobacteriaceae	Chryseobacterium	Chryseobacterium_palustre_DSM_21579	3	YdiF, YbiT, Uup
1144316	Bacteria	no info	Bacteroidetes	Flavobacteriia	Flavobacteriales	Flavobacteriaceae	Chryseobacterium	Chryseobacterium_sp._CF314	4	YbiT, YdiF, BAF3, Uup
1227361	Bacteria	no info	Bacteroidetes	Flavobacteriia	Flavobacteriales	Flavobacteriaceae	Chryseobacterium	Chryseobacterium_taeanense_ARB2	4	EttA, YheS, BAF2, Uup
216432	Bacteria	no info	Bacteroidetes	Flavobacteriia	Flavobacteriales	Flavobacteriaceae	Croceibacter	Croceibacter_atlanticus_HTCC2559	4	YdiF, Uup, EttA, YbiT
983548	Bacteria	no info	Bacteroidetes	Flavobacteriia	Flavobacteriales	Flavobacteriaceae	Dokdonia	Dokdonia_sp._4H-3-7-5	5	EttA, YdiF, Uup, YbiT, BdAF1
1117646	Bacteria	no info	Bacteroidetes	Flavobacteriia	Flavobacteriales	Flavobacteriaceae	Elizabethkingia	Elizabethkingia_anophelis_Ag1	3	YdiF, Uup, BAF3
1216967	Bacteria	no info	Bacteroidetes	Flavobacteriia	Flavobacteriales	Flavobacteriaceae	Elizabethkingia	Elizabethkingia_meningoseptica_ATCC_13253_=_NBRC_12535	4	YbiT, Uup, YdiF, BAF3
1218108	Bacteria	no info	Bacteroidetes	Flavobacteriia	Flavobacteriales	Flavobacteriaceae	Empedobacter	Empedobacter_brevis_NBRC_14943_=_ATCC_43319	5	YdiF, Uup, BAF3, BdAF1, YbiT
1121870	Bacteria	no info	Bacteroidetes	Flavobacteriia	Flavobacteriales	Flavobacteriaceae	Epilithonimonas	Epilithonimonas_tenax_DSM_16811	3	YdiF, YbiT, Uup
1121875	Bacteria	no info	Bacteroidetes	Flavobacteriia	Flavobacteriales	Flavobacteriaceae	Eudoraea	Eudoraea_adriatica_DSM_19308	4	YdiF, YbiT, EttA, Uup
531844	Bacteria	no info	Bacteroidetes	Flavobacteriia	Flavobacteriales	Flavobacteriaceae	no info	Flavobacteriaceae_bacterium_3519-10	3	Uup, YbiT, YdiF
1111730	Bacteria	no info	Bacteroidetes	Flavobacteriia	Flavobacteriales	Flavobacteriaceae	Flavobacterium	Flavobacterium_antarcticum_DSM_19726	5	YdiF, EttA, BdAF1, Uup, YbiT
1034807	Bacteria	no info	Bacteroidetes	Flavobacteriia	Flavobacteriales	Flavobacteriaceae	Flavobacterium	Flavobacterium_branchiophilum_FL-15	5	EttA, YbiT, Uup, BdAF1, YdiF
1341154	Bacteria	no info	Bacteroidetes	Flavobacteriia	Flavobacteriales	Flavobacteriaceae	Flavobacterium	Flavobacterium_cauense_R2A-7	5	Uup, BdAF1, YdiF, EttA, YbiT
1453505	Bacteria	no info	Bacteroidetes	Flavobacteriia	Flavobacteriales	Flavobacteriaceae	Flavobacterium	Flavobacterium_chungangense_LMG_26729	5	YdiF, EttA, Uup, BdAF1, YbiT
1041826	Bacteria	no info	Bacteroidetes	Flavobacteriia	Flavobacteriales	Flavobacteriaceae	Flavobacterium	Flavobacterium_columnare_ATCC_49512	5	YbiT, EttA, BdAF1, YdiF, Uup
1121887	Bacteria	no info	Bacteroidetes	Flavobacteriia	Flavobacteriales	Flavobacteriaceae	Flavobacterium	Flavobacterium_daejeonense_DSM_17708	5	YdiF, EttA, YbiT, Uup, BdAF1
1121888	Bacteria	no info	Bacteroidetes	Flavobacteriia	Flavobacteriales	Flavobacteriaceae	Flavobacterium	Flavobacterium_denitrificans_DSM_15936	6	BdAF1, Uup, BAF3, EttA, YbiT, YdiF
1107311	Bacteria	no info	Bacteroidetes	Flavobacteriia	Flavobacteriales	Flavobacteriaceae	Flavobacterium	Flavobacterium_enshiense_DK69	5	EttA, YdiF, BdAF1, Uup, YbiT
1121889	Bacteria	no info	Bacteroidetes	Flavobacteriia	Flavobacteriales	Flavobacteriaceae	Flavobacterium	Flavobacterium_filum_DSM_17961	5	BdAF1, EttA, YbiT, Uup, YdiF
1121890	Bacteria	no info	Bacteroidetes	Flavobacteriia	Flavobacteriales	Flavobacteriaceae	Flavobacterium	Flavobacterium_frigidarium_DSM_17623	5	BdAF1, YdiF, Uup, EttA, YbiT
1086011	Bacteria	no info	Bacteroidetes	Flavobacteriia	Flavobacteriales	Flavobacteriaceae	Flavobacterium	Flavobacterium_frigoris_PS1	5	BdAF1, YdiF, Uup, YbiT, EttA
1121891	Bacteria	no info	Bacteroidetes	Flavobacteriia	Flavobacteriales	Flavobacteriaceae	Flavobacterium	Flavobacterium_gelidilacus_DSM_15343	5	EttA, YbiT, Uup, BdAF1, YdiF
1094466	Bacteria	no info	Bacteroidetes	Flavobacteriia	Flavobacteriales	Flavobacteriaceae	Flavobacterium	Flavobacterium_indicum_GPTSA100-9_=_DSM_17447	5	BdAF1, YbiT, EttA, Uup, YdiF
376686	Bacteria	no info	Bacteroidetes	Flavobacteriia	Flavobacteriales	Flavobacteriaceae	Flavobacterium	Flavobacterium_johnsoniae_UW101	6	BdAF1, YdiF, BAF3, EttA, YbiT, Uup
1341181	Bacteria	no info	Bacteroidetes	Flavobacteriia	Flavobacteriales	Flavobacteriaceae	Flavobacterium	Flavobacterium_limnosediminis_JC2902	5	YdiF, EttA, Uup, BdAF1, YbiT
237	Bacteria	no info	Bacteroidetes	Flavobacteriia	Flavobacteriales	Flavobacteriaceae	no info	Flavobacterium_psychrophilum_JIP02_86	5	BdAF1, Uup, YbiT, EttA, YdiF
1121895	Bacteria	no info	Bacteroidetes	Flavobacteriia	Flavobacteriales	Flavobacteriaceae	Flavobacterium	Flavobacterium_rivuli_DSM_21788	6	Uup, BAF3, BdAF1, YdiF, YbiT, EttA
1341155	Bacteria	no info	Bacteroidetes	Flavobacteriia	Flavobacteriales	Flavobacteriaceae	Flavobacterium	Flavobacterium_saliperosum_S13	5	YdiF, YbiT, EttA, Uup, BdAF1
1121896	Bacteria	no info	Bacteroidetes	Flavobacteriia	Flavobacteriales	Flavobacteriaceae	Flavobacterium	Flavobacterium_sasangense_DSM_21067	5	YdiF, BdAF1, Uup, EttA, YbiT
1121897	Bacteria	no info	Bacteroidetes	Flavobacteriia	Flavobacteriales	Flavobacteriaceae	Flavobacterium	Flavobacterium_soli_DSM_19725	5	YdiF, Uup, EttA, YbiT, BdAF1
1189620	Bacteria	no info	Bacteroidetes	Flavobacteriia	Flavobacteriales	Flavobacteriaceae	Flavobacterium	Flavobacterium_sp._ACAM_123	5	BdAF1, Uup, YdiF, YbiT, EttA
1121898	Bacteria	no info	Bacteroidetes	Flavobacteriia	Flavobacteriales	Flavobacteriaceae	Flavobacterium	Flavobacterium_subsaxonicum_DSM_21790	5	Uup, YdiF, EttA, YbiT, BdAF1
1450525	Bacteria	no info	Bacteroidetes	Flavobacteriia	Flavobacteriales	Flavobacteriaceae	Flavobacterium	Flavobacterium_succinicans_LMG_10402	5	Uup, EttA, BdAF1, YdiF, YbiT
1121899	Bacteria	no info	Bacteroidetes	Flavobacteriia	Flavobacteriales	Flavobacteriaceae	Flavobacterium	Flavobacterium_suncheonense_DSM_17707	5	YdiF, Uup, BdAF1, YbiT, EttA
1121901	Bacteria	no info	Bacteroidetes	Flavobacteriia	Flavobacteriales	Flavobacteriaceae	Flavobacterium	Flavobacterium_tegetincola_DSM_22377	5	YdiF, YbiT, BdAF1, EttA, Uup
1137281	Bacteria	no info	Bacteroidetes	Flavobacteriia	Flavobacteriales	Flavobacteriaceae	Formosa	Formosa_sp._AK20	5	YdiF, Uup, YbiT, EttA, BdAF1
1121909	Bacteria	no info	Bacteroidetes	Flavobacteriia	Flavobacteriales	Flavobacteriaceae	Gaetbulibacter	Gaetbulibacter_saemankumensis_DSM_17032	5	EttA, Uup, YbiT, YdiF, BdAF1
555500	Bacteria	no info	Bacteroidetes	Flavobacteriia	Flavobacteriales	Flavobacteriaceae	Galbibacter	Galbibacter_marinus	4	EttA, YbiT, YdiF, Uup
1121912	Bacteria	no info	Bacteroidetes	Flavobacteriia	Flavobacteriales	Flavobacteriaceae	Gelidibacter	Gelidibacter_mesophilus_DSM_14095	5	YdiF, BdAF1, Uup, YbiT, EttA
865937	Bacteria	no info	Bacteroidetes	Flavobacteriia	Flavobacteriales	Flavobacteriaceae	Gillisia	Gillisia_limnaea_DSM_15749	4	YdiF, Uup, YbiT, EttA
1167637	Bacteria	no info	Bacteroidetes	Flavobacteriia	Flavobacteriales	Flavobacteriaceae	Gillisia	Gillisia_marina	3	EttA, YbiT, YdiF
1283286	Bacteria	no info	Bacteroidetes	Flavobacteriia	Flavobacteriales	Flavobacteriaceae	Gillisia	Gillisia_sp._JM1	4	YdiF, EttA, YbiT, Uup
1121931	Bacteria	no info	Bacteroidetes	Flavobacteriia	Flavobacteriales	Flavobacteriaceae	Gramella	Gramella_echinicola_DSM_19838	4	EttA, YbiT, YdiF, Uup
411154	Bacteria	no info	Bacteroidetes	Flavobacteriia	Flavobacteriales	Flavobacteriaceae	Gramella	Gramella_forsetii_KT0803	4	Uup, YbiT, EttA, YdiF
1121932	Bacteria	no info	Bacteroidetes	Flavobacteriia	Flavobacteriales	Flavobacteriaceae	Gramella	Gramella_portivictoriae_DSM_23547	4	Uup, YdiF, EttA, YbiT
946077	Bacteria	no info	Bacteroidetes	Flavobacteriia	Flavobacteriales	Flavobacteriaceae	Imtechella	Imtechella_halotolerans_K1	5	YdiF, BdAF1, Uup, YbiT, EttA
926559	Bacteria	no info	Bacteroidetes	Flavobacteriia	Flavobacteriales	Flavobacteriaceae	Joostella	Joostella_marina_DSM_19592	5	YdiF, BAF3, Uup, YbiT, EttA
391587	Bacteria	no info	Bacteroidetes	Flavobacteriia	Flavobacteriales	Flavobacteriaceae	Kordia	Kordia_algicida_OT-1	5	BdAF1, EttA, Uup, YbiT, YdiF
983544	Bacteria	no info	Bacteroidetes	Flavobacteriia	Flavobacteriales	Flavobacteriaceae	Lacinutrix	Lacinutrix_sp._5H-3-7-4	5	Uup, YdiF, BdAF1, EttA, YbiT
398720	Bacteria	no info	Bacteroidetes	Flavobacteriia	Flavobacteriales	Flavobacteriaceae	Leeuwenhoekiella	Leeuwenhoekiella_blandensis_MED217	4	YdiF, YbiT, EttA, Uup
1392488	Bacteria	no info	Bacteroidetes	Flavobacteriia	Flavobacteriales	Flavobacteriaceae	Leeuwenhoekiella	Leeuwenhoekiella_sp._Hel_I_48	4	YbiT, YdiF, Uup, EttA
1122191	Bacteria	no info	Bacteroidetes	Flavobacteriia	Flavobacteriales	Flavobacteriaceae	Maribacter	Maribacter_antarcticus_DSM_21422	4	YbiT, EttA, YdiF, Uup
1249997	Bacteria	no info	Bacteroidetes	Flavobacteriia	Flavobacteriales	Flavobacteriaceae	Maribacter	Maribacter_sp._Hel_I_7	5	Uup, YdiF, EttA, BdAF1, YbiT
1004149	Bacteria	no info	Bacteroidetes	Flavobacteriia	Flavobacteriales	Flavobacteriaceae	Mesoflavibacter	Mesoflavibacter_zeaxanthinifaciens_S86	4	EttA, YdiF, YbiT, Uup
1122226	Bacteria	no info	Bacteroidetes	Flavobacteriia	Flavobacteriales	Flavobacteriaceae	Mesonia	Mesonia_mobilis_DSM_19841	4	EttA, Uup, YbiT, YdiF
886377	Bacteria	no info	Bacteroidetes	Flavobacteriia	Flavobacteriales	Flavobacteriaceae	Muricauda	Muricauda_ruestringensis_DSM_13258	4	Uup, YdiF, EttA, YbiT
1008457	Bacteria	no info	Bacteroidetes	Flavobacteriia	Flavobacteriales	Flavobacteriaceae	Myroides	Myroides_injenensis_M09-0166	6	EttA, BdAF1, Uup, YdiF, BAF3, YbiT
883150	Bacteria	no info	Bacteroidetes	Flavobacteriia	Flavobacteriales	Flavobacteriaceae	Myroides	Myroides_odoratimimus_CCUG_10230	6	BdAF1, YbiT, Uup, BAF3, EttA, YdiF
929704	Bacteria	no info	Bacteroidetes	Flavobacteriia	Flavobacteriales	Flavobacteriaceae	Myroides	Myroides_odoratus_DSM_2801	6	EttA, YdiF, BAF3, Uup, BdAF1, YbiT
592029	Bacteria	no info	Bacteroidetes	Flavobacteriia	Flavobacteriales	Flavobacteriaceae	Nonlabens	Nonlabens_dokdonensis_DSW-6	5	EttA, YdiF, Uup, BdAF1, YbiT
1353276	Bacteria	no info	Bacteroidetes	Flavobacteriia	Flavobacteriales	Flavobacteriaceae	Olleya	Olleya_marilimosa_CAM030	5	BdAF1, EttA, Uup, YbiT, YdiF
745717	Bacteria	no info	Bacteroidetes	Flavobacteriia	Flavobacteriales	Flavobacteriaceae	Olleya	Olleya_sp._VCSA23	5	YdiF, Uup, EttA, YbiT, BdAF1
867902	Bacteria	no info	Bacteroidetes	Flavobacteriia	Flavobacteriales	Flavobacteriaceae	Ornithobacterium	Ornithobacterium_rhinotracheale_DSM_15997	3	Uup, YbiT, YdiF
313594	Bacteria	no info	Bacteroidetes	Flavobacteriia	Flavobacteriales	Flavobacteriaceae	Polaribacter	Polaribacter_irgensii_23-P	4	EttA, YdiF, Uup, YbiT
1250006	Bacteria	no info	Bacteroidetes	Flavobacteriia	Flavobacteriales	Flavobacteriaceae	Polaribacter	Polaribacter_sp._Hel_I_88	4	EttA, Uup, YdiF, YbiT
1189619	Bacteria	no info	Bacteroidetes	Flavobacteriia	Flavobacteriales	Flavobacteriaceae	Psychroflexus	Psychroflexus_gondwanensis_ACAM_44	4	YbiT, EttA, YdiF, Uup
313595	Bacteria	no info	Bacteroidetes	Flavobacteriia	Flavobacteriales	Flavobacteriaceae	Psychroflexus	Psychroflexus_torquis_ATCC_700755	4	YbiT, YdiF, Uup, EttA
1123035	Bacteria	no info	Bacteroidetes	Flavobacteriia	Flavobacteriales	Flavobacteriaceae	Psychroflexus	Psychroflexus_tropicus_DSM_15496	4	Uup, YbiT, EttA, YdiF
1123037	Bacteria	no info	Bacteroidetes	Flavobacteriia	Flavobacteriales	Flavobacteriaceae	Psychroserpens	Psychroserpens_burtonensis_DSM_12212	5	EttA, BdAF1, YbiT, YdiF, Uup
693978	Bacteria	no info	Bacteroidetes	Flavobacteriia	Flavobacteriales	Flavobacteriaceae	Riemerella	Riemerella_anatipestifer_ATCC_11845_=_DSM_15868	3	YdiF, YbiT, Uup
1123058	Bacteria	no info	Bacteroidetes	Flavobacteriia	Flavobacteriales	Flavobacteriaceae	Riemerella	Riemerella_columbina_DSM_16469	3	YbiT, Uup, YdiF
313596	Bacteria	no info	Bacteroidetes	Flavobacteriia	Flavobacteriales	Flavobacteriaceae	Robiginitalea	Robiginitalea_biformata_HTCC2501	4	YdiF, Uup, EttA, YbiT
1123234	Bacteria	no info	Bacteroidetes	Flavobacteriia	Flavobacteriales	Flavobacteriaceae	Salinimicrobium	Salinimicrobium_terrae_DSM_17865	4	YdiF, EttA, YbiT, Uup
1123235	Bacteria	no info	Bacteroidetes	Flavobacteriia	Flavobacteriales	Flavobacteriaceae	Salinimicrobium	Salinimicrobium_xinjiangense_DSM_19287	4	YbiT, EttA, Uup, YdiF
1392490	Bacteria	no info	Bacteroidetes	Flavobacteriia	Flavobacteriales	Flavobacteriaceae	Sediminibacter	Sediminibacter_sp._Hel_I_10	5	YbiT, Uup, YdiF, BdAF1, EttA
1349785	Bacteria	no info	Bacteroidetes	Flavobacteriia	Flavobacteriales	Flavobacteriaceae	Tenacibaculum	Tenacibaculum_maritimum_NBRC_15946	5	YdiF, EttA, Uup, YbiT, BdAF1
1123347	Bacteria	no info	Bacteroidetes	Flavobacteriia	Flavobacteriales	Flavobacteriaceae	Tenacibaculum	Tenacibaculum_ovolyticum_DSM_18103	5	YdiF, BdAF1, YbiT, EttA, Uup
1380384	Bacteria	no info	Bacteroidetes	Flavobacteriia	Flavobacteriales	Flavobacteriaceae	Tenacibaculum	Tenacibaculum_sp._47A_GOM-205m	5	EttA, Uup, YbiT, YdiF, BdAF1
1461577	Bacteria	no info	Bacteroidetes	Flavobacteriia	Flavobacteriales	Flavobacteriaceae	Weeksella	Weeksella_sp._FF8	3	YbiT, YdiF, Uup
865938	Bacteria	no info	Bacteroidetes	Flavobacteriia	Flavobacteriales	Flavobacteriaceae	Weeksella	Weeksella_virosa_DSM_16922	3	YdiF, YbiT, Uup
641526	Bacteria	no info	Bacteroidetes	Flavobacteriia	Flavobacteriales	Flavobacteriaceae	Winogradskyella	Winogradskyella_psychrotolerans_RS-3	5	EttA, BdAF1, YbiT, YdiF, Uup
655815	Bacteria	no info	Bacteroidetes	Flavobacteriia	Flavobacteriales	Flavobacteriaceae	Zunongwangia	Zunongwangia_profunda_SM-A87	4	Uup, YbiT, EttA, YdiF
444179	Bacteria	no info	Bacteroidetes	Flavobacteriia	Flavobacteriales	no info	Candidatus Sulcia	Candidatus_Sulcia_muelleri_GWSS	0
1133592	Bacteria	no info	Bacteroidetes	Flavobacteriia	Flavobacteriales	no info	no info	Candidatus_Uzinura_diaspidicola_str._ASNER	0
391598	Bacteria	no info	Bacteroidetes	Flavobacteriia	Flavobacteriales	no info	no info	Flavobacteria_bacterium_BAL38	5	BdAF1, Uup, YdiF, YbiT, EttA
391603	Bacteria	no info	Bacteroidetes	Flavobacteriia	Flavobacteriales	no info	no info	Flavobacteriales_bacterium_ALC-1	4	YdiF, EttA, YbiT, Uup
518766	Bacteria	no info	Bacteroidetes	no info	Bacteroidetes Order II. Incertae sedis	Rhodothermaceae	Rhodothermus	Rhodothermus_marinus_DSM_4252	0
309807	Bacteria	no info	Bacteroidetes	no info	Bacteroidetes Order II. Incertae sedis	Rhodothermaceae	Salinibacter	Salinibacter_ruber_DSM_13855	1	YdiF
1089550	Bacteria	no info	Bacteroidetes	no info	Bacteroidetes Order II. Incertae sedis	Rhodothermaceae	Salisaeta	Salisaeta_longa_DSM_21114	2	Uup, YdiF
1239291	Bacteria	no info	Bacteroidetes	no info	no info	no info	no info	Bacteroidetes_bacterium_JGI_0000112-P09	0
575590	Bacteria	no info	Bacteroidetes	no info	no info	no info	no info	Bacteroidetes_oral_taxon_274_str._F0058	2	YdiF, EttA
100480	Bacteria	no info	Bacteroidetes	no info	no info	no info	no info	Cytophagales_bacterium_B6	4	YdiF, Uup, YbiT, BdAF1
1121104	Bacteria	no info	Bacteroidetes	Sphingobacteriia	Sphingobacteriales	no info	Balneola	Balneola_vulgaris_DSM_17893	3	Uup, YdiF, EttA
485918	Bacteria	no info	Bacteroidetes	Sphingobacteriia	Sphingobacteriales	no info	Chitinophaga	Chitinophaga_pinensis_DSM_2588	5	Uup, BAF3, YdiF, YbiT, BAF3
1235985	Bacteria	no info	Bacteroidetes	Sphingobacteriia	Sphingobacteriales	no info	Chitinophaga	Chitinophaga_sp._JGI_0001002-D04	0
1094955	Bacteria	no info	Bacteroidetes	Sphingobacteriia	Sphingobacteriales	no info	no info	Chitinophagaceae_bacterium_JGI_0001002-J12	0
1121930	Bacteria	no info	Bacteroidetes	Sphingobacteriia	Sphingobacteriales	no info	Gracilimonas	Gracilimonas_tropica_DSM_19535	4	BAF3, Uup, YdiF, EttA
1122605	Bacteria	no info	Bacteroidetes	Sphingobacteriia	Sphingobacteriales	no info	Niabella	Niabella_aurantiaca_DSM_17617	4	Uup, YdiF, YbiT, BAF3
929713	Bacteria	no info	Bacteroidetes	Sphingobacteriia	Sphingobacteriales	no info	Niabella	Niabella_soli_DSM_19437	4	Uup, BAF3, YdiF, YbiT
700598	Bacteria	no info	Bacteroidetes	Sphingobacteriia	Sphingobacteriales	no info	Niastella	Niastella_koreensis_GR20-10	4	YbiT, YdiF, BAF3, Uup
1400522	Bacteria	no info	Bacteroidetes	Sphingobacteriia	Sphingobacteriales	no info	Sediminibacterium	Sediminibacterium_salmoneum_NBRC_103935	4	YdiF, YbiT, Uup, BAF3
1267211	Bacteria	no info	Bacteroidetes	Sphingobacteriia	Sphingobacteriales	no info	Sediminibacterium	Sediminibacterium_sp._C3	3	Uup, YbiT, YdiF
1123248	Bacteria	no info	Bacteroidetes	Sphingobacteriia	Sphingobacteriales	no info	Segetibacter	Segetibacter_koreensis_DSM_18137	3	YdiF, YbiT, Uup
1123356	Bacteria	no info	Bacteroidetes	Sphingobacteriia	Sphingobacteriales	no info	Terrimonas	Terrimonas_ferruginea_DSM_30193	4	YbiT, YdiF, BAF3, Uup
760192	Bacteria	no info	Bacteroidetes	Sphingobacteriia	Sphingobacteriales	Saprospiraceae	Haliscomenobacter	Haliscomenobacter_hydrossis_DSM_1100	5	YdiF, YbiT, Uup, EttA, BAF3
1122176	Bacteria	no info	Bacteroidetes	Sphingobacteriia	Sphingobacteriales	Saprospiraceae	Lewinella	Lewinella_cohaerens_DSM_23179	5	YdiF, BdAF1, Uup, YbiT, EttA
1122179	Bacteria	no info	Bacteroidetes	Sphingobacteriia	Sphingobacteriales	Saprospiraceae	Lewinella	Lewinella_persica_DSM_23188	4	Uup, YbiT, EttA, YdiF
984262	Bacteria	no info	Bacteroidetes	Sphingobacteriia	Sphingobacteriales	Saprospiraceae	Saprospira	Saprospira_grandis_str._Lewin	3	YbiT, YdiF, Uup
1150600	Bacteria	no info	Bacteroidetes	Sphingobacteriia	Sphingobacteriales	Sphingobacteriaceae	Arcticibacter	Arcticibacter_svalbardensis_MN12-7	4	YdiF, EttA, Uup, YbiT
714943	Bacteria	no info	Bacteroidetes	Sphingobacteriia	Sphingobacteriales	Sphingobacteriaceae	Mucilaginibacter	Mucilaginibacter_paludis_DSM_18603	6	Uup, BAF3, EttA, YdiF, BdAF1, YbiT
1122621	Bacteria	no info	Bacteroidetes	Sphingobacteriia	Sphingobacteriales	Sphingobacteriaceae	Olivibacter	Olivibacter_sitiensis_DSM_17696	5	YdiF, YbiT, Uup, BAF3, EttA
1149865	Bacteria	no info	Bacteroidetes	Sphingobacteriia	Sphingobacteriales	Sphingobacteriaceae	Pedobacter	Pedobacter_agri_PB92	6	YbiT, Uup, YbiT, BdAF1, EttA, YdiF
1206103	Bacteria	no info	Bacteroidetes	Sphingobacteriia	Sphingobacteriales	Sphingobacteriaceae	Pedobacter	Pedobacter_arcticus_A12	4	Uup, EttA, YbiT, YdiF
1454007	Bacteria	no info	Bacteroidetes	Sphingobacteriia	Sphingobacteriales	Sphingobacteriaceae	Pedobacter	Pedobacter_borealis_DSM_19626	6	EttA, Uup, YdiF, BdAF1, BAF3, YbiT
540906	Bacteria	no info	Bacteroidetes	Sphingobacteriia	Sphingobacteriales	Sphingobacteriaceae	Pedobacter	Pedobacter_glucosidilyticus_DSM_23534	4	EttA, YbiT, Uup, YdiF
485917	Bacteria	no info	Bacteroidetes	Sphingobacteriia	Sphingobacteriales	Sphingobacteriaceae	Pedobacter	Pedobacter_heparinus_DSM_2366	5	Uup, EttA, YdiF, YbiT, BAF3
468059	Bacteria	no info	Bacteroidetes	Sphingobacteriia	Sphingobacteriales	Sphingobacteriaceae	Pedobacter	Pedobacter_oryzae_DSM_19973	4	Uup, YdiF, EttA, YbiT
762903	Bacteria	no info	Bacteroidetes	Sphingobacteriia	Sphingobacteriales	Sphingobacteriaceae	Pedobacter	Pedobacter_saltans_DSM_12145	6	YbiT, YdiF, BAF3, BdAF1, EttA, Uup
391596	Bacteria	no info	Bacteroidetes	Sphingobacteriia	Sphingobacteriales	Sphingobacteriaceae	Pedobacter	Pedobacter_sp._BAL39	5	BdAF1, Uup, EttA, YbiT, YdiF
929556	Bacteria	no info	Bacteroidetes	Sphingobacteriia	Sphingobacteriales	Sphingobacteriaceae	Solitalea	Solitalea_canadensis_DSM_3403	6	EttA, BdAF1, YbiT, YdiF, Uup, BAF3
1550091	Bacteria	no info	Bacteroidetes	Sphingobacteriia	Sphingobacteriales	Sphingobacteriaceae	no info	Sphingobacteriaceae_bacterium_DW12	6	BdAF1, BAF3, YbiT, Uup, EttA, YdiF
1346330	Bacteria	no info	Bacteroidetes	Sphingobacteriia	Sphingobacteriales	Sphingobacteriaceae	Sphingobacterium	Sphingobacterium_paucimobilis_HER1398	6	Uup, BAF3, YbiT, BdAF1, YdiF, EttA
743722	Bacteria	no info	Bacteroidetes	Sphingobacteriia	Sphingobacteriales	Sphingobacteriaceae	Sphingobacterium	Sphingobacterium_sp._21	5	EttA, BAF3, Uup, YbiT, YdiF
525373	Bacteria	no info	Bacteroidetes	Sphingobacteriia	Sphingobacteriales	Sphingobacteriaceae	Sphingobacterium	Sphingobacterium_spiritivorum_ATCC_33861	6	EttA, YbiT, YdiF, BAF3, BdAF1, Uup
1123265	Bacteria	no info	Bacteroidetes	Sphingobacteriia	Sphingobacteriales	Sphingobacteriaceae	Sphingobacterium	Sphingobacterium_thalpophilum_DSM_11723	6	YbiT, BAF3, YdiF, EttA, BdAF1, Uup
511051	Bacteria	no info	Caldiserica	Caldisericia	Caldisericales	Caldisericaceae	Caldisericum	Caldisericum_exile_AZM16c01	1	YdiF
880073	Bacteria	no info	Calditrichaeota	no info	no info	no info	Caldithrix	Caldithrix_abyssi_DSM_13497	1	YdiF
1130329	Bacteria	no info	Calescamantes	no info	no info	no info	no info	Calescamantes_bacterium_JGI_0000106-G12	0
1379303	Bacteria	no info	Calescamantes	no info	no info	no info	Candidatus Calescibacterium	CandidatusCalescibacterium_nevadense_OTU_1	0
1094954	Bacteria	no info	Candidatus Saccharibacteria	no info	no info	no info	no info	candidate_division_TM7_bacterium_JGI_0001002-L20	1	Uup
1394711	Bacteria	no info	Candidatus Saccharibacteria	no info	no info	no info	no info	Candidatus_Saccharibacteria_bacterium_RAAC3_TM7_1	1	YdiF
1332188	Bacteria	no info	Candidatus Saccharibacteria	no info	no info	no info	Candidatus Saccharimonas	Candidatus_Saccharimonas_aalborgensis	0
810	Bacteria	no info	Chlamydiae	Chlamydiia	Chlamydiales	Chlamydiaceae	Chlamydia	Chlamydia_gallinacea_08-1274_3	1	YbiT
810	Bacteria	no info	Chlamydiae	Chlamydiia	Chlamydiales	Chlamydiaceae	Chlamydia	Chlamydia_ibidis_10-1398_6	1	YbiT
243161	Bacteria	no info	Chlamydiae	Chlamydiia	Chlamydiales	Chlamydiaceae	Chlamydia	Chlamydia_muridarum_str._Nigg	1	YbiT
331636	Bacteria	no info	Chlamydiae	Chlamydiia	Chlamydiales	Chlamydiaceae	Chlamydia	Chlamydia_psittaci_6BC	1	YbiT
810	Bacteria	no info	Chlamydiae	Chlamydiia	Chlamydiales	Chlamydiaceae	Chlamydia	Chlamydia_trachomatis_D_UW-3_CX	1	YbiT
83553	Bacteria	no info	Chlamydiae	Chlamydiia	Chlamydiales	Chlamydiaceae	Chlamydophila	Chlamydophila_abortus_S26_3	1	YbiT
227941	Bacteria	no info	Chlamydiae	Chlamydiia	Chlamydiales	Chlamydiaceae	Chlamydophila	Chlamydophila_caviae_GPIC	1	YbiT
83553	Bacteria	no info	Chlamydiae	Chlamydiia	Chlamydiales	Chlamydiaceae	Chlamydophila	Chlamydophila_felis_Fe_C-56	1	YbiT
331635	Bacteria	no info	Chlamydiae	Chlamydiia	Chlamydiales	Chlamydiaceae	Chlamydia	Chlamydophila_pecorum_E58	1	YbiT
182082	Bacteria	no info	Chlamydiae	Chlamydiia	Chlamydiales	Chlamydiaceae	Chlamydia	Chlamydophila_pneumoniae_TW-183	1	YbiT
264201	Bacteria	no info	Chlamydiae	Chlamydiia	Chlamydiales	Parachlamydiaceae	Candidatus Protochlamydia	Candidatus_Protochlamydia_amoebophila_UWE25	4	YbiT, YdiF, YbiT, Uup
331113	Bacteria	no info	Chlamydiae	Chlamydiia	Chlamydiales	Simkaniaceae	Simkania	Simkania_negevensis_Z	3	YbiT, YdiF, YbiT
716544	Bacteria	no info	Chlamydiae	Chlamydiia	Chlamydiales	Waddliaceae	Waddlia	Waddlia_chondrophila_WSU_86-1044	3	Uup, DAF1, YbiT
517417	Bacteria	no info	Chlorobi	Chlorobia	Chlorobiales	Chlorobiaceae	Chlorobaculum	Chlorobaculum_parvum_NCIB_8327	2	Uup, YdiF
340177	Bacteria	no info	Chlorobi	Chlorobia	Chlorobiales	Chlorobiaceae	Chlorobium	Chlorobium_chlorochromatii_CaD3	2	YdiF, Uup
377431	Bacteria	no info	Chlorobi	Chlorobia	Chlorobiales	Chlorobiaceae	Chlorobium	Chlorobium_ferrooxidans_DSM_13031	2	YdiF, Uup
290315	Bacteria	no info	Chlorobi	Chlorobia	Chlorobiales	Chlorobiaceae	Chlorobium	Chlorobium_limicola_DSM_245	2	Uup, YdiF
319225	Bacteria	no info	Chlorobi	Chlorobia	Chlorobiales	Chlorobiaceae	Pelodictyon	Chlorobium_luteolum_DSM_273	2	YdiF, Uup
290317	Bacteria	no info	Chlorobi	Chlorobia	Chlorobiales	Chlorobiaceae	Chlorobium	Chlorobium_phaeobacteroides_DSM_266	2	YdiF, Uup
290318	Bacteria	no info	Chlorobi	Chlorobia	Chlorobiales	Chlorobiaceae	Chlorobium	Chlorobium_phaeovibrioides_DSM_265	2	YdiF, Uup
194439	Bacteria	no info	Chlorobi	Chlorobia	Chlorobiales	Chlorobiaceae	Chlorobaculum	Chlorobium_tepidum_TLS	2	YdiF, Uup
517418	Bacteria	no info	Chlorobi	Chlorobia	Chlorobiales	Chlorobiaceae	Chloroherpeton	Chloroherpeton_thalassium_ATCC_35110	2	YdiF, Uup
324925	Bacteria	no info	Chlorobi	Chlorobia	Chlorobiales	Chlorobiaceae	Pelodictyon	Pelodictyon_phaeoclathratiforme_BU-1	2	YdiF, Uup
290512	Bacteria	no info	Chlorobi	Chlorobia	Chlorobiales	Chlorobiaceae	Prosthecochloris	Prosthecochloris_aestuarii_DSM_271	2	YdiF, Uup
926569	Bacteria	no info	Chloroflexi	Anaerolineae	Anaerolineales	Anaerolineaceae	Anaerolinea	Anaerolinea_thermophila_UNI-1	1	YdiF
926550	Bacteria	no info	Chloroflexi	Caldilineae	Caldilineales	Caldilineaceae	Caldilinea	Caldilinea_aerophila_DSM_14535_=_NBRC_104270	3	YdiF, EttA, Uup
326427	Bacteria	no info	Chloroflexi	Chloroflexia	Chloroflexales	Chloroflexaceae	Chloroflexus	Chloroflexus_aggregans_DSM_9485	2	EttA, YdiF
324602	Bacteria	no info	Chloroflexi	Chloroflexia	Chloroflexales	Chloroflexaceae	Chloroflexus	Chloroflexus_aurantiacus_J-10-fl	2	YdiF, EttA
1521187	Bacteria	no info	Chloroflexi	Chloroflexia	Chloroflexales	Chloroflexaceae	Chloroflexus	Chloroflexus_sp._MS-G	2	YdiF, EttA
765420	Bacteria	no info	Chloroflexi	Chloroflexia	Chloroflexales	Oscillochloridaceae	Oscillochloris	Oscillochloris_trichoides_DG6	3	YdiF, Uup, EttA
383372	Bacteria	no info	Chloroflexi	Chloroflexia	Chloroflexales	Roseiflexaceae	Roseiflexus	Roseiflexus_castenholzii_DSM_13941	2	YdiF, EttA
357808	Bacteria	no info	Chloroflexi	Chloroflexia	Chloroflexales	Roseiflexaceae	Roseiflexus	Roseiflexus_sp._RS-1	2	YdiF, EttA
316274	Bacteria	no info	Chloroflexi	Chloroflexia	Herpetosiphonales	Herpetosiphonaceae	Herpetosiphon	Herpetosiphon_aurantiacus_DSM_785	5	Uup, YdiF, EttA, ARE4, YdiF
255470	Bacteria	no info	Chloroflexi	Dehalococcoidia	Dehalococcoidales	Dehalococcoidaceae	Dehalococcoides	Dehalococcoides_mccartyi_CBDB1	1	YdiF
1417303	Bacteria	no info	Chloroflexi	Dehalococcoidia	no info	no info	no info	Dehalococcoidia_bacterium_Dsc1	0
552811	Bacteria	no info	Chloroflexi	Dehalococcoidia	no info	no info	Dehalogenimonas	Dehalogenimonas_lykanthroporepellens_BL-DC-9	1	YdiF
485913	Bacteria	no info	Chloroflexi	Ktedonobacteria	Ktedonobacterales	Ktedonobacteraceae	Ktedonobacter	Ktedonobacter_racemifer_DSM_44963	5	YdiF, YdiF, YdiF, YdiF, YdiF
1239289	Bacteria	no info	Chloroflexi	no info	no info	no info	no info	Chloroflexi_bacterium_JGI_0000112-G22	0
913328	Bacteria	no info	Chloroflexi	no info	no info	no info	no info	SAR202_cluster_bacterium_SCGC_AAA240-N13	0
1129897	Bacteria	no info	Chloroflexi	Thermomicrobia	Sphaerobacterales	Sphaerobacteraceae	Nitrolancea	Nitrolancea_hollandica_Lb	1	YdiF
479434	Bacteria	no info	Chloroflexi	Thermomicrobia	Sphaerobacterales	Sphaerobacteraceae	Sphaerobacter	Sphaerobacter_thermophilus_DSM_20745	2	YdiF, YdiF
309801	Bacteria	no info	Chloroflexi	Thermomicrobia	Thermomicrobiales	Thermomicrobiaceae	Thermomicrobium	Thermomicrobium_roseum_DSM_5159	1	YdiF
118005	Bacteria	no info	Chrysiogenetes	Chrysiogenetes	Chrysiogenales	Chrysiogenaceae	Chrysiogenes	Chrysiogenes_arsenatis_DSM_11915	4	EttA, YdiF, YbiT, Uup
653733	Bacteria	no info	Chrysiogenetes	Chrysiogenetes	Chrysiogenales	Chrysiogenaceae	Desulfurispirillum	Desulfurispirillum_indicum_S5	3	Uup, EttA, YdiF
459349	Bacteria	no info	Cloacimonetes	no info	no info	no info	Candidatus Cloacimonas	Candidatus_Cloacimonas_acidaminovorans_str._Evry	3	YdiF, Uup, YdiF
1130346	Bacteria	no info	Cloacimonetes	no info	no info	no info	no info	Cloacimonetes_bacterium_JGI_0000014-D18	1	YdiF
1183438	Bacteria	no info	Cyanobacteria	Gloeobacteria	Gloeobacterales	no info	Gloeobacter	Gloeobacter_kilaueensis_JS1	2	Uup, YdiF
251221	Bacteria	no info	Cyanobacteria	Gloeobacteria	Gloeobacterales	no info	Gloeobacter	Gloeobacter_violaceus_PCC_7421	2	YdiF, Uup
329726	Bacteria	no info	Cyanobacteria	no info	Chroococcales	no info	Acaryochloris	Acaryochloris_marina_MBIC11017	2	YdiF, Uup
310037	Bacteria	no info	Cyanobacteria	no info	Chroococcales	no info	Acaryochloris	Acaryochloris_sp._CCMEE_5410	2	YdiF, Uup
713887	Bacteria	no info	Cyanobacteria	no info	Chroococcales	no info	Candidatus Atelocyanobacterium	Candidatus_Atelocyanobacterium_thalassa	0
1451353	Bacteria	no info	Cyanobacteria	no info	Chroococcales	no info	Synechococcus	Candidatus_Synechococcus_spongiarum_SH4	1	YdiF
1173020	Bacteria	no info	Cyanobacteria	no info	Chroococcales	no info	Chamaesiphon	Chamaesiphon_minutus_PCC_6605	2	YdiF, Uup
165597	Bacteria	no info	Cyanobacteria	no info	Chroococcales	no info	Crocosphaera	Crocosphaera_watsonii_WH_8501	2	Uup, YdiF
755178	Bacteria	no info	Cyanobacteria	no info	Chroococcales	no info	Cyanobacterium	Cyanobacterium_aponinum_PCC_10605	1	Uup
292563	Bacteria	no info	Cyanobacteria	no info	Chroococcales	no info	Cyanobacterium	Cyanobacterium_stanieri_PCC_7202	1	Uup
292564	Bacteria	no info	Cyanobacteria	no info	Chroococcales	no info	Cyanobium	Cyanobium_gracile_PCC_6307	2	Uup, YdiF
180281	Bacteria	no info	Cyanobacteria	no info	Chroococcales	no info	Cyanobium	Cyanobium_sp._PCC_7001	2	YdiF, Uup
43989	Bacteria	no info	Cyanobacteria	no info	Chroococcales	no info	Cyanothece	Cyanothece_sp._ATCC_51142	2	Uup, YdiF
13035	Bacteria	no info	Cyanobacteria	no info	Chroococcales	no info	Dactylococcopsis	Dactylococcopsis_salina_PCC_8305	2	YdiF, Uup
113355	Bacteria	no info	Cyanobacteria	no info	Chroococcales	no info	Geminocystis	Geminocystis_herdmanii_PCC_6308	1	Uup
102232	Bacteria	no info	Cyanobacteria	no info	Chroococcales	no info	Gloeocapsa	Gloeocapsa_sp._PCC_73106	2	Uup, YdiF
65093	Bacteria	no info	Cyanobacteria	no info	Chroococcales	no info	Halothece	Halothece_sp._PCC_7418	2	Uup, YdiF
449447	Bacteria	no info	Cyanobacteria	no info	Chroococcales	no info	Microcystis	Microcystis_aeruginosa_NIES-843	2	Uup, YdiF
1160279	Bacteria	no info	Cyanobacteria	no info	Chroococcales	no info	Microcystis	Microcystis_sp._T1-4	2	YdiF, Uup
582515	Bacteria	no info	Cyanobacteria	no info	Chroococcales	no info	Rubidibacter	Rubidibacter_lacunae_KORDI_51-2	2	YdiF, Uup
269084	Bacteria	no info	Cyanobacteria	no info	Chroococcales	no info	Synechococcus	Synechococcus_elongatus_PCC_6301	2	Uup, YdiF
313625	Bacteria	no info	Cyanobacteria	no info	Chroococcales	no info	Synechococcus	Synechococcus_sp._BL107	2	Uup, YdiF
1147	Bacteria	no info	Cyanobacteria	no info	Chroococcales	no info	Synechocystis	Synechocystis_sp._PCC_6714	2	Uup, YdiF
197221	Bacteria	no info	Cyanobacteria	no info	Chroococcales	no info	Thermosynechococcus	Thermosynechococcus_elongatus_BP-1	0
1394889	Bacteria	no info	Cyanobacteria	no info	Chroococcales	no info	Thermosynechococcus	Thermosynechococcus_sp._NK55a	0
1173021	Bacteria	no info	Cyanobacteria	no info	no info	no info	no info	cyanobacterium_PCC_7702	1	YdiF
643473	Bacteria	no info	Cyanobacteria	no info	Nostocales	Microchaetaceae	Microchaete	Microchaete_sp._PCC_7126	2	YdiF, Uup
272123	Bacteria	no info	Cyanobacteria	no info	Nostocales	Nostocaceae	Anabaena	Anabaena_cylindrica_PCC_7122	2	Uup, YdiF
46234	Bacteria	no info	Cyanobacteria	no info	Nostocales	Nostocaceae	Anabaena	Anabaena_sp._90	2	YdiF, Uup
240292	Bacteria	no info	Cyanobacteria	no info	Nostocales	Nostocaceae	Anabaena	Anabaena_variabilis_ATCC_29413	2	YdiF, Uup
1175	Bacteria	no info	Cyanobacteria	no info	Nostocales	Nostocaceae	Aphanizomenon	Aphanizomenon_flos-aquae_NIES-81_454_scaffolds	2	YdiF, Uup
533240	Bacteria	no info	Cyanobacteria	no info	Nostocales	Nostocaceae	Cylindrospermopsis	Cylindrospermopsis_raciborskii_CS-505	2	YdiF, Uup
56107	Bacteria	no info	Cyanobacteria	no info	Nostocales	Nostocaceae	Cylindrospermum	Cylindrospermum_stagnale_PCC_7417	2	Uup, YdiF
398007	Bacteria	no info	Cyanobacteria	no info	Nostocales	Nostocaceae	Dolichospermum	Dolichospermum_circinale_AWQC131C	2	YdiF, Uup
313624	Bacteria	no info	Cyanobacteria	no info	Nostocales	Nostocaceae	Nodularia	Nodularia_spumigena_CCY9414	2	Uup, YdiF
551115	Bacteria	no info	Cyanobacteria	no info	Nostocales	Nostocaceae	Trichormus	Nostoc_azollae_0708	2	YdiF, Uup
63737	Bacteria	no info	Cyanobacteria	no info	Nostocales	Nostocaceae	Nostoc	Nostoc_punctiforme_PCC_73102	3	BAF3, Uup, YdiF
317936	Bacteria	no info	Cyanobacteria	no info	Nostocales	Nostocaceae	Nostoc	Nostoc_sp._PCC_7107	2	Uup, YdiF
533247	Bacteria	no info	Cyanobacteria	no info	Nostocales	Nostocaceae	Raphidiopsis	Raphidiopsis_brookii_D9	2	Uup, YdiF
1165094	Bacteria	no info	Cyanobacteria	no info	Nostocales	Nostocaceae	Richelia	Richelia_intracellularis_HH01	2	YdiF, Uup
1170562	Bacteria	no info	Cyanobacteria	no info	Nostocales	Rivulariaceae	Calothrix	Calothrix_sp._PCC_6303	2	Uup, YdiF
373994	Bacteria	no info	Cyanobacteria	no info	Nostocales	Rivulariaceae	Rivularia	Rivularia_sp._PCC_7116	2	YdiF, Uup
1203	Bacteria	no info	Cyanobacteria	no info	Nostocales	Scytonemataceae	no info	[Scytonema_hofmanni]_UTEX_2349	2	Uup, YdiF
128403	Bacteria	no info	Cyanobacteria	no info	Nostocales	Scytonemataceae	Scytonema	Scytonema_hofmanni_PCC_7110	3	BAF3, Uup, YdiF
1158	Bacteria	no info	Cyanobacteria	no info	Oscillatoriales	no info	no info	[Oscillatoria]_sp._PCC_6506	2	YdiF, Uup
513049	Bacteria	no info	Cyanobacteria	no info	Oscillatoriales	no info	Arthrospira	Arthrospira_maxima_CS-328	2	YdiF, Uup
634502	Bacteria	no info	Cyanobacteria	no info	Oscillatoriales	no info	Arthrospira	Arthrospira_platensis_str._Paraca	2	YdiF, Uup
376219	Bacteria	no info	Cyanobacteria	no info	Oscillatoriales	no info	Arthrospira	Arthrospira_sp._PCC_8005	2	YdiF, Uup
118168	Bacteria	no info	Cyanobacteria	no info	Oscillatoriales	no info	Coleofasciculus	Coleofasciculus_chthonoplastes_PCC_7420	2	YdiF, Uup
1173022	Bacteria	no info	Cyanobacteria	no info	Oscillatoriales	no info	Crinalium	Crinalium_epipsammum_PCC_9333	3	BAF3, YdiF, Uup
1128427	Bacteria	no info	Cyanobacteria	no info	Oscillatoriales	no info	no info	filamentous_cyanobacterium_ESFC-1	2	Uup, YdiF
102127	Bacteria	no info	Cyanobacteria	no info	Oscillatoriales	no info	Geitlerinema	Geitlerinema_sp._PCC_7105	2	YdiF, Uup
272134	Bacteria	no info	Cyanobacteria	no info	Oscillatoriales	no info	Leptolyngbya	Leptolyngbya_boryana_PCC_6306	2	YdiF, Uup
1385935	Bacteria	no info	Cyanobacteria	no info	Oscillatoriales	no info	Leptolyngbya	Leptolyngbya_sp._Heron_Island_J	3	YdiF, BAF3, Uup
1348334	Bacteria	no info	Cyanobacteria	no info	Oscillatoriales	no info	Lyngbya	Lyngbya_aestuarii_BL_J	2	Uup, YdiF
489825	Bacteria	no info	Cyanobacteria	no info	Oscillatoriales	no info	Moorea	Lyngbya_majuscula_3L	3	YdiF, Uup, Uup
313612	Bacteria	no info	Cyanobacteria	no info	Oscillatoriales	no info	Lyngbya	Lyngbya_sp._PCC_8106	2	Uup, YdiF
1173027	Bacteria	no info	Cyanobacteria	no info	Oscillatoriales	no info	Microcoleus	Microcoleus_sp._PCC_7113	3	BAF3, YdiF, Uup
756067	Bacteria	no info	Cyanobacteria	no info	Oscillatoriales	no info	Microcoleus	Microcoleus_vaginatus_FGP-2	2	YdiF, Uup
118166	Bacteria	no info	Cyanobacteria	no info	Oscillatoriales	no info	Nodosilinea	Nodosilinea_nodulosa_PCC_7104	2	YdiF, Uup
56110	Bacteria	no info	Cyanobacteria	no info	Oscillatoriales	no info	Oscillatoria	Oscillatoria_acuminata_PCC_6304	3	YdiF, BAF3, Uup
402777	Bacteria	no info	Cyanobacteria	no info	Oscillatoriales	no info	Kamptonema	Oscillatoria_formosa_PCC_6407	2	YdiF, Uup
179408	Bacteria	no info	Cyanobacteria	no info	Oscillatoriales	no info	Oscillatoria	Oscillatoria_nigro-viridis_PCC_7112	2	Uup, YdiF
1173028	Bacteria	no info	Cyanobacteria	no info	Oscillatoriales	no info	Oscillatoria	Oscillatoria_sp._PCC_10802	2	YdiF, Uup
864702	Bacteria	no info	Cyanobacteria	no info	Oscillatoriales	no info	no info	Oscillatoriales_cyanobacterium_JSC-12	2	Uup, YdiF
329553	Bacteria	no info	Cyanobacteria	no info	Oscillatoriales	no info	Planktothrix	Planktothrix_agardhii_NIVA-CYA_15	2	YdiF, Uup
545630	Bacteria	no info	Cyanobacteria	no info	Oscillatoriales	no info	Planktothrix	Planktothrix_mougeotii_NIVA-CYA_405	2	YdiF, Uup
545626	Bacteria	no info	Cyanobacteria	no info	Oscillatoriales	no info	Planktothrix	Planktothrix_prolifica_NIVA-CYA_406	2	Uup, YdiF
1255374	Bacteria	no info	Cyanobacteria	no info	Oscillatoriales	no info	Planktothrix	Planktothrix_rubescens_NIVA-CYA_407	2	YdiF, Uup
927668	Bacteria	no info	Cyanobacteria	no info	Oscillatoriales	no info	Pseudanabaena	Pseudanabaena_biceps_PCC_7429	2	YdiF, Uup
118173	Bacteria	no info	Cyanobacteria	no info	Oscillatoriales	no info	Pseudanabaena	Pseudanabaena_sp._PCC_6802	2	YdiF, Uup
1173029	Bacteria	no info	Cyanobacteria	no info	Oscillatoriales	no info	Spirulina	Spirulina_subsalsa_PCC_9445	3	Uup, YdiF, BAF3
203124	Bacteria	no info	Cyanobacteria	no info	Oscillatoriales	no info	Trichodesmium	Trichodesmium_erythraeum_IMS101	2	Uup, YdiF
251229	Bacteria	no info	Cyanobacteria	no info	Pleurocapsales	no info	Chroococcidiopsis	Chroococcidiopsis_thermalis_PCC_7203	2	YdiF, Uup
118161	Bacteria	no info	Cyanobacteria	no info	Pleurocapsales	no info	Pleurocapsa	Pleurocapsa_sp._PCC_7319	2	YdiF, Uup
111780	Bacteria	no info	Cyanobacteria	no info	Pleurocapsales	no info	Stanieria	Stanieria_cyanosphaera_PCC_7437	2	YdiF, Uup
102125	Bacteria	no info	Cyanobacteria	no info	Pleurocapsales	no info	Xenococcus	Xenococcus_sp._PCC_7305	2	YdiF, Uup
167539	Bacteria	no info	Cyanobacteria	no info	Prochlorales	Prochlorococcaceae	Prochlorococcus	Prochlorococcus_marinus_subsp._marinus_str._CCMP1375	2	YdiF, Uup
1471437	Bacteria	no info	Cyanobacteria	no info	Prochlorales	Prochlorococcaceae	Prochlorococcus	Prochlorococcus_sp._scB241_526B17	0
317619	Bacteria	no info	Cyanobacteria	no info	Prochlorales	Prochlorotrichaceae	Prochlorothrix	Prochlorothrix_hollandica_PCC_9006	2	YdiF, Uup
184925	Bacteria	no info	Cyanobacteria	no info	Stigonematales	no info	Chlorogloeopsis	Chlorogloeopsis_fritschii_PCC_9212	2	Uup, YdiF
306281	Bacteria	no info	Cyanobacteria	no info	Stigonematales	no info	Fischerella	Fischerella_muscicola_PCC_7414	2	YdiF, Uup
741277	Bacteria	no info	Cyanobacteria	no info	Stigonematales	no info	Fischerella	Fischerella_sp._JSC-11	2	Uup, YdiF
98439	Bacteria	no info	Cyanobacteria	no info	Stigonematales	no info	Fischerella	Fischerella_thermalis_PCC_7521	2	Uup, YdiF
221288	Bacteria	no info	Cyanobacteria	no info	Stigonematales	no info	Mastigocladopsis	Mastigocladopsis_repens_PCC_10914	2	Uup, YdiF
371196	Bacteria	no info	Cyanobacteria	no info	Stigonematales	no info	Mastigocoleus	Mastigocoleus_testarum_BC008	8	YheS, BAF2, Uup, EttA, YheS, YdiF, EttA, Uup
768670	Bacteria	no info	Deferribacteres	Deferribacteres	Deferribacterales	Deferribacteraceae	Calditerrivibrio	Calditerrivibrio_nitroreducens_DSM_19672	1	YdiF
639282	Bacteria	no info	Deferribacteres	Deferribacteres	Deferribacterales	Deferribacteraceae	Deferribacter	Deferribacter_desulfuricans_SSM1	1	DAF1
522772	Bacteria	no info	Deferribacteres	Deferribacteres	Deferribacterales	Deferribacteraceae	Denitrovibrio	Denitrovibrio_acetiphilus_DSM_12809	2	Uup, DAF1
717231	Bacteria	no info	Deferribacteres	Deferribacteres	Deferribacterales	Deferribacteraceae	Flexistipes	Flexistipes_sinusarabici_DSM_4947	2	EttA, YdiF
1304888	Bacteria	no info	Deferribacteres	Deferribacteres	Deferribacterales	Deferribacteraceae	Geovibrio	Geovibrio_sp._L21-Ace-BES	2	DAF1, Uup
1379858	Bacteria	no info	Deferribacteres	Deferribacteres	Deferribacterales	Deferribacteraceae	Mucispirillum	Mucispirillum_schaedleri_ASF457	1	DAF1
1121377	Bacteria	no info	Deinococcus-Thermus	Deinococci	Deinococcales	Deinococcaceae	Deinococcus	Deinococcus_apachensis_DSM_19763	2	YdiF, YdiF
1121378	Bacteria	no info	Deinococcus-Thermus	Deinococci	Deinococcales	Deinococcaceae	Deinococcus	Deinococcus_aquatilis_DSM_23025	3	YdiF, YdiF, YdiF
546414	Bacteria	no info	Deinococcus-Thermus	Deinococci	Deinococcales	Deinococcaceae	Deinococcus	Deinococcus_deserti_VCD115	2	YdiF, YdiF
1121379	Bacteria	no info	Deinococcus-Thermus	Deinococci	Deinococcales	Deinococcaceae	Deinococcus	Deinococcus_ficus_DSM_19119	2	YdiF, YdiF
1121380	Bacteria	no info	Deinococcus-Thermus	Deinococci	Deinococcales	Deinococcaceae	Deinococcus	Deinococcus_frigens_DSM_12807	3	YdiF, YdiF, YdiF
319795	Bacteria	no info	Deinococcus-Thermus	Deinococci	Deinococcales	Deinococcaceae	Deinococcus	Deinococcus_geothermalis_DSM_11300	2	YdiF, YdiF
745776	Bacteria	no info	Deinococcus-Thermus	Deinococci	Deinococcales	Deinococcaceae	Deinococcus	Deinococcus_gobiensis_I-0	2	YdiF, YdiF
709986	Bacteria	no info	Deinococcus-Thermus	Deinococci	Deinococcales	Deinococcaceae	Deinococcus	Deinococcus_maricopensis_DSM_21211	3	YdiF, YdiF, YdiF
1121381	Bacteria	no info	Deinococcus-Thermus	Deinococci	Deinococcales	Deinococcaceae	Deinococcus	Deinococcus_marmoris_DSM_12784	3	YdiF, YdiF, YdiF
1121383	Bacteria	no info	Deinococcus-Thermus	Deinococci	Deinococcales	Deinococcaceae	Deinococcus	Deinococcus_murrayi_DSM_11303	2	YdiF, YdiF
937777	Bacteria	no info	Deinococcus-Thermus	Deinococci	Deinococcales	Deinococcaceae	Deinococcus	Deinococcus_peraridilitoris_DSM_19664	3	YdiF, YdiF, YdiF
926554	Bacteria	no info	Deinococcus-Thermus	Deinococci	Deinococcales	Deinococcaceae	Deinococcus	Deinococcus_pimensis_DSM_21231	1	YdiF
693977	Bacteria	no info	Deinococcus-Thermus	Deinococci	Deinococcales	Deinococcaceae	Deinococcus	Deinococcus_proteolyticus_MRP	3	YdiF, YdiF, YdiF
243230	Bacteria	no info	Deinococcus-Thermus	Deinococci	Deinococcales	Deinococcaceae	Deinococcus	Deinococcus_radiodurans_R1	3	YdiF, YdiF, YdiF
684949	Bacteria	no info	Deinococcus-Thermus	Deinococci	Deinococcales	Deinococcaceae	Deinococcus	Deinococcus_sp._2009	3	YdiF, YdiF, YdiF
1288484	Bacteria	no info	Deinococcus-Thermus	Deinococci	Deinococcales	Deinococcaceae	Deinococcus	Deinococcus_wulumuqiensis_R12	2	YdiF, YdiF
1403343	Bacteria	no info	Deinococcus-Thermus	Deinococci	Deinococcales	Deinococcaceae	Deinococcus	Deinococcus_xibeiensis_R13	2	YdiF, YdiF
649638	Bacteria	no info	Deinococcus-Thermus	Deinococci	Deinococcales	Trueperaceae	Truepera	Truepera_radiovictrix_DSM_17093	2	YdiF, YdiF
869210	Bacteria	no info	Deinococcus-Thermus	Deinococci	Thermales	Thermaceae	Marinithermus	Marinithermus_hydrothermalis_DSM_14884	1	YdiF
1122221	Bacteria	no info	Deinococcus-Thermus	Deinococci	Thermales	Thermaceae	Meiothermus	Meiothermus_cerbereus_DSM_11376	1	YdiF
926560	Bacteria	no info	Deinococcus-Thermus	Deinococci	Thermales	Thermaceae	Meiothermus	Meiothermus_chliarophilus_DSM_9957	3	YdiF, YdiF, YdiF
504728	Bacteria	no info	Deinococcus-Thermus	Deinococci	Thermales	Thermaceae	Meiothermus	Meiothermus_ruber_DSM_1279	2	YdiF, YdiF
604331	Bacteria	no info	Deinococcus-Thermus	Deinococci	Thermales	Thermaceae	Meiothermus	Meiothermus_rufus_DSM_22234	1	YdiF
526227	Bacteria	no info	Deinococcus-Thermus	Deinococci	Thermales	Thermaceae	Meiothermus	Meiothermus_silvanus_DSM_9946	2	YdiF, YdiF
1122222	Bacteria	no info	Deinococcus-Thermus	Deinococci	Thermales	Thermaceae	Meiothermus	Meiothermus_taiwanensis_DSM_14542	2	YdiF, YdiF
1122223	Bacteria	no info	Deinococcus-Thermus	Deinococci	Thermales	Thermaceae	Meiothermus	Meiothermus_timidus_DSM_17022	2	YdiF, YdiF
670487	Bacteria	no info	Deinococcus-Thermus	Deinococci	Thermales	Thermaceae	Oceanithermus	Oceanithermus_profundus_DSM_14977	1	YdiF
1123386	Bacteria	no info	Deinococcus-Thermus	Deinococci	Thermales	Thermaceae	Thermus	Thermus_antranikianii_DSM_12462	0
498848	Bacteria	no info	Deinococcus-Thermus	Deinococci	Thermales	Thermaceae	Thermus	Thermus_aquaticus_Y51MC23	0
1123388	Bacteria	no info	Deinococcus-Thermus	Deinococci	Thermales	Thermaceae	Thermus	Thermus_igniterrae_ATCC_700962	0
1123389	Bacteria	no info	Deinococcus-Thermus	Deinococci	Thermales	Thermaceae	Thermus	Thermus_islandicus_DSM_21543	0
751945	Bacteria	no info	Deinococcus-Thermus	Deinococci	Thermales	Thermaceae	Thermus	Thermus_oshimai_JL-2	0
743525	Bacteria	no info	Deinococcus-Thermus	Deinococci	Thermales	Thermaceae	Thermus	Thermus_scotoductus_SA-01	0
1111069	Bacteria	no info	Deinococcus-Thermus	Deinococci	Thermales	Thermaceae	Thermus	Thermus_sp._CCB_US3_UF1	0
262724	Bacteria	no info	Deinococcus-Thermus	Deinococci	Thermales	Thermaceae	Thermus	Thermus_thermophilus_HB27	0
1239293	Bacteria	no info	Deinococcus-Thermus	no info	no info	no info	no info	Deinococcus-Thermus_bacterium_JGI_0000112-G17	0
309799	Bacteria	no info	Dictyoglomi	Dictyoglomia	Dictyoglomales	Dictyoglomaceae	Dictyoglomus	Dictyoglomus_thermophilum_H-6-12	0
515635	Bacteria	no info	Dictyoglomi	Dictyoglomia	Dictyoglomales	Dictyoglomaceae	Dictyoglomus	Dictyoglomus_turgidum_DSM_6724	0
445932	Bacteria	no info	Elusimicrobia	Elusimicrobia	Elusimicrobiales	Elusimicrobiaceae	Elusimicrobium	Elusimicrobium_minutum_Pei191	2	BAF3, YheS
1383060	Bacteria	no info	Fervidibacteria	no info	no info	no info	Candidatus Fervidibacter	Candidatus_Fervidibacter_sacchari_JGI_OTU-1	0
1052811	Bacteria	no info	Fervidibacteria	no info	no info	no info	no info	Fervidibacteria_bacterium_JGI_0000001-B9	0
59374	Bacteria	no info	Fibrobacteres	Fibrobacteria	Fibrobacterales	Fibrobacteraceae	Fibrobacter	Fibrobacter_succinogenes_subsp._succinogenes_S85	4	EttA, DAF1, Uup, YbiT
521098	Bacteria	no info	Firmicutes	Bacilli	Bacillales	Alicyclobacillaceae	Alicyclobacillus	Alicyclobacillus_acidocaldarius_subsp._acidocaldarius_DSM_446	1	YdiF
1356854	Bacteria	no info	Firmicutes	Bacilli	Bacillales	Alicyclobacillaceae	Alicyclobacillus	Alicyclobacillus_acidoterrestris_ATCC_49025	3	YdiF, YbiT, Uup
1120971	Bacteria	no info	Firmicutes	Bacilli	Bacillales	Alicyclobacillaceae	Alicyclobacillus	Alicyclobacillus_contaminans_DSM_17975	1	YdiF
1120972	Bacteria	no info	Firmicutes	Bacilli	Bacillales	Alicyclobacillaceae	Alicyclobacillus	Alicyclobacillus_herbarius_DSM_13609	1	YdiF
1200346	Bacteria	no info	Firmicutes	Bacilli	Bacillales	Alicyclobacillaceae	Alicyclobacillus	Alicyclobacillus_hesperidum_URH17-3-68	1	YdiF
1382304	Bacteria	no info	Firmicutes	Bacilli	Bacillales	Alicyclobacillaceae	Alicyclobacillus	Alicyclobacillus_macrosporangiidus_CPP55	1	YdiF
1120973	Bacteria	no info	Firmicutes	Bacilli	Bacillales	Alicyclobacillaceae	Alicyclobacillus	Alicyclobacillus_pohliae_DSM_22757	1	YdiF
1111479	Bacteria	no info	Firmicutes	Bacilli	Bacillales	Alicyclobacillaceae	Alicyclobacillus	Alicyclobacillus_pomorum_DSM_14955	3	Uup, YdiF, FAF1
562970	Bacteria	no info	Firmicutes	Bacilli	Bacillales	Alicyclobacillaceae	Kyrpidia	Kyrpidia_tusciae_DSM_2912	0
1193119	Bacteria	no info	Firmicutes	Bacilli	Bacillales	Bacillaceae	Alkalibacillus	Alkalibacillus_haloalkaliphilus_C5	4	YbiT, ARE1, ARE3, YdiF
562743	Bacteria	no info	Firmicutes	Bacilli	Bacillales	Bacillaceae	Amphibacillus	Amphibacillus_jilinensis_Y1	5	Uup, YbiT, YdiF, YdiF, ARE1
698758	Bacteria	no info	Firmicutes	Bacilli	Bacillales	Bacillaceae	Amphibacillus	Amphibacillus_xylanus_NBRC_15112	4	YdiF, ARE1, Uup, YbiT
491915	Bacteria	no info	Firmicutes	Bacilli	Bacillales	Bacillaceae	Anoxybacillus	Anoxybacillus_flavithermus_WK1	1	YdiF
1212546	Bacteria	no info	Firmicutes	Bacilli	Bacillales	Bacillaceae	Anoxybacillus	Anoxybacillus_kamchatkensis_G10	1	YdiF
690871	Bacteria	no info	Firmicutes	Bacilli	Bacillales	Bacillaceae	Anoxybacillus	Anoxybacillus_sp._DT3-1	1	YdiF
1382358	Bacteria	no info	Firmicutes	Bacilli	Bacillales	Bacillaceae	Anoxybacillus	Anoxybacillus_tepidamans_PS2	2	ARE1, YdiF
444461	Bacteria	no info	Firmicutes	Bacilli	Bacillales	Bacillaceae	Bacillus	Bacillus_acidiproducens_DSM_23148	6	Uup, YbiT, YdiF, ARE2, ARE1, ARE1
1121085	Bacteria	no info	Firmicutes	Bacilli	Bacillales	Bacillaceae	Bacillus	Bacillus_aidingensis_DSM_18341	4	YbiT, ARE1, YdiF, Uup
1218173	Bacteria	no info	Firmicutes	Bacilli	Bacillales	Bacillaceae	Bacillus	Bacillus_alcalophilus_ATCC_27647	7	ARE1, Uup, ARE2, YdiF, YdiF, YfmM, YbiT
326423	Bacteria	no info	Firmicutes	Bacilli	Bacillales	Bacillaceae	Bacillus	Bacillus_amyloliquefaciens_subsp._plantarum_str._FZB42	6	ARE2, YdiF, Uup, YfmM, YbiT, YdiF
191218	Bacteria	no info	Firmicutes	Bacilli	Bacillales	Bacillaceae	Bacillus	Bacillus_anthracis_str._A2012	10	YfmM, YfmM, ARE3, YdiF, ARE1, Uup, YdiF, ARE2, ARE2, YbiT
189382	Bacteria	no info	Firmicutes	Bacilli	Bacillales	Bacillaceae	Bacillus	Bacillus_aquimaris	7	YdiF, YfmM, YdiF, ARE2, Uup, YbiT, YdiF
720555	Bacteria	no info	Firmicutes	Bacilli	Bacillales	Bacillaceae	Bacillus	Bacillus_atrophaeus_1942	6	ARE2, YdiF, Uup, YfmM, YbiT, YdiF
1121086	Bacteria	no info	Firmicutes	Bacilli	Bacillales	Bacillaceae	Bacillus	Bacillus_aurantiacus_DSM_18675	5	ARE1, YbiT, Uup, YfmM, YdiF
1131731	Bacteria	no info	Firmicutes	Bacilli	Bacillales	Bacillaceae	Bacillus	Bacillus_azotoformans_LMG_9581	6	Uup, ARE1, YbiT, ARE2, YfmM, YdiF
1117379	Bacteria	no info	Firmicutes	Bacilli	Bacillales	Bacillaceae	Bacillus	Bacillus_bataviensis_LMG_21833	5	YdiF, Uup, YbiT, ARE2, YfmM
1408424	Bacteria	no info	Firmicutes	Bacilli	Bacillales	Bacillaceae	Bacillus	Bacillus_bogoriensis_ATCC_BAA-922	5	YbiT, YfmM, YdiF, ARE2, Uup
649639	Bacteria	no info	Firmicutes	Bacilli	Bacillales	Bacillaceae	Bacillus	Bacillus_cellulosilyticus_DSM_2522	6	YdiF, ARE1, YfmM, Uup, YdiF, YbiT
526973	Bacteria	no info	Firmicutes	Bacilli	Bacillales	Bacillaceae	Bacillus	Bacillus_cereus_m1293	8	YfmM, ARE1, YbiT, ARE2, YdiF, YdiF, Uup, YfmM
1121087	Bacteria	no info	Firmicutes	Bacilli	Bacillales	Bacillaceae	Bacillus	Bacillus_chagannorensis_DSM_18086	4	YbiT, Uup, YdiF, ARE1
265729	Bacteria	no info	Firmicutes	Bacilli	Bacillales	Bacillaceae	Bacillus	Bacillus_cibi	7	YfmM, YdiF, YbiT, ARE2, YdiF, YdiF, Uup
66692	Bacteria	no info	Firmicutes	Bacilli	Bacillales	Bacillaceae	Bacillus	Bacillus_clausii_KSM-K16	5	YdiF, YdiF, Uup, YbiT, ARE1
345219	Bacteria	no info	Firmicutes	Bacilli	Bacillales	Bacillaceae	Bacillus	Bacillus_coagulans_36D1	2	YdiF, Uup
441769	Bacteria	no info	Firmicutes	Bacilli	Bacillales	Bacillaceae	Bacillus	Bacillus_coahuilensis_m4-4	2	YdiF, YfmM
315749	Bacteria	no info	Firmicutes	Bacilli	Bacillales	Bacillaceae	Bacillus	Bacillus_cytotoxicus_NVH_391-98	5	YdiF, ARE1, Uup, YbiT, YfmM
1196029	Bacteria	no info	Firmicutes	Bacilli	Bacillales	Bacillaceae	Bacillus	Bacillus_endophyticus_2102	5	YfmM, YdiF, YbiT, ARE2, Uup
1292043	Bacteria	no info	Firmicutes	Bacilli	Bacillales	Bacillaceae	Bacillus	Bacillus_flexus_27Col1.1E	5	YbiT, ARE1, Uup, YfmM, YdiF
1121090	Bacteria	no info	Firmicutes	Bacilli	Bacillales	Bacillaceae	Bacillus	Bacillus_fordii_DSM_16014	4	YbiT, ARE1, YdiF, Uup
574375	Bacteria	no info	Firmicutes	Bacilli	Bacillales	Bacillaceae	Bacillus	Bacillus_gaemokensis	8	ARE1, YfmM, Uup, YfmM, ARE3, YbiT, YdiF, YdiF
1121091	Bacteria	no info	Firmicutes	Bacilli	Bacillales	Bacillaceae	Fictibacillus	Bacillus_gelatini_DSM_15865	6	FAF1, ARE1, YdiF, YbiT, YfmM, Uup
935938	Bacteria	no info	Firmicutes	Bacilli	Bacillales	Bacillaceae	Bacillus	Bacillus_ginsengihumi_J57	5	ARE2, Uup, YbiT, YfmM, YdiF
272558	Bacteria	no info	Firmicutes	Bacilli	Bacillales	Bacillaceae	Bacillus	Bacillus_halodurans_C-125	3	YdiF, ARE1, YdiF
1458122	Bacteria	no info	Firmicutes	Bacilli	Bacillales	Bacillaceae	Bacillus	Bacillus_indicus_LMG_22858	7	YdiF, YfmM, ARE2, YbiT, YdiF, Uup, YdiF
1367477	Bacteria	no info	Firmicutes	Bacilli	Bacillales	Bacillaceae	Bacillus	Bacillus_infantis_NRRL_B-14911	6	YdiF, YfmM, ARE2, YdiF, YbiT, Uup
1224748	Bacteria	no info	Firmicutes	Bacilli	Bacillales	Bacillaceae	Bacillus	Bacillus_isronensis_B3W22	8	YfmM, Uup, YdiF, ARE3, ARE1, ARE1, YbiT, YdiF
1121092	Bacteria	no info	Firmicutes	Bacilli	Bacillales	Bacillaceae	Bacillus	Bacillus_kribbensis_DSM_17871	6	FAF1, YdiF, Uup, YbiT, YdiF, YfmM
279010	Bacteria	no info	Firmicutes	Bacilli	Bacillales	Bacillaceae	Bacillus	Bacillus_licheniformis_DSM_13_=_ATCC_14580	7	YdiF, Uup, YfmM, YdiF, YbiT, ARE2, YfmM
1196324	Bacteria	no info	Firmicutes	Bacilli	Bacillales	Bacillaceae	Fictibacillus	Bacillus_macauensis_ZFHKF-1	6	YbiT, Uup, YfmM, YdiF, ARE2, YdiF
1236954	Bacteria	no info	Firmicutes	Bacilli	Bacillales	Bacillaceae	Bacillus	Bacillus_mannanilyticus_JCM_10596	5	YdiF, YbiT, YfmM, Uup, YdiF
521377	Bacteria	no info	Firmicutes	Bacilli	Bacillales	Bacillaceae	Bacillus	Bacillus_marmarensis_genome_1.0	5	YbiT, ARE1, YfmM, YdiF, Uup
1211814	Bacteria	no info	Firmicutes	Bacilli	Bacillales	Bacillaceae	Bacillus	Bacillus_massilioanorexius_AP8	4	YbiT, Uup, YfmM, YdiF
1034347	Bacteria	no info	Firmicutes	Bacilli	Bacillales	Bacillaceae	Bacillus	Bacillus_massiliosenegalensis_JC6	5	YbiT, ARE1, ARE1, YfmM, YdiF
592022	Bacteria	no info	Firmicutes	Bacilli	Bacillales	Bacillaceae	Bacillus	Bacillus_megaterium_DSM_319	5	YdiF, YfmM, Uup, YbiT, ARE1
796606	Bacteria	no info	Firmicutes	Bacilli	Bacillales	Bacillaceae	Bacillus	Bacillus_methanolicus_MGA3	3	YdiF, YbiT, Uup
1281778	Bacteria	no info	Firmicutes	Bacilli	Bacillales	Bacillaceae	Bacillus	Bacillus_methylotrophicus_SK19.001	6	YfmM, YbiT, YdiF, ARE2, Uup, YdiF
1051501	Bacteria	no info	Firmicutes	Bacilli	Bacillales	Bacillaceae	Bacillus	Bacillus_mojavensis_RO-H-1	5	ARE2, YdiF, YfmM, YbiT, Uup
526997	Bacteria	no info	Firmicutes	Bacilli	Bacillales	Bacillaceae	Bacillus	Bacillus_mycoides_DSM_2048	8	Uup, YfmM, YbiT, YdiF, YfmM, YdiF, ARE2, ARE1
1202533	Bacteria	no info	Firmicutes	Bacilli	Bacillales	Bacillaceae	Bacillus	Bacillus_nealsonii_AAU1	7	YdiF, YfmM, ARE2, Uup, YbiT, YdiF, ARE1
1196031	Bacteria	no info	Firmicutes	Bacilli	Bacillales	Bacillaceae	Bacillus	Bacillus_oceanisediminis_2691	6	YfmM, Uup, YbiT, YdiF, ARE1, ARE2
1121093	Bacteria	no info	Firmicutes	Bacilli	Bacillales	Bacillaceae	Bacillus	Bacillus_panaciterrae_DSM_19096	6	YbiT, YfmM, Uup, YfmM, YdiF, ARE2
398511	Bacteria	no info	Firmicutes	Bacilli	Bacillales	Bacillaceae	Bacillus	Bacillus_pseudofirmus_OF4	4	YfmM, YdiF, Uup, YbiT
527000	Bacteria	no info	Firmicutes	Bacilli	Bacillales	Bacillaceae	Bacillus	Bacillus_pseudomycoides_DSM_12442	7	YfmM, YdiF, YdiF, YfmM, ARE1, Uup, YbiT
315750	Bacteria	no info	Firmicutes	Bacilli	Bacillales	Bacillaceae	Bacillus	Bacillus_pumilus_SAFR-032	5	YdiF, Uup, YfmM, YbiT, ARE1
1355022	Bacteria	no info	Firmicutes	Bacilli	Bacillales	Bacillaceae	Bacillus	Bacillus_safensis_VK	3	YdiF, YfmM, ARE1
1177185	Bacteria	no info	Firmicutes	Bacilli	Bacillales	Bacillaceae	Bacillus	Bacillus_siamensis_KCTC_13613	5	YbiT, Uup, YfmM, YdiF, ARE2
1274524	Bacteria	no info	Firmicutes	Bacilli	Bacillales	Bacillaceae	Bacillus	Bacillus_sonorensis_L12	7	YdiF, ARE2, YdiF, Uup, YfmM, YbiT, YfmM
1151120	Bacteria	no info	Firmicutes	Bacilli	Bacillales	Bacillaceae	Bacillus	Bacillus_sp._105MF	9	YbiT, ARE1, YfmM, ARE1, YfmM, YdiF, Uup, ARE3, YdiF
1236481	Bacteria	no info	Firmicutes	Bacilli	Bacillales	Bacillaceae	Bacillus	Bacillus_stratosphericus_LAMA_585	5	YdiF, YfmM, Uup, YbiT, ARE1
224308	Bacteria	no info	Firmicutes	Bacilli	Bacillales	Bacillaceae	Bacillus	Bacillus_subtilis_subsp._subtilis_str._168	5	ARE2, YdiF, Uup, YfmM, YbiT
1423686	Bacteria	no info	Firmicutes	Bacilli	Bacillales	Bacillaceae	Bacillus	Bacillus_tequilensis_KCTC_13622	5	ARE2, YfmM, Uup, YdiF, YbiT
281309	Bacteria	no info	Firmicutes	Bacilli	Bacillales	Bacillaceae	Bacillus	Bacillus_thuringiensis_serovar_konkukian_str._97-27	9	YdiF, YdiF, YfmM, Uup, ARE3, ARE2, YbiT, ARE1, YfmM
1415784	Bacteria	no info	Firmicutes	Bacilli	Bacillales	Bacillaceae	Bacillus	Bacillus_toyonensis_BCT-7112	7	YbiT, YfmM, ARE1, YfmM, YdiF, YdiF, Uup
1051502	Bacteria	no info	Firmicutes	Bacilli	Bacillales	Bacillaceae	Bacillus	Bacillus_vallismortis_DV1-F-3	5	YdiF, YbiT, YfmM, Uup, ARE2
1131730	Bacteria	no info	Firmicutes	Bacilli	Bacillales	Bacillaceae	Bacillus	Bacillus_vireti_LMG_21834	7	YdiF, ARE2, YfmM, Uup, YdiF, YbiT, YdiF
315730	Bacteria	no info	Firmicutes	Bacilli	Bacillales	Bacillaceae	Bacillus	Bacillus_weihenstephanensis_KBAB4	7	YdiF, YdiF, YfmM, Uup, ARE2, ARE1, YfmM
986075	Bacteria	no info	Firmicutes	Bacilli	Bacillales	Bacillaceae	Caldalkalibacillus	Caldalkalibacillus_thermarum_TA2.A1	1	YdiF
1121917	Bacteria	no info	Firmicutes	Bacilli	Bacillales	Bacillaceae	Caldibacillus	Caldibacillus_debilis_DSM_16016	2	ARE1, YdiF
1234664	Bacteria	no info	Firmicutes	Bacilli	Bacillales	Bacillaceae	Geobacillus	Geobacillus_caldoxylosilyticus_CIC9	2	Uup, YdiF
235909	Bacteria	no info	Firmicutes	Bacilli	Bacillales	Bacillaceae	Geobacillus	Geobacillus_kaustophilus_HTA426	1	YdiF
1095383	Bacteria	no info	Firmicutes	Bacilli	Bacillales	Bacillaceae	Geobacillus	Geobacillus_sp._A8	1	YdiF
1422	Bacteria	no info	Firmicutes	Bacilli	Bacillales	Bacillaceae	Geobacillus	Geobacillus_stearothermophilus	1	YdiF
1382357	Bacteria	no info	Firmicutes	Bacilli	Bacillales	Bacillaceae	Geobacillus	Geobacillus_subterraneus_PSS2	2	YdiF, ARE1
1444308	Bacteria	no info	Firmicutes	Bacilli	Bacillales	Bacillaceae	Geobacillus	Geobacillus_thermocatenulatus_GS-1	1	YdiF
420246	Bacteria	no info	Firmicutes	Bacilli	Bacillales	Bacillaceae	Geobacillus	Geobacillus_thermodenitrificans_NG80-2	2	YdiF, ARE1
634956	Bacteria	no info	Firmicutes	Bacilli	Bacillales	Bacillaceae	Geobacillus	Geobacillus_thermoglucosidasius_C56-YS93	1	YdiF
1111068	Bacteria	no info	Firmicutes	Bacilli	Bacillales	Bacillaceae	Geobacillus	Geobacillus_thermoleovorans_CCB_US3_UF5	1	YdiF
1382315	Bacteria	no info	Firmicutes	Bacilli	Bacillales	Bacillaceae	Geobacillus	Geobacillus_vulcani_PSS1	1	YdiF
1308866	Bacteria	no info	Firmicutes	Bacilli	Bacillales	Bacillaceae	Gracilibacillus	Gracilibacillus_halophilus_YIM-C55.5	3	Uup, YbiT, YdiF
1121929	Bacteria	no info	Firmicutes	Bacilli	Bacillales	Bacillaceae	Gracilibacillus	Gracilibacillus_lacisalsi_DSM_19029	5	ARE1, YdiF, YbiT, Uup, YdiF
1121936	Bacteria	no info	Firmicutes	Bacilli	Bacillales	Bacillaceae	Halalkalibacillus	Halalkalibacillus_halophilus_DSM_18494	6	YdiF, ARE1, ARE1, YdiF, ARE3, YbiT
866895	Bacteria	no info	Firmicutes	Bacilli	Bacillales	Bacillaceae	Halobacillus	Halobacillus_halophilus_DSM_2266	6	YdiF, YdiF, ARE1, YbiT, YfmM, Uup
1121938	Bacteria	no info	Firmicutes	Bacilli	Bacillales	Bacillaceae	Halobacillus	Halobacillus_kuroshimensis_DSM_18393	6	Uup, YbiT, YfmM, ARE3, YdiF, YdiF
1246484	Bacteria	no info	Firmicutes	Bacilli	Bacillales	Bacillaceae	Halobacillus	Halobacillus_sp._BAB-2008	6	YdiF, Uup, YdiF, ARE2, YfmM, YbiT
558169	Bacteria	no info	Firmicutes	Bacilli	Bacillales	Bacillaceae	Lentibacillus	Lentibacillus_jeotgali	5	ARE1, ARE1, YdiF, Uup, YbiT
1179224	Bacteria	no info	Firmicutes	Bacilli	Bacillales	Bacillaceae	Lysinibacillus	Lysinibacillus_boronitolerans_F1182	4	ARE3, YfmM, YbiT, Uup
714961	Bacteria	no info	Firmicutes	Bacilli	Bacillales	Bacillaceae	Lysinibacillus	Lysinibacillus_fusiformis_ZC1	8	YdiF, YfmM, Uup, ARE3, YbiT, ARE1, ARE2, YdiF
444177	Bacteria	no info	Firmicutes	Bacilli	Bacillales	Bacillaceae	Lysinibacillus	Lysinibacillus_sphaericus_C3-41	9	YdiF, YfmM, YdiF, YdiF, Uup, YbiT, ARE3, ARE2, ARE1
1122203	Bacteria	no info	Firmicutes	Bacilli	Bacillales	Bacillaceae	Marinococcus	Marinococcus_halotolerans_DSM_16375	3	YbiT, YdiF, Uup
221109	Bacteria	no info	Firmicutes	Bacilli	Bacillales	Bacillaceae	Oceanobacillus	Oceanobacillus_iheyensis_HTE831	6	YdiF, ARE1, YdiF, ARE1, Uup, YbiT
1238184	Bacteria	no info	Firmicutes	Bacilli	Bacillales	Bacillaceae	Oceanobacillus	Oceanobacillus_kimchii_X50	6	YdiF, ARE1, YdiF, ARE1, Uup, YbiT
981383	Bacteria	no info	Firmicutes	Bacilli	Bacillales	Bacillaceae	Ornithinibacillus	Ornithinibacillus_scapharcae_TW25	6	YdiF, Uup, YbiT, YdiF, YfmM, ARE1
1122940	Bacteria	no info	Firmicutes	Bacilli	Bacillales	Bacillaceae	Paucisalibacillus	Paucisalibacillus_globulus_DSM_18846	8	YfmM, ARE1, ARE1, YdiF, YbiT, YdiF, ARE1, Uup
1385510	Bacteria	no info	Firmicutes	Bacilli	Bacillales	Bacillaceae	Pontibacillus	Pontibacillus_halophilus_JSM_076056_=_DSM_19796	6	Uup, YbiT, YfmM, ARE1, ARE3, YdiF
1385511	Bacteria	no info	Firmicutes	Bacilli	Bacillales	Bacillaceae	Pontibacillus	Pontibacillus_marinus_BH030004_=_DSM_16465	6	YbiT, YfmM, YdiF, YdiF, Uup, ARE1
1230341	Bacteria	no info	Firmicutes	Bacilli	Bacillales	Bacillaceae	Salimicrobium	Salimicrobium_sp._MJ3	3	YbiT, Uup, YdiF
1123239	Bacteria	no info	Firmicutes	Bacilli	Bacillales	Bacillaceae	Salsuginibacillus	Salsuginibacillus_kocurii_DSM_18087	3	YbiT, Uup, YdiF
1401260	Bacteria	no info	Firmicutes	Bacilli	Bacillales	Bacillaceae	Sediminibacillus	Sediminibacillus_halophilus_NSP9.3	6	YbiT, ARE2, YdiF, YdiF, YfmM, Uup
1401258	Bacteria	no info	Firmicutes	Bacilli	Bacillales	Bacillaceae	Thalassobacillus	Thalassobacillus_devorans_MSP14	4	ARE1, YbiT, Uup, YdiF
698769	Bacteria	no info	Firmicutes	Bacilli	Bacillales	Bacillaceae	Virgibacillus	Virgibacillus_alimentarius	5	YbiT, Uup, ARE1, YbiT, YdiF
1196028	Bacteria	no info	Firmicutes	Bacilli	Bacillales	Bacillaceae	Virgibacillus	Virgibacillus_halodenitrificans_1806	6	YdiF, YfmM, YbiT, Uup, ARE2, YdiF
1354277	Bacteria	no info	Firmicutes	Bacilli	Bacillales	Bacillaceae	Virgibacillus	Virgibacillus_sp._CM-4	6	YdiF, YbiT, YfmM, Uup, YdiF, ARE1
1089548	Bacteria	no info	Firmicutes	Bacilli	Bacillales	Bacillales Family X. Incertae Sedis	Thermicanus	Thermicanus_aegyptius_DSM_12793	1	YdiF
1121126	Bacteria	no info	Firmicutes	Bacilli	Bacillales	Listeriaceae	Brochothrix	Brochothrix_thermosphacta_DSM_20171_=_FSL_F6-1036	5	ARE2, YbiT, YdiF, Uup, YdiF
1081736	Bacteria	no info	Firmicutes	Bacilli	Bacillales	Listeriaceae	Listeria	Listeria_fleischmannii_subsp._coloradonensis	6	YbiT, YdiF, ARE1, YdiF, Uup, YfmM
525367	Bacteria	no info	Firmicutes	Bacilli	Bacillales	Listeriaceae	Listeria	Listeria_grayi_DSM_20601	5	YbiT, YdiF, YdiF, Uup, ARE1
272626	Bacteria	no info	Firmicutes	Bacilli	Bacillales	Listeriaceae	Listeria	Listeria_innocua_Clip11262	5	ARE1, YbiT, Uup, YdiF, YdiF
881621	Bacteria	no info	Firmicutes	Bacilli	Bacillales	Listeriaceae	Listeria	Listeria_ivanovii_subsp._ivanovii_PAM_55	4	ARE1, YbiT, Uup, YdiF
265669	Bacteria	no info	Firmicutes	Bacilli	Bacillales	Listeriaceae	Listeria	Listeria_monocytogenes_serotype_4b_str._F2365	5	ARE1, YbiT, Uup, YdiF, YdiF
1637	Bacteria	no info	Firmicutes	Bacilli	Bacillales	Listeriaceae	no info	Listeria_seeligeri_serovar_1_2b_str._SLCC3954	5	ARE1, YbiT, Uup, YdiF, YdiF
386043	Bacteria	no info	Firmicutes	Bacilli	Bacillales	Listeriaceae	Listeria	Listeria_welshimeri_serovar_6b_str._SLCC5334	5	ARE1, YbiT, Uup, YdiF, YdiF
1397697	Bacteria	no info	Firmicutes	Bacilli	Bacillales	no info	Exiguobacterium	Exiguobacterium_acetylicum_DSM_20416	6	YbiT, FAF1, Uup, YdiF, YdiF, YfmM
1087448	Bacteria	no info	Firmicutes	Bacilli	Bacillales	no info	Exiguobacterium	Exiguobacterium_antarcticum_B7	5	FAF1, Uup, YdiF, YfmM, YbiT
1397694	Bacteria	no info	Firmicutes	Bacilli	Bacillales	no info	Exiguobacterium	Exiguobacterium_aurantiacum_DSM_6208	6	YbiT, YdiF, YfmM, YdiF, FAF1, Uup
1397696	Bacteria	no info	Firmicutes	Bacilli	Bacillales	no info	Exiguobacterium	Exiguobacterium_marinum_DSM_16307	6	YdiF, YfmM, YbiT, YdiF, FAF1, Uup
1397699	Bacteria	no info	Firmicutes	Bacilli	Bacillales	no info	Exiguobacterium	Exiguobacterium_oxidotolerans_JCM_12280	6	YdiF, YfmM, YbiT, FAF1, Uup, YdiF
1345023	Bacteria	no info	Firmicutes	Bacilli	Bacillales	no info	Exiguobacterium	Exiguobacterium_pavilionensis_RW-2	6	YdiF, YdiF, Uup, YbiT, YfmM, FAF1
262543	Bacteria	no info	Firmicutes	Bacilli	Bacillales	no info	Exiguobacterium	Exiguobacterium_sibiricum_255-15	6	FAF1, Uup, YdiF, YdiF, YfmM, YbiT
1315212	Bacteria	no info	Firmicutes	Bacilli	Bacillales	no info	Exiguobacterium	Exiguobacterium_sp._8-11-1	6	FAF1, YfmM, YbiT, YdiF, Uup, YdiF
1397693	Bacteria	no info	Firmicutes	Bacilli	Bacillales	no info	Exiguobacterium	Exiguobacterium_undae_DSM_14481	6	YbiT, YfmM, YdiF, YdiF, Uup, FAF1
1321820	Bacteria	no info	Firmicutes	Bacilli	Bacillales	no info	Gemella	Gemella_bergeriae_ATCC_700627	2	YdiF, YbiT
1121914	Bacteria	no info	Firmicutes	Bacilli	Bacillales	no info	Gemella	Gemella_cuniculi_DSM_15828	2	YdiF, YbiT
546270	Bacteria	no info	Firmicutes	Bacilli	Bacillales	no info	Gemella	Gemella_haemolysans_ATCC_10379	4	YdiF, YdiF, YbiT, ARE1
562982	Bacteria	no info	Firmicutes	Bacilli	Bacillales	no info	Gemella	Gemella_moribillum_M424	3	YbiT, YdiF, ARE1
562983	Bacteria	no info	Firmicutes	Bacilli	Bacillales	no info	Gemella	Gemella_sanguinis_M325	5	YdiF, YbiT, YbiT, ARE1, ARE1
649747	Bacteria	no info	Firmicutes	Bacilli	Bacillales	Paenibacillaceae	Aneurinibacillus	Aneurinibacillus_aneurinilyticus_ATCC_12856	6	ARE2, Uup, YfmM, YbiT, YdiF, YdiF
1121002	Bacteria	no info	Firmicutes	Bacilli	Bacillales	Paenibacillaceae	Aneurinibacillus	Aneurinibacillus_terranovensis_DSM_18919	4	Uup, YbiT, YdiF, YfmM
1246477	Bacteria	no info	Firmicutes	Bacilli	Bacillales	Paenibacillaceae	Brevibacillus	Brevibacillus_agri_BAB-2500	6	ARE3, YdiF, Uup, YbiT, YfmM, YdiF
1300222	Bacteria	no info	Firmicutes	Bacilli	Bacillales	Paenibacillaceae	Brevibacillus	Brevibacillus_borstelensis_AK1	7	YfmM, YbiT, Uup, ARE1, YdiF, YdiF, ARE3
358681	Bacteria	no info	Firmicutes	Bacilli	Bacillales	Paenibacillaceae	Brevibacillus	Brevibacillus_brevis_NBRC_100599	6	YdiF, Uup, YbiT, ARE3, YfmM, YdiF
1042163	Bacteria	no info	Firmicutes	Bacilli	Bacillales	Paenibacillaceae	Brevibacillus	Brevibacillus_laterosporus_LMG_15441	8	YdiF, YfmM, YfmM, ARE3, YbiT, ARE3, Uup, YdiF
1118054	Bacteria	no info	Firmicutes	Bacilli	Bacillales	Paenibacillaceae	Brevibacillus	Brevibacillus_massiliensis	5	YfmM, YbiT, ARE1, Uup, YdiF
1408254	Bacteria	no info	Firmicutes	Bacilli	Bacillales	Paenibacillaceae	Brevibacillus	Brevibacillus_panacihumi_W25	6	YbiT, Uup, YdiF, YfmM, ARE3, YdiF
1144308	Bacteria	no info	Firmicutes	Bacilli	Bacillales	Paenibacillaceae	Brevibacillus	Brevibacillus_sp._BC25	7	YfmM, YdiF, YdiF, ARE3, SAF1, YbiT, Uup
1346613	Bacteria	no info	Firmicutes	Bacilli	Bacillales	Paenibacillaceae	Brevibacillus	Brevibacillus_thermoruber_423	7	Uup, YdiF, ARE3, ARE1, YfmM, YbiT, YdiF
1121346	Bacteria	no info	Firmicutes	Bacilli	Bacillales	Paenibacillaceae	Cohnella	Cohnella_laeviribosi_DSM_21336	3	YdiF, YbiT, ARE3
979226	Bacteria	no info	Firmicutes	Bacilli	Bacillales	Paenibacillaceae	Cohnella	Cohnella_panacarvi_Gsoil_349	5	YfmM, ARE3, Uup, YbiT, YdiF
1121347	Bacteria	no info	Firmicutes	Bacilli	Bacillales	Paenibacillaceae	Cohnella	Cohnella_thermotolerans_DSM_17683	5	YfmM, YdiF, Uup, YbiT, ARE3
1122915	Bacteria	no info	Firmicutes	Bacilli	Bacillales	Paenibacillaceae	Paenibacillus	Paenibacillus_alginolyticus_DSM_5050	9	YdiF, YfmM, YbiT, Uup, YfmM, ARE3, YdiF, BAF1, FAF1
1206781	Bacteria	no info	Firmicutes	Bacilli	Bacillales	Paenibacillaceae	Paenibacillus	Paenibacillus_alvei_DSM_29	10	YdiF, YfmM, YdiF, Uup, ARE2, ARE3, ARE3, YfmM, ARE1, ARE1
1122916	Bacteria	no info	Firmicutes	Bacilli	Bacillales	Paenibacillaceae	Paenibacillus	Paenibacillus_assamensis_DSM_18201	8	YdiF, YbiT, YdiF, FAF2, Uup, YdiF, YfmM, ARE1
1333534	Bacteria	no info	Firmicutes	Bacilli	Bacillales	Paenibacillaceae	Paenibacillus	Paenibacillus_azotofixans_ATCC_35681	7	YdiF, YbiT, YfmM, ARE3, YdiF, Uup, FAF1
1235795	Bacteria	no info	Firmicutes	Bacilli	Bacillales	Paenibacillaceae	Paenibacillus	Paenibacillus_barengoltzii_G22	7	YbiT, YfmM, ARE3, YfmM, Uup, YdiF, YdiF
717606	Bacteria	no info	Firmicutes	Bacilli	Bacillales	Paenibacillaceae	Paenibacillus	Paenibacillus_curdlanolyticus_YK9	7	YfmM, ARE3, YdiF, YbiT, FAF2, Uup, BAF1
1122917	Bacteria	no info	Firmicutes	Bacilli	Bacillales	Paenibacillaceae	Paenibacillus	Paenibacillus_daejeonensis_DSM_15491	9	ARE3, FAF2, BAF1, YfmM, Uup, YbiT, YdiF, ARE1, YfmM
1131935	Bacteria	no info	Firmicutes	Bacilli	Bacillales	Paenibacillaceae	Paenibacillus	Paenibacillus_dendritiformis_C454	8	YdiF, ARE1, YfmM, YfmM, YdiF, YbiT, ARE3, FAF1
1444314	Bacteria	no info	Firmicutes	Bacilli	Bacillales	Paenibacillaceae	Paenibacillus	Paenibacillus_ehimensis_A2	9	YfmM, Uup, YbiT, YfmM, ARE1, FAF1, YdiF, ARE3, YdiF
1007103	Bacteria	no info	Firmicutes	Bacilli	Bacillales	Paenibacillaceae	Paenibacillus	Paenibacillus_elgii_B69	11	YbiT, Uup, YfmM, YdiF, FAF1, ARE3, YfmM, YdiF, ARE1, FAF2, BAF1
1122918	Bacteria	no info	Firmicutes	Bacilli	Bacillales	Paenibacillaceae	Paenibacillus	Paenibacillus_fonticola_DSM_21315	6	FAF1, YdiF, YbiT, YdiF, YfmM, Uup
1333861	Bacteria	no info	Firmicutes	Bacilli	Bacillales	Paenibacillaceae	Paenibacillus	Paenibacillus_forsythiae_T98	8	ARE1, YbiT, Uup, YfmM, FAF1, YdiF, YdiF, ARE3
1122919	Bacteria	no info	Firmicutes	Bacilli	Bacillales	Paenibacillaceae	Paenibacillus	Paenibacillus_ginsengihumi_DSM_21568	6	YfmM, FAF1, YbiT, Uup, YdiF, YdiF
1333858	Bacteria	no info	Firmicutes	Bacilli	Bacillales	Paenibacillaceae	Paenibacillus	Paenibacillus_graminis_RSA19	9	ARE3, YdiF, Uup, YfmM, FAF2, FAF1, YfmM, YdiF, YbiT
1122920	Bacteria	no info	Firmicutes	Bacilli	Bacillales	Paenibacillaceae	Paenibacillus	Paenibacillus_harenae_DSM_16969	8	FAF1, ARE3, YdiF, YfmM, YfmM, YdiF, Uup, YbiT
743719	Bacteria	no info	Firmicutes	Bacilli	Bacillales	Paenibacillaceae	Paenibacillus	Paenibacillus_lactis_154	8	FAF1, Uup, ARE1, YdiF, YfmM, ARE3, YbiT, YdiF
697284	Bacteria	no info	Firmicutes	Bacilli	Bacillales	Paenibacillaceae	Paenibacillus	Paenibacillus_larvae_subsp._larvae_DSM_25430	5	YdiF, YbiT, Uup, YfmM, ARE3
1122921	Bacteria	no info	Firmicutes	Bacilli	Bacillales	Paenibacillaceae	Paenibacillus	Paenibacillus_massiliensis_2301065_=_DSM_16942	7	FAF2, YdiF, Uup, YdiF, FAF1, YfmM, YbiT
1036673	Bacteria	no info	Firmicutes	Bacilli	Bacillales	Paenibacillaceae	Paenibacillus	Paenibacillus_mucilaginosus_KNP414	7	YdiF, YfmM, BAF1, Uup, YbiT, ARE3, ARE1
1122922	Bacteria	no info	Firmicutes	Bacilli	Bacillales	Paenibacillaceae	Paenibacillus	Paenibacillus_panacisoli_DSM_21345	8	YfmM, FAF1, YdiF, YbiT, ARE3, YdiF, FAF2, Uup
1122923	Bacteria	no info	Firmicutes	Bacilli	Bacillales	Paenibacillaceae	Paenibacillus	Paenibacillus_pasadenensis_DSM_19293	6	YfmM, YbiT, Uup, BAF1, YdiF, ARE3
1087481	Bacteria	no info	Firmicutes	Bacilli	Bacillales	Paenibacillaceae	Paenibacillus	Paenibacillus_peoriae_KCTC_3763	6	YbiT, YfmM, YdiF, Uup, YdiF, FAF1
1122924	Bacteria	no info	Firmicutes	Bacilli	Bacillales	Paenibacillaceae	Paenibacillus	Paenibacillus_pinihumi_DSM_23905	8	YfmM, YdiF, Uup, YbiT, YdiF, ARE3, FAF2, BAF1
349520	Bacteria	no info	Firmicutes	Bacilli	Bacillales	Paenibacillaceae	Paenibacillus	Paenibacillus_polymyxa_E681	6	YdiF, FAF1, Uup, YfmM, YbiT, YdiF
1212764	Bacteria	no info	Firmicutes	Bacilli	Bacillales	Paenibacillaceae	Paenibacillus	Paenibacillus_popilliae_ATCC_14706	4	YfmM, YdiF, YbiT, Uup
1122925	Bacteria	no info	Firmicutes	Bacilli	Bacillales	Paenibacillaceae	Paenibacillus	Paenibacillus_sanguinis_2301083_=_DSM_16941	7	YdiF, Uup, YdiF, YfmM, ARE3, ARE2, YbiT
1333846	Bacteria	no info	Firmicutes	Bacilli	Bacillales	Paenibacillaceae	Paenibacillus	Paenibacillus_sp._1-18	6	Uup, YfmM, YdiF, YbiT, YdiF, ARE3
1122926	Bacteria	no info	Firmicutes	Bacilli	Bacillales	Paenibacillaceae	Paenibacillus	Paenibacillus_taiwanensis_DSM_18679	6	FAF2, YdiF, YbiT, YdiF, Uup, YfmM
985665	Bacteria	no info	Firmicutes	Bacilli	Bacillales	Paenibacillaceae	Paenibacillus	Paenibacillus_terrae_HPL-003	6	YbiT, YdiF, YdiF, Uup, YfmM, ARE3
1122927	Bacteria	no info	Firmicutes	Bacilli	Bacillales	Paenibacillaceae	Paenibacillus	Paenibacillus_terrigena_DSM_21567	11	FAF2, YfmM, YfmM, Uup, YdiF, YbiT, YdiF, YdiF, FAF1, ARE3, YfmM
715225	Bacteria	no info	Firmicutes	Bacilli	Bacillales	Paenibacillaceae	Paenibacillus	Paenibacillus_vortex_V453	7	YdiF, YfmM, ARE3, Uup, FAF1, YdiF, YbiT
1333860	Bacteria	no info	Firmicutes	Bacilli	Bacillales	Paenibacillaceae	Paenibacillus	Paenibacillus_zanthoxyli_JH29	7	YdiF, Uup, YbiT, ARE3, YfmM, YdiF, FAF1
1123226	Bacteria	no info	Firmicutes	Bacilli	Bacillales	Paenibacillaceae	Saccharibacillus	Saccharibacillus_kuerlensis_DSM_22868	7	Uup, FAF1, YdiF, YfmM, YdiF, FAF2, YbiT
717605	Bacteria	no info	Firmicutes	Bacilli	Bacillales	Paenibacillaceae	Thermobacillus	Thermobacillus_composti_KWC4	3	ARE1, YdiF, YbiT
1235279	Bacteria	no info	Firmicutes	Bacilli	Bacillales	Planococcaceae	Bhargavaea	Bhargavaea_cecembensis_DSE10	4	YbiT, Uup, ARE2, YdiF
1334046	Bacteria	no info	Firmicutes	Bacilli	Bacillales	Planococcaceae	Kurthia	Kurthia_huakuii_LAM0618	6	YfmM, YdiF, ARE2, Uup, YbiT, YdiF
1078085	Bacteria	no info	Firmicutes	Bacilli	Bacillales	Planococcaceae	Paenisporosarcina	Paenisporosarcina_sp._HGH0030	6	YbiT, Uup, YfmM, YdiF, YdiF, ARE2
1185653	Bacteria	no info	Firmicutes	Bacilli	Bacillales	Planococcaceae	Planococcus	Planococcus_antarcticus_DSM_14505	6	ARE2, YfmM, YdiF, YbiT, YdiF, Uup
933115	Bacteria	no info	Firmicutes	Bacilli	Bacillales	Planococcaceae	Planococcus	Planococcus_donghaensis_MPA1U2	5	YbiT, YdiF, YfmM, Uup, Uup
1005941	Bacteria	no info	Firmicutes	Bacilli	Bacillales	Planococcaceae	Planococcus	Planococcus_halocryophilus_Or1	3	YdiF, YbiT, YdiF
1541197	Bacteria	no info	Firmicutes	Bacilli	Bacillales	Planococcaceae	Planococcus	Planococcus_sp._CAU13	8	YfmM, Uup, YdiF, YfmM, YbiT, YbiT, ARE2, YdiF
1002809	Bacteria	no info	Firmicutes	Bacilli	Bacillales	Planococcaceae	Solibacillus	Solibacillus_silvestris_StLB046	7	YdiF, YbiT, ARE1, Uup, YdiF, ARE3, YfmM
1027292	Bacteria	no info	Firmicutes	Bacilli	Bacillales	Planococcaceae	Sporosarcina	Sporosarcina_newyorkensis_2681	6	YbiT, YdiF, YfmM, ARE2, Uup, ARE1
1415631	Bacteria	no info	Firmicutes	Bacilli	Bacillales	Planococcaceae	Sporosarcina	Sporosarcina_pasteurii_NCIM_2477	5	Uup, YfmM, YdiF, ARE2, YbiT
1382305	Bacteria	no info	Firmicutes	Bacilli	Bacillales	Planococcaceae	Sporosarcina	Sporosarcina_sp._D27	5	YdiF, Uup, ARE2, YbiT, YfmM
1123290	Bacteria	no info	Firmicutes	Bacilli	Bacillales	Planococcaceae	Sporosarcina	Sporosarcina_ureae_DSM_2281	5	Uup, YbiT, YfmM, ARE1, YdiF
1160707	Bacteria	no info	Firmicutes	Bacilli	Bacillales	Planococcaceae	Ureibacillus	Ureibacillus_thermosphaericus_str._Thermo-BF	4	YbiT, Uup, YdiF, ARE1
1386	Bacteria	no info	Firmicutes	Bacilli	Bacillales	Sporolactobacillaceae	no info	[Bacillus]_selenitireducens_MLS10	2	YdiF, YbiT
1069536	Bacteria	no info	Firmicutes	Bacilli	Bacillales	Sporolactobacillaceae	Sporolactobacillus	Sporolactobacillus_inulinus_CASD	5	YfmM, YdiF, Uup, YdiF, ARE1
1395513	Bacteria	no info	Firmicutes	Bacilli	Bacillales	Sporolactobacillaceae	Sporolactobacillus	Sporolactobacillus_laevolacticus_DSM_442	5	YdiF, YfmM, Uup, ARE1, YdiF
1449983	Bacteria	no info	Firmicutes	Bacilli	Bacillales	Sporolactobacillaceae	Sporolactobacillus	Sporolactobacillus_terrae_HKM-1	4	Uup, YfmM, ARE1, YdiF
1123284	Bacteria	no info	Firmicutes	Bacilli	Bacillales	Sporolactobacillaceae	Sporolactobacillus	Sporolactobacillus_vineae_DSM_21990_=_SL153	4	Uup, YfmM, YdiF, ARE3
1123405	Bacteria	no info	Firmicutes	Bacilli	Bacillales	Sporolactobacillaceae	Tuberibacillus	Tuberibacillus_calidus_DSM_17572	3	YdiF, YfmM, ARE1
1122128	Bacteria	no info	Firmicutes	Bacilli	Bacillales	Staphylococcaceae	Jeotgalicoccus	Jeotgalicoccus_marinus_DSM_19772	4	YbiT, ARE1, YdiF, ARE1
1122129	Bacteria	no info	Firmicutes	Bacilli	Bacillales	Staphylococcaceae	Jeotgalicoccus	Jeotgalicoccus_psychrophilus_DSM_19085	4	ARE1, YdiF, YbiT, ARE1
458233	Bacteria	no info	Firmicutes	Bacilli	Bacillales	Staphylococcaceae	Macrococcus	Macrococcus_caseolyticus_JCSC5402	5	Uup, ARE1, YbiT, ARE1, YdiF
1123230	Bacteria	no info	Firmicutes	Bacilli	Bacillales	Staphylococcaceae	Salinicoccus	Salinicoccus_albus_DSM_19776	2	YdiF, YbiT
1235755	Bacteria	no info	Firmicutes	Bacilli	Bacillales	Staphylococcaceae	Salinicoccus	Salinicoccus_carnicancri_Crm	4	YbiT, ARE1, ARE1, YdiF
1123233	Bacteria	no info	Firmicutes	Bacilli	Bacillales	Staphylococcaceae	Salinicoccus	Salinicoccus_luteus_DSM_17002	3	YbiT, YdiF, ARE1
1212545	Bacteria	no info	Firmicutes	Bacilli	Bacillales	Staphylococcaceae	Staphylococcus	Staphylococcus_arlettae_CVD059	5	Uup, YdiF, ARE1, ARE6, YbiT
273036	Bacteria	no info	Firmicutes	Bacilli	Bacillales	Staphylococcaceae	Staphylococcus	Staphylococcus_aureus_RF122	3	Uup, YbiT, YdiF
553212	Bacteria	no info	Firmicutes	Bacilli	Bacillales	Staphylococcaceae	Staphylococcus	Staphylococcus_capitis_SK14	3	Uup, YbiT, YdiF
1279	Bacteria	no info	Firmicutes	Bacilli	Bacillales	Staphylococcaceae	Staphylococcus	Staphylococcus_caprae_M23864:W1	3	Uup, YbiT, YdiF
396513	Bacteria	no info	Firmicutes	Bacilli	Bacillales	Staphylococcaceae	Staphylococcus	Staphylococcus_carnosus_subsp._carnosus_TM300	4	ARE1, Uup, YbiT, YdiF
1141105	Bacteria	no info	Firmicutes	Bacilli	Bacillales	Staphylococcaceae	Staphylococcus	Staphylococcus_delphini_8086	3	YbiT, Uup, YdiF
176280	Bacteria	no info	Firmicutes	Bacilli	Bacillales	Staphylococcaceae	Staphylococcus	Staphylococcus_epidermidis_ATCC_12228	3	Uup, YbiT, YdiF
1159488	Bacteria	no info	Firmicutes	Bacilli	Bacillales	Staphylococcaceae	Staphylococcus	Staphylococcus_equorum_subsp._equorum_Mu2	4	YbiT, YdiF, Uup, ARE6
279808	Bacteria	no info	Firmicutes	Bacilli	Bacillales	Staphylococcaceae	Staphylococcus	Staphylococcus_haemolyticus_JCSC1435	5	YdiF, YbiT, Uup, ARE1, YdiF
629742	Bacteria	no info	Firmicutes	Bacilli	Bacillales	Staphylococcaceae	Staphylococcus	Staphylococcus_hominis_SK119	5	ARE1, YdiF, Uup, ARE1, YbiT
1141106	Bacteria	no info	Firmicutes	Bacilli	Bacillales	Staphylococcaceae	Staphylococcus	Staphylococcus_intermedius_NCTC_11048	3	YdiF, YbiT, Uup
1179226	Bacteria	no info	Firmicutes	Bacilli	Bacillales	Staphylococcaceae	Staphylococcus	Staphylococcus_lentus_F1142	5	ARE6, YbiT, YdiF, Uup, YdiF
698737	Bacteria	no info	Firmicutes	Bacilli	Bacillales	Staphylococcaceae	Staphylococcus	Staphylococcus_lugdunensis_HKU09-01	4	YdiF, YdiF, YbiT, Uup
1189613	Bacteria	no info	Firmicutes	Bacilli	Bacillales	Staphylococcaceae	Staphylococcus	Staphylococcus_massiliensis_CCUG_55927	3	YbiT, YdiF, Uup
1276282	Bacteria	no info	Firmicutes	Bacilli	Bacillales	Staphylococcaceae	Staphylococcus	Staphylococcus_pasteuri_SP1	3	YdiF, Uup, YbiT
904314	Bacteria	no info	Firmicutes	Bacilli	Bacillales	Staphylococcaceae	Staphylococcus	Staphylococcus_pettenkoferi_VCU012	4	ARE1, YdiF, Uup, YbiT
937773	Bacteria	no info	Firmicutes	Bacilli	Bacillales	Staphylococcaceae	Staphylococcus	Staphylococcus_pseudintermedius_HKU10-03	5	ARE3, Uup, YbiT, YdiF, YdiF
342451	Bacteria	no info	Firmicutes	Bacilli	Bacillales	Staphylococcaceae	Staphylococcus	Staphylococcus_saprophyticus_subsp._saprophyticus_ATCC_15305	4	YdiF, ARE6, YbiT, Uup
1232666	Bacteria	no info	Firmicutes	Bacilli	Bacillales	Staphylococcaceae	Staphylococcus	Staphylococcus_sciuri_subsp._sciuri_Z8	5	ARE6, YdiF, Uup, YbiT, YdiF
911238	Bacteria	no info	Firmicutes	Bacilli	Bacillales	Staphylococcaceae	Staphylococcus	Staphylococcus_simiae_CCM_7213	3	Uup, YdiF, YbiT
883166	Bacteria	no info	Firmicutes	Bacilli	Bacillales	Staphylococcaceae	Staphylococcus	Staphylococcus_simulans_ACS-120-V-Sch1	3	YbiT, Uup, YdiF
861530	Bacteria	no info	Firmicutes	Bacilli	Bacillales	Staphylococcaceae	Staphylococcus	Staphylococcus_sp._AL1	4	YbiT, ARE6, Uup, YdiF
1167632	Bacteria	no info	Firmicutes	Bacilli	Bacillales	Staphylococcaceae	Staphylococcus	Staphylococcus_vitulinus_F1028	4	ARE6, YbiT, YdiF, Uup
596319	Bacteria	no info	Firmicutes	Bacilli	Bacillales	Staphylococcaceae	Staphylococcus	Staphylococcus_warneri_L37603	3	Uup, YbiT, YdiF
1262650	Bacteria	no info	Firmicutes	Bacilli	Bacillales	Staphylococcaceae	Staphylococcus	Staphylococcus_xylosus_NJ	4	Uup, YdiF, YbiT, ARE6
997346	Bacteria	no info	Firmicutes	Bacilli	Bacillales	Thermoactinomycetaceae	Desmospora	Desmospora_sp._8437	5	YbiT, YdiF, YdiF, FAF1, YfmM
1341151	Bacteria	no info	Firmicutes	Bacilli	Bacillales	Thermoactinomycetaceae	Laceyella	Laceyella_sacchari_1-1	3	ARE1, YfmM, YdiF
1123252	Bacteria	no info	Firmicutes	Bacilli	Bacillales	Thermoactinomycetaceae	Shimazuella	Shimazuella_kribbensis_DSM_45090	4	ARE3, YbiT, YfmM, ARE1
1329516	Bacteria	no info	Firmicutes	Bacilli	Bacillales	Thermoactinomycetaceae	Thermoactinomyces	Thermoactinomyces_daqus	2	ARE1, YdiF
866775	Bacteria	no info	Firmicutes	Bacilli	Lactobacillales	Aerococcaceae	Aerococcus	Aerococcus_urinae_ACS-120-V-Col10a	4	Uup, YbiT, YdiF, ARE1
1120952	Bacteria	no info	Firmicutes	Bacilli	Lactobacillales	Aerococcaceae	Aerococcus	Aerococcus_urinaeequi_DSM_20341	3	YbiT, YdiF, Uup
655812	Bacteria	no info	Firmicutes	Bacilli	Lactobacillales	Aerococcaceae	Aerococcus	Aerococcus_viridans_ATCC_11563	4	Uup, SAF1, YbiT, YdiF
908337	Bacteria	no info	Firmicutes	Bacilli	Lactobacillales	Aerococcaceae	Eremococcus	Eremococcus_coleocola_ACS-139-V-Col8	5	YbiT, Uup, YfmM, ARE1, YdiF
883111	Bacteria	no info	Firmicutes	Bacilli	Lactobacillales	Aerococcaceae	Facklamia	Facklamia_hominis_CCUG_36813	5	Uup, ARE1, YdiF, YbiT, SAF1
883112	Bacteria	no info	Firmicutes	Bacilli	Lactobacillales	Aerococcaceae	Facklamia	Facklamia_ignava_CCUG_37419	4	YbiT, Uup, YdiF, SAF1
883113	Bacteria	no info	Firmicutes	Bacilli	Lactobacillales	Aerococcaceae	Facklamia	Facklamia_languida_CCUG_37842	4	YdiF, YbiT, ARE1, Uup
1408438	Bacteria	no info	Firmicutes	Bacilli	Lactobacillales	Aerococcaceae	Facklamia	Facklamia_sourekii_ATCC_700629	3	YbiT, YdiF, Uup
1120978	Bacteria	no info	Firmicutes	Bacilli	Lactobacillales	Carnobacteriaceae	Allofustis	Allofustis_seminis_DSM_15817	3	Uup, YdiF, ARE3
883081	Bacteria	no info	Firmicutes	Bacilli	Lactobacillales	Carnobacteriaceae	Alloiococcus	Alloiococcus_otitis_ATCC_51267	4	Uup, ARE1, YdiF, ARE1
1336234	Bacteria	no info	Firmicutes	Bacilli	Lactobacillales	Carnobacteriaceae	Atopobacter	Atopobacter_phocae_ATCC_BAA-285	3	Uup, YbiT, YdiF
1121024	Bacteria	no info	Firmicutes	Bacilli	Lactobacillales	Carnobacteriaceae	Atopococcus	Atopococcus_tabaci_DSM_17538	4	Uup, ARE1, YdiF, ARE1
545534	Bacteria	no info	Firmicutes	Bacilli	Lactobacillales	Carnobacteriaceae	Carnobacterium	Carnobacterium_jeotgali	3	SAF1, Uup, YdiF
1087479	Bacteria	no info	Firmicutes	Bacilli	Lactobacillales	Carnobacteriaceae	Carnobacterium	Carnobacterium_maltaromaticum_ATCC_35586	6	YbiT, YfmM, YdiF, YdiF, Uup, ARE1
208596	Bacteria	no info	Firmicutes	Bacilli	Lactobacillales	Carnobacteriaceae	Carnobacterium	Carnobacterium_sp._17-4	5	YdiF, Uup, YdiF, SAF1, YbiT
883103	Bacteria	no info	Firmicutes	Bacilli	Lactobacillales	Carnobacteriaceae	Dolosigranulum	Dolosigranulum_pigrum_ATCC_51524	4	YdiF, ARE1, Uup, YdiF
638301	Bacteria	no info	Firmicutes	Bacilli	Lactobacillales	Carnobacteriaceae	Granulicatella	Granulicatella_adiacens_ATCC_49175	5	Uup, YbiT, ARE3, YfmM, YdiF
626369	Bacteria	no info	Firmicutes	Bacilli	Lactobacillales	Carnobacteriaceae	Granulicatella	Granulicatella_elegans_ATCC_700633	5	Uup, ARE1, YbiT, ARE3, YdiF
1122143	Bacteria	no info	Firmicutes	Bacilli	Lactobacillales	Carnobacteriaceae	Lacticigenium	Lacticigenium_naphtae_DSM_19658	3	YbiT, Uup, YdiF
1121105	Bacteria	no info	Firmicutes	Bacilli	Lactobacillales	Enterococcaceae	Bavariicoccus	Bavariicoccus_seileri_DSM_19936	6	YdiF, YbiT, YdiF, ARE3, Uup, YfmM
300418	Bacteria	no info	Firmicutes	Bacilli	Lactobacillales	Enterococcaceae	no info	Catellicoccus_marimammalium_M35_04_3	3	YdiF, Uup, YbiT
1158606	Bacteria	no info	Firmicutes	Bacilli	Lactobacillales	Enterococcaceae	Enterococcus	Enterococcus_asini_ATCC_700915	7	YdiF, YfmM, YdiF, Uup, ARE3, ARE1, YbiT
1140002	Bacteria	no info	Firmicutes	Bacilli	Lactobacillales	Enterococcaceae	Enterococcus	Enterococcus_avium_ATCC_14025	6	YfmM, ARE3, YbiT, Uup, YdiF, ARE3
1158612	Bacteria	no info	Firmicutes	Bacilli	Lactobacillales	Enterococcaceae	Enterococcus	Enterococcus_caccae_ATCC_BAA-1240	7	YbiT, YdiF, YfmM, YfmM, Uup, ARE3, YdiF
565652	Bacteria	no info	Firmicutes	Bacilli	Lactobacillales	Enterococcaceae	Enterococcus	Enterococcus_casseliflavus_EC30	7	ARE1, YfmM, YbiT, YdiF, ARE3, YdiF, Uup
1121864	Bacteria	no info	Firmicutes	Bacilli	Lactobacillales	Enterococcaceae	Enterococcus	Enterococcus_cecorum_DSM_20682_=_ATCC_43198	5	Uup, YbiT, YdiF, Uup, ARE3
1121865	Bacteria	no info	Firmicutes	Bacilli	Lactobacillales	Enterococcaceae	Enterococcus	Enterococcus_columbae_DSM_7374_=_ATCC_51263	4	YdiF, Uup, ARE3, YbiT
1139219	Bacteria	no info	Firmicutes	Bacilli	Lactobacillales	Enterococcaceae	Enterococcus	Enterococcus_dispar_ATCC_51266	5	YdiF, YfmM, Uup, ARE3, YbiT
883162	Bacteria	no info	Firmicutes	Bacilli	Lactobacillales	Enterococcaceae	Enterococcus	Enterococcus_durans_FB129-CNAB-4	7	YdiF, ARE1, YdiF, YbiT, Uup, YfmM, ARE3
226185	Bacteria	no info	Firmicutes	Bacilli	Lactobacillales	Enterococcaceae	Enterococcus	Enterococcus_faecalis_V583	6	YbiT, ARE1, Uup, YfmM, YdiF, ARE3
749523	Bacteria	no info	Firmicutes	Bacilli	Lactobacillales	Enterococcaceae	Enterococcus	Enterococcus_faecium_TX0133a04	7	YdiF, ARE1, YdiF, YbiT, Uup, ARE3, YfmM
1353	Bacteria	no info	Firmicutes	Bacilli	Lactobacillales	Enterococcaceae	Enterococcus	Enterococcus_gallinarum	6	YbiT, YdiF, YfmM, Uup, ARE3, YdiF
1158614	Bacteria	no info	Firmicutes	Bacilli	Lactobacillales	Enterococcaceae	Enterococcus	Enterococcus_gilvus_ATCC_BAA-350	7	YfmM, YdiF, ARE3, Uup, ARE1, YdiF, YbiT
1158608	Bacteria	no info	Firmicutes	Bacilli	Lactobacillales	Enterococcaceae	Enterococcus	Enterococcus_haemoperoxidus_ATCC_BAA-382	7	ARE3, Uup, YbiT, YfmM, YdiF, YfmM, YdiF
768486	Bacteria	no info	Firmicutes	Bacilli	Lactobacillales	Enterococcaceae	Enterococcus	Enterococcus_hirae_ATCC_9790	4	YdiF, YfmM, YbiT, Uup
888064	Bacteria	no info	Firmicutes	Bacilli	Lactobacillales	Enterococcaceae	Enterococcus	Enterococcus_italicus_DSM_15952	5	YfmM, YbiT, Uup, YdiF, ARE3
1158601	Bacteria	no info	Firmicutes	Bacilli	Lactobacillales	Enterococcaceae	Enterococcus	Enterococcus_malodoratus_ATCC_43197	7	Uup, YdiF, ARE3, YdiF, ARE3, YfmM, YbiT
1158609	Bacteria	no info	Firmicutes	Bacilli	Lactobacillales	Enterococcaceae	Enterococcus	Enterococcus_moraviensis_ATCC_BAA-383	7	YfmM, YdiF, YfmM, Uup, ARE3, YdiF, YbiT
1072576	Bacteria	no info	Firmicutes	Bacilli	Lactobacillales	Enterococcaceae	Enterococcus	Enterococcus_mundtii_crl1656	6	YdiF, ARE3, YdiF, ARE1, Uup, YbiT
1158607	Bacteria	no info	Firmicutes	Bacilli	Lactobacillales	Enterococcaceae	Enterococcus	Enterococcus_pallens_ATCC_BAA-351	7	ARE1, YdiF, ARE3, ARE3, YfmM, YbiT, Uup
1158610	Bacteria	no info	Firmicutes	Bacilli	Lactobacillales	Enterococcaceae	Enterococcus	Enterococcus_phoeniculicola_ATCC_BAA-412	8	YbiT, ARE3, YdiF, Uup, YfmM, YdiF, ARE3, YfmM
1158602	Bacteria	no info	Firmicutes	Bacilli	Lactobacillales	Enterococcaceae	Enterococcus	Enterococcus_raffinosus_ATCC_49464	6	YfmM, ARE3, YdiF, Uup, ARE3, YbiT
742813	Bacteria	no info	Firmicutes	Bacilli	Lactobacillales	Enterococcaceae	Enterococcus	Enterococcus_saccharolyticus_30_1	7	YbiT, YfmM, YdiF, Uup, ARE1, ARE3, YdiF
657310	Bacteria	no info	Firmicutes	Bacilli	Lactobacillales	Enterococcaceae	Enterococcus	Enterococcus_sp._7L76	2	YdiF, ARE3
1140003	Bacteria	no info	Firmicutes	Bacilli	Lactobacillales	Enterococcaceae	Enterococcus	Enterococcus_sulfureus_ATCC_49903	5	Uup, YdiF, YfmM, YbiT, ARE3
1158604	Bacteria	no info	Firmicutes	Bacilli	Lactobacillales	Enterococcaceae	Enterococcus	Enterococcus_villorum_ATCC_700913	4	YbiT, Uup, YdiF, ARE3
940190	Bacteria	no info	Firmicutes	Bacilli	Lactobacillales	Enterococcaceae	Melissococcus	Melissococcus_plutonius_ATCC_35311	3	YbiT, Uup, YdiF
945021	Bacteria	no info	Firmicutes	Bacilli	Lactobacillales	Enterococcaceae	Tetragenococcus	Tetragenococcus_halophilus_NBRC_12172	9	YbiT, YfmM, YdiF, ARE3, ARE1, ARE1, Uup, YdiF, ARE3
1123359	Bacteria	no info	Firmicutes	Bacilli	Lactobacillales	Enterococcaceae	Tetragenococcus	Tetragenococcus_muriaticus_DSM_15685	6	YfmM, ARE1, Uup, YdiF, ARE3, YbiT
1408226	Bacteria	no info	Firmicutes	Bacilli	Lactobacillales	Enterococcaceae	Vagococcus	Vagococcus_lutrae_LBD1	4	ARE3, Uup, YdiF, YbiT
1046599	Bacteria	no info	Firmicutes	Bacilli	Lactobacillales	Lactobacillaceae	Lactobacillus	Lactobacillus_acidipiscis_KCTC_13900	2	Uup, YfmM
272621	Bacteria	no info	Firmicutes	Bacilli	Lactobacillales	Lactobacillaceae	Lactobacillus	Lactobacillus_acidophilus_NCFM	4	YdiF, YbiT, ARE3, YfmM
585524	Bacteria	no info	Firmicutes	Bacilli	Lactobacillales	Lactobacillaceae	Lactobacillus	Lactobacillus_amylolyticus_DSM_11664	4	YbiT, YdiF, ARE3, YfmM
695560	Bacteria	no info	Firmicutes	Bacilli	Lactobacillales	Lactobacillaceae	Lactobacillus	Lactobacillus_amylovorus_GRL_1112	5	ARE1, YdiF, YbiT, ARE3, YfmM
930942	Bacteria	no info	Firmicutes	Bacilli	Lactobacillales	Lactobacillaceae	Lactobacillus	Lactobacillus_animalis_KCTC_3501	3	Uup, YdiF, YbiT
525309	Bacteria	no info	Firmicutes	Bacilli	Lactobacillales	Lactobacillaceae	Lactobacillus	Lactobacillus_antri_DSM_16041	4	Uup, YfmM, ARE3, YdiF
1423724	Bacteria	no info	Firmicutes	Bacilli	Lactobacillales	Lactobacillaceae	Lactobacillus	Lactobacillus_apodemi_JCM_16172	4	YbiT, YdiF, YfmM, Uup
387344	Bacteria	no info	Firmicutes	Bacilli	Lactobacillales	Lactobacillaceae	Lactobacillus	Lactobacillus_brevis_ATCC_367	5	ARE1, YbiT, YdiF, Uup, YfmM
525318	Bacteria	no info	Firmicutes	Bacilli	Lactobacillales	Lactobacillaceae	Lactobacillus	Lactobacillus_buchneri_ATCC_11577	5	ARE3, YbiT, YfmM, Uup, YdiF
321967	Bacteria	no info	Firmicutes	Bacilli	Lactobacillales	Lactobacillaceae	Lactobacillus	Lactobacillus_casei_ATCC_334	5	YfmM, ARE3, YbiT, Uup, YdiF
1122146	Bacteria	no info	Firmicutes	Bacilli	Lactobacillales	Lactobacillaceae	Lactobacillus	Lactobacillus_ceti_DSM_22408	3	YbiT, YdiF, Uup
575594	Bacteria	no info	Firmicutes	Bacilli	Lactobacillales	Lactobacillaceae	Lactobacillus	Lactobacillus_coleohominis_101-4-CHN	3	Uup, YfmM, YdiF
913848	Bacteria	no info	Firmicutes	Bacilli	Lactobacillales	Lactobacillaceae	Lactobacillus	Lactobacillus_coryniformis_subsp._coryniformis_KCTC_3167	4	YfmM, ARE3, YdiF, Uup
748671	Bacteria	no info	Firmicutes	Bacilli	Lactobacillales	Lactobacillaceae	Lactobacillus	Lactobacillus_crispatus_ST1	6	YdiF, YbiT, ARE3, ARE3, YfmM, ARE1
1074451	Bacteria	no info	Firmicutes	Bacilli	Lactobacillales	Lactobacillaceae	Lactobacillus	Lactobacillus_curvatus_CRL_705	5	YdiF, Uup, ARE3, YbiT, YfmM
321956	Bacteria	no info	Firmicutes	Bacilli	Lactobacillales	Lactobacillaceae	Lactobacillus	Lactobacillus_delbrueckii_subsp._bulgaricus_ATCC_BAA-365	3	YbiT, YdiF, YfmM
1392007	Bacteria	no info	Firmicutes	Bacilli	Lactobacillales	Lactobacillaceae	Lactobacillus	Lactobacillus_equi_DPC_6820	3	YdiF, Uup, YbiT
1293597	Bacteria	no info	Firmicutes	Bacilli	Lactobacillales	Lactobacillaceae	Lactobacillus	Lactobacillus_equicursoris_CIP_110162	2	YbiT, YfmM
1413187	Bacteria	no info	Firmicutes	Bacilli	Lactobacillales	Lactobacillaceae	Lactobacillus	Lactobacillus_fabifermentans_DSM_21115	5	YbiT, ARE1, YfmM, Uup, YdiF
936140	Bacteria	no info	Firmicutes	Bacilli	Lactobacillales	Lactobacillaceae	Lactobacillus	Lactobacillus_farciminis_KCTC_3681	5	YfmM, ARE3, YdiF, YbiT, Uup
334390	Bacteria	no info	Firmicutes	Bacilli	Lactobacillales	Lactobacillaceae	Lactobacillus	Lactobacillus_fermentum_IFO_3956	4	YdiF, Uup, YbiT, YfmM
1221537	Bacteria	no info	Firmicutes	Bacilli	Lactobacillales	Lactobacillaceae	Lactobacillus	Lactobacillus_florum_2F	2	Uup, YfmM
941770	Bacteria	no info	Firmicutes	Bacilli	Lactobacillales	Lactobacillaceae	Lactobacillus	Lactobacillus_fructivorans_KCTC_3543	2	Uup, YfmM
1423747	Bacteria	no info	Firmicutes	Bacilli	Lactobacillales	Lactobacillaceae	Lactobacillus	Lactobacillus_fuchuensis_JCM_11249	5	Uup, YbiT, YdiF, ARE3, YfmM
1423748	Bacteria	no info	Firmicutes	Bacilli	Lactobacillales	Lactobacillaceae	Lactobacillus	Lactobacillus_gallinarum_JCM_2011	3	YdiF, YfmM, ARE3
324831	Bacteria	no info	Firmicutes	Bacilli	Lactobacillales	Lactobacillaceae	Lactobacillus	Lactobacillus_gasseri_ATCC_33323	4	YdiF, ARE3, YbiT, YfmM
1144300	Bacteria	no info	Firmicutes	Bacilli	Lactobacillales	Lactobacillaceae	Lactobacillus	Lactobacillus_gastricus_PS3	3	Uup, YfmM, YdiF
1423751	Bacteria	no info	Firmicutes	Bacilli	Lactobacillales	Lactobacillaceae	Lactobacillus	Lactobacillus_gigeriorum_CRBIP_24.85	4	ARE3, YbiT, YfmM, YdiF
1423754	Bacteria	no info	Firmicutes	Bacilli	Lactobacillales	Lactobacillaceae	Lactobacillus	Lactobacillus_hamsteri_JCM_6256	2	YdiF, YfmM
1122147	Bacteria	no info	Firmicutes	Bacilli	Lactobacillales	Lactobacillaceae	Lactobacillus	Lactobacillus_harbinensis_DSM_16991	7	Uup, YfmM, ARE1, YdiF, YbiT, ARE3, YdiF
1423755	Bacteria	no info	Firmicutes	Bacilli	Lactobacillales	Lactobacillaceae	Lactobacillus	Lactobacillus_hayakitensis_JCM_14209	4	YfmM, Uup, YdiF, YbiT
405566	Bacteria	no info	Firmicutes	Bacilli	Lactobacillales	Lactobacillaceae	Lactobacillus	Lactobacillus_helveticus_DPC_4571	4	YdiF, YbiT, ARE3, YfmM
1423757	Bacteria	no info	Firmicutes	Bacilli	Lactobacillales	Lactobacillaceae	Lactobacillus	Lactobacillus_hilgardii_ATCC_8290	5	ARE3, YbiT, YfmM, YdiF, Uup
1423758	Bacteria	no info	Firmicutes	Bacilli	Lactobacillales	Lactobacillaceae	Lactobacillus	Lactobacillus_hominis_CRBIP_24.179	4	ARE3, YdiF, YbiT, YfmM
879300	Bacteria	no info	Firmicutes	Bacilli	Lactobacillales	Lactobacillaceae	Lactobacillus	Lactobacillus_iners_LactinV_11V1-d	4	YbiT, YdiF, ARE3, ARE3
[truncated: 2,506 more rows]
