# Supplementary material for: ABCF ATPases Involved in Protein Synthesis, Ribosome Assembly and Antibiotic Resistance: Structural and Functional Diversification across the Tree of Life
Source: J Mol Biol. 2019 Aug 23;431(18):3568–90. doi: 10.1016/j.jmb.2018.12.013 (PMC6723617; doi:10.1016/j.jmb.2018.12.013)
Supplement: Supplementary file 1 — S1 Table. Taxonomy of 4505 species, and their ABCF composition. All species considered in the analysis are listed, ordered by taxonomy. The number and identity of ABCF subfamilies are recorded. S2 Table. Classification of 16,848 ABCF sequences into subfamilies, accompanied by domain assignments. The unique sequence identifiers are included for retrieval of data from online repositories. S3 Table. Domain coordinates. The domain coordinates for the representative sequences in Fig. 3A are listed. In the second tab, all the coordinates for each identified domain in all ABCFs are given. As these are from HMM hits, the same domain can have more than one hit in each protein. For example, the ABC1 HMM always hits the ABC2 domain, and vice versa. Duplicate domain hits were removed when generating Fig. 3A. S4 Table. Presence and absence of EFL, eEF1A and eEF3 in eukaryotes. Where the distribution is unchanged within a specific taxonomic lineage, those rows are collapsed down to one, and the highest common taxonomic rank is given. The full lineage data are available in the second tab. S5 Table. Transit peptide predictions. Predictions were made separately for plastid-containing and non-plastid containing eukaryotes. The description of the output format is shown below the predictions. Table S6. Primers used in the study Table S7. The starting OD600 of E. coli CFT073 and its derivatives S1 Figure. Ladderized version of the Fig. 1 tree. All branch support values and taxon names including subfamily identity are shown. Branch coloring is as per Fig. 1. Orange stars show Uup sequences that have truncated Arm subdomains. S2 Figure. Sequence logos of domains show amino acid biases. Sequence logos of each domain HMM. The height of stacked amino acids at each position show the information content, in bits, with letters dividing the height according to their estimated probability. Beneath the stacked amino acids there are three lines showing probabilities; line 1 is occupancy, the probab [file mmc1.zip › SI 2/TableS2_all_ABCF_sequences.xlsx]

## Sheet: Sheet1
Species	Sequence ID	Subfamily	Sequence	Domains
Aplanochytrium_kerguelense	jgi|Aplke1|104714|estExt_fgenesh1_pm.C_90067	ABCF1	MGRGKKKNRGRRISEDEEPAQTETKPAVDEGAGLSRKQKRELKLKKKAERQAQMAAQKASEEETEVVAEEEVANSGSGFGALNMSDDDDEDNEEEEAEEEEAETDKPVKNSGFAALDSSEEDEEENNAEPSSGFAALNLSDDDDEEDEDEKKKLKKKKKEKKSKKDKKKKKDKKSKGDSSENDSDEKKEKKKKKLSNKERRKLKNAMTAEDRAAEYEKIRNKATDFAVSQTMTSMTGEQWENATDITIDQFTVSAYGKTLFQDATLKITAGRRYGLVGPNGRGKTTLLKQLASGELRTPPSIDVLYVEQEVTADDTPAVQMVLNADVERTRLLKEESELLAKLEGDSSLDEAELNSMQDRLETITQELKARGSDTAEARALSLLHGLGFTPEMQYAATK…	ABC1, ABC2, ABCF1_NTD, arm, linker
Aplanochytrium_kerguelense	jgi|Aplke1|104818|estExt_fgenesh1_pm.C_110040	ABCF2	MAKKKKGGKYASATKSKKALRKLAKEAAANGKKDDPLAAEAIANAKIGRPVPEMYPNIVATHGTNEDKIHENARSIQVDNLTVSYHGVELVHETSLKLSYGQRYGMLGLNGTGKTTVLRAIASRMVPIPKNIDCYTVEKGMDKTDKTALQAVLEVDDEVKELEKEAEELSAKLGDDSLTEEQQTAISDRVSEIYERLDEMDAETAEMRAASILSGLGFTKEMQAKATKDFSGGWRMRISLARALFLQPTFLILDEPTNHLDMEAVVWFENYLKTFDKILLLTSHSQDFLNNVCTNIILLRNKKLEYYGGNYDTYVRTRKEMETQQMKRYDWEQEQIRSMKEYIARFGHGSAKLARQAQSKEKTLEKMIQAGLTEKVTTDRVVSFHFQNNGKLPPPVLAL…	ABC1, ABC2, arm, linker
Aplanochytrium_kerguelense	jgi|Aplke1|15308|gw1.30.50.1	ABCF4	TKDIKIPNVSMSRGHNALLEDATLLLVRGKRYGLVGKNGVGKTTLLRRMARGSLPGFPPWVRVQYVEQELQGSEDSPVEYVLKYDFERTRLLLEEEKLLNDESKDVEGKRLSEIYDRLDQIEAFDAPNRAEAALRSLGFDDRKLGLPTNQLSGGWRIRVALAGAIFMDPDILLMDEPTNHLDVLASEWLKRYLSTEYKGTIFFVSHDQSFLDTVSSDIIEFRNKKLYYFSGNYSEYRKFLSEQRRNVEKSASATQKKTEQMKKYVEKQRRDANKAKKNAPAAYRTQASGKILKVQAYDPGKPVTFKFHECEKQQDHELINLSEVSGGYENSPPLFSQVTAQIMSSSKIALIGANGIGKSTLLKCMLGQLPLLEGEIRSNVKNIGYFSQNEIEKLDKKLT…	ABC1, ABC2, arm, linker
Aplanochytrium_kerguelense	jgi|Aplke1|30182|e_gw1.5.493.1	ABCF4	MVEIQSAIYYEDTVPSDVVLSNLDLCNKKGSGPDLLVDAHITFSQGRRYGLVGKNGVGKSTFMEAFSNRDIHGMKWVKQNILLVKQEVEGNDMTAIEWLMRADGQRESLMQEINRLGSLADEESAESANKLGELHEKLSILDATKGEQQAKAILRGLGFSDSMQNAPTSSFSGGWRRRVALACALFVKPDILLLDEPTNHLDLETVLWLQNFVTSEEFTQTLLVVSHDRNFLNSVVTDIVLFRNHKLEVFKGDYFSFLKTMEQNKLTKQRQREAQEMKRQHLQEFITKHAQAGENGPKAARQRKSRMKKLERLGMEAASQNAGRKFKQSYDGEIEDVEEEQDEREITLSFPDPGKLDGTIIRLDAVEFKYPNNSVLHLKDIDMSLDQSSRVAILGRNGC…	ABC1, ABC2, arm, linker
Aplanochytrium_kerguelense	jgi|Aplke1|34925|e_gw1.16.113.1	ABCF2	MYPHIVATYGTNEAKIHENAKTILVENLSISYHGVELLTDTTLTLSYGQRYGLIGLNGSGKSTLLRAIASRMMPIPKNIDCYTVERGMDKTDKTALEAVLEVDEEVKELEAEADILSDKMGDETLTEEEQADISDRLSEVYERLDELGAETAETRAASILSGLGFTKEMQAKQTKDFSGGWRMRIALARALYLNPTFLILDEPTNHLDMEAVVWFEEYLKKFNKILLLVSHSQDFLNGVCTNIILLRKRSLEYFGGNYDTYVRTRREKETMQQKQYEWEQDQIKHMKEYIARFGHGSSKLAKQAQSKEKTLAKMQRAGLTEKVVTDKVVAFTFVNCGKLPPPVLQLQEVSFAYPGSKLLYNKVDFGIDLDSRIALVGPNGAGKSTMLNLLTGALQPTDG…	ABC1, ABC2, arm, linker
Aplanochytrium_kerguelense	jgi|Aplke1|38856|e_gw1.31.25.1	ABCF7	MTRKYGLIGRNGVGKTTLLKHISRRKVEKFPAHLSVLHVEQEVVGDDTKVVDAVLQADTEREKLLKEEQKLLYLLDHPEEKIDDDTDVNERLRQVYEDLSAIEADSAEARARHILNGLGFPEDYQEAQTKSLSGGWRMRVALAQALFFAPDILMLDEPTNHLDLETCVWLERYLAKYPKTLMLVSHDRKFTNNVITDVIHFEKKKLNYYKGDIDVFEETRANQRLQQQREYESQQNKRQHMQKFIDKFRFNAKRASLVQSRIKALGKLSHIEEVVDDPEFTFTFPEPFSELNKLVEVQDVSFGYPPKNPGEPVKLLFTNVEFSVHSDSRIAVLGPNGCGKSTLLNLILDKMSPVSGYIQKDPKLRVAHFAQHHVESLNLRLSPLENLLEMFKGSKPEKV…	ABC1, ABC2, arm, linker
Aplanochytrium_kerguelense	jgi|Aplke1|61263|fgenesh1_pg.35_#_111	eEF3L	MAKKKKQLDPKCPVEGCSKRLNDEWKAECPKCGKFAVCKAHVYDHACDRKKKSEKASSGETKSSLTVVKKANGATNEKLDPKVEAELVEKLKGITIESQNSSQIIQQLISYTQKLDSEKAIIIEGLESDSKKVNSASKSLIESSIKQISEAGQLGELAKLKESIQSLFDSSMKDKKISSREENLFSNLASIFGVVAATLDQDSLSNSYDAILGCIVNAKNDKVQKGASEGLKHFCTGCGNASLVSEMGETIQKYTTALTGPKGVEKENRRNGMAMATAVLLKHFNSQGTVLTDTIRTLISSIRLPAKNSAEEPVLGSLRLLNLLCKELGAYVFPFCFETDKKGKSCIQLLLCKLYGKGSKGVRSEVKKATVQLFKTLGPCEIDCVAPLLVEAMKGNSWR…	ABC1, ABC2, eEF3_heat
Aplanochytrium_kerguelense	jgi|Aplke1|73494|estExt_Genewise1.C_290132	eEF3L	MDATQVINAANTEDRKAAAQQLAGSVELANFESCGVLKTLDELLGGSPVAKEGGALLYTALTSKFKASAAPFLYPKFIKVIELSGGKSQELRDASEEAAKKFAKQLPANTVPLVFDDVLALAEKSTKWQVKCLAMVVLGLFVANAPDQISDRMVKIVPVISALMWDSKNKVKKQATKSLKKLCSAIDNKDVEPFIPSLISAISKPEEVEECVHALAATTFVQTVTASALSVTVPLLDRGFRERKVATIRKCGVITENMAKLVEDPADVAPFMPVLEPHLARAKEEVADPECRTRCAAAHQELVNIGNRAEKTALEPLNKEEAKKDIIAILAKAGKANASGMVVDYMVEVASHITKNPEADEEDWKEDFVPAITAITGKKGEDAEAVAVDLKNKLAIDAS…	ABC1, ABC2, eEF3_heat, chromo_like, chromo, eEF3_4HB
Aurantiochytrium_limacinum	jgi|Aurli1|137113|estExt_fgenesh1_kg.C_20436	eEF3L	MGKKKAAGTKDATKAAPRCPVDNCKNRLQGDNIAKCGTCGIDVCQQHQYPTDHVCKKSAPKAAAAGGLTVVSGKSKKNDKASEEEKRKAEARDEELLSKLVSTSSEELLKDLLSFGAASARYESSIAVQALSSESKSIQKTLSGAVGKGLIETATSQGDLDKLTASLSKFLRDQSSAKKLSSSEEQRAVSVAALYGLALDSDESKASDEAVLKLGLDLVHSNFEKLAKAGGNDVLKRAAKARWAEGKDFESGCWPVLCSLVDEILGLPEDADTQRNGLAYGVAGIAGGCGANSAGEPLVDGKLAPLVEDPKNTAAILSCMRIVFVLTKEWGTGIMPYLMPVDFLQKALFNVYDNTASSSRSATKKTILQVVDKMGPRGVRLSVPVFMDGLESGSWRIKA…	ABC1, ABC2, eEF3_heat
Aurantiochytrium_limacinum	jgi|Aurli1|139547|estExt_fgenesh1_kg.C_100218	ABCF1	MGKGKKKGGRKGFLEDLEEESQQAQVQNEEASKDESKLSRKEKRMLKLAKKGKLDDSQSKKTEDDDNEDDGSNDSEDDNKSGKPKGGFGALDSEDEDEEASEEEEAPKAKGKKGKAAKKAPAKKSKAKGGFGALDMMDDSEDEEEADEDDEDEEDSASNKAAASFAALNMDDSEDDSEDDKKKSKKSKKEKKSKKEKKSKKGKKGDDSDEDNDNDDDEDSGKKKGKSKDKDEKKGKKKLSNKERRKLKEAEEAAERERTVAELKSKPTEFAVSATAINKDEAWQNAVDINIPSFTVSAYGKTLFQNAELKIAENRKYGLIGRNGGGKSTLLRLLANNELEIPPKIDCIYVDQEVPADDTPAVDMVLKADTKRTQLFEREAEIMAILDKEDADDMSMEEH…	ABC1, ABC2, ABCF1_NTD, arm, linker
Aurantiochytrium_limacinum	jgi|Aurli1|141416|estExt_fgenesh1_kg.C_180195	eEF3L	MVSQELCEKILKAETNESLKEVADQLAAEVKEAGVESLVGDNGLLKTLDAALGDENNAVAREGGVLLFGALSKKVKGAALPFLLPRLDTVIDQAGDKKSADLRKASSKSAKAVVKAMTPAPVAMLFDHLLKEAQEHPKWQVKVLCMELLAAFTEVGPDFIATRMVELVPALSALMWDSKKQVKEAAATALQACCKSIDNNDIQPFVPALVAAIAHPDQVEECVHTLAATTFVQSVDASALSITVPLLERGFREKKTAVKRKCAVITENLAKLVDNPDHVATFMPVLEPALAKASEEVADPECRSRCAAAHQALLDIAKRGNRVAALAAAPIDKVEAAVKKAVTKFEGKVADEAQEVSFKFAARCAQLLSTTDADADDYKETLIPVLKVLMPEGKNKKAD…	ABC1, ABC2, eEF3_heat, chromo_like, chromo, eEF3_CTD
Aurantiochytrium_limacinum	jgi|Aurli1|141423|estExt_fgenesh1_kg.C_180203	eEF3L	MVSQELCEKILKAETNESLKEVAEQLAAEVKDAGVEAFVGDNGLLKTLDAALGDENNAVAREGGVLLFGALSKKVKGAALPFLLPRLDTVIDQAGDKKSADLRKAASKAAKAVVKIMTPAPVAMLFDHLLKEAQEHPKWQVKVLCMELLAAFTEVGPDFIATRMVELVPALSALMWDSKKQVKEAAAAALQACCKSIDNNDIQPFVPALVAAIAHPDQVEECVHTLAATTFVQSVDASALSITVPLLERGFREKKTAVKRKCAVITENLAKLVDNPDHVATFMPVLEPALAKASEEVADPECRSRCAAAHQALLDIAKRGNRVAALAAAPIDKVEAAVKKAVTKFEGKVADEAQEVSFKFAARCAQLLSTTDADADDYKETLIPVLKVLMPEGKNKKAD…	ABC1, ABC2, eEF3_heat, chromo_like, chromo, eEF3_CTD
Aurantiochytrium_limacinum	jgi|Aurli1|143080|estExt_fgenesh1_kg.C_620001	ABCF7	MLERYLDSDEDLRSDMGVDLRDSNDLSSDNVEALVSRLSFLLEADERLCESKAEAEDILQELGFGSANLLNIPVCDLSSGWRYKCELARALLSLPDLLILDEPSFLDSDSLRWLEERTRCMAHSGAIVILITHKPALHHALADRILFIDANHKLHTYNCGYDSFLVARTDAVSHAKREICTARAKEVSAASSLKHVKARVQKGGNNFANIIATHKYDKRFVRGKCVEAKQNAIRTAASKVKRLKKEATQLAEFEETSHAHETVPIYFTGAAWSESTHLFSVQDVDFSYPPTSNKTALVLEGVSVAVYGGDRIALMGENGAGKSTLLKLLLGQLNPTAGSIQRKSGLRIAYFPQNALQRLLVECGELSAVQFLQCEANPSISELVARSHLGKFGLQGSIA…	ABC1, ABC2
Aurantiochytrium_limacinum	jgi|Aurli1|70248|e_gw1.2.481.1	ABCF7	MQKKAEKERKKEEAKALREEQQFQQSLESEYDMPAATGKMTVNLRNKSSDVNIENVNISVGGGKSLLEDATLKIVQGHRYGLIGRNGVGKSTLLRHISRRQLEGFPDYLRVVHVEQEVVADGTPVVEVLLRADKEREALLEKEKNLMAKLENEKISPEEMSSVSSELRKVVDQLTAIGAESAESEARAILGGLGFSEDMQEAPTNSLSGGWRMRVALATALFLSPDILLLDEPTNHLDILSVIWLEQYLSTYPKTLILVSHDRKFTNHVITDVIHLEQQKLKYYKGDIDVYEQTRENQRLQQQREFESQQAKRAHMQKFVDKFRYNAKRASLAQSRIKALNRMTLVEEVLDDPEFQFSFPTPVGDLNKVIEVQDVGFGYPGKKDADGNQQLLFEHVDFS…	ABC1, ABC2, arm, linker
Aurantiochytrium_limacinum	jgi|Aurli1|79105|e_gw1.13.91.1	ABCF2	MYPDIIATYGTNEKKIQATAKQILVENLTVLYHGHELVRDSTLTLSWGNRYGLVARNGEGKTTLLRALASGIIPRPANIDVYTVERGMDKTDKTALEAVLEVDQEKQELEAEADRLTDMLGDESLSDEEQTALSDELSDIYERLDDLGAATAEARAASILNGLGFTKEMQAKKTKDFSGGWLMRISLAKALYLNPSFLILDEPTNHLDMGAVVWLEQYLKTFNRILLLVSHSQDFMNGVCTNMILLRNRQLEYYGGNYDSYVRTRSEKEVRQQKQYESEQAQIADMKNYIARFGHGSAKLAKQAQSKEKTLEKMMRSGLTEAVKDEKRLKIKFYPCGKLPPPVLQLQEVEFGYPGCEALYSGVDRGLDCDSRVCLVGPNGCGKSTLCKLLMGDLVPTDG…	ABC1, ABC2, arm, linker
Aurantiochytrium_limacinum	jgi|Aurli1|81901|e_gw1.18.454.1	ABCF4	MTGESRDIHLPNVTMARDGQRLLYNATLKLTYGRRYALTGSNGSGKTTLFRRIATGALPGFPPYLRVQYVEQELKGSNMKPVDYVVKYDFERTRLMKEEEDLLAGMEDEERSPDQVHESQLRLQEVYERLEQISAWDADARAEAALRSVGFTNDLLEKTTQELSGGWRMRVALCGTLFMKPDVLLLDEPTNHLDALGVEWLMCYLNDRSKFEGTLLFVSHDRAFMNAVADQLIVLRNKQFTYFDGTYNEYREMLEQKRAMQANKLQAQQKKKDHLQEYIATQQRSARDRKSKGGLPSALDFDERPLNFNFPTCAAGPGRPEDILVQLDEIRYGWPEQPDLIQNFTAQVPGNARIGILGQNGVGKSSLVKLMLQQPGSVQLRSGPSSISLGVPADRISVF…	ABC1, ABC2, arm, linker
Fragilariopsis_cylindrus	jgi|Fracy1|137099|gw1.12.17.1	ABCF1	DVVIKGISISAPEKPLIVNADLTLSRGRRYGLIGANGRGKSTLLRFLAARRLPVPSTMDILLVEQEVAASKRTVLEDVLAADKQRSILLKEEKQLFDIIEKSNDGDDMTSTANRLTVVADELDAIGADGAEARARAILSGLGFTEAMVDNSSSKLSGGWRMRVSLARALFAAPKLLLLDEPTNHLDLDAVLWLDTYLTEQFSKTSTVLTVSHDRDFLDEVCTDLILLTDDGGLEYHRGGLQRLDEGVASRNAKRAKDYALQQKMLKQEKVKHPSLKIEKLTSSLLTSLNISRLAEKPREYKVHFDFNKNNDEINDTHHEGAFRGFKDLNLCVDATKRAAIVGANGSGKSTLLKLLTGDITPTSGEVNVGRNLKIGYYDQHFSELKKCPRNSSAVDYLLG…	ABC1, ABC2, arm
Fragilariopsis_cylindrus	jgi|Fracy1|146818|gw1.4.284.1	algUup	LQNVDFNLQRGAKAALIGRNGTGKSTLLKILHESYLTTNDIMSSSYSSSSSSDYKYTGKVQIPKTIRISMVDQEPPAPGDVTVGDAILGIDIDNVFSSSSLSSKNIMDVVRRYVVSSKYAAAGEGDGIKDIGYDPSIFVKASSDMDDLGGWDVLTKAEEITTKLKVHHLQDQPLAKLSGGERKRVALCAALIEEPDVLLLDEPTNFLSLAGVEWLADLLTERSSGGNNKQLTILMVTHDRSFLEQVCDRIVELDRGSLYEHPGTYSSYLQAKEERLATEDAAIQSAKSKYRVELEWMRRQPQARASKSKSRIDAYYKLEKATKPRPRDPNLNLVEISDGSTRRIGGKIVSLEGVTLTFPGDEGSEDRVMLDDFSYDFCFGDRICLAGANGVGKTTFTKL…	ABC1, ABC2, bact_CTD_extensions, arm, linker
Fragilariopsis_cylindrus	jgi|Fracy1|147136|gw1.13.209.1	algAF1	LVRNINWRIEPNDKWALVGANGCGKSTLLKAILNDITDNKDPNAIIDYLDVDGDITIQSKQQVGYLKQTAVSGSIQTIFEEASSSMKDITSARTKLRRAEQQVESYSTTDDTIDTENDARQHYERVGGYIQEQEVHTLLQGLGFTNMTQLCSELSGGWQMRVSFAKMLLSKPSLCLLDEPSNHLDRSARKWLANYLKNYQDGALLLVTHDIELLKSCNHIAEITGTEGSSRTVQIYKSCTYEQYLLQKRERAIAAQLEYEKNMEKFQKLQAFVDKWGASATKASAAQSRVIQIEKMREQGLLEPPSTAISEIVKFKPRLTLPDPPAPQGGIGDSSDSIAAATAIANATPLITDINLDIQQGMKILIRGPNGAGKTTLLDTLRGRLPLLNGERVEDSNLR…	ABC1, ABC2, arm, linker
Fragilariopsis_cylindrus	jgi|Fracy1|156779|gw1.10.636.1	algUup	LQNVDFNLQRGAKAALIGRNGTGKSTLLKILHESYLTTNDIMSSSYSSSSSSDYKYTGKVQIPKTIRISMVDQEPPAPGDVTVGDAILGIDIDNVFSSSSLSSKNIMDVVRRYVVSSKYAAAGEGDGIKDIGYDPSIFVKASSDMDDLGGWDVLTKAEEITTKLKVHHLQDQPLAKLSGGERKRVALCAALIEEPDVLLLDEPTNFLSLAGVEWLADLLTERSSGGNNKQLTILMVTHDRSFLEQVCDRIVELDRGSLYEHPGTYSSYLQAKEERLATEDAAIQSAKSKYRVELEWMRRQPQARASKSKSRIDAYYKLEKATKPRPRDPNLNLVEISDGSTRRIGGKIVSLEGVTLTFPGDEGSEDRVMLDDFSYDFCFGDRICLAGANGVGKTTFTKL…	ABC1, ABC2, bact_CTD_extensions, arm, linker
Fragilariopsis_cylindrus	jgi|Fracy1|174015|estExt_Genewise1.C_260215	eEF3L	MKVVKELAEQVPTSQPFIKDCLGACLEQSVSKNKDVQAACKESAFAICDNMTPFAIKTLIPTLFSCLPVEKKWQIRELSLQCLERFKTSAPRQLADSLPLIVPEVTACMWDTKKQVKKASTDTMKSALDVIGNRDIEHMTGKILTAITKPKEVPEIMHKMAGVTFVQSVESPALAMVVPLLLRGLREKSTATKRQAAVIIDNMSKLVDNPVDAAPFLPLLLPALETNAESIADPEARAVTETAVAQLKRLKVLSDKHLSLRGDISKLEDIFKEKFNAKDAEGGKLAVIKFGCTVGTTLMDLKFMEDLQWAKNLSKYCEMYFDKATCEKAIEEIRIEAEKMMEIPDDDDEEDDAEELCNCTFTLAYGTKILLHNTKMKLLRGRNYGLLGGNDCGKTTLMR…	ABC1, ABC2, eEF3_heat, chromo_like, eEF3_4HB, eEF3_CTD
Fragilariopsis_cylindrus	jgi|Fracy1|175273|estExt_Genewise1.C_460071	ABCF2	MGEGESELFEKKLSKEERKAAKKLERDAKRKAKGEKGMSKNLSSDDMKKLAEKEAKKDLDQILVDPNATKEDRHEAMLEKLSQDEIVVTYESRKGKLDPNARNINVSGVTVSFHGKPLIEETNLVINYGNRYGFIGPNGSGKSTVMKAIAARAIPIPENLDIYFLDCEYPARDDITALEAVMEKFLLLDEPTNHLDMEAVLWLEDYLSNWDKILFFVCHSQDFMNSVCTHIVRLDMTYKKLRYFSGNYDTYCSTRRDQDMVQMRQYESEQRDINEIKDFIARFGHGTVKMVRQAQSREQLLKKKLEAGLTELPEQDPDYNWDFPDAGELAVPVLAVENLSFAYPGGVELYSKVDFGVDLQTRVALVGPNGAGKTTLVKLMTGDLNPTKGAVKRNTHLRI…	ABC1, ABC2, linker
Fragilariopsis_cylindrus	jgi|Fracy1|176980|estExt_Genewise1.C_870011	ABCF2	MNKKDDGIDHEATELLAAEGTVVTYALNRKGVDARARDINVENVTLQHFGGILLDETNVVLNHGNRYGLIGLNGSGKSTFLKALGSRALPIPNSIDIFFLKEEIEPSDTVTALEAVMSVDDERLKLEARAEELNDLMSDVLDNPDKYTQDDTAEGALNSVYERLDDLDADTAEMRARSILQGLGFSHEMQSKVTKDFSGGWRMRVSLARALFIQPVCLLLDEPTNHLDMEAVIWLENYLSKWERILLLVSHSQDFLNNVCSHMIHLDSTKKKLEYYNGNYDTFVKTKEDDMINQLKKYKWEQEQIKSMKEYIAINQSKNSKQAESKRKVLQKMERSGLTQKPEPEKGLNFKFEDPGHLPPPVLAFHDVSFGIQDVNHYMIMLFGVDLDSRIALLMASEL…	ABC1, ABC2, arm, linker
Fragilariopsis_cylindrus	jgi|Fracy1|185024|e_gw1.6.478.1	ABCF4	MVSSSEAVTRAQLSALDDTDCYASVWEQILSKQRRTGQSTHIWGGKGKGGRGLGRRTIQPNDVVVEDVRLQYLLRDACLLENATIKLLHNHIYCLLGRNGSGKSTLLKKMHSQMIPGWSVQWSTLYVPPKLPSEYLQLTPIQVLTKYLDECKRNSRLATESLISELENRMDCLDLENEEDEMEHLCEELSMLEDHLDFEDSSIQEQIPEFFRELGFFDHEKPCEELSPGQQKEVLLCAASVCCSFTNLMLLDEPTNDLDVHGLIRLRQLINDNLARSTTVVMVSHDVDLINDVATDIIDMHAKKLWYYPGNYDSYRLIKDQKETHQLNESLAMEKKADQLKKSLQNLKEKPTPKRKGGANKKAKSVANHRKKIERHEKSMNTVADSSSIISTEGKHLTA…	ABC1, ABC2, linker
Fragilariopsis_cylindrus	jgi|Fracy1|185587|e_gw1.6.1077.1	cpYdif	MESAQPGFVSLRMENIGITFRNQEVLKDVTWGVSSGDRIGLVGKNGAGKTTQLRIMAGELEPTTGDVVKSSMDLRTAMLRQEFVDELIKERTLKEEFMSVFEEENKIVQDLKDAESKLESMSDADPEEMQEILDRMQELQQKAEDKEVYALESRVKKTMDLMGFNEEEGEDLVASFSGGWKMRIGLGKVLLKDPNVLLLDEPTNHLDLESVEWLEAFLREQNIPMIIVSHDREFLDQVCTKIVDAEGGFCTEYDGNYSRFLGLKKARMDSWQASFDAQEKKLKTERQWMQKFKAKQPTVVKQRKERMDKFIKSEEYVQKPPFNGKPFKFRFPDASRLSPEVASIEALSHAYNNEISKNRLFDNVDLFIEKGDRIAVVGPNGSGKSTLLRLLIGREDPDE…	ABC1, ABC2, arm, linker
Fragilariopsis_cylindrus	jgi|Fracy1|187993|e_gw1.8.526.1	ABCF4	MPLLEDAACRFVWGRRYGLIGRNGVGKSTMLRAIAARRVGDVPANVTVHYVSQEVVLTEDQRGKTPVEIVVDADIERNLLSEELIGLEKRASSGDLDIEGSKRHGEVLSRLDEIEADSAPRRAKELLDNLGFSDALQSRSLSQLSGGWRVRTMLAAAIFAKPDLLLLDEPTNHLSILAVMWLARELSTSETWKERIVVIVSHDRHFMDEVCSDCLHVSGVARKLTQSRGNYSVWAKRRKDEQVLFAKEQAKRQEEIDKLREYAGHGFKYGGSSSQINKMGQKTKQADKLEEIHAEHAIELAALQEDIELPMKIAAGGELNGFVVQLKGVGFGYPGAKPERLFRHCEFGITSKSRIVLLGENGNGKTTLVKLIMGELQPSDGDVLRSPHARFAVVNQHHA…	ABC1, ABC2, arm, linker
Fragilariopsis_cylindrus	jgi|Fracy1|192795|e_gw1.16.132.1	ABCF1	MVAAKASAEGAQFACSQTAVNPKDPQWQNSLDINIPNFSISAAGKILFKDAALTIAHGRRYGLVGANGRGKSTLLKMIASGDMMLPPRIDFLYVEQEVVADNTPAVEAVLRADKTRWNLIEEEKNLMAKVDGGDESEETIDRLGVVVEELTNMGADSMEAKAHGILSGLGFTTEMQTKPTKMFSGGWRMRISLARALFVEPTLLMLDEPTNHLDLNAVIWLDDYLQTWKKTLFVVSHDQDFLNSVCQEILHIEDLKLIAYKGNYDSFKKAEKDRLKQQVKAYEKQEKRLRELKRQGQSKNKATETIKKSTKREAGARSAKKKNQAIAAGTETAEVAQLITRPKEYVVKLEFTEVPQLSRPVMDVTNVHFRYSPKHPVIFEKIDFGIDMDSRICIVGPNG…	ABC1, ABC2, arm, linker
Fragilariopsis_cylindrus	jgi|Fracy1|197602|e_gw1.34.146.1	ABCF4	MRDVRLLNFELPNLRGGGPNLLSGANLILARGRRYGLMGRNGCGKTTFLTALSQRKIDCDEDDGGVPTTVRMLLVRQEIIGNDWSAVDTVLKSDVKRESSAEIEANKEERRKKLRQQLVGAHNRLSEIESVEGGDPEPRARKVLAGLGFTPEMQDKPTSALSGGWRMRVSLSCALFANPSLLLLDEPTNHLDLEAVLWLERYLTKTFTGTLVVVSHDRCFLDEVVTDVVHFHGSTLTTYKGDISNYESVLIENKIRQSRQREQQEAKRAHLQKYIDLHAQAGENGVKASRQRKSKQKKLDKIGEIEEVEEEEEVVLIFPDPGSFDKEMIQLEQVKFGYNENDILLEDVDLTIDLTSRVALLGRNGCGKSTLVKLCVGGLKPVSGEAKINPQCKIEYLAQ…	ABC1, ABC2, arm, linker
Fragilariopsis_cylindrus	jgi|Fracy1|197665|e_gw1.34.15.1	algEttA	MFTLTGLSKTLPDKSKKILDNIHLSFYPGAKIGIVGLNGSGKSTLLKIMAGVDEEYDGLARPLPGASIGYLSQEPVLEHATVQENIDEAMKSSQIILDQYNEKSMKLADPDITDEEMTKTLEDIEKLNDIIEAGDLWELDRVVSRAMDALRVPAGDAIVANLSGGEKRRTALCRLLLENHDMLLLDEPTNHLDAESIQWLETYLDKFTGTVVCITHDRYFLNNCAGWILELDRGKGYPHEGNYETFLETKTKRLEEEKKSDTAAGKAVSNELEWIRTNPKAQGTKSKARLKRYDELLLAAAPTELRNNGQIYIPPGPRLGNVVVDVVNLKKSFGDRLLIDDLSFSLPPAGIVGVVGPNGAGKSTLINMIIGKEEPDSGSITLGDTVKIVSVGQERMDEL…	ABC1, ABC2, arm, linker
Fragilariopsis_cylindrus	jgi|Fracy1|198218|e_gw1.39.239.1	cpYdif	MESAQPGFVSLRMENIGITFRNQEVLKDVTWGVSSGDRIGLVGKNGAGKTTQLRIMAGELEPTTGDVVKSSMDLRTAMLRQEFVDELIKERTLKEEFMSVFEEENKIVQDLKDAESKLESMSDADPEEMQEILDRMQELQQKAEDKEVYALESRVKKTMDLMGFNEEEGEDLVASFSGGWKMRIGLGKVLLKDPNVLLLDEPTNHLDLESVEWLEAFLREQNIPMIIVSHDREFLDQVCTKIVDAEGGFCTEYDGNYSRFLGLKKARMDSWQASFDAQEKKLKTERQWMQKFKAKQPTVVKQRKERMDKFIKSEEYVQKPPFNGKPFKFRFPDASRLSPEVASIEALSHAYNNEISKNRLFDNVDLFIEKGDRIAVVGPNGSGKSTLLRLLIGREDPDE…	ABC1, ABC2, arm, linker
Fragilariopsis_cylindrus	jgi|Fracy1|205630|estExt_Genewise1Plus.C_11873	ABCF7	MDVNLQNISVNLDNGTCLMEKGDLKFTYQRRYAVVGENGVGKTTLLNNIANWEELEGFPKHLRVLHVKQELNTENEETTVINAVLDADIERTQLIQREKQLTLKLEQNDNGEKEFTKDMKELKDVYDRLQLLGADTAQQRASAILTGLQFTDDMQNASIKSLSGGWRMRVALGAALLIEPDILMLDEPTNHLDLEAVVWLEAYLQQYPHTIILVSHDRGFLNEVCTDTIEFKDKKLTYYKGNYDTFVKLKTEQTKNAIREYDAYKSKRDHMMEFITKFRSNAKRATMVQSRVKTVEKMDVDAPIKVEKEKFWRFTIPSSEPLGRPIIAINDVTFDYSYHVKDENGIDTTIKKPSAEYLLQKVNFGVDNSSKIALLGANGQGKTTLLNLIMGHIRPIGGS…	ABC1, ABC2, arm, linker
Fragilariopsis_cylindrus	jgi|Fracy1|208417|estExt_Genewise1Plus.C_60974	ABCF2	MLEKLSQDEIVVTYESRKGKLDPNARNINVSGVTVSFHGKPLIEETNLVINYGNRYGFIGPNGSGKSTVMKAIAARAIPIPENLDIYFLDCEYPARDDITALEAVMESNNEIQQLEAKAELLNEAMADADEEGQMKIQQTMEGIYSRLDQLDASSAESRATQILFGLGFTVSMQHQKTKEFSGGWRMRVALARALFIQPEFLLLDEPTNHLDMEAVLWLEDYLSNWDKILFFVCHSQDFMNSVCTHIVRLDMTYKKLRYFSGNYDTYCSTRRDQDMVQMRQYESEQRDINEIKDFIARFGHGTVKMVRQAQSREQLLKKKLEAGLTELPEQDPDYNWDFPDAGELAVPVLAVENLSFAYPGGVELYSKVDFGVDLQTRVALVGPNGAGKTTLVKLMTGD…	ABC1, ABC2, arm, linker
Fragilariopsis_cylindrus	jgi|Fracy1|208780|estExt_Genewise1Plus.C_70329	algAF1	MILKFSSFLSVAAVATSIASINRCEAFGPNAFTSKTTTSQLFVSSTPVAEKAAADAGPPIEEEEVYGTVVGDTKGASLRLDNVAISRGASSLLKNIDWSVQPNERWGIVGINGAGKSTLLGAITGTVRMDEGHAFVHSNIRVGYLKQSAVSGSTKTVAEEARSEMTYIENAREKLEEVSKVVEDGDYSEEALNDLAVAQEHFETIGGYQQEQLVDTVLKGLGFESEDSDRLCKGFSGGWQMRIALARLLLSKPSLLLLDEPSNHLDSSARDWLGKYIATYDGSVVLVSHDVGLLDTSVNSIAEIVGNTLIEYRSCSYNKYLEEKEFRAATAQAEYESNVEEAARLQSFIDKFGAGTKAKSAQSRVIMLEKMKKEGKLDPPPMAIMRDTKIPELVLPPPP…	ABC1, ABC2, arm, linker
Fragilariopsis_cylindrus	jgi|Fracy1|209350|estExt_Genewise1Plus.C_80141	ABCF2	MNKKDDGIDHEATELLAAEGTVVTYALNRKGVDARARDINVENVTLQHFGGILLDETNVVLNHGNRYGLIGLNGSGKSTFLKALGSRALPIPNSIDIFFLKEEIEPSDTVTALEAVMSVDDERLKLEARAEELNDLIVYERLDDLDADTAEMRARSILQGLGFSHEMQSKVTKDFSGGWRMRVSLARALFIQPVCLLLDEPTNHLDMEAVIWLENYLSKWERILLLVSHSQDFLNNVCSHMIHLDSTKKKLEYYNGNYDTFVKTKEDDMINQLKKYKWEQEQIKSMKEYIAINQSKNSKQAESKRKVLQKMERSGLTQKPEPEKGLNFKFEDPGHLPPPVLAFHDVSFGYPGCEPLYDNVNFGVDLDSRIALVGPNGAGKTTLVKLMASELIATSGDIR…	ABC1, ABC2, arm, linker
Fragilariopsis_cylindrus	jgi|Fracy1|214297|estExt_Genewise1Plus.C_570012	algAF1	MAFDSFYSPALIRRRTIRGQQQHAIFFILVVLSFAFVIQEVAVEGFTNNHNNYHHYCHPNRWRNSINNNLLQSTSTETETEIENDTNNDIIDDIDIVGENRRGDAKGAALRLVDVTVSRAGVSLVRNINWRIEPNDKWALVGANGCGKSTLLKAILNDITDNKDPNAIIDYLDVDGDITIQSKQQVGYLKQTAVSGSIQTIFEEASSSMKDITSARTKLRLAEQQVESYNENENELNTDLKLLDDARQHYERVGGYIQEQEVHTLLQGLGFTNMTQLCSELSGGWQMRVSFAKMLLSKPSLCLLDEPSNHLDRSARKWLANYLKNYQDGALLLVTHDIELLKSCNHIAEITGTEGSSRTVQIYKSCTYEQYLLQKRERAIAAQLEYEKNMEKFQKLQAF…	ABC1, ABC2, bact_CTD_extensions, arm, linker
Fragilariopsis_cylindrus	jgi|Fracy1|226627|fgenesh2_pm.9_#_1	algUup	MVDVSYILPRTRKIGLVGRNGCGKSTLMNILAETYDREPTVYTGTVEVPRDVSVAFVEQEPLSPSDVTVGDALLGIQSTSQNNGGNSNSNSVYQIVRNYGQVCNALEFDDDAFNKASAAMDAADGWNVLTKADEISMRLQLDDLKDQSLSKLSGGERKRVAIGAALVQSPDVLLLDEPTNHLDLKAIRLLSDVIADEKKMTVLCITHDRSFLNEICDRIGNYGDFLIGKEARYANEDKVMSSRKKKLTRELAWMRKQPSGRQSKSKARQEAFHKLSAMTKPRRADTKIVLENDDRRLGTNILKMENVSLKFGDRVMLDDFSYDFNAGDTIGIVGGNGVGKSTFIKMACGRQEPDSGKITPGETVSFGVYDQMGIPLDDNCSVMDFVKQRVLARDGSTMA…	ABC1, ABC2, arm, linker
Fragilariopsis_cylindrus	jgi|Fracy1|226630|fgenesh2_pm.9_#_4	ABCF1	MGNTISKKELNRKTAEEELRKAAKARRAAKLVDKIVSEEKPDTGEESVDRPKWLQDYDKVKAKLANGKKLSGKDKKLLKRGQAREAEDAELGITYGEDEEETPLDKRLEGFSLSIPGGQTDSNDDQARDVVIKGISISAPEKPLIVNADLTLSRGRRYGLIGANGRGKSTLLRFLAARRLPVPSTMDILLVEQEVAASKRTVLEDVLAADKQRSTLLKEEKHLFDVIEKSNDGDDMTSTAKRLTVVANELDVIGADGAEARARAILSGLGFTEAMVDNSSSKLSGGWRMRVSLARALFAAPKLLLLDEPTNHLDLDAVLWLDTYLTEQFPKTSTVLTVSHDRDFLDEVCTDLILLTDDGGLENHRGGLRRLDEGVASRNAKRAKDYALQQKMLKQEKVK…	ABC1, ABC2, arm
Fragilariopsis_cylindrus	jgi|Fracy1|227807|fgenesh2_pm.14_#_37	ABCF1	MVAAKASAEGAQFACSQTAVNPKDPQWQNSLDINIPNFSISAAGKILFKDAALTIAHGRRYGLVGANGRGKSTLLKMIASGDMMLPPRIDFLYVEQEVVADNTPAVEAVLRADKTRWNLIEEEKMLMAKVDGGDESEETIDRLGVVVEELTNMGADSMEAKAHGILSGLGFTTEMQTKPTKMFSGGWRMRISLARALFVEPTLLMLDEPTNHLDLNAVIWLDDYLQTWKKTLFVVSHDQDFLNSVCQEILHIEDLKLIAYKGNYDSFKKAEKDRLKQQVKAYEKQEKRLRELKRQGQSKNKATETIKKSTKREAGARSAKKKNQAIAAGTETAEVAQLITRPKEYVVKLEFTEVPQLSRPVMDVTNVHFRYSPKHPVIFEKIDFGIDMDSRICIVGPNG…	ABC1, ABC2, arm, linker
Fragilariopsis_cylindrus	jgi|Fracy1|228190|fgenesh2_pm.18_#_4	algEttA	MVLKLLVQLVVLTSSSMILRPVDAFAPTSPALSLMHSTSSSSSSSPLVVLSGKKNKRKGGGGGGYSGDKSKKILDNIHLSFYPGAKIGIVGLNGSGKSTLLKIMAGVDEEYDGLARPLPGASIGYLSQEPVLEHATVQENIDEAMKSSQIILDQYNEKSMKLADPDITDIVLENHDMLLLDEPTNHLDAESIQWLETYLDKFQGTVVCITHDRYFLNNCAGWILELDRGKGYPHEGNYETFLETKTKRLEEEKKSDTAAGKAVSNELEWIRTNPKAQGTKSKARLKRYDELLLAAAPTELRNNGQIYIPPGPRLGNVVVDVVNLKKSFGDRLLIDDLSFSLPPAGIVGVVGPNGAGKSTLINMIIGKEEPDSGSIILGDTVKIVSVGQERMDELNSEKT…	ABC1, ABC2, linker
Fragilariopsis_cylindrus	jgi|Fracy1|244205|fgenesh2_pg.12_#_515	YdiF	MHSISLAITMIGAKNVHLSYGNNDQHSILENVDFSIQEGAKVTIMGQNGAGKSSIIKLLNKSLRPDEGQIIVRPGEKIATAMQTMPMASRELTVEQFFLEQLNNMNTQQKQKQQLELELEQHELDAKMSKALNAVLLDITNPEERIIKSFSGGQQARLLLAAALIQEPTILLLDEPTNNLDVDGLWHLQNLIQETNKTCLVISHDEDFLNTFTDQVLYLDIHSKKVETYEGDYFLVKSEISKRIKRENAQNALLLKKARAKKDQAGKFANKGGGLRKVAKTMRGAAADMEAKVVGVRQEDVTLRDFTLPFGRYDGSSGPLLSIGQVSSYGRTSGPMEYPVLLRKDSRVQVTGPNGIGKTTFLDMIVAGTAPGVKVAKDAIVGYYRQDFTNFDFDATVIK…	ABC1, ABC2
Fragilariopsis_cylindrus	jgi|Fracy1|251766|fgenesh2_pg.37_#_163	ABCF4	MVNAREVCTELLPDLDEDIFEYVVGILEDFDAEDAEETSEMIAGLLSGAEFCPSDKESAELAKKVLSKFENKNGGDINKKKVATSSSSSSSSVEAPLKTLNALKIDDTTVDEILAKINKKTDSEPINNDDDTAIISKKAARLESKKKNRKTSKKKNKPSAAKELLDNLGFSDELQSRSLSQLSGGWRVRTMLAAAIFAKPDLLLLDEPTNHLSILAVMWLARELSTSETWKERIVVIVSHDRHFMDEVCSDCLHVSGVARMLTQSRGNYSVWAKRRKDEQVLFAKEQAKRHGFKYGGSSSQINKMGQKTKQADKLEEIHAEHAIELAALQEDIELPMKIAAGGELNGFVVQLKGVGFGYPGAKPERLFRHCEFGITSKSRIVLLGENGNGKTTLVKLIM…	ABC1, ABC2, ABCF[347]_NTD
Fragilariopsis_cylindrus	jgi|Fracy1|258092|fgenesh2_pg.110_#_7	ABCF4	MVSSSEAVTRAQLSALDDTDCYASVWEQILSKQRRTGQSTHIWGGKGKGGRGLGRRTIQPNDVVVEDVRLQYLLRDACLLENATIKLLHNHIYCLLGRNGSGKSTLLKKMHSQMIPGWSVQWSTLYVPPKLPSEYSQLTPIQVLTKYLDECKRNSRLATESLISELENRMDCLDLENEEDEMEYLCEELSMLEDNLDFEDSSIQEQIPEFFRELGFFDHEKPCEELSPGQQKEVLLCAASVCCPFTNLILLDEPTNDLDVHGLIRLRQLINDNLARSTTVVMVSHDVDLINDVATDIIDMHAKKLWYYPGNYDSYRLMKDQKETHQLNESLSMEKKADQLKKSLQNLKEKPTPKRKGGANKKAKSVANHRKKIERHEKSMNTVADSSSIISTEGKHLTA…	ABC1, ABC2, linker
Fragilariopsis_cylindrus	jgi|Fracy1|259134|estExt_fgenesh2_pg.C_10942	eEF3L	MSLLTPPENIQRILQESVPDSVFSDSADGVNPNEDVLSYVAFLGAGLAEVEEFGPDTWKEQLGPYLEDIKEVGDDEIEAFRIAVAKETLGEDDESYGDEDDDGFEEVCNLRFNLAYGGKILLRESKLRLLRGRRYAIVGGNGVGKTTLMNAINTGKLDGWPQHLKTAYVDSGSNVDPTFELQKVVDHLVNDTKRSAEDCIAKMKEQDFTDQMIKGTIGALSGGWQMKLRLIRAILMDPDIFLLDEPTNHLAANAVKWFTDFINGLDRQTVLCVSHDTTFLENICTDIIHYEQRSIWGPYRRLVHYKTKMSGFVKLQPQAKHYFELATSDDGLAFLFPEPGRLDGIKTSTQKFLEMDNVDYRYPGSEENQLTGIHLKMSLSSRVVILGANGAGKTTLLKM…	ABC1, ABC2, chromo_like, eEF3_4HB
Fragilariopsis_cylindrus	jgi|Fracy1|263872|estExt_fgenesh2_pg.C_200222	ABCF7	MSSSSSSSSLDEESLADLLSKVLLIENNDGEEDDEIDGLEDLIPYISGLISSALEEEGATAVVVEEILDESMVPFLESVGVPEDRIAKATSAILVAAATATATTNGNDDMTSATTTTSTKLTQDRIVNMSSALHDDYTVQEDENESMWAASTQVKANANTEMDSFDFNTSAKDRRKAKQDIVRIRREYEIANEIATNDAAQNATTTKSGVGCMILPTEKGNDMDVNLQNISVNLDNGTCLMEKGDLKFTYQRRYAVVGENGVGMSASEVEPGYGTRLLSAIRPCCTDDRAMNSGPHSILTGVVVVCKTTLLNNIANWEELEGFPKHLRVLHVKQELNTENEETTVINAVLDADIERTQLIQREEQLTLKLEQNNDNGESETKETETTDATAEEFTKDMK…	ABC1, ABC2, arm, linker
Fragilariopsis_cylindrus	jgi|Fracy1|266008|estExt_fgenesh2_pg.C_610098	YdiF	MMMSTSFNTSLIFSDATRTEKAAADAGPPIEEEEVYGTVVGDTKGASLRLDNVAISRGASSLLKNIDWSVQPNERWGIVGINGAGKSTLLGAITGTVRMDEGHAFVHSNIRVGYLKQSAVSGSTKTVAEEARSEMTYIENAREKLEEVSKVVEDGDYSEEALNDLAVAQEHFETIGGYQQEQLVDTVLKGLGFESEDSDRLCKGFSGGWQMRIALARLLLSKPSLLLLDEPSNHLDSSARDWLGKYIATYDGSVVLVSHDVGLLDTSVNSIAEIVGNTLIEYRSCSYNKYLEEKEFRAATAQAEYESNSAQSRVIMLEKMKKEGKLDPPPMAIMRDTKIPELVLPPPPKPNGEYLLTLSGATIGYNPAEPPLLQNIDLKISRGMKLLLRGPNGAGKSTL…	ABC1, ABC2, arm
Fragilariopsis_cylindrus	jgi|Fracy1|276591|estExt_fgenesh2_pm.C_120092	algUup	MVDVSYILPRTRKIGLVGRNGCGKSTLMNILAETCCKDYDIDDREPTIYTGTVEVPRDVSVAFVEQEPLSPSDVTVGDALLGIQSNSQNNGGNSNSNSVYQIVRNYGQVCNALEFDDDAFNKASAAMDAADGWNVLTKADEISMRLQLDDLKDQSLSKLSGGERKRVAIGAALVQSPDVLLLDEPTNHLDLKAIRLLSDVIADEKKMTVLCITHDRSFLNEVCDRIVELDAGSIYGYEGNYGDFLIGKEARYANEDKVMSSRKKKLTRELAWMRKQPSGRQSKSKARQEAFHKLSAMTKPRRADTKIVLENDDRRLGTNILKMENVSLKFGDRVMLDDFSYDFNAGDTIGIVGGNGVGKSTFIKMACGRQEPDSGKITPGETVSFGVYDQMGIPLDDNC…	ABC1, ABC2, arm, linker
Phytophthora_capsici	jgi|Phyca11|503560|fgenesh2_kg.PHYCAscaffold_4_#_99_#_Contig45.1	eEF3L	MAPYAPTDGITKLAIDQSKHFTEALKEALKSSADQQKVAAEKVSELVAGDANLNLGVVAQELRNALTGNDADSKVVAAYIVDDLMQKHAERVEAYFVPLLSVFLDLLADKKPAVRPVAQEAALTIISSANKNSTIRILPILFDGLDRSKKWQTKKGSLDLVAELSKVAPYQVSRCLPEIIPVVTDCMWDTRKEVKVAAKETMTKVCNVVGNMDIEPFIPALVSCLANPTEVPECTHKLASTTFVKTVEAPALAIMEPLLKRALAEGKTAVKRQAAVIETQADPECREVATRAHETLFVAGGSMEVSEDELKVDYANIHNVVVESIAANAAAAFMKPEDIKPLANEIRDRCFKENKSIFIEDRGHRYGLCGPNGCGKSTLMRAISNGQLEGFPSRDELKT…	ABC1, ABC2, eEF3_heat, chromo_like, chromo
Phytophthora_capsici	jgi|Phyca11|503562|fgenesh2_kg.PHYCAscaffold_4_#_101_#_4100091:2	eEF3L	MAPYAPTDGITKLVIDQSKHFTEALKEALKSSADQQKVAAEKVSELVAGDANLNLGVVAQELRNALTGNDADSKVVAAYIVDDLMQKHAERVEAYFVPLLSVFLDLLADKKPAVRPVAQEAALTIISSANKNSTIRILPILFDGLDRSKKWQTKKGSLDLVAELSKVAPYQVSRCLPEIIPVVTDCMWDTRKEVKVAAKETMTKVCNVVGNMDIEPFIPALVSCLANPTEVPECTHKLASTTFVKTVEAPALAIMEPLLKRALAEGKTAVKRQAAVIIDNMCKLMDDPAEAQLFIPKLLPGLKKVIETQADPECREVATRAHETLFVAGGSMEVSEDELKVDYANIHNVVVESIAANAAAVKANIDSFTVDYVTGICYFLVVARNFNKAVFEKEITTYF…	ABC1, ABC2, eEF3_heat, chromo_like, chromo, eEF3_4HB
Phytophthora_capsici	jgi|Phyca11|510359|fgenesh2_kg.PHYCAscaffold_58_#_72_#_Contig2242.1	ABCF2	MAREKKEPRVKRERKGKKESRKKAAEEKKAAEKAEALENMSHADRLAEEGIIATCSHNVRSVHKNFKDINVLNFSITYFGKVLMEECDISLNYGRRYGLIGRNGSGKSTFMNVLGARGIPIPESIDIYHLKHEIEASDMTALEAVLSVDEERNKLQAEADLLSEQMTDESISEEDSEAISDRLTDLYERLDDMDAATAEVRARQILAGLTFSDAMMNKKTKEFSGGWRMRIALARALFIQPTLLLLDEPTNHLDMEAVVWLEDYLARWKKILLMISHSQEFMNEVCTNIIDLTNKKLEYYAGNYDTYVRTKAEKEENQMKRYNWEQDQIKHMKEYIARFGHGSAKLARQAQSKEKTLAKMVRDGLTEKVEKEMTGDFKFPNPEPLPPPVLMFQNVSFGY…	ABC1, ABC2, linker
Phytophthora_capsici	jgi|Phyca11|532231|estExt2_fgenesh1_pg.C_PHYCAscaffold_40192	mEttA	MLSHRVASRSVALRSLRSSSLAPNWLATLQHPCNAVRGFAAPSGANAGGGVPGDFVCHLKDVGVTIPGGKKLFERVSLGFLRGAKIGVLGANGSGKSTLLKVVAGVSKDFDGERWVKDGLKVGYLPQEPQLDPTKNVYENIMDGLKESQTLLAKFDEVSMAMGEPDADFDALLEEQAKLQDQIEHLGCWDLSHEVEKAMAALRVPAADADVEVLSGGERRRVALCRLLLEKPDMLLLDEPTNHLDAESVHWLEDFLQKYRGTVLSITHDRYFLDNVAGWVLELDRGETYAYEGNYTQWLTQRRNRFNMQRKSDAIRAKQIASEIAWSRDHQGSKKANKARLKKLQEMESNGFQASSRVEEGQIVVPSGVRLGNKVIKVNNLRKKLDDGRVLFDKLSFEI…	ABC1, ABC2, arm, linker
Phytophthora_capsici	jgi|Phyca11|550678|estExt2_Genewise1Plus.C_PHYCAscaffold_380144	eEF3L	MGKGQRARKAAADAMMAAAMAQSTPSVLEQEYHAPSSLQVVAPKTSGLNVVMPTVHKVSPPPSETSASSVDDNDEFRQLATEEQREALQALEDVEAVKAQLSTILSRLVAAFSSKAERSAAAADIVAAIEVVGVASPAGIYVLEELKKFLVAKPTTAREGSLLAFIALCKNEQLSSVMEPVVVEQLVTIMQRHADSEHVVKNAAASLAKVIAQKVNPLAIHTVLKQLYKAMELRQWQSKVAALNLLKDLSETASEEVSGWLPEIMPIVTEYVWDTKKQVQAASIDALIAVCSKINNDDVVPLVPTLVGVIARPEETMKAIDSLLATTFVANVDAPTLSLIAPLLHKALRDTSIHSSSLKRKAAKIIDSMCRLVVRPSDVMQFVPLLLPQLETAIDRLID…	ABC1, ABC2, eEF3_heat
Phytophthora_capsici	jgi|Phyca11|553195|estExt2_Genewise1Plus.C_PHYCAscaffold_510244	ABCF7	MEQVVTQALSATLRGLDETILEYISGAVADQLADDVPSSASELEELLAESVAPFLLSTGFVDDDAAASSLCASLAAKLLASPELQAQMGTTPQQDVRVLENTQSIEEQARKDEGAADAEQLMARMWGFDKIRKTTNDELEAQQSALSARQVRKQIKLEQLTAEREEEQAELDREWEDARFLPDLSQDNGEKDVHVPRLTINFKGKTLLSDTSLKIVNGRRYGLVGKNGAGKTTLLRYISHYELEGFPRHIRIQLVEQESASKLSKDDRSVLEVVLAADYERTMLLQEEKELTAEETSQGTDHSERLKEIYDRLVNIDSDTAESRARTILSGLQFPDHVVDGPAKALSGGWRMRTALAGALFMAPDLLLLDEPTNHLDLEAVIWLEHYLEKYEKQMIVVS…	ABC1, ABC2, ABCF[347]_NTD, linker
Phytophthora_capsici	jgi|Phyca11|575101|estExt2_Genewise1.C_PHYCAscaffold_700114	ABCF1	MARGKKKGGRRGDDSDSDNGRSAPAAPASVDEGDKKAARKEKLKARKAQRQAAKASEEQASQRTTSDAEQEEEDEEDPYAQEEKPEPVVEKKKDKKDKKKSKKKMISTDLFFDPDKEGKRLSNKERKRLKEEQERQEREEEYHRAANPMDGAQFSVSQQAFTEDSNWENATDIHIDNFSINAHNKLLYDNASLHINAGGKYGLVGPNGQGKTTILKMIALGELKIPPKIDCLYVEQEVVADDTRAVDAVLKADAERWALLEEEKHLLAELETKQDSALDDRLNEVYELLSTMNASAAEARARRILFGLGFDSAMQEKVTKDFSGGWRMRISLAKALYVEPTLLMLDEPTNHLDLNAVIWLDDYLQKWKKTLLVVSHDADFLNSVCSEVLHLENKKIVNY…	ABC1, ABC2, ABCF1_NTD, linker
Phytophthora_cinnamomi	jgi|Phyci1|108175|estExt_fgenesh1_pm.C_1380024	ABCF1	MARGKKKGGRRGDDSDSDDARAAPPPAPAAGGEGDKKAARKEKLKARKAQRQAAKASEEQASERTASDAEQEQEQEEQEQEQVDEYAQAAASASKKKSKKKNKKNPEPVVEKKKDKKDKKKSKKKVISTDLFFDPDKDGKRLSNKERKRLKEEQERQEREEEYHRAANPMDGAQFSVSQQAFTEDSNWENATDIHIENFSINAHNKLLYDNASLHINAGGKYGLVGPNGQGKTTILKMIALGELKIPPKIDCLYVEQEVVADDTRAVDAVLKADAERWALLEEEKHLLAELETKQDSALDDRLNEVYEQLSTMNASAAEARARRILFGLGFDSAMQEKVTKDFSGGWRMRISLAKALYVEPTLLMLDEPTNHLDLNAVIWLDDYLQKWKKTLLVVSHDA…	ABC1, ABC2, ABCF1_NTD, arm, linker
Phytophthora_cinnamomi	jgi|Phyci1|224605|e_gw1.42.28.1	ABCF5	MLPTMHRLDGGRSAASNTPLDLSASLSRKDKRSQKRGQSRAKKAPVIVATSQQSRFHTVTFDEFGKNVLLNQFTLAIGSAPSSGSGDPVGVVELLRDTQLKLNYGSRYGLVGPNGIGKSTLLTALADGLVEGLPTSLKILYVNQLDTSSLTPESAQQSVLQTVLSADTRVSELQHKIDVLQGAELLHALLRIQVMEAEQAQEAASKIAIKRSGMLGKDARLRLLEVEHKVADLRQRLQFTLAEGGEHESVVAANEAETLRKIHEKMEEFQRALTVLDEASMEARARRILTSMGVDTAKQDAPLSSLSGGWQVRILLARVLFMEPDFLLLDEPTNHLDMPSILWLKNYLLTLEDVLASPVTLVVVSHDRFFLNAVTEETIFFRGYDKTLAYYDGNYDAFE…	ABC1, ABC2, ABCF5_NTD, arm, linker
Phytophthora_cinnamomi	jgi|Phyci1|294879|estExt_Genewise1.C_3000050	eEF3L	MAPYAPTDGITKLAIDQSKHFTEALKEALKSSADQQKVAAEKVSELVAGDANLNLGVVSQELRNALEGSDADAKVVAAYVVDDLMQKHAERVEAYLVPLLAVFLDLLADKKPAVRPVAQEAALTIISSANKNSTIRILPILFAGLDRSKKWQTKKGALDLVAELSKVAPYQVGRCLPDIIPQVTDCMWDTRKEVKVAAKDTMTKVCNVVGNMDIEPFIPALVSCLANPTEVPECTHKLASTTFVKTVEAPALAIMEPLLKRALAEGKTAVKRQAAVIIDNMCKLMDDPAEAQLFIPKLLPGLKKVIETQADPECRDVATRAHETLFVAGGSMEVSEDELKVDYENIHKVVVESIAASPAAVKANIDSFSVDYVTGICYFLVVSRNFSEATFEKQISTYF…	ABC1, ABC2, eEF3_heat, chromo_like, chromo, eEF3_4HB, eEF3_CTD
Phytophthora_cinnamomi	jgi|Phyci1|7143|gm1.7143_g	mEttA	MMLAHRVASRSAASRGLRSSALAPHWLAASQHAGNAVRAFAAPSGSSNAGGGVPGDFVCHLRDVGVTIPGGKKLFERVSLGFLRGAKIGVLGPNGSGKSTLLKVVAGVRADFDGERWVKDGLKVGYLPQEPQLDPSKNVYENIMDGLKESQTLLAKFDEVSMAMGEPDADFDALLEEQAKLQDQIETLGCWDLTHEVEKAMAALRVPAADADVEVLSGGERRRVALCRLLLEQPDMLLLDEPTNHLDAESVHWLEDFLQKYRGTVLSITHDRYFLDNVAGWVLELDRGETYAYEGNYTEWLTQRRNRFNMQRKSDAIRAKQIASEIAWSRDHQGSKKANKARLKKLQEMESSGFRASSRVEEGQIVVPSGVRLGNKVIKVNNLRKQLDDGRVLFDKLSF…	ABC1, ABC2, arm, linker
Phytophthora_cinnamomi	jgi|Phyci1|94709|fgenesh1_kg.74_#_8_#_Locus2549v1rpkm82.15	ABCF2	MAREKKEPRVKKERKGKKESRKKAAEEKAAAEKAEALENMSLADRLAEEGIIATCSHNVRSVHKNFKDINVLNFSITYFGKVLMEECDISLNYGRRYGLIGRNGSGKSTFMNVLGARGIPIPDSIDIYHLKHEIEASDMTALEAVLSVDEERNKLQAEADELSEQMTDESMSEEDSEAISDRLTDIYERLDDMDAATAEVRARQILSGLTFSDAMMNKKTKEFSGGWRMRIALARALFIQPTLLLLDEPTNHLDMEAVVWLEDYLSRWKKILLMISHSQEFMNEVCTNIIDLNNKKLEYYAGNYDTYVRTKAEKEENQMKRYNWEQDQIKHMKEYIARFGHGSAKLARQAQSKEKTLAKMVRDGLTEKVEKEATGDFKFPNPEPLPPPVLMFQNVSFGY…	ABC1, ABC2, linker
Phytophthora_cinnamomi	jgi|Phyci1|97500|fgenesh1_kg.170_#_1_#_Locus2388v1rpkm88.98	eEF3L	MGKGQRARKAAADAMLAAAMAQSKPSVLEQEYHAPSSLQVVAPKAPSSGLGVVVPPVHKKPSPPPSETSASSSDDCDEFRELASEEQREALKALEDVDAAKAQLSPILSRLVAAFSSKSERNAAAADIVAAVELLGVASPAGIHLLDEIKKFLVAKPTTAREGALLALVALLKSEQLSSVMEPVVVEQLTTIMQRHADSEHVVKNVAATLAKTIAQKVNPLAIHTVLKQIYKALELRHWQSKVAALNLLKELSETASEEVSGWLPEIMPIVTDYVWDTKKQVQAASIEALIAVCSKINNDDVVPLVPTLVGVIARPEETMKAIDSLLATTFVANVDAPTLSLIAPLLHKALRDTSIHSSSLKRKASKIIDSMCRLVVRPSDVMQFVPLLLPQLETAIDR…	ABC1, ABC2, eEF3_heat, eEF3_4HB
Phytophthora_cinnamomi	jgi|Phyci1|98838|fgenesh1_kg.255_#_7_#_Locus4036v1rpkm46.26	ABCF7	MERAVTQALSATLRGLDEAILEYVSGAVADQLADEVPADAAALEAQLGESVAPFLLSSGVCADEAAAAQQCAALAAKLLASPELQALRLQAGAGASSDAVRVLETTQSIEEQARKDEGAADAEQLLARMWGFDKIRKTTNDELEAQQSALSARQVRKQIKLEQLTAEREEEQAELDREWEDARFLPDLTQDTGERDIHVPRLTINFKGKTLLSDTALKIVAGRRYGLVGKNGAGKTTLLRYISHYELEGFPRHIRIQLVEQESASKLSKDDRSVLDVVLAADYERTMLLQEEKELTDDEAAHGADHSVRLKEIYDRLVTIDSDTAESRARTILSGLQFPDHVVDGPAKALSGGWRMRTALAGALFMAPDLLLLDEPTNHLDLEAVIWLEHYLEKYDKQM…	ABC1, ABC2, ABCF[347]_NTD, linker
Pseudo-nitzschia_multiseries	jgi|Psemu1|104740|gw1.1324.1.1	ABCF4	GNLLLQETHLVIAHGHRYGLWGKNGVGKSTLLRRIATGSVPGWPLHLSVALVEQEVLGTVRTVRECIRAIELDKRNSGSVRSNTTTTAVMNQNHDHDHDHDHRSALEAELAELESRLEDLADADADADANELEEESAIAILRGLQFDGSMLDTPVRDLSGGWRMRIALAEALYSEPDVLLLDEPTNHLDASAIVFLEDYLVASEQQRQQRQRQRQPITLVVVSHDGHFLDAVCTDMILFENQRLEYHVGNYSTFMDRREQLWTKNKTIADATAKKEQKAREFIAKQKAMKNDKRRDDNKQRQAKERQKKLSRIEQRRLLNFRFPSATPLKGATGEYAPLITMDDCRFRYDKSNNNDKNNNPNDWVLRDVALSVSVGSRIAILGKNGAGKSTLLGLLSGE…	ABC1, ABC2, arm, linker
Pseudo-nitzschia_multiseries	jgi|Psemu1|160370|gw1.727.17.1	ABCF2	ARDINVTNVTMLHMGAVLLDETSVVLNHGNRYGLVGRNGCGKSTLLRALGARALPIPNSIDIFFLKEEVEPSDTLSALDAVMEPEKSPEELQEEIMDTLNSVYERLDALDASTAEVRARSILSGLGFTHEMQSKKTKDFSGGWRMRVSLARALFIQPVCLLLDEPTNHLDMEAVIWLENYLSKWNRILLLVSHSQDFLNNVCSHMIHFTNSKSLVYYDGNYDQFVKTKSEKEENQWKQYKWEQDSIKQMKEYIARFGHGTAKNAKQAQSKEKVLQKMIRAGLTPKPEEEKMLNFKFSDPGHLPPPVLAFHDVSFGYPGCDPLYKNVNFGVDLDSRVALVGPNGAGKTTLVKLMAGELNPTMGDIRPHGHLKLGRFTQHFVDVLDLEKTPLEFFETLYPN…	ABC1, ABC2, arm, linker
Pseudo-nitzschia_multiseries	jgi|Psemu1|188286|e_gw1.75.30.1	ABCF4	MPLLEDAACRFVWGRRYGLIGRNGVGKSTLLRAMAARRVGDVPANVTVHYVSQEVALTPEQRTKTPVECVVDADIERNLLTEELADLERLASAGELDAEGSKRHGDILSRLDEIGADSASRRAKELLDNLGFSEELQARSLSELSGGWRVRTMLAAAIFAKPDLLLLDEPTNHLSILAVMWLARELSTSETWKERIVVLVSHDRHFMDEVCTDCLHVSGAARKLTQSKGNYSLWAKRRRDEQVLFAKEQAKRQEEIDRLREYAGHGFKYGGSSSQINKMSMKAKQADKLEQAHAEHATELAALQEDIELPLKISAGGEIDGFVVQLKDVGFGYPGATPARLFQNCEFGITSKSRIVLLGENGNGKTTLVKLITGSLEPTDGEVLRNPHARFALVNQHHA…	ABC1, ABC2, arm, linker
Pseudo-nitzschia_multiseries	jgi|Psemu1|200235|e_gw1.253.52.1	ABCF4	MRDVRLLNFELPNLRGGGPNLLSGASLILARGRRYGLMGRNGCGKTTFLTALSKRKIDCDDADGGVPTNVRMLLVRQEIIGNDWSAVDTVLKSDEATAATAATNDASAMTEDQKQERRKKLREQLVRAHHRMSEIEQLEGGDPEPRARKVLAGLGFTKEMQDKPTSALSGGWRMRVSLSCALFANPSLLLLDEPTNHLDLEAVLWLERYLTQSFTGTLVVVSHDRHFLNEVVTDVVHFHKNTLATYKGDITSFESVLVENKLRQQRLREQQEAKRAHLQKYIDLHAQSGENGVKASKQRKSRMKKLDKIGVMAQDGKRWKASYDGDAQEVEEVEEDEEVVLTFPDPGSFDKDMIKLERVKFGYSEDSILLEGVDMTVDLTSRIALLGRNGCGKSTLVKL…	ABC1, ABC2, arm, linker
Pseudo-nitzschia_multiseries	jgi|Psemu1|247149|estExt_Genewise1.C_9640012	algEttA	MLPDKSKKILDNINLSFYPGAKIGIVGLNGSGKSTLLKIMAGVETEYDGLARPLPGASIGYLSQEPVLEYPTVQENIDEAMKSSQAVLDEYNEKSMKLADPDITDEEMTQIMADIEKLNDQIEAGDLWELDRVVSRAMDSLRVPDGNALVANLSGGEKRRTALCRLLLENHDMLLLDEPTNHLDAESIAWLETYLDKFQGTVVCITHDRYFLNNCAGWILELDRGKGYPHEGNYETFLDMKNKRLEEEKKQETAAAKAVSNELEWIRTNPKAKGNKSKARLNRYDELLAAAAPAELRNAGQIYIPPGPRLGNEVVEVVNLKKSFGDRLLIDDLTFSLPPAGIVGVVGPNGAGKSTLIKMLIGKEEPDSGTIKIGETVKMVSVGQERMDELDSDKTVFDE…	ABC1, ABC2, arm, linker
Pseudo-nitzschia_multiseries	jgi|Psemu1|247826|estExt_Genewise1.C_12770005	cpYdif	MEGAQPGYVSLRMEDIGITFRNQEVLKDVTWGVQSGERIGLVGKNGAGKTTQLRILAGELEPTTGDVVKSSGDLRTAMLRQEFVDELVKERTLKEEFMSVFAEENQIVEDLKQAELKLETMSDADPEEMQEILDKMQDLQQKAEDKDVYILESKVKKTMDLMGFNDDEADDLVASFSGGWKMRIGLGKVLLKDPNVLLLDEPTNHLDLESVEWLEAFLREQSIPMIIVSHDREFLDQVCTKIVDAEGGVCTEYDGNYSRFLQLKKARMDSWQAAFDAQEKKIKSERQWINKFQAKQPQVVKQRKEKLDKFMKSDEYVQKPPFTGKPFKFRFPDAPRLSPEVAQVEKMSHSYVNEISKNRLFDNVDLSIEKGDRIAVVGPNGSGKSTLLRLLIGKEDPDE…	ABC1, ABC2, arm, linker
Pseudo-nitzschia_multiseries	jgi|Psemu1|261223|estExt_Genewise1Plus.C_5480026	algAF1	MGAALRLVDVAVSRGGKTMLSSIDWRVEPKSKWGLVGANGCGKSTLLKAILNDLGSYGAGDEVLNDYLDVDGSITIGTKQQVGYLKQTAVSGSTLTVFDEAASAMKEVADARSSLRKAEEAVEAAGGGDDNATDLDNALQALDRARDRYERVGGYVQEQEVATLLKGLGFTNMTQTCDELSGGWQMRVSFAKLLLSKPSLALLDEPSNHLDRSARAWLANYLKNYDAGAMVLVTHDVELLNACEHIAEITSGGSLQIYKSCTYDQYLQQKRDRAYAAATEYEKNMEKAAKLQAFVDKFGASATKASAAQSRVKQIEKMRAQGLLDPPTDNALSEIERFKPRLRLPPPPPPQGGAVGRSDVGDDGILLSLRNGASVGYTGERGGGDDGEVGDAVSLISEI…	ABC1, ABC2, bact_CTD_extensions, arm, linker
Pseudo-nitzschia_multiseries	jgi|Psemu1|263416|estExt_Genewise1Plus.C_10190037	ABCF2	MLEQLSQEEIVVTYESRKAKMHANARNINVSGVTVTFHGKPLVEETDLVINYGNRYGFIGPNGSGKSTVMKAIAARAIPIPENLDIYFLNSEYPARDDITALEAVMESNDEVQELEAKAEHLNDAMAEADEDEQAEIQATLEGIYSRLDQLDASSAEARATQILFGLGFTQKMQDMKTKEFSGGWRMRVALARALFIEPEFLLLDEPTNHLDMEAVLWLEDYLSNWNRILFFVCHSQDFMNQVCTHIVRLDATYKKLRYFSGNYDMYVQTRRDQDMVQMRQYEAEQRDIAEIKDFIARFGHGTVKMVRQAQAREKLLEKKLEAGLTPLPEQDPDWDWSFPDAGQLPVPVLSVERLSFAYPGGVELYSNVDFGVDLQTRVALVGPNGAGKTTLIKLMTGD…	ABC1, ABC2, arm, linker
Pseudo-nitzschia_multiseries	jgi|Psemu1|285520|fgenesh1_pg.91_#_28	algAF1	MTRSTSRLFSTKAAVEGGAPAETYGTVVGDTRGAALRLEDVAISRGASPLLKGINWSVQPKERWGIVGINGAGKSTLLGAITGTVRMDEGKALVHSNIRVGYLKQSAVSGSTKTVAEEARSEMTHIEDAKLDLDVKSKVVEDGDYSEEALNDLAAAQEHFETIGGYQQEQLVDSVLKGLGFEPEDSDRLCSDFSGGWQMRIALARLLLSKPSLLLLDEPSNHLDSSAKDWLGKYIANYDGSVVLVSHDVTLLDASVNSIAEIVGNTIVEYRSCSYNKYLEEKDFRAASAQAEYERNLEEAARLQAFVDKFGASATKAKSAQSRVKMLEKMKKEGKLDPPPVAVVARERDPELVLPPPPKPNGEYLMTLKDATIGYDPNDAPLLQNINLQIPRGMKLLLR…	ABC1, ABC2, arm, linker
Pseudo-nitzschia_multiseries	jgi|Psemu1|289212|fgenesh1_pg.334_#_10	ABCF1	MGRKKGGRGKKNKGDDDCKKDKKEKKEKKDKKEKKEKKEKKDKKSKKEKKSKKDGDSSDDQDEDKVEAPKAKSKFELQMEAAMKKKEQEAASEEQTSNKPAKAKTAPTPKEEIPETPDELVGDDANNNDGGDGEEIMYGAPDDVVWSDKSSAIKDAESSAADDPSKLLYGKDGKKLSNKERKRLIKERDAAARAAEYEKVAAKASREGAQFACSQTAVNEKDPQWQNSLDINVPNFSISAAGKILFKDAALTIAHGRRYGLVGPNGRGKSTLLKMIASRDLKLPPRIDFLYVEQEVVADDTPAVEAVLRADTKRWNLIEEEKALMAKADAGDESDETIDRLGVVVEELANMGADSMEAKAHGILSGLGFTTEMQTKPTKMFSGGWRMRISLARALFVEP…	ABC1, ABC2, ABCF1_NTD, arm, linker
Pseudo-nitzschia_multiseries	jgi|Psemu1|293991|fgenesh1_pm.4_#_32	ABCF7	MDVNVQRITLSLENGTSLLEHGDLKFAYQRRYAVIGENGVGKTTLLNRIANWDDLEGFPRHLRVLHVKQELHTENEETTVLDAVLEADIERITLIKEEKELTARLEGGKVEENNNDEEETVESRKKRLTQAAEDDKNFSDDLKKLNDIYERLTLLGADTAKSRAISILSGLQFTDDMQVSPIKSLSGGWRMRVALAASLLIEPDILMLDEPTNHLDLEAVLWLEAHLRSYPHTVITVSHDRGFLNEVCTDTIEFKNKKLTYYRGNYDNFVKLKEEKLKNQMREYEAYKMKRDHMMEFIEKFRANAKRATIVQSRIKAVNKMDAEAPEPVKMEAVWRFSIPSSEPLGRPIIAINDVTFDYNLELPDGTKKPEAEFLLQKVNFGLDNSSKIALLGANGQGK…	ABC1, ABC2, arm, linker
Pseudo-nitzschia_multiseries	jgi|Psemu1|306441|fgenesh1_kg.258_#_6_#_1862_1_CCCI_CCOA_CCOB_CCOC_CFAP_CFAS	eEF3L	MDPDIFLLDEPTNHLAEGAVNWLTDFLCGLDHQTVLCVSHDTTFLENICTDIIHYEQRSVWGPYRRLVHYKTRMSGFVKLQPQAKHYFELATNDDGLKFVFPEPGRLDGVKTSTQKFLEMEHVDFRYPGVEKNQLTDVNLKMSLSSRVVILGANGAGKTTLLKMIVGETIPSNSGQGRFYVHPNLRIAYVAQHAFSHVERHMEESPVAYLQWRFKDGFDKEKLESEAYRITPEEKEAIEAFSLEDIWSRRMRGGKLEYEVKKKNIPERDNKYYTRDELLAMGFEHLLKQTDEKIAAKEAGLDLRPVTTTEIQKHLDGFGLPQEFGTYGKIRGLSGGQKVKLVLAAAFWTVPHLVVLDEPTNFLDREALGALSSGLNEWGGAVIMISHNREFYSSVCKEE…	ABC1, ABC2, chromo_like
Pseudo-nitzschia_multiseries	jgi|Psemu1|319462|estExt_fgenesh1_pm.C_2270003	eEF3L	MLIVNHEGTFGLITYIRWHYLAEQLHLGSTFVKELAESVPTAQPFVSECLGACLEQVVSKSKDVTAAAKDTAFSVCKNTTPFAVKTLLPTIFSCLPVEKKWQTRELALQCLGLFKDTAPKQLADSLPLVVPEVTACMWDTKKQVKKASTETMKGALEVIGNRDIEHMTGKILASITKPKEVPEIMHVMAGVTFVQSVESPALAMVAPLLLRGLREKSTATKRQAAVIIDNMSKLVDNPLDAAPFLPLLLPALETNAESIADPEARSVTETAVAQLNRLKALAEKHAAIRGDVSKVEELFKEKFGCKDAEGGKLTVIKFLCTIATTLMDLKYMEDLQWTKNLGVYAGLYFDKAAAEKAIEEVRVECEKTMEIPDDDEDDDDAEELCNCTFTLAYGTKILL…	ABC1, ABC2, eEF3_heat, chromo_like, eEF3_4HB, eEF3_CTD
Pseudo-nitzschia_multiseries	jgi|Psemu1|320503|estExt_fgenesh1_pm.C_5980006	algUup	MNGASSGSSSSSTAAPVLTVEGLSCTHNGGETWQLRDVDFNLQRGAKAALIGRNGTGKSTFLKILHESYMNSNGFGSSYSSQTNYKYTGKVQVPKTIRISMVDQEPPLPADITVGDAILGITETVTTTGPSSNNNNRMDVVRRYRVVSQQAESDSNFDPEIFVKASAEMDYLGGWDVLTKAEEIATKLKIHHLQDQPLSNLSGGERKRVALCAALVEEPDVLLLDEPTNFLSLAGVEWLADLLTDKNSNPKLTILMVTHDRAFLEQVCDQIVELDRGSLYEHAGSYSAYLQGKAERLAAEDAAIANAQSKYRAELEWMRKQPKARESKGKARIDAFYKLEKSTKPRPRDPNLDLVEISNGDRRRIGTKTVSMKGVTLTFSAKNDNGEDEERVMLDDFNY…	ABC1, ABC2, bact_CTD_extensions, arm, linker
Schizochytrium_aggregatum	jgi|Schag1|12000|gw1.3.109.1	eEF3L	KEAADKLATEVKEAGVASLEGEDGLLKTLDEALGSSNVVAREGGALLFAALSKKIKGAALPFLVERLDAVIANAGDKKSSDLRKTSSKAAKAFAKIVTVPAVGFVFDDIVNQSQNSPMWQCKVLCLELLSIFVENAPEYLSHRMTELVPLLSALMWDSKKQVKEQAQTTLQEVCRCIDNNDIQPFVPALVSAIAHPEEVEECVHALSATTFVQTVDASALSVTVPLLERGFREKKTAVKRKCGVITENLAKLVDNPADVAPFMGVLEPALAKAAEEVADPECRSRCAAAHAALKDIAKRGREVAKVEAAPLEKVEAVLMKVIAKTEGAKVESSAQKISFKFVAKSARFMTTNQDATKDDWLEALQGPIKVLLPEGVNKKVDAEKVAAAIMSACMSGEAA…	ABC1, ABC2, eEF3_heat, chromo_like
Schizochytrium_aggregatum	jgi|Schag1|27401|gw1.1.1302.1	ABCF4	ETQDVWIPNVTLARSGEQILLNATLRLSYGKRYCLTGRNGCGKTTLLRRIARGALPGWPPWLRVQYVEQHIKGSDLTPVEYVLRYDFERTRLINEEQELLGRIESASESDEPPSTKLGEAAQSATEGKPMTLIEMQERLSAVYERLDQIEAWEAESRAEAKLREMGFTDELLSKTTSELSGGWKMRCCLCGTLLMDPDVLLLDEPTNALDVLGVEWLKQYLGNRETFGGTVLLVSHDRAFINAVTDELIVMRKKQFAYFDGTYDEYRLQLEKKRLSQTNKLAALDKRKAELKGFIETQQRASRDRNVHGWYGVPAALDMDEKPLFFKFPECNSPAPEGTILMQLDAVSFGWTPENVLVSGFNAQVNGKCRIGMIGPNGVGKSTLIEVLTGRLKPQEGSF…	ABC1, ABC2, arm, linker
Schizochytrium_aggregatum	jgi|Schag1|35996|e_gw1.10.244.1	ABCF4	LLTDANLTLVTGRRYGLVGRNGAGKSTLLEALNSRSLDGMKWYSHSILLVKQEVEGNELSPMEWVLGADGRPAAIRAAIAELDKSGNEVDKIVRLQEELAHIESTKGATEAGKILFGLGFDSDMQNQPTSSLSGGWRRRVAIACALFVEPQILLLDEPTNHLDLAAVVYLEEYLTSDAFHGTLVVVSHDRAFLNSVATDIVSFSGNKLTTYRGDYQTFVDTVEQERVTRARQRESQEMRRQHLQEYITKHAKPKENGPKAAKQRKSRMKKLERLGMSYDGEVEDVEEEEDEDEFELTFPLVTKTDGTVLQLDEVSFGYDSSQPPLLAGINVNFDQKSRVAIMGRNGAGKSTLLKLLLGQLSPTAGSVSKRSNCRIEYIAQHHSEELDLEATPLELMLRR…	ABC1, ABC2, arm, linker
Schizochytrium_aggregatum	jgi|Schag1|78856|estExt_Genewise1Plus.C_750010	YdiF	MALPTLPSTANCAFNGQALKLELGPVGYDGQPALFSTDSCALEVGVVYGLLGPNGVGKSTFARMLASKSLPDFPGQLSTCYLEPNEPRAHNELKPSAYLRRGVMERCQELAGQIAALEAALEEEEEETKVLAEEDIAGTAARLGALLEQEEQLQAAGESEIRNVLGELGFDTAGLLDTPVDALSCGWRYKCELANALLSHADLLVLDEPSFLDEASRDWLIERVRKVADAGAIVILISHKEQLQAALADRILFISASKVLETYNCGYTAFVAAREKNVTHAVKEVTKGEARQANAKSALNTIKKRLAKSEANNNRKIAQGEDRRWIKGKNIECKQNAGRSAAAKIKQLQRDVDRLEELAKASAQHRVDPIALQGSESPASRQIVSLQELAFGYRPEAPI…	ABC1, ABC2
Schizochytrium_aggregatum	jgi|Schag1|82140|fgenesh1_kg.8_#_72_#_isotig03451	eEF3L	MGKTKVAAKRCPASGCRFQLGAGAGVLCAKCKVVFCEEHQYPTDHDCTGNARAKPPAAPGGGGLVVVASSKKDSKDDSKKKSDPVKDEQLLAKLLAATPEELLKELLAFGASSARFESSMLVQALSSDSKAIKATLFGGAVGNNIVEAATADNMVPKLLEILGAHLSSCRTASLSSSEEKRAVGVANIFGMLLKAAPVADVAALLDRGVEWSHCKSEKLGRACGNEIVRAAALARWPEGANYEDECKPMLASLCNTALSAAEDDDATRNGVAFAVCGIAASVGASQCTQDVLDVIVPGLSKPKDTAKVLGAMRIIQQLCKELGSAVTPFITRAKLLTTCIDSVYDKVAANGRGTTKKALVQYMDKADPRAIRLAVPILLNAIEESSAWRVKALAIQLIG…	ABC1, ABC2, eEF3_heat
Schizochytrium_aggregatum	jgi|Schag1|82996|fgenesh1_kg.14_#_37_#_isotig04103	ABCF7	MAAMAAVAQLLGAELGGLDEDEVAYLAGLVSECDEPGDDGEGLVELLAPFLESYGAAEDDEAAEALARKLFGKLREAKVLPGGEDEAAAAAAAERQRLKMPIQASELADNDDTWGLKDVKNKNKANTTVESISEAIGNKKGLEKMAKRAEKERQKEEAKFLREEARRREDDAADGVVALDGQAQAASGGGKVSQNIRNRSMDVNLENINISVGAGKPLLEDATLKIVNGRKYGLIGKNGTGKTTLLKSISRRQLDNFPPYISVVHVEQEVVGDDTRVVDYLLAADKEREALLERERLLLAELDKPGSDSTAINEQLRKVYDELVAIGSESADARARMVLTGLGFTEEMQVAPTKSLSGGWRMRVALGTALFLSPDILLLDEPTNHLDVLSVLFLERYLQ…	ABC1, ABC2, ABCF[347]_NTD, arm, linker
Schizochytrium_aggregatum	jgi|Schag1|84993|fgenesh1_kg.35_#_20_#_isotig01304	ABCF1	MGKGKKKGRAAVMEQMASAGAADTTAAEPEAAADDEKQLSRKQKRELKLAKKKAAQTKQASKASESDDDAEHSDDAPPARSAFAAVASSDDDDNEEDEDEVEELSPAPSRGAKSGFAAVASDDDDDNDDDDDDDDGTGGAKSAFGALSLDDDDDDDNDDDDDDDDDDDSDSKSKKAKKSKSKKEKKDKKENKKDKKDKKSKKGKSEDDNDEGDDNGATHEFYGNPEDEGIYGGEDGAAEAAAEAPKGRGAKGKLSNKQRRKLRETQEAAEREAAVQAAALKATDFAVSATVQKQDEAWLNAIDVNIPSFTISAYGKTLFHNAELKIANGRKYGIVGPNGRGKSTLLKQMANGELPLPPLVDCLYVEQEVTADDTPAVDMVLAGDKRRTELMNREVEILR…	ABC1, ABC2, arm
Schizochytrium_aggregatum	jgi|Schag1|96728|fgenesh1_pm.29_#_3	ABCF2	MARGKGKLAGAPKKGSKKKVDDEASKTSDKKSLSPEEKAARAIEAAKGARLGQPVPDMYPDIIATYATNAKKMHDNAKQVLVDNLSVLYHGFPLVQETQLVLSYGNRYGLVAANGSGKTTLLRAIASGIIPRPKNIDVYTVERGMDKTDMTALEAVLEVDQEKKELETAAERLTEEMADENLTDEEQTALSDALSDVYERLDELDADTAEKRAASILDGLGFTPEMQQKKTKDFSGGWLMRIALAKALYLNPTFLILDEPTNHLDMAAVVWFEQYLKTFNKILLLVSHSQDFLNGTRKEKETMQMKKYEWEQAQIADMKNYIARFGHGSAKLAKQAQSKEKTLEKMVRSGLTEKVVEDKAVALKFYECGKLPPPVLQLQEVGFAYPNCELLYSGIDRGL…	ABC1, ABC2, arm, linker
Gallus_gallus	NP_001006562.1	ABCF2	MPSDLAKKKAAKKKEAAKARQRPRRAPEENGDAGTEPQEVRAPEANGTPLPEVDALTKELEDFELKKAAARAVTGVLASHPNSTDVHIINLSLTFHGQELLSDTKLELNSGRRYGLIGLNGIGKSMLLSAIGKREVPIPEHIDIYHLTREMPPSDKTPLQCVMEVDTERSMLEREAERLAHEDAECEKLMELYERLEELDADKAEARASRILHGLGFTPAMQRKKLKDFSGGWRMRVALARALFIRPFMLLLDEPTNHLDLDACVWLEEELKTFKRILVLISHSQDFLNGICTNIIHMHNRKLKYYTGNYDQYVKTRLELEENQMKRFHWEQDQIAHMKNYIARFGHGSAKLARQAQSKEKTLQKMMASGLTERVVNDKTLSFYFPPCGKIPPPVIMVQ…	ABC1, ABC2, ABCF2_NTD, arm, linker
Rattus_norvegicus	NP_001011896.1	ABCF3	MATCADILRSEFPEIDGQVFDYVTGVLHSGSADFESVDDLVEAVGELLQEVSGDSKDDAGIRAVCQRMYNTLRLAEPQNQGNNQVLLDAPIQLSKIMENYDCDTKLPGLLKREQSSTVNAKKLEKAEARLKAKQEKRSEKETLKTSSPLVLEEASASQAGSRKESRLESSGKNKSYDVRIENFDVSFGDRVLLAGADVNLAWGRRYGLVGRNGLGKTTLLKMLATRSLRVPAHISLLHVEQEVAGDDTPALQSVLESDTIREDLLRQERGLSLKIAAGRAEGSEAALLAEVYTKLEEIEADKAPARASVILAGLGFTPKMQQQPTREFSGGWRMRLALARALFARPDLLLLDEPTNMLDVRAILWLENYLQTWPSTILVVSHDRNFLNAIATDIIHLHS…	ABC1, ABC2, ABCF[347]_NTD, arm, linker
Homo_sapiens	NP_001020262.1	ABCF1	MPKAPKQQPPEPEWIGDGESTSPSDKVVKKGKKDKKIKKTFFEELAVEDKQAGEEEKVLKEKEQQQQQQQQQQKKKRDTRKGRRKKDVDDDGEEKELMERLKKLSVPTSDEEDEVPAPKPRGGKKTKGGNVFAALIQDQSEEEEEEEKHPPKPAKPEKNRINKAVSEEQQPALKGKKGKEEKSKGKAKPQNKFAALDNEEEDKEEEIIKEKEPPKQGKEKAKKAEQGSEEEGEGEEEEEEGGESKADDPYAHLSKKEKKKLKKQMEYERQVASLKAANAAENDFSVSQAEMSSRQAMLENASDIKLEKFSISAHGKELFVNADLYIVAGRRYGLVGPNGKGKTTLLKHIANRALSIPPNIDVLLCEQEVVADETPAVQAVLRADTKRLKLLEEERRLQG…	ABC1, ABC2, ABCF1_NTD, arm, linker
Pan_troglodytes	NP_001035838.1	ABCF1	MPKAPKQQPPEPEWIGDGESTSPSDKVVKKGKKDKKIKKTFFEELAVEDKQAGEEEKVLKEKEQQQQQQQVQQKKKRDTRKGRRKKDVDDDGEEKELMERLKKLSVPASDEEDEVPAPKPRGGKKTKGGNVFAALIQDQSEEEEEEEKHPPKPAKPEKNRINKAVSEEQQPALKGKKGKEEKSKGKAKPQNKFAALDNEEEDKEEEIIKEKEPPKQGKEKAKKAEQMEYERQVASLKAANAAENDFSVSQAEMSSRQAMLENASDIKLEKFSISAHGKELFVNADLYIVASRRYGLVGPNGKGKTTLLKHIANRALSIPPNIDVLLCEQEVVADETPAVQAVLRADTKRLKLLEEERRLQGQLEQGDDTAAERLEKVYEELRATGAAAAEAKARRILAG…	ABC1, ABC2, ABCF1_NTD, arm, linker
Bos_taurus	NP_001039601.1	ABCF2	MPSDLAKKKAAKKKEAAKARQRPRKGHEENGDAITEPQVAEERNEEANGRETTEVDLLTKELEDFEMKKAAARAVTGVLASHPNSTDAHIINLSLTFHGQELLSDTKLELNSGRRYGLIGLNGIGKSMLLSAIGKREVPIPEHIDIYHLTREMPPSDKTPLQCVMEVDTERAMLEREAERLAHEDAECEKLLELYERLEELDADKAEMRASRILHGLGFTPAMQRKKLKDFSGGWRMRVALARALFIRPFMLLLDEPTNHLDLDACVWLEEELKTFKRILVLVSHSQDFLNGVCTNIIHMHNKKLKYYTGNYDQYVKTRLELEENQMKRFHWEQDQIAHMKNYIARFGHGSAKLARQAQSKEKTLQKMMASGLTERVVSDKTLSFYFPPCGKIPPPVIM…	ABC1, ABC2, ABCF2_NTD, arm, linker
Bombyx_mori	NP_001040334.1	ABCF2	MPSDAKKRAQQKKKEQASGRNKKPVVRVTNEDENGIGTNGISREDRELTAEEALCLKLEAEAKMNSEARSCTGSLAVHPRSRDIKIANFSITFYGSELLQDTLLELNCGRRYGLVGLNGCGKSSLLAALGRREVPIPEHIDIFHLTREMPASDKTALQCVMEVDEERVKLEKLAEMLAHCEDDESQEQLMDVYDRLDDLSADTAEARAANILHGLGFTKEMQQKATKDFSGGWRMRIALARALYVKPHLLLLDEPTNHLDLDTCVWLEEELKHYKRILVLISHSQDFLNGVCTNIVHMSKRRLKYYTGNYEAFVRTRMELLENQMKQYNWEQDQIAHMKNYIARFGHGSAKLARQAQSKEKTLAKMVAQGLTEKVVDDKILNFYFPSCGKVPPPVIMVQ…	ABC1, ABC2, ABCF2_NTD, arm, linker
Oryza_sativa_Japonica_Group	NP_001050461.1	ABCF1	MGRKDTSSSSSAAGGKKDKPMSVSAILASMDAPASKAKPSKAASKPKPSKAPASSYMGDIDLPPSDEEEDDADLVAMATKPKAARATVDLNAIAPSQKDAKKKDKREAMAAAQAEAAKQEALRDDRDAFSVVIGARVAGSAGASEGDSAAADDNIKDIVLENFSVSARGKELLKNASLRISHGRRYGLVGPNGMGKSTLLKLLSWRQVPVPRSIDVLLVEQEIIGDNRSALEAVVAADEELAALRAEQAKLEASNDADDNERLAEVYEKLNLRDSDAARARASKILAGLGFDQAMQARSTKSFSGGWRMRISLARALFMQPTLLLLDEPTNHLDLRAVLWLEQYLCSQWKKTLIVVSHDRDFLNTVCNEIIHLHDKNLHVYRGNFDDFESGYEQKRKEM…	ABC1, ABC2, arm, linker
Oryza_sativa_Japonica_Group	NP_001062528.1	ABCF2	MVSDASKKKAAQKKAAAAAKRGAKASSSSSSSSSAADKAANGIAALKLSDRTCTGVLASHPLSRDIHIESLSLTFHGHDLIVDSELELNYGRRYGLLGLNGCGKSTLLTAIGCRELPIPEHMDIYHLSSEIEASDMSALQAVICCDEERMKLEKEAEILSAQDDGGGDALDRIYERLEALDASTAEKRAAEILFGLGFNKQMQAKKTQDFSGGWRMRIALARALFMNPTILLLDEPTNHLDLEACVWLEETLKKFDRILVVISHSQDFLNGVCTNIIHMQSKKLKLYSGNYDQYVQTRSELEENQMKQYKWEQEQIASMKEYIARFGHGSAKLARQAQSKEKTLAKMERGGLTEKVVRDKVLVFRFTDVGKLPPPVLQFVEVSFGYTPDNLIYKNLDFG…	ABC1, ABC2, ABCF2_NTD, arm, linker
Oryza_sativa_Japonica_Group	NP_001063997.1	ABCF2	MVSDASKKKAAQKKAAAAAKRGDKAKAAITLSERTCTAVLTSHPLSRDIHIESLSLTFHGHDLLLDTDLELNYGRRYGLLGLNGCGKSCLLKAIGCRELPIPPHMDIYHLTHEIEASDMSALQAVISCDEQRLQLEKEAEILAAQDDGGGEALDRVYERLEAIDASTAEKRAAEILFGLGFNKHMQAKKTCDFSGGWRMRIALARALFMNPTILLLDEPTNHLDLEACVWLEETLKKFDRILVVISHSQDFLNGVCTNIIHMQNRKLKLYTGNYDQYVQTRAELEENQMKQYRWEQDQIASMKEYIARFGHGSAKLARQAQSKEKTLAKMERGGLTEKVVRDKVLTFRFTDVGTLPPPVLQFVEVTFGYTPDNLIYKNLDFGVDLDSRVALVGPNGAGK…	ABC1, ABC2, ABCF2_NTD, arm, linker
Oryza_sativa_Japonica_Group	NP_001068237.1	cpYdif	MAAPPMELLSSKLLRSSLRLPPSPSLPSPSSRRLRRHAPIHCRLTSSTTTTTTQEEQSAADDLSSLLSTSTSDEPSSSKKKRSNSSSGASSIPTGVRLEGIAKSYKGVTVLRDVSWEVQRGEKVGLVGVNGAGKTTQLRIIAGLEDPDAGAVVKAKDNMRIAFLSQEFEVCASRTVREEFLAAFEEEMEVRSRLEKVQAALEGATEDMDLMGRLLDELDLLQRRSQDVDLGMVEVKIQKLMPELGFAPEDADRLVASFSGGWQMRMSLGKILLQDPDLLLLDEPTNHVDLDTIEWLESYLKTQEVPMVIISHDRAFLDQLCTKIVETEFGVSKTYKGNYSEYVLAKAIWVETQYAAWEKQQKEIEQTKELINRLGAGVNAGRASSEQKKLEKLEKEGLI…	ABC1, ABC2, linker
Bos_taurus	NP_001076926.1	ABCF3	MATCAEILRSEFPEIDGQVFDYVTGVLHSGSADFESVDDLVEAVGELLQEVSGDSKDDAGIRAVCQRMYNTLRLAEPQTQGNSQVLLDAPIQLSKITENYDCGTKLPGLLKREQSSTVNAKKLEKAEARLKAKQEKRSEKDTLKTSSPLVLEEASASQAGSRKESRLESSGKNKSYDVRIENFDVSFGDRVLLAGADVNLAWGRRYGLVGRNGLGKTTLLKMLATRSLRVPAHISLLHVEQEVAGDDTPALQSVLESDTVREDLLHRERELNAQIAAGRAEGSQAAQLAEIYAKLEEIEADKAPARASVILAGLGFTPKMQQQPTREFSGGWRMRLALARALFARPDLLLLDEPTNMLDVRAILWLENYLQTWPSTILVVSHDRNFLNAIATDIIHLHS…	ABC1, ABC2, ABCF[347]_NTD, arm, linker
Homo_sapiens	NP_001081.1	ABCF1	MPKAPKQQPPEPEWIGDGESTSPSDKVVKKGKKDKKIKKTFFEELAVEDKQAGEEEKVLKEKEQQQQQQQQQQKKKRDTRKGRRKKDVDDDGEEKELMERLKKLSVPTSDEEDEVPAPKPRGGKKTKGGNVFAALIQDQSEEEEEEEKHPPKPAKPEKNRINKAVSEEQQPALKGKKGKEEKSKGKAKPQNKFAALDNEEEDKEEEIIKEKEPPKQGKEKAKKAEQMEYERQVASLKAANAAENDFSVSQAEMSSRQAMLENASDIKLEKFSISAHGKELFVNADLYIVAGRRYGLVGPNGKGKTTLLKHIANRALSIPPNIDVLLCEQEVVADETPAVQAVLRADTKRLKLLEEERRLQGQLEQGDDTAAERLEKVYEELRATGAAAAEAKARRILAG…	ABC1, ABC2, ABCF1_NTD, arm, linker
Macaca_mulatta	NP_001098632.1	ABCF1	MPKAPKQQPPEPEWIGDGESTSPSDKVVKKGKKDKKIKKTFFEELAVEDKQAGEEEKVLKEKEEQQQQQQQQQKKKRDTRKGRRKKDVDDDGEEKELMERLKKLSVPASDEEDEVPAPKPRGGKKTKGGNVFAALIQDQSEEEDEEEKHPPKPAKPEKNRINKAVSEEQQPVLKGKKGKEEKSKGKAKPQNKFAALDNEEEDEEEEIIKEKEPPKQGKEKARKAEQMEYERQVASLKAANAAENDFSVSQAEMSSRQAMLENASDIKLEKFSISAHGKELFVNADLYIVAGRRYGLVGPNGKGKTTLLKHIANRALSIPPNIDVLLCEQEVVADETPAVQAVLRADTKRLKLLEEERLLQGQLEQGDDTAAERLEKVYEELRATGAAAAEAKARRILAG…	ABC1, ABC2, ABCF1_NTD, arm, linker
Rattus_norvegicus	NP_001103136.1	ABCF2	MELYERLEELDADKAEMRASRILHGLGFTPAMQRKKLKDFSGGWRMRVALARALFIRPFMLLLDEPTNHLDLDACVWLEEELKTFKRILVLVSHSQDFLNGVCTNIIHMHNKKLKYYTGNYDQYVKTRLELEENQMKRFHWEQDQIAHMKNYIARFGHGSAKLARQAQSKEKTLQKMMASGLTERVVSDKTLSFYFPPCGKIPPPVIMVQNVSFKYTKDGPCIYNNLEFGIDLDTRVALVGPNGAGKSTLLKLLTGELLPTDGMIRKHSHVKIGRYHQHLQEQLDLDLSPLEYMMKCYPEIKEKEEMRKIIGRYGLTGKQQVSPIRNLSDGQKCRVCLAWLAWQNPHMLFLDEPTNHLDIETIDALADAINEFEGGMMLVSHDFRLIQQVAQEIWVCEK…	ABC1, ABC2, arm, linker
Rattus_norvegicus	NP_001103353.1	ABCF1	MPKGPKQQPPEPEWIGDGEGTSPADKVVKKGKKDKKTKKTFFEELAVEDKQAGEEEKLQKEKEQQQQQQQQKKKRDTRKGRRKKDVDDDDDGDERVLMERLKQLSVPASDEEDEVPVPVPRGRKKAKGGNVFEALIQDESEEEKEEEEEKPVLKPAKPEKNRINKAVAEEPPGLRNKKGKEEKSKGKAKNKPSATDSEGEDDEDMTKEKEPPRPGKDKDKKGAEQGSEEEKEEKEGEVKANDPYAHLSKKEKKKLKKQMDYERQVESLKAANAAENDFSVSQAEVSSRQAMLENASDIKLEKFSISAHGKELFVNADLYIVAGRRYGLVGPNGKGKTTLLKHIANRALSIPPNIDVLLCEQEVVADETPAVQAVLRADTKRLRLLEEEKRLQGQLEQGD…	ABC1, ABC2, ABCF1_NTD, arm, linker
Zea_mays	NP_001105535.1	cpYdif	MAAMDLLSGKLIRSLRLHSSLLPSAPSSSRAVPTSRRLRRRRHAPLYCRLTTTSSSSSASTTTTTGVEEDVKSQDLSSLLTSSDPSAAPAVGTKKKRSGGSSGASSIPSGVRLEGISKSYKGVTVLKDVSWEVQRGEKVGLVGVNGAGKTTQLRIIAGLEKPDGGAVIKAKENMKIAFLSQEFEVSASRTVREEFFSAFEEEMEVKRRLEQVQAALGGATEDMDLMGRLLDELDLLQRRSQDVDLDMVDVKVQKLMPELGFTPEDADRLVASFSGGWKMRMSLGKILLQDPDLLLLDEPTNHVDLDTIEWLEMYLKTQDVPMVIISHDRAFLDQLCTKIVETEFGVSKTYKGNYSEYILAKAVAVEAQYAAWEKQQKEIEQTKELINRLGAGVNAGRAS…	ABC1, ABC2, linker
Sus_scrofa	NP_001116541.1	ABCF1	MPKGPKQQPPEPEWIGDGESTSPTDKVVKKGKKDKKTKKTFFEELAVEDRQAGEEEKVLKEKEQQQQHQQQQQKKKRDTRKGRRKKDVDDDDGEEKELMERLKKLSVPASDEEEEAPAPVPRGGKKNKGGNVFAALIQDQSEEEEEEEKHPPKPAKPEKNRINKAVSQEQQPGPKGRKGKEEKSKGKAKPQNKFAALDDEEEQDEEEIKEKEPPKQGKEKAKKAEQMEYERQVASLKAANAAENDFSVSQAEMSSRQAMLENASDIKLEKFSISAHGKELFVNADLYIVAGRRYGLVGPNGKGKTTLLKHIANRALSIPPNIDVLLCEQEVVADETPAVQAVLRADTKRLKLLEEERRLQGQLEQGDDTAADRLEKVYEELRATGAAAAEAKARRILAG…	ABC1, ABC2, ABCF1_NTD, arm, linker
Xenopus_(Silurana)_tropicalis	NP_001120542.1	ABCF3	MATFVDILRNEFPQLDAELLQYVTDILDSGRADFESETDLFEAVGELLQDVSRDTKDDDDIRDICQRIYRAMHLENHQLPAQDQVLLQAPIQLSKISDSYEVDEKIQNVMLLKKDQSSTVDVKRLEKAEAKLKSKQEKRSERDLQKSTGNVVMEEASASQAASKKENRIESSGKNKSYDIRIENFDVSFGERVLLTGAELHLATGRRYGLVGRNGLGKTTLLKMLAGRSLRVPSHISILHVEQEVAGDETPALQSVLECDTLRERLLQEEKELNTKISAGRGDGSESLRLSEIYSKLEEIEADKAPARASVILAGLGFKHSMQQQMTKEFSGGWRMRLALARALFARPDLLLLDEPTNMLDVRAILWLECYLQTWPSTILVVSHDRNFLNAVATDIVHL…	ABC1, ABC2, ABCF[347]_NTD, arm, linker
Pongo_abelii	NP_001125831.1	ABCF3	MATCAEILRSEFPEIDGQVFDYVTGVLHSGSADFESVDDLVEAVGELLQEVSGDSKDDAGIRAVCQRMYNTLRLAEPQSQGNSQVLLDAPIQLSKITENYDCGTKLPGLLKREQSSTVNAKKLEKAEARLKAKQEKRSEKDTLKTSNPLVLEEASASQAGSRKESRLESSGKNKSYDVRIENFDVSFGDRVLLAGADVNLAWGRRYGLVGRNGLGKTTLLKMLATRSLRVPAHISLLHVEQEVAEDDTPALQSVLESDSVREDLLRRERELSAHIAAGRVEGSEAAELAEIYAKLEEIEADKAPARASVILAGLGFTPKMQQQPTREFSGGWRMRLALARALFARPDLLLLDEPTNMLDVRAILWLENYLQTWPSTILVVSHDRNFLNAIAADIIHLHS…	ABC1, ABC2, ABCF[347]_NTD, arm, linker
Zea_mays	NP_001131322.1	ABCF7	MQTFIDKFRYNAKRASLVQSRIKALERMEHVDAVVSDPDYKFEFPTPDDRPGPPIISFSDASFGYPGGPTLFKNLNFGIDLDSRIAMVGPNGIGKSTILKLISGDLQPTSGTVFRSPKVRMAVFNQHHVDGLDLTVNPLLYMMKCYPGVPEQKLRAHLGSFGVSGSLALQSMYTLSGGQKSRVAFAKITFKKPHIILLDEPSNHLDLDAVEALIQGLLIFQGGVLMVSHDEHLITGSVDELWVVSEGRVTPFSGTFKDYKKMLK	ABC1, ABC2, linker
Zea_mays	NP_001142043.1	ABCF2	MFAFPCQLPVTTILVLWWCAVLSSLSDLPDSSYPFFVKPQPSPPLLTTMVSDAAAAKRGAKVPTPSSSSSADAKSIGAVAALKLSDRTCTGVLASHPLSRDIHIESLSLTFHGHDLIVDSELELNYGRRYGLLGLNGCGKSTLLTAIGCRELPIPEHMDIYHLTHEIEASDMSALQAVVCCDEERMKLEKEAEILAAQDDGGGDALDRVYERLEAIDASTAEKRAAEILYGLGFNKQMQAKKTRDFSGGWRMRIALARALFMNPTILLLDEPTNHLDLEACVWLEETLKKFDRILVVISHSQDFLNGVCTNIIHMQNKKLKLYTGNYDQYIQTRSELEENQMKQFRWEQEQIASMKEYIARFGHGSAKLARQAQSKEKTLAKMERGGLTEKVVRDKILV…	ABC1, ABC2, ABCF2_NTD, arm, linker
Zea_mays	NP_001168328.1	ABCF1	MGKSTLLKLLAWRQVPVPRNIDVLLVEQEIIGDDRSALEAVVAADEELTALRAEQARLEVSNDADDNERLLEVYEKLNLRDSDAARARASKILAGLGFDQAMQARSTKSFSGGWRMRISLARALFMQPTLLLLDEPTNHLDLRAVLWLEEYLCSQWKKTLIVVSHDRDFLNTVCNEIIHLHDKSLHVYRGNFDDFESGYEQKRKEMNRKFEVYEKQMKAARKSGSKAAQDKVKGQALSKAAKEAAKNKGKGKSAADDDDDQKHVAVPQKWRDYSVEFHFPEPTELTPPLLQLIEVGFSYPGRPDFKLSGVDVGIDMGTRVAIVGPNGAGKSTILNLLAGDLTPTEGEVRRSQKLRIGRYSQHFVDLLTMEENAVQYLLRLHPDQEGMSKAEAVRAKLGK…	ABC1, ABC2, arm, linker
Mus_musculus	NP_001177372.1	ABCF2	MPSDLAKKKAAKKKEAAKARQRPRKGHEENGDAVTEPQVAEEKIEEANGRETTGDGVDLLTKELEDFEMKKAAARAVTGVLASHPNSTDVHIINLSLTFHGQELLSDTKLELNSGRRYGLIGLNGIGKSMLLSAIGKREVPIPEHIDIYHLTREMPPSEKTPLQCVMEVDTERAMLEREAERLAHEDAECEKLMELYERLEELDADKAEMRASRILHGLGFTPAMQRKKLKDFSGGWRMRVALARALFIRPFMLLLDEPTNHLDLDACVWLEEELKTFKRILVLVSHSQDFLNGVCTNIIHMHNKKLKYYTGNYDQYVKTRLELEENQMKRFHWEQDQIAHMKNYIARFGHGSAKLARQAQSKEKTLQKMMASGLTERVVSDKTLSFYFPPCGKIPPPV…	ABC1, ABC2, ABCF2_NTD, arm, linker
Danio_rerio	NP_001188290.1	ABCF2	MPSDLAKKKAAKKKEAAKARQRAKKHDEVNGDGELQDDPVNDAETNGDANGDVAALSKELDEFEMRKTEARAVTGVLASHPNSTDVHISSLSLTFHGQELLSDTSLELNSGRRYGLIGLNGTGKSMLLSAIGHREVPIPEHIDIFHLTREMAPSEKTALQCVMEVDEERIKLEKEAERLAHEDSECEKLMEIYERLEELDADKAEVRASRILFGLGFTPAMQRKKLKDFSGGWRMRVSLARALFIKPFMLLLDEPTNHLDLDACVWLEEELKSFKRILVLISHSQDFLNGVCTNIIHLHQRKLKYYTGNYDQYVKTREELEENQMKRYNWEQDQIAHMKNYIARFGHGSAKLARQAQSKEKTLQKMVASGLTARVMNDKTLSFYFPPCGTIPPPVIMVQ…	ABC1, ABC2, ABCF2_NTD, arm, linker
Bos_taurus	NP_001193838.1	ABCF1	MPKGPKQQPPEPEWIGDGETTSPTDKVVKKGKKDKKTKKTFFEELAVEDKQAGEEEKVLKEKEQQQQQQQQQQQQKKKRDTRKGRRKKDVDDDGEEKELMERLKKLSVPASDEEDEVPAPVPRGGKKTKGGNVFAALIQDQSEDEEEEEEKHPPKPAKPEKNRINKAVSQEQQPGLKGKKTKEEKSKGKAKPQNKFAALESEEEEEDEEEVTKEKEPPKQGKEKAKKAEQGSEEGEEEEEEGESKADDPYAHLSKKEKKKLKKQMEYERQVASLKAANAAENDFSVSQAEVSSRQAMLENASDIKLEKFSISAHGKELFVNADLYIVAGRRYGLVGPNGKGKTTLLKHIANRALSIPPNIDVLLCEQEVVADETPAVQAVLRADTKRLKLLEEERRLQG…	ABC1, ABC2, ABCF1_NTD, arm, linker
Glycine_max	NP_001236916.1	ABCF7	MTEVARSVVHDVLGQRVVDVDQPIVDYIVNVLADDDFDFGLDGQGAFEALGELLVAAGCVDDFSHCRSVCSTLCDKFGKHGLVKEKPAVRGLAAPFRMNEGMDDVQAPKKKPEPVDGPLLSERDRLKLERRKRKDERQREAQYQMHLAEMEAARAGMPVVCVRHDNSGGPNVKDIHMENFNISVGGRDLIVDGCVTLSFGRHYGLVGRNGTGKTTFLRHMAMHAIDGVPRNCQILHVEQEVTGDATTALQCVLNSDIERTQLLDEEAQLVAQQREFEDKIEKGDSNGVVGRDDISKRLEEIYKRLEHIDADSAEARAASILAGLSFTPEMQKKATKTFSGGWRMRIALARALFIEPDILLLDEPTNHLDLHAVREFLNTVVTDIIHLQNQKLTTYKGNY…	ABC1, ABC2, ABCF[347]_NTD, arm, linker
Drosophila_melanogaster	NP_001285130.1	ABCF1	MSKAKGKKKERFDDDEEQLEKVQEKKPPTSKKGGKKGKRGGGGGDSSDEDVTTRNRDNEDLESIASSNQSKQQTAGKKQAKKGKKGKRNNDWSDEDEKPEKSLPANDLDDEDDDEAPLASKPAAKKPQPSKKNKKNKKKNDDFSDEDKPELDLDDLDNEEDEVEVVAVKPASKKSKKKQQAQQKNMFAMSDDEEDEVADDLPNDSEEEEKEQLSNKAAKESKKEQQKQPEKEVEEQKVEQVLSEKVAAVSLKEKTPEPVPKAEPEPESEPQPDEEADAEVDSKFEESKEAKEKKLTHKEKKKQKKQQEYERQMELMTKKGGAGHSDLDNNFTMSQVQKSAGQKAALEQAVDIKIENFTISAKGNDLFVNANLLIAHGRRYGLVGPNGHGKTTLLRHIAT…	ABC1, ABC2, ABCF1_NTD, arm, linker
Drosophila_melanogaster	NP_001285284.1	ABCF2	MSSAAKKREAQKKKDARNKKIQQIPSTKKANGVPERELTEEEKLCAKLEEEARISAEARSCTGSLAVHPRSRDVKIANFSITFFGSELLQDTMLELNCGRRYGLIGLNGCGKSSLLAVLGGREVPVPPHIDIFHLTREIPASSKSALQCVMEVDEERIKLEKLAEELAMSEEDDAQEQLIDIYERLDDMSADLAEVKAARILHGLGFDKAMQQKQAKDFSGGWRMRIALARALFVKPHLLLLDEPTNHLDLDACVWLEEELKTYKRILVLISHSQDFLNGVCTNIIHLTGKRLKYYTGNYEAFVRTRMELLENQMKQYNWEQDQISHMKNYIARFGHGSAKLARQAQSKEKTLAKMVAQGLTEKVSDDKVLNFYFPSCGKVPPPVIMVQNVNFRYNDET…	ABC1, ABC2, ABCF2_NTD, arm, linker
Homo_sapiens	NP_005683.2	ABCF2	MPSDLAKKKAAKKKEAAKARQRPRKGHEENGDVVTEPQVAEKNEANGRETTEVDLLTKELEDFEMKKAAARAVTGVLASHPNSTDVHIINLSLTFHGQELLSDTKLELNSGRRYGLIGLNGIGKSMLLSAIGKREVPIPEHIDIYHLTREMPPSDKTPLHCVMEVDTERAMLEKEAERLAHEDAECEKLMELYERLEELDADKAEMRASRILHGLGFTPAMQRKKLKDFSGGWRMRVALARALFIRPFMLLLDEPTNHLDLDACVWLEEELKTFKRILVLVSHSQDFLNGVCTNIIHMHNKKLKYYTGNYDQYVKTRLELEENQMKRFHWEQDQIAHMKNYIARFGHGSAKLARQAQSKEKTLQKMMASGLTERVVSDKTLSFYFPPCGKIPPPVIMVQ…	ABC1, ABC2, ABCF2_NTD, arm, linker
Homo_sapiens	NP_009120.1	ABCF2	MPSDLAKKKAAKKKEAAKARQRPRKGHEENGDVVTEPQVAEKNEANGRETTEVDLLTKELEDFEMKKAAARAVTGVLASHPNSTDVHIINLSLTFHGQELLSDTKLELNSGRRYGLIGLNGIGKSMLLSAIGKREVPIPEHIDIYHLTREMPPSDKTPLHCVMEVDTERAMLEKEAERLAHEDAECEKLMELYERLEELDADKAEMRASRILHGLGFTPAMQRKKLKDFSGGWRMRVALARALFIRPFMLLLDEPTNHLDLDACVWLEEELKTFKRILVLVSHSQDFLNGVCTNIIHMHNKKLKYYTGNYDQYVKTRLELEENQMKRFHWEQDQIAHMKNYIARFGHGSAKLARQAQSKEKTLQKMMASGLTERVVSDKTLSFYFPPCGKIPPPVIMVQ…	ABC1, ABC2, ABCF2_NTD, arm, linker
Saccharomyces_cerevisiae_S288c	NP_010953.1	ABCF2	MPPVSASKAKRDAKKAEREAKKAAAGKTIRKLGRKKEAAAEESEVDAAAREIKMMKLQQDKDGLSDRVVTGVLSSLETSRDIKLSSVSLLFHGKVLIQDSGLELNYGRRYGLLGENGCGKSTFLKALATREYPIPEHIDIYLLDEPAEPSELSALDYVVTEAQHELKRIEDLVEKTILEDGPESELLEPLYERMDSLDPDTFESRAAIILIGLGFNKKTILKKTKDMSGGWKMRVALAKALFVKPTLLLLDDPTAHLDLEACVWLEEYLKRFDRTLVLVSHSQDFLNGVCTNMIDMRAQKLTAYGGNYDSYHKTRSELETNQMKQYNKQQEEIQHIKKFIASAGTYANLVKQAKSRQKILDKMEADGLVQPVVPDKVFSFRFPQVERLPPPVLAFDDIS…	ABC1, ABC2, ABCF2_NTD, arm, linker
Saccharomyces_cerevisiae_S288c	NP_013350.1	eEF3	MSDSQQSIKVLEELFQKLSVATADNRHEIASEVASFLNGNIIEHDVPEHFFGELAKGIKDKKTAANAMQAVAHIANQSNLSPSVEPYIVQLVPAICTNAGNKDKEIQSVASETLISIVNAVNPVAIKALLPHLTNAIVETNKWQEKIAILAAISAMVDAAKDQVALRMPELIPVLSETMWDTKKEVKAAATAAMTKATETVDNKDIERFIPSLIQCIADPTEVPETVHLLGATTFVAEVTPATLSIMVPLLSRGLNERETGIKRKSAVIIDNMCKLVEDPQVIAPFLGKLLPGLKSNFATIADPEAREVTLRALKTLRRVGNVGEDDAIPEVSHAGDVSTTLQVVNELLKDETVAPRFKIVVEYIAAIGADLIDERIIDQQAWFTHITPYMTIFLHEKK…	ABC1, ABC2, eEF3_heat, chromo_like, chromo, eEF3_4HB, eEF3_CTD
Saccharomyces_cerevisiae_S288c	NP_014384.3	eEF3	MSDSQQSITVLEELFRKLETATSETREGISSELSSFLNGNIIEHDVPEVFFDEFQKAIQSKQKALNTLGAVAYIANETNLSPSVEPYIVATVPSVCSKAGSKDNDVQLAATKALKAIASAVNPVAVKALLPHLIHSLETSNKWKEKVAVLEVISVLVDAAKEQIALRMPELIPVLSESMWDTKKGVKEAATTTITKATETVDNKDIERFIPKLIECIANPNEVPETVHLLGATTFVAEVTPATLSIMVPLLSRGLAERETSIKRKAAVIIDNMCKLVEDPQVVAPFLGKLLPGLKNNFATIADPEAREVTLKALKTLRRVGNVGEDDVLPEISHAGDVSTTLGVIKELLEPEKVAPRFTIVVEYIAAIAANLIDERIIDQQTWFTHVTPYMTIFLHEKT…	ABC1, ABC2, eEF3_heat, chromo_like, chromo, eEF3_4HB, eEF3_CTD
Saccharomyces_cerevisiae_S288c	NP_015098.1	New1	MPPKKFKDLNSFLDDQPKDPNLVASPFGGYFKNPAADAGSNNASKKSSYQQQRNWKQGGNYQQGGYQSYNSNYNNYNNYNNYNNYNNYNNYNKYNGQGYQKSTYKQSAVTPNQSGTPTPSASTTSLTSLNEKLSNLELTPISQFLSKIPECQSITDCKNQIKLIIEEFGKEGNSTGEKIEEWKIVDVLSKFIKPKNPSLVRESAMLIISNIAQFFSGKPPQEAYLLPFFNVALDCISDKENTVKRAAQHAIDSLLNCFPMEALTCFVLPTILDYLSSGAKWQAKMAALSVVDRIREDSANDLLELTFKDAVPVLTDVATDFKPELAKQGYKTLLDYVSILDNLDLSPRYKLIVDTLQDPSKVPESVKSLSSVTFVAEVTEPSLSLLVPILNRSLNLSSS…	New1_prion, ABC1, ABC2, eEF3_heat, chromo_like, chromo, New1_CTD
Mus_musculus	NP_038880.1	ABCF3	MATCADILRSEFPEIDGQVFDYVTGVLHSGSADFESVDDLVEAVGELLQEVSGDSKDDAGIRAVCQRMYNTLRLAEPQNQGNSQVLLDAPIQLSKIMENYDCDTKLPGLLKREQSSTVNAKKLEKAEARLKAKQEKRSEKETLKTSNPLVLEEASASQAGSRKESRLESSGKNKSYDVRIENFDVSFGDRVLLAGADVNLAWGRRYGLVGRNGLGKTTLLKMLATRSLRVPAHISLLHVEQEVAGDDTPALQSVLESDTVREDLLRQERELSLRIAAGRAEGSEAAQLAEIYGKLEEIEADKAPARASVILAGLGFTPKMQQQPTREFSGGWRMRLALARALFARPDLLLLDEPTNMLDVRAILWLENYLQTWPSTILVVSHDRNFLNAIATDIIHLHS…	ABC1, ABC2, ABCF[347]_NTD, arm, linker
Mus_musculus	NP_038881.1	ABCF2	MPSDLAKKKAAKKKEAAKARQRPRKGHEENGDAVTEPQVAEEKIEEANGRETTGDGEVDLLTKELEDFEMKKAAARAVTGVLASHPNSTDVHIINLSLTFHGQELLSDTKLELNSGRRYGLIGLNGIGKSMLLSAIGKREVPIPEHIDIYHLTREMPPSEKTPLQCVMEVDTERAMLEREAERLAHEDAECEKLMELYERLEELDADKAEMRASRILHGLGFTPAMQRKKLKDFSGGWRMRVALARALFIRPFMLLLDEPTNHLDLDACVWLEEELKTFKRILVLVSHSQDFLNGVCTNIIHMHNKKLKYYTGNYDQYVKTRLELEENQMKRFHWEQDQIAHMKNYIARFGHGSAKLARQAQSKEKTLQKMMASGLTERVVSDKTLSFYFPPCGKIPPP…	ABC1, ABC2, ABCF2_NTD, arm, linker
Mus_musculus	NP_038882.1	ABCF1	MPKGPKQQPPEPEWIGDGEGTSPADKVVKKGKKDKKTKKTFFEELAVEDKQAGEEEKLQKEKEQQQQQQQQKKKRDTRKGRRKKDVDDDSDERVLMERLKQLSVPASDEEDEVPAPIPRGRKKAKGGNVFEALIQDDSEEEEEEEENRVLKPAKPEKNRINKAVAEEPPGLRSKKGKEEKSKGKAKSKPAAADSEGEEEEEDTAKEKEPPQQGKDRDKKEAEQGSGEEKEEKEGDLKANDPYANLSKKEKKKLKKQMDYERQVESLKAANAAENDFSVSQAEVSSRQAMLENASDIKLEKFSISAHGKELFVNADLYIVAGRRYGLVGPNGKGKTTLLKHIANRALSIPPNIDVLLCEQEVVADETPAVQAVLRADTKRLRLLEEERRLQGQLEQGDDT…	ABC1, ABC2, ABCF1_NTD, arm, linker
Homo_sapiens	NP_060828.2	ABCF3	MATCAEILRSEFPEIDGQVFDYVTGVLHSGSADFESVDDLVEAVGELLQEVSGDSKDDAGIRAVCQRMYNTLRLAEPQSQGNSQVLLDAPIQLSKITENYDCGTKLPGLLKREQSSTVNAKKLEKAEARLKAKQEKRSEKDTLKTSNPLVLEEASASQAGSRKESRLESSGKNKSYDVRIENFDVSFGDRVLLAGADVNLAWGRRYGLVGRNGLGKTTLLKMLATRSLRVPAHISLLHVEQEVAGDDTPALQSVLESDSVREDLLRRERELTAQIAAGRAEGSEAAELAEIYAKLEEIEADKAPARASVILAGLGFTPKMQQQPTREFSGGWRMRLALARALFARPDLLLLDEPTNMLDVRAILWLENYLQTWPSTILVVSHDRNFLNAIATDIIHLHS…	ABC1, ABC2, ABCF[347]_NTD, arm, linker
Mesorhizobium_loti_MAFF303099	NP_103156.1	EttA	MARQFIYHMSGLSKAYGTKKVLDNVHLSFYPDAKIGILGPNGSGKSTILRIMAGLDKEFQGEAWLAEGATVGYLAQEPQLDNSKTVRENVMDGVGRKTAIIERYNELMMNYSDETADESAKLQDEMDRLNLWDLDQQVEMAMDALQCPPADSEVTNLSGGERRRVALCRLLLEQPDLLLLDEPTNHLDAETTAWLEKHLRDYPGSVLIITHDRYFLDNVTGWILELDRGRGIPYEGNYTRYLDAKAKRLIQEGREDDARQKSIWREREWIQSSPKARQTKSKARIKAYEELVEQSQNRKPTDTQIVIPSSERLGNVVIEVEGLNKGFGDELLIENLSFRLPPGGIVGVIGPNGAGKTTLFKTFTGQEKPDAGTVRIGETVKLGYVDQSRDALDGNKTVW…	ABC1, ABC2, arm, linker
Mesorhizobium_loti_MAFF303099	NP_103481.1	YdiF	MIRLESISKQNGRQLVFIEASASLQKGEKVGLVGPNGAGKTTLFRMITSQEQPDEGQVQVDRGVTIGYFSQDVGDMAGHSAVAEVMNGAGPVSDVAAEMAELEAAMADPDQADRMDEIIEKYGEAQHRFEELDGYALDGRAREVLDGLGFSQEMMDGDVGKLSGGWKMRVALARILLMRPDVMLLDEPSNHLDLESLIWLEQFLKGYDGALLMTSHDREFMNRIVNKIVEIDAGSLTAYSGNYEFYQQQRAIADKQQQAQFERQQAMLAKEIAFIERFKARASHAAQVQSRVKKLDKIDRVEPPKRRQVVNFEFQPAPRCGEDVVTLKNVHKAYGSRSIYEGLDFQVRRRERWCIMGVNGAGKSTLLKLVAGASDPDTGTVARGPSVKMGYFAQHAMEL…	ABC1, ABC2, arm, linker
Mesorhizobium_loti_MAFF303099	NP_104881.1	Uup	MAPPLLNLDGIRLTFGGTPLLDGAALTASAGDKIALVGRNGSGKSTLLKIAAGLVEPQDGEVFRQPSATVRYLPQMPDMEGFANVRAYVEAGLGPADDPYRASYLMEHLGLTGEERPGDLSGGEARRAALARVMAPEPDILLLDEPTNHLDLSVIEWLEEELVRTSSALIVISHDRRFLERVSRATVWLDRGQTRRLDKGFGHFEEWRDQVLEEEEREQHKLGRQIVREEHWLRYGVTARRKRNMRRLGELQTMRQRFRGHRGAEGTATMVASDAAESGKLVIEAKNIEKSFGDLAVVKGFSTRIQRGDRVGLVGPNGAGKTTLLKMLTGELAPDAGSVRLGTNLEIATLDQKREAVDPQETLAQYLTDGRGENLVINGEQRHVVSYMKDFLFKPEQAR…	ABC1, ABC2, bact_CTD_extensions, linker
Mesorhizobium_loti_MAFF303099	NP_108140.1	YheS	MLIINDLSLRMAGRLLLDHASLTLPAGTKAGLVGRNGTGKTTLFKAITGDFPSETGSISLPKNTRIGQVAQEAPGTEEPLIEIVLKADVERTALLEEEKTATDPHRIADIHMRLADIDAHSAESRAATILAGLGFDDAAQGRPASSFSGGWRMRVALAAVLFSEPDLLLLDEPTNYLDLEGTLWLENYVSKYPHTVLLISHDRDLLNRAVNSIVHLDQKKLTFWRGGYDQFERQYTEQKELQEKGRVKQEAARKHMESFVERFRAKASKARQAQSRIKALEKMKPIAAIVNDSVRPFSFPEPVKTVASPIVALNNVNVGYTEGQPILKKMTLRIDADDRIALLGANGNGKSTFAKLLSGRLKQESGTMTVAPGLKVAIFAQHQLDDLRPEENAYEHVRR…	ABC1, ABC2, bact_CTD_extensions, arm, linker
Saccharomyces_cerevisiae_S288c	NP_116664.1	ABCF3	MASIGSQVRKAASSIDPIVTDYAVGYFNHLSGITFDAVQSKQVDLSTEVQFVSDLLIDAGASKAKVKELSESILKQLTTQLKENEAKLELTGDTSKRLLDINVLKSHNSKSDINVSLSMLGVNGDIEHTGRKMETRVDLKKLAKAEQKIAKKVAKRNNKFVKYEASKLINDQKEEDYDSFFLQINPLEFGSSAGKSKDIHIDTFDLYVGDGQRILSNAQLTLSFGHRYGLVGQNGIGKSTLLRALSRRELNVPKHVSILHVEQELRGDDTKALQSVLDADVWRKQLLSEEAKINERLKEMDVLRQEFEEDSLEVKKLDNEREDLDNHLIQISDKLVDMESDKAEARAASILYGLGFSTEAQQQPTNSFSGGWRMRLSLARALFCQPDLLLLDEPSNMLD…	ABC1, ABC2, ABCF3_NTD, arm, linker
Arabidopsis_thaliana	NP_176636.1	ABCF7	MTEVASSVVYEVLGRRAQDVDEPIMDYIINVLADEDFDFGEEGEGAFDAVGELLVAAECVSDFEECRLVCSKLSDKFGKHGLVKPTPTVRSLAMPVRMNDGMDDGPVKKKKPEPVDGPLLTERDLAKIERRKKKDDRQRELQYQQHVAEMEAAKAGMPTVSVNHDTGGGSAIRDIHMDNFNVSVGGRDLIVDGSITLSFGRHYGLVGRNGTGKTTFLRYMAMHAIEGIPTNCQILHVEQEVVGDKTTALQCVLNTDIERTKLLEEEIQILAKQRETEEPTAKDGMPTKDTVEGDLMSQRLEEIYKRLDAIDAYTAEARAASILAGLSFTPEMQLKATNTFSGGWRMRIALARALFIEPDLLLLDEPTNHLDLHAVLWLETYLTKWPKTFIVVSHAREFL…	ABC1, ABC2, ABCF[347]_NTD, arm, linker
Arabidopsis_thaliana	NP_196555.2	cpYdif	MVLTTNLYSLNLRSTFFFTNTITCPTLFTFKLSSVSNPRRVFPNIRAHVSAASSNSELESLLSTDRKLISKQSNNGASSISSGVRLENISKSYEGITVLKDVTWEVKKGEKVGLIGVNGAGKTTQLRIITGQEEPDSGNVIWAKPNLKVAFLSQEFEVSMGKTVKEEFMCTFKEEMEIARKLENLQKAIEEAVDDLELMGKLLDEFDLLQRRAQEVDLDSIHAKISKLMSELGFVSEDADRLVASFSSGWQMRMSLGKILLQNPDLLLLDEPTNHLDLDTIEWLEGYLIKQDVPMVIISHDRAFLDQLCTKIVETEMGVSRTFDGNYSQYVISKAELVEAQYAAWEKQQKEIEATKDLISRLSAGANSGRASSAEKKLEKLQEEELIEKPFQRKQMKIR…	ABC1, ABC2, arm, linker
Arabidopsis_thaliana	NP_200887.1	ABCF2	MVSDASKKKAAQKKAAAAAKRGGKAAAPSKSAATSSNGVDSLSSGVDALQISDRTCTGVLCSHPQSRDIRIESLSVTFHGYDLIVDSMLELNYGRRYGLLGLNGCGKSTLLTAIGRREIPIPDQMDIYHLSHEIEATDMSSLEAVVSCDEERLRLEKEVEILVQQDDGGGERLQSIYERLDAMDAETAEKRAAEILFGLGFDKEMQAKKTKDFSGGWRMRIALARALFIMPTILLLDEPTNHLDLEACVWLEESLKNFDRILVVVSHSQDFLNGVCTNIIHMQSKQLKYYTGNFDQYCQTRSELEENQMKQYRWEQEQISHMKEYIARFGHGSAKLARQAQSKEKTLAKMERGGLTEKVARDSVLVFRFADVGKLPPPVLQFVEVSFGYTPDYLIYKNI…	ABC1, ABC2, ABCF2_NTD, arm, linker
Arabidopsis_thaliana	NP_201289.1	cpYdif	MGLSTNLHSLDLRSTFFTGLRTSPIPSNFIKISSISNPRRDISTIRAQVSTISLETSVKQRQDEIESLFSKQPSQQDSDRKRNGKSSKNGASGISSGVKLENIRKSYKGVTVLKDVTWEVKRGEKVGLVGVNGAGKTTQLRIITGQEEPDSGNVIKAKPNMKVAFLSQEFEVSMSKTVREEFMTAFKEEMEITEKLEKVQKAIEGSVDDLDLMGRLLDEFDLLQRRAQAVNLDSVDAKISKLMPELGFAPEDADRLVASFSGGWQMRMSLGKILLQDPDLLLLDEPTNHLDLDTIEWLEGYLQKQDVPMVIISHDRAFLDQLCTKIVETEMGVSRTFEGNYSQYVISKAEWIETQNAAWEKQQKDIDSTKDLIARLGAGANSGRASTAEKKLEKLQEQE…	ABC1, ABC2, linker
Helicobacter_pylori_26695	NP_207647.1	YbiT	MLQTINLTQRYATKKLFENVNIKLDKNKRYGLIGANGAGKSTFLKILSKSIDCSSGEVIITSGMKMGVLGQDQYAFEDLSLKDAVLIGNKRLYDAIKEKERLYTEGDLSDDKVNARLGELETICVEEDPMYECEVAIEKILEDLGIPSSKHNDLMKTLPSSDKFKILLAQVLFPKPDILLLDEPTNNLDLNAIEWLENNLKRHEGTMVVISHDRHFLNAVCTHILDLDFHSVREFSGNYDDWYIASTLIAKQQEAERNKKLKEKEELEKFIARFSANASKAKQATSRQKQLDKLDIQSLAVSSRRDPSIIFKPKRTIGNEALECENISKSYDDQIVLNQVSLKVMPKDKIALIGPNGVGKSTLCKILVEELKPDKGVVKWGATVSKGYFPQNVSEEISG…	ABC1, ABC2, arm, linker
Borrelia_burgdorferi_B31	NP_212876.2	YbiT	MITVSNLEVAFGERVLFKDVNIKFSPGNCYGIIGANGAGKSTFLKVLGGMIEASKGEISIPKNQRVAALEQDQFAYDGYKVIDTVIMGHKRLYSVQKEKDEIYSKLDFTDEDGIRAGELEAEFSELGGYEAESDAAVLLKGLGIDEAIHNNLMGDVEGALKVRVLLAQALFGDPDVLLLDEPTNNLDLQSIKWLEEFLINFENTVIVVSHDRHFLNQVCTHIVDIDYGKIQVYLGNYDFWYETSQILNKQLKDAKKRSEDKIAELKTFIQRFSSNASKSKQATSRKKLIEKIKVEDLKPSSRKFPYVNFKSERELGKNVLTIKNLIKEFEGNLILNKFSIIVEPQQKIVFLGNPMFATFLFDIITNEDRNYKGHYEWGSTVNFSYFNKDNGKYFDLDLN…	ABC1, ABC2, arm, linker
Treponema_pallidum_subsp._pallidum_str._Nichols	NP_219274.1	YbiT	MRRMITVTGMSVQFSDKPLFKGVDLKFVAGNCYGVIGANGAGKSTFLKVLSGELEHHQGSIAIASGARVAVLRQDHFSFDQHTVKDTVCMGHPALYRVMKEREALYAKSDFSEADGLKASELEGEFSDLNGWEAENCIEQMLSGLGVDEAHHDRMMCELDESQKVRVLLAQALFGNPDVLLLDEPTNGLDLYSIAWLEEFLIEFPNTVIVVSHDRHFLNSVCTHICDIDYGKIRLYSGNYDFWYQMSQIMQRQVKDQQKKREEKMKDLREFILRFASNAAKSRQATSRKKIYDKLVLEEIEVTGRKFPYVHFKPRREIGNHVLSCDGLRYAAEDRMQGGSCELFTDMSFTVGRTDKIAFVGQEHRAKTILFDILAGEKQAHAGSFRWGQTVSVGYMGKD…	ABC1, ABC2, arm, linker
Chlamydia_trachomatis_D_UW-3_CX	NP_219855.1	YbiT	MSIVLDKIGKTLGTRVLFDDVSVVFNPGNRYGLTGPNGAGKSTLLKIITGLVEPSRGTISLPKKIGILRQNIDSFGDVIVLDCVIMGNSRLWEAMQRRDALYAEEFTDAIGMELGEIEEIIGEEDGYRAESEAEELLLGIGIPEEFFSQKMATIPLDLQFRVLLCQALFGHPEALLLDEPTNHLDLHSINWLGSFLKDYNGTVIVVSHDRHFLNTITTHIADIDYDTIIIYPGNYDAMVEMKTASREQEKADIKSKEKKIAQLREFVAKFGAGSRASQVQSRLREIKKLQPQELKKSNIQRPYIRFPVSDKASGKVVFSIEGISKTYDADPLFKPFSLEIYQGDKIGVIGNNGLGKTTLMKLLAGVEQPSQGQVKLGHNVAFSYFPQNHADILKDCGEE…	ABC1, ABC2, arm, linker
Bacillus_halodurans_C-125	NP_241416.1	YdiF	MIVLQCVNITKSFGAETILSNIKLEVKTGDRVALVGRNGAGKSTLLKIIADKLSYDSGDLIIPKGVEIGYLEQHTGLESDLTIWDEMLSVFEPLQQMERRLRKMEEQMANPALLNNASSYEKLLEEYDSLQVEFKDRGGYQYEADIRNVLAGLQFADFPYHETKIATLSGGQKTRLALGKLLLTKPDLLILDEPTNHLDIDTLSWLEQYLSAYPGAILIVSHDRYFLDKLVTQVYEISRTKSTKYVGNYSHYLDEKALRYEQELKEFEKQQKEVAKLEDFIQRNIARASTTKRAQSRRKALERMTKLDRPNSDEKSASFFFDIERQSGNDVLRVRDLTFSYDGDPLFSRLDLDLNRGESVALIGPNGAGKSTLLKLLTKKLQADQGTIEYGSHVKIGYY…	ABC1, ABC2, bact_CTD_extensions, arm, linker
Bacillus_halodurans_C-125	NP_242766.1	ARE1	MLLLEAKQLEKTYGDRQVIQAEELFVYEGDRIGVVGKNGEGKSTLLKMLAGVLASDGSGFVKAYGDIAYIPQLEDRDASLDGRVKKQWNVSQASNERMSGGEQTRKKIAQALSTSAKILIADEPTSHLDLKGIEKLEAELIHFPGALILISHDRELLNRVCTSVWEVESGEVNQYDGNVDAYLQQKEHERERQQFEYVQFQKEKKRLEEAARKQSETSKSLRKAPKRMGNSEARLHKRSVGQKKAKLDNRAKAIRSRIEQLDVKEKPKEAKPIQFDVQTFQAMHSKTVLSFENVTIQVGESLLVSRISGSIQPGDKLAITGPNGAGKTTLLHLIEKANAPGIKLARPAVLATFHQRLEQLDEERSILENVSDSSAYEETFVRTVLARLLFREEEVHKKV…	ABC1, ABC2, ARE1_2_CTD, linker
Bacillus_halodurans_C-125	NP_242891.1	YdiF	MIICSLQHVKQMYGAHTVFHDICCEVKKGERIGIIGRNGEGKSTLLHVMAGKEPPSEGTVTRKKGLSLGLLEQLPKLDPEKPVRGLLHDVFSDLNELKGKLAEIERALAENPASLEQLLETYGSLQDQFLQLGGYEIDSRINRVVSGLQLVHLLDKKWQELSGGERTKIGLARLLLRSPELLLLDEPTNHLDLSAIEWLTDFIRQYDGTVVIVSHDRYFLDEVTTSIFELEHGELHTYQGNYSSYMKEREERILREFQHYQDQQKKIKKMKETIKRLKEWANRSNPPNDGLHRRAKSMEKALARIELLKKPILQHKKVDLDFHIQNRSGTDVIMMENVAKTYGERELFHDVQLHVRFQERVAIVGENGSGKSTLLNMILGKQQPEKGRIQIGSNVSIGY…	ABC1, ABC2, arm, linker
Pasteurella_multocida_subsp._multocida_str._Pm70	NP_245362.1	EttA	MSSQFVYTMHRVGKIVPPKRHILKDISLSFFPGAKIGVLGLNGAGKSTLLRIMAGIDKEIEGEARPQPGIKIGYLPQEPKLDPQQTVREAIEEAVGEVKNALTRLDEVYALYADPDADFDKLAAEQAELEAIIQAHDGHNLDNQLERAADALRLPEWDAKIEHLSGGERRRVALCRLLLEKPDMLLLDEPTNHLDAESVAWLERFLHDYEGTVVAITHDRYFLDNVAGWILELDRGEGIPWEGNYSSWLEQKEKRLAQEQAAESARQKSIEKELEWVRQNPKGRQAKSKARMARFEELNNGEYQKRNETNELFIPPGPRLGDKVIEVQNLTKTYGDRTLIDNLSFSIPKGAIVGIIGPNGAGKSTLFRMLSGQEQPDSGTITLGETVVLASVDQFRDAM…	ABC1, ABC2, arm, linker
Pasteurella_multocida_subsp._multocida_str._Pm70	NP_245814.1	Uup	MALISLTNGYLSFSDHPLLDHTDLHIEAGERVCLVGRNGAGKSTLMKILAGDVIMDDGRLQFEKEIVVSRLEQDPPRHASGNVFDYVAEGIEHLADLLKDYHRISLLLEQDCSDAVLNQLAQVQAKLDHADAWRFESKIKDVLATLSLHPDTLLSELSGGWLRKAALARALVCDPDVLLLDEPTNHLDVDAIEWLENFLLGFSGSIIFISHDRAFIRKMATRIVDLDRGKLVSYPGDYDLYLSTKEENLRVEALQNELFDKKLAQEEVWIRQGIKARRTRNEGRVRALKALREERRQRREVLGTAKLQLDNSSRSGKMVFEMDNVTYQVAGKTLLKDFSTTILRGDKIALVGPNGCGKTTFIKLLLGEIQPTSGTVRCGTKLDIAYFDQYRAELDPEKT…	ABC1, ABC2, bact_CTD_extensions, arm, linker
Pasteurella_multocida_subsp._multocida_str._Pm70	NP_246521.1	YheS	MLFFTNLTLKRGQSVLLENTSVAINPGQKVGLVGKNGCGKSSLLALLKKEISAEGGDVSFPSNWTLSWVNQETPALMTSAIDYVIEGDREYCRLQRELVLANEQGDGHKIAHLHAQLDAIDAWTIQARAAALLHGLGFSQSELQQPVKAFSGGWRMRLNLAQALLCPSDLLLLDEPTNHLDLDTVMWLERWLVQYKGTLVLISHDRDFLDPIVNKIIHIEHQKLNEYTGDYSSFEVQRATKLAQQNALYRQQQQKVAHLQKYIDRFKAKASKAKQAQSRVKALERMELIAPAYVDNPFHFTFREPLSLPNPLLAMQQVSAGYPSAEGQSAVEILEKIKLNLVPGSRIGLLGKNGAGKSTLIKLLAGELTPLSGQVQLAKGVQLGYFAQHQLETLRLDES…	ABC1, ABC2, bact_CTD_extensions, arm, linker
Pseudomonas_aeruginosa_PAO1	NP_250116.1	BAF2	MTNTSTLTLDGVSFQLPDGSLLFSDLDETFDTRHTGLVGRNGVGKSLLARLLAGHLQPSSGSVRRQGRVRYLAQQLEPADYPTVADLAGVRPWLEALARIEAGSLDAADYECLGERWDIRQRLADALAAEGLGHLRADTPSERLSGGECMRVALLGAFLDDADFLILDEPSNPLDGPARALLRARLAAWDGGLLLVSHDRELLEGMQRIVELSTLGLRSYGGGYSFYAQSREEAREAAERRLDQRRLERKRQTLAMREQQQRQERCQASGRREGKTANQAKILLGGFRERSEVSAGKLRNAHQAERERLDREVREAAREVEEASPLLLDSPDAELAAQRRIVELKGAVLPHLRGPLREIDLLLSGPRRLALVGPNGSGKSTLLRLLAGQRAPLAGTCAV…	ABC1, ABC2
Pseudomonas_aeruginosa_PAO1	NP_250654.1	YbiT	MQFGAKPLFENVSVKFGNGNRYGLIGANGCGKSTFMKILGNDLEPSAGQVMLEPNVRLGKLRQDQFAYEDFSVIDTVIMGHEELWAVKAERDRIYSLPEMSEADGMAVAELEVQFAEFDGYTAESRAGELLLGLGIPLEQHFGPMSAVAPGWKLRVLLAQALFSDPDVLLLDEPTNHLDINTIRWLEGVLTARNSTMIIISHDRHFLNSVCTHMADLDYGELRLFPGNYDEYMTAAEQARERLLSDNAKKKAQIAELQSFVSRFSANASKAKQATSRARQIDKIQLEEVKPSSRVSPFIRFEQYKKLHRQAVTVENISKGYDGKPLFKGLSLQVEAGERVAIIGPNGIGKTTLLRCLVGDLPVDGGEVKWTDSADVGYFAQDHADDFADDMSLFDWMAQ…	ABC1, ABC2, arm, linker
Pseudomonas_aeruginosa_PAO1	NP_251709.1	Uup	MTLLKFTDVSLAFGTTPLLDKVSWQIGRGERVCVIGRNGTGKSSLFKVVKGEQQADDGEVWRAPALKIGELPQELPRADERIVFDVVAEGLAEVGKLLAEYHHLSLNIHTDDDLARLSRVQQELEARDGWRLQQLVDSTLSRLQLPADKTLAELSGGWRRRVLLAQALVAEPDLLLLDEPTNHLDIGAIAWLEEALLGFNGAVLFITHDRAFLQSLATRILELDRGHLIDWNGDYASFLVHKEQQLAAEEAANALFDKRLAQEEVWIRQGIKARRTRNEGRVRALKEMRRERAERRERQGKASFQLESADKSGKQVIVVEHVSFAHPGGQPLVRDFSMVLQRGDRIGLLGANGTGKTTLLKLLLGDLQPTSGKIEVGTKLEVAYFDQLRHQLEPEQTVI…	ABC1, ABC2, bact_CTD_extensions, arm, linker
Pseudomonas_aeruginosa_PAO1	NP_253285.1	EttA	MAQYVYTMHRVGKIVPPKREILKDISLSFFPGAKIGVLGLNGAGKSTLLRIMAGVDTEIEGEARPMPGINVGYLPQEPKLDPQATVRDIVEEAVGQIKQAQARLDEVYAAYAEPDADFDALAAEQAKLEAILQASDGHNLERQLEVAADALRLPPWDAKVEHLSGGEKRRVALCRLLLSAPDMLLLDEPTNHLDADSVAWLEHFLHDFPGTVVAITHDRYFLDNVAGWILELDRGHGIPFEGNYSGWLESKAARLAQEAKQEASHAKAMKAELEWVRQGAKGRQAKSKARLQRFEELQSQEFQKRSETNEIYIPAGPRLGDKVIELHNVTKGYGDRVLIDNLSLSIPKGAIVGVIGGNGAGKSTLFRMLTGKEQPDSGTIEIGETVQIASVDQSRDSLE…	ABC1, ABC2, arm, linker
Pseudomonas_aeruginosa_PAO1	NP_253939.1	YheS	MIRLLNLTLQRGPQRLLEAAELTLHAGQKAGLIGANGAGKSSLFALLRGQLGQDAGDCLLPADWRIAHMRQEVDTLDRLAVDYVLDGDSRLREIQAALAVAEAAHDGSALARLHTELDNADGYTADARARKLLAGLGFSSEQMERRVGDFSGGWRMRLNLAQALMCPSDLLLLDEPTNHLDLDAILWLEEWLKGYPGTLVLISHDRDFLDAVVDHVVHLENRKLTLYRGGYSAFERTRAERLAQQQQAYEKQQAQRAHMESFIARFKAKATKARQAQSRIKALERLEELAPAHVDSPFNFSFRESDKISRPLLDLGEGRLGYGDKAVLEKVKLQLVPGARIGLLGPNGAGKSTLIKTLAGDLPELGGRLLRGENLAIGYFAQHQLDSLDPQASPLLHLQ…	ABC1, ABC2, bact_CTD_extensions, arm, linker
Lactococcus_lactis_subsp._lactis_Il1403	NP_266228.1	YbiT	MLTVSDISLQFSDRKLFDEVNIKFTPGNCYGLIGANGAGKSTFLKILDGEIQPTTGHISMGPNERMSVLRQNHYDYEDQTPLDVVMMGNEKLFAINQEKNAIYMNPDATDDDFMKAAELEAEFGEMGGYEAEADAARLLQNLGIKAEQHTDLMANLTSGEHVKVLLAKALFGKPDVLLLDEPTNGLDIQAIAWLEEFLINFENTVIVVSHDRHFLNNVCTYMADLDYGKIKLYPGNYDFWKESSELALRLQGDQNRKAEEKIAELKEFIARFSANASKSKQATSRKKMLDKIEVEEFVPSSRKYPFVGFEQEREIGNDLLRVENLSVAIEGEMIIENTSFILNPGDKTVFIGQNDIQQTTLLRALMDDVEDNWTVTGDIKWGVTSSRSYLPKDNTKDFD…	ABC1, ABC2, arm, linker
Lactococcus_lactis_subsp._lactis_Il1403	NP_266256.1	YfmM	MSILNVKNLSHGFGDRAIFEDVSFRLLKGEHIGFVGANGEGKSTFMNIITGTLVPDEGKVIWSKKHRVGYMDQHAVLGKGKTTREALAEAFQYLFDIEAQINDTYMKMAEMSEDEMNAALENVGELQEELDNSDFYLIDAKVEETARGLGLTPLLDKDVAELSGGQRTKILLGKLLLEKPDILLLDEPTNYLDEEHILWLKNYLKNYENAFILISHDVPFMDEVVNIIYHVHGLGITRYSMGYAEFERVFEEKKAQLESLHNAQVAEQAKLKDFIARKKANVATSGQAKAREKKLAKMEIVETISEKPKPHFDFKFSRKPSRLVFEAKDLVIGYNEPLSSEINLKVESGQKIAFIGSNGIGKSTLLKSLMGLIPSLDGEVEKGNFQDIAYYEQEIKNPS…	ABC1, ABC2, arm, linker
Lactococcus_lactis_subsp._lactis_Il1403	NP_267055.1	ARE3	MSNIEFKDLTFGYGDNLIFNHAQINIDDRWKLGLVGRNGRGKSTLLNLLQGKITTDSSITTDKNFVYFPQLLTEEDFNDKDKSKKQNTADKYSVESLSVKITDRNSQLTYYVLNELAEFEQWKLERELSLLKVDLEILWRPFGSLSGGEQTKCLLAILFLDEDNFPLIDEPTNQLDLESRKIVADYLQKKSGFIVVSHDRNFLDEVCDHTLAIERQQIVLYQGNFSTYEREKQLRDDFELAEDEKLRKDISRLKKTSLEKRDWSNQRENVAGATFVDKKVAKKQNQRAKSIEKRMGQEVENKEKLLKNIEKTEPLIMNFQPSHHKRLIQFENFSLGFTEKLLFQPIDFSLKVGEIAAIVGPNGQGKSSIFKYLSGDFSGEHSGFVQFPQGIRLSFVRQI…	ABC1, ABC2, linker
Lactococcus_lactis_subsp._lactis_Il1403	NP_267218.1	YdiF	MILLQGNGIARTFGDDVLFENINFSLQDHSRIALVGRNGAGKSTLLKIIAGVEEASRGTVSKTKDLTMNYLAQDTGLNSSRTIFAEMLSVFDSLRQMEKQLRQMELQMGELAGDELTALMKRYDALSEEFRMKNGFTYESEIKSVLNGFRFDDAMWEREISSLSGGQKTRLALAKMLLERPQLLILDEPTNHLDIETLAWLENYLKNYEGSLLIVSHDRYFLDKVVNEVLELSRGELTRFSGNYSRYVEQREQKLLLELKNFEKQQKEIAKLEDYVARNLVRASTTKMAQSRRKKLEKMERLDAPTSDDKSANVTFTPEKTSGNVVLTVSEATVGYEDNRLSGPINIDERKGESLAIVGPNGVGKTTLIKSIVGQIPFLAGQAKLGANVTLGYYDQEQG…	ABC1, ABC2, bact_CTD_extensions, arm, linker
Lactococcus_lactis_subsp._lactis_Il1403	NP_267711.1	Uup	MADFIAQNLSKSVGEKMVFNKINFIIHDLDRIGLLGVNGTGKTTLLNVISGLSGFDGDRTPFDHPQNYKITYLTQEPDFNPKATILDTVLDDSLPQMRAIKNYEAALLDYENLAKLERAQSGMDALNAWQVEADVKTILTKLQLPDSATLIESLSGGQKRRVQLAQALVNDSDLLLLDEPTNHLDVETIAWLQNYLKNSRRTVLFVTHDRYFLDNVATRIFELEDAGLKEYQGNYQDYLAKKAEDEEREAAASHKAKQLYQSELTWIRKSPQARATKQQARIDRFEDLKDSMKTSKNLGDLELNIASSRLGKKVINFKNAAFSYPDRPIFKDFELIVQGHSRLGIVGDNGVGKSTLLNIIDGELALTDGILEIGETVKIGYFSQEIRGLDENKRMINFL…	ABC1, ABC2, bact_CTD_extensions, arm, linker
Streptococcus_pyogenes_M1_GAS	NP_269069.1	Uup	MSHFLVEKLTKTVGDKTVFQDISFIIHDFDRIGIIGVNGTGKTTLLDVLSGRLGFDGDHSPFSKANDYKIAYLTQDPEFNDAASVLDTVLSADVKAIQLIRQYELLMANYTEDKQESLESLMSEMDRLDAWSIESDVKTVLSKLGITDLEQKVGDLSGGMRRRVQLAQVLLGAADLLLLDEPTNHLDIDTIAWLTTYLKTAKKTVLFITHDRYFLDHVATRIFELDKAGLTEYQGNYQDYVRLKAEQDERDAANLHKKKQLYKQELAWMRTQPQARATKQQARINRFSDLKKEVHQDSSADKLEMTFETSRIGKKVIHFEDLSFAYGDRQLIKDFNLIIQNKDRIGIVGDNGVGKSTLLNIINGDLKPTSGKLDIGDTIRVGYFSQQLKDMDETKRVIN…	ABC1, ABC2, bact_CTD_extensions, arm, linker
Streptococcus_pyogenes_M1_GAS	NP_269198.1	YdiF	MIILQGNKLERSFSGDVLFQNISLQVDERDRIALVGPNGAGKSTLLKLLVGEETPTSGEVNTKKDLTLSYLAQNSRFESDQTIYEEMLKVFEALRQDEKRLRQMEMDMATVSGQVLTRLMTDYDLLTEHFRQQGGFTYESDIKAILNGFKFDESMWQMTIAELSGGQNTRLALAKMLLEKPELLVLDEPTNHLDIETIAWLENYLANYQGALIIVSHDRYFLDKVATVTLDLTPNGLDRYSGNYSRFMALKAEKLVAEEKQFDKQQKEIAKLEDFVQKNIVRASTTKRAQARRKQLEKIERLDKPTGGRKSAHMTFHAEKPSGNVVLRVEEAAIGYGDQVLSEPINVDINKLDAIAVVGPNGIGKSTLIKSIIGQLPLLKGQLKYGANVETGYYDQTQS…	ABC1, ABC2, bact_CTD_extensions, arm, linker
Streptococcus_pyogenes_M1_GAS	NP_269345.1	YfmM	MTVKEETMSILEVKQLSHGFGDRAIFENVSFRLLKGEHIGLVGANGEGKSTFMSIVTGHLQPDEGKVEWSKYVTAGYLDQHTVLESGQTVRDVLRTAFDELFKTENRINEIYASMADDKADIAVLMEEVGELQDRLESRDFYTLDAKIDEVARALGVMDFGMESDVTSLSGGQRTKVLLAKLLLEKPDILLLDEPTNHLDAEHIEWLKRYLQHYENAFVLISHDISFLNDVINIVYHVENQSLVRYTGDYYQFQAVYEMKQSQLEAAYERQQKEIANLQDFVNRNKARVATRNMAMSRQKKLDKMDIIELQAEKPKPNFEFKQARTPSRFIFQTKNLVIGYDYPLTKEPLNITFERNQKIAIVGANGIGKSTLLKSLLGVIEPLEGHIVTGDFLEVGYF…	ABC1, ABC2, arm, linker
Streptococcus_pyogenes_M1_GAS	NP_270116.1	YbiT	MLTVSDVSLRFSDRKLFDDVNIKFTAGNTYGLIGANGAGKSTFLKILAGDIEPSTGHISLGPDERLSVLRQNHFDYEEERAIDVVIMGNEQLYNIMKEKDAIYMKADFSEEDGVRAAELEGIFAELGGWEAESEASQLLQNLNIPEDLHYQNMSELANGDKVKVLLAKALFGKPDVLLLDEPTNGLDIQSISWLEDFLIDFENTVIVVSHDRHFLNKVCTHMADLDFGKIKLFVGNYDFWKQSSELAARLQADRNAKAEEKIKELQEFVARFSANASKSKQATSRKKMLDKIELEEIVPSSRKYPFINFKAEREMGNDFLTVENLSVTIDGEKIIDNISFILRPGDKAAIIGQNDIQTTALMRALADDIDYEGTIKWGVTTSRSYLPKDNSKDFATEES…	ABC1, ABC2, arm, linker
Neisseria_meningitidis_MC58	NP_273436.1	EttA	MSQQYVYSMLRVSKVVPPQKTIIKDISLSFFPGAKIGLLGLNGAGKSTVLRIMAGVDKEFEGEAVPMGGIKIGYLPQEPELDPEKTVREEVESGLGEVAAAQKRLEEVYAEYANPDADFDALAEEQGRLEAIIAAGSSTGGGAEHELEIAADALRLPEWDAKIDNLSGGEKRRVALCKLLLSKPDMLLLDEPTNHLDAESVEWLEQFLVRFPGTVVAVTHDRYFLDNAAEWILELDRGHGIPWKGNYSSWLEQKEKRLENEAKSEAARVKAMKQELEWVRQNAKGRQAKSKARLARFEEMSNYEYQKRNETQEIFIPVAERLGNEVIEFVNVSKSFGDKVLIDDLSFKVPAGAIVGIIGPNGAGKSTLFKMISGKEQPDSGEVKIGQTVKMSLIDQSRE…	ABC1, ABC2, arm, linker
Neisseria_meningitidis_MC58	NP_274085.1	Uup	MNILSVENASFAIGHVALLDKTSFQLDSGEKVGLIGRNGAGKSSFLKILAGLQKLDDGQIIVQNNLKIVYVPQESFFDKDATVFDTVAEGLGEIRDLLRRYHHVSHELENGSSEALLKELNELQLEIEAKDGWKLDAAVKQTLGELGLPENEKIGNLSGGQKKRVALAQAWVQKPDVLLLDEPTNHLDIDAIIWLENLLKAFEGSLVVITHDRRFLDNIATRIVELDRGILRSYPGSFSKYSEKKAQELAVEAEHNRLFDKFHAQEEAWIRKGIEARRTRNEGRVRRLEELRRQRAERRNVQGQVNFKLDSGEKSGKIIAELEHASFAYGGKVIMDKFSAILQRGDKIGLIGPNGIGKTTFLKLILGELQPTYGRIRIGSKQEVAYFDQFRSALNENDT…	ABC1, ABC2, bact_CTD_extensions, arm, linker
Neisseria_meningitidis_MC58	NP_274250.1	YheS	MIEIKNLTLQRGLKVLLDKANATVNPGQRVGLIGKNGTGKSSLFALIKGEITQDGGDVSIPKNWRLASVSQETPDLDISALDYVLQGDAELQAFQTALRQAEAQNDGMKQAEYHAKLEEIDAYTAPARAAKLLNGLGFSQEEHSRPVKSFSGGWRMRLNLAQALICRADLLLLDEPTNHLDLETVLWLENHLASLPCTQIIISHDRDFLNAETTQTIELSQQKLTQYGGNYDFYQNERAQRLAQQQAAYVKQQAQIKHLQSFIDRFKAKATKAVQAQSRMKALAKLERIAPAHLDSEFSFEFYHPDHLPNPLLKLEHADLGYEGKTVLHDITLSLESGARYGLLGVNGSGKSTFIKALAGTIDLLSGSIVRSEKLNIGYFAQHQLDTIRSDQNPVWHIQ…	ABC1, ABC2, bact_CTD_extensions, arm, linker
Neisseria_meningitidis_MC58	NP_274264.1	YbiT	MISTNGITMQFGAKPLFENVSVKFGEGNRYGLIGANGSGKSTFMKILGGDLEQTAGEVAIENGVRLGKLRQDQFAYEDMRVLDVVMMGHTEMWAAMTERDAIYANPEATEDDYMKAAELEAKFAEYDGYTAEARAAELLSGVGISEDLHNAKMAEVAPGFKLRVLLAQALFSKPDVLLLDEPTNNLDINTIRWLEGVLNQYDSTMIIISHDRHFLNEVCTHMADLDYNTITIYPGNYDDYMLASAQSRERALKDNAKAKEKLQELQEFVARFSANKSKARQATSRLKQADKIKSEMVEVKPSTRQNPYIRFEADEKAKLHRQAVEVEKLAKRFETQLFKNLNFILEAGQRLAIIGPNGAGKSTLLKLLAGAYNPEYSDGLLPDEGTIKWAEKASVGYYP…	ABC1, ABC2, arm, linker
Deinococcus_radiodurans_R1	NP_294198.1	YdiF	MGRRGNRHESPPGKKRRGGQAAKAPRARRRNCVDFLRLDFSLHKFNGPGVRTSFPLPEQRVGYAAADSGLPGALAFAHSKDFLSCASDPVLTVDAACRLLRAAGLTLLGENMLRAREVARRYGDQTIFAGVTLDLAAGERLALIGENGSGKSTLLRVLAGLDAPDAGHVTRTGRVSLLTQHTDLGAGHVLNAVTPPELRGARTAFEQATERLSEGSDAALTAFADAEERYRLAGGYDFGARANGVLAGLHLDAGADAGQLSGGQLRRVMLARLLLSPADLYLLDEPTNHLDADGAAWLEGWILAAAAAGAAFILASHDRAFLDAVATHTAELERGALTVYPGNYSAAMELKATLREAQQRDYAAYKRKRAALEQEKSRLKSAGRSADKFSHQRAGNVPL…	ABC1, ABC2, arm, linker
Deinococcus_radiodurans_R1	NP_294827.1	YdiF	MSTLLSAEKVTVVYGERTVLADVSLSVQSGERVALLGRNGAGKTTLLRVLTGEQKADEGEVWRADGLRVAVLAQHHAWPPGRTVRDLVDAAHPYRELEAELLSLEADLGDPARLAAWTELHARLDAAEAYAWPSRARRILGTLDLTRFLTREAATLSGGERTRLALALALAREPDLLVLDEPTNHLDIRMREWLEGWLLAFRGGVLLTSHDRDFLDAVATRSLWLDGGEAQDYAGGYSRARAQRDLERRTRTRAARLSGQEAERLQGSVDWLDQRGKRSRALKTRAGRVQLTEAPLPERQIRMRLLAGTARARVVAWGEHLSKSYGERVILQGAAFKLRQGDRVALMGANGTGKTTLMRLLAGATFPDETVPAPVLRVASGVMVASLDQTWHGLTPGEG…	ABC1, ABC2, arm
Deinococcus_radiodurans_R1	NP_295358.1	YdiF	MTAGRACAWTCTACACAASNGSAGNARPTRSSGPARTRREGERWLIRFSLREVSFTGVPCTGDRAGAGAVRILGPVLIALSHAAKEYGPLTVLQDITFAVEPGDRVGLVGRNGAGKSTLLRLLTGQLLPDGGEVRHAPNVRARALQQDPVFPAGATIDTVLESAFRDLDALEAELAAAAAAMSSGSEAAILHHEALLEQFARRGGYERRSRKEQVTLAFGFRGREHDPVTGLSGGERTRLGLAALLVENPDVLLLDEPTNHLDIVMVEWLEGFLGRYPGAVLVISHDRQFLDNVTKETAYLRGGTLKVYAGGYTKFREQLDLELEQQAALFAQQSKQIADLQSSADRMKIWGLGMSKLARRAKAMQARVDRMQKGAVAAPPPEERTTRITFHAPESGEV…	ABC1, ABC2, bact_CTD_extensions, arm, linker
Chlamydia_muridarum_str._Nigg	NP_297001.1	YbiT	MSIVLDKIGKTLGTRVLFDDVSVVFNPGNRYGLTGPNGAGKSTLLKIITGVIEPSRGTISLPKKIGILRQNIDSFSDVVVLDCVIMGNSRLWEAMQRRDALYAEEFTDAVGMELGEIEEIIGEEDGYRAESEAEELLLGIGIPEEFFSQKMATIPLDLQFRVLLCQALFGHPEALLLDEPTNHLDLHSINWLGNFLKDYNGTVIVVSHDRHFLNTITTHIADIDYDTIIIYPGNYDAMVEMKTASREQEKADIKSKEKKIAQLREFVAKFGAGSRASQVQSRLREIKKLQPQELKKSNIQRPYIRFPVSDKASGKVVFSIEGISKTYDADPLFNPFSLEIYQGDKIGVIGNNGLGKTTLMKLLAGVEQPSAGQIKLGHNVAFSYFPQNHADVLRDCGEE…	ABC1, ABC2, arm, linker
Xylella_fastidiosa_9a5c	NP_298234.1	EttA	MSSQYIYTMNRVSKVIPPKRQIIKDISLSFFPGAKIGLLGLNGAGKSTVLKIMAGVDTDFEGEARAQPGIKIGYLAQEPQLDPQKTVRESVEEGVGEIMQAQAALEKVYAAYAEEGADFDALAKEQERLEAILASNDAHTLEQQLDVAADALRLPPWDAAISNLSGGEKRRVALCRLLLQKPDMLLLDEPTNHLDAESVEWLEQFLQRYTGTVVAVTHDRYFLDNAAEWILELDRGRGIPWKGNYTEWLVQKEDRLKQEENQEKARQKAIHRELEWARQNAKGGRSKGKARLTRLEELQSQEYQKRNETNEIFIPPGERLGASVIEFKNVSKTFGDRLLIDNLSFLVPAGAIIGIIGPNGAGKSTLFKMITGQEKPDTGEIITGSTVKLAYVDQSRDKL…	ABC1, ABC2, arm, linker
Xylella_fastidiosa_9a5c	NP_299412.1	YheS	MISLRHFAMRRGGRLLLSNVDITLHAGDRVGVVGRNGVGKSSLFAAIRGELEADKGNVELPGKLRIASVAQETPSLSDLALDFVLSGDDVVAEVLRVEAEANAREDWEAVAAAHQRLAEIGGYDAEARAGKLLHGLGFLTQTQRRAVSTFSGGWRVRLNLARALMMPSDLLLLDEPTNHLDMDAVFWLEQWLQKYPGTLLLISHDREFLDNVATHILHLHDGNAKLYVGGYTDFERQRAEQLRQQQIAFEKEQAERVHLQSFIDRFKAKASKAKQAQSRIKRLEKLAGTEAVRMEREFRITFAPPTKLPHSLITLRQVNCGYSVLSPSAPSDPPPVDTHAAAPSQQAVILHRVDFGLEAGDRIGLLGPNGAGKSTLVKTLVSDLAPLTGERIAHPDVRI…	ABC1, ABC2, bact_CTD_extensions, arm, linker
Xylella_fastidiosa_9a5c	NP_299894.1	Uup	MPLITLQNVDYSVGGPLLLEKAALSIEQGERIALIGRNGAGKSTLMRLITGELHPDSGEIRIQQGMRVTRLEQEVPQDMSGSVFDVVAAGLGQPGRWLAEFHQLSHAEVLDTEALAQVQSRIDASDAWSLDQRVTEVLTRLELNGEAEFASLSGGMKRRVLLASALVSLPHLLLLDEPTNHLDTEAIDWLESFLKGWNGSVLFITHDRRFLRALATRIVEIDRGHVTSWPGNWDNYERRREERLNLEAQQQARFDKLLAQEEVWIRQGIKARRTRDEGRVRRLKAMRMERLQRRELSGNVQLEVAQGEFSGKKVIEAKNLCFAFGQRTIVRDVSTTILRGDRIGLIGPNGSGKTTLLKLLLGELLPQAGEVRMGTHLQIAYFDQYRATLREDWNAIENV…	ABC1, ABC2, bact_CTD_extensions, arm, linker
Mycoplasma_pulmonis_UAB_CTIP	NP_326521.1	YbiT	MLEVQGLSKIFSDKKLFENVNLKFTEGNVYGIIGANGAGKSTFLKILAGTIEQTSGTILKEKNKRISTLGQNHNEFDDEIVTDVVIMGNDVLYEIKNKKDAIYNNPDATEKDYTLASELEEKYGEMGGWNAENDAQVLLSSLTIDKDKWYLKMKELKANEKVKVLLAKALFGNPDILIMDEPTNHLDLKSIKWLENFLANYPNVVIVVSHDSDFLDEVCSHIVDIDFGEAKIFTGNYSFWKESSELALELRKQSNLKKEEQIQKLQSFIARFSSNLSKSSQATSRKKALEKITLDEIKPSSRKYPFIKWEINRVPGKQILNVENLSYVNKKGEVLFENVSFSLKLGEKLVIIGNDDLAKTKLIEVILGIEKPSSGKVEWGQTIKTSYFPLNNDNYFNND…	ABC1, ABC2, arm, linker
Mycobacterium_tuberculosis_CDC1551	NP_335970.1	AAF6	MITATDLEVRAGARILLAPDGPDLRVQPGDRIGLVGRNGAGKTTTLRILAGEVEPYAGSVTRAGEIGYLPQDPKVGDLDVLARDRVLSARGLDVLLTDLEKQQALMAEVADEDERDRAIRRYGQLEERFVALGGYGAESEAGRICASLGLPERVLTQRLRTLSGGQRRRVELARILFAASESGAGNSTTLLLDEPTNHLDADSLGWLRDFLRLHTGGLVVISHNVDLVADVVNKVWFLDAVRGQVDVYNMGWQRYVDARATDEQRRIRERANAERKAAALRAQAAKLGAKATKAVAAQNMLRRADRMMAALDEERVADKVARIKFPTPAACGRTPLVANGLGKTYGSLEVFTGVDLAIDRGSRVVILGLNGAGKTTLLRLLAGVEQPDTGVLEPGYGLR…	ABC1, ABC2, arm, linker
Mycobacterium_tuberculosis_CDC1551	NP_336160.1	Uup	MAHLLGAEAVHLAYPTQVVFEAVTLGVNDGARIGIVGRNGDGKSSLLGLLTGQLRPDSGRVTRRSGLRVNALSQTDTLDPNRTVGWTLIGDQPEHQWAGNPRIRDVVAGLVSDIAWDTPVSTLSGGQRRRVQLASLLVGEWDVIALDEPTNHLDIQGITWLADHLRRRWARNTGGLLVVTHDRWFLDEVATTTWEVHDGIVEPFEGGYAAYVLQRVERDRLTAAAEAKRQNLLRKELAWLRRGAPARTCKPKFRIEAANQLIADVPPPRNTVELAKLAAARLGKDVVDLLGVSVSYQPSGGRPVLRDIEWRIGPGERIGIVGANGAGKSTLLGLIAGTVQPGVGRVKRGKTVRLAVLDQHGDDLAPFADDRIADVLGRLRGGYQVEGREVTPTQLLERL…	ABC1, ABC2, bact_CTD_extensions, linker
Mycobacterium_tuberculosis_CDC1551	NP_337040.1	EttA	MAEFIYTMKKVRKAHGDKVILDDVTLSFYPGAKIGVVGPNGAGKSSVLRIMAGLDKPNNGDAFLATGATVGILQQEPPLNEDKTVRGNVEEGMGDIKIKLDRFNEVAELMATDYTDELMEEMGRLQEELDHADAWDLDAQLEQAMDALRCPPADEPVTNLSGGERRRVALCKLLLSKPDLLLLDEPTNHLDAESVQWLEQHLASYPGAILAVTHDRYFLDNVAEWILELDRGRAYPYEGNYSTYLEKKAERLAVQGRKDAKLQKRLTEELAWVRSGAKARQAKSKARLQRYEEMAAEAEKTRKLDFEEIQIPVGPRLGNVVVEVDHLDKGYDGRALIKDLSFSLPRNGIVGVIGPNGVGKTTLFKTIVGLETPDSGSVKVGETVKLSYVDQARAGIDPR…	ABC1, ABC2, arm, linker
Streptococcus_pneumoniae_TIGR4	NP_345268.1	YfmM	MSILEVKNLSHGFGDRAIFEDVSFRLLKGEHIGLVGANGEGKSTFMSIVTGKMLPDEGKVEWSKYVTAGYLDQHSVLAERQSVRDVLRTAFDELFKAEARINDLYMKMAEDGADVDALMEEVGELQDRLESRDFYTLDAKIDEVARALGVMDFGMDTDVTSLSGGQRTKVLLAKLLLEKPDILLLDEPTNYLDAEHIDWLKRYLQNYENAFVLISHDIPFLNDVINIVYHVENQQLTRYSGDYYQFQEVYAMKKSQLEAAYERQQKEIADLKDFVARNKARVATRNMAMSRQKKLDKMDIIELQSEKPKPSFDFKPARTPGRFIFQAKNLQIGYDRPLTKPLNLTFERNQKVAIIGANGIGKTTLLKSLLGIISPIAGEVERGDYLELGYFEQEVEGGN…	ABC1, ABC2, arm, linker
Streptococcus_pneumoniae_TIGR4	NP_345585.1	YdiF	MIILQANKIERSFAGEVLFDNINLQVDERDRIALVGKNGAGKSTLLKILVGEEEPTSGEINKKKDISLSYLAQDSRFESENTIYDEMLHVFNDLRRTERQLRQMELEMGEKSGEDLDKLMSDYDRLSENFRQAGGFTYEADIRAILNGFKFDESMWQMKIAELSGGQNTRLALAKMLLEKPNLLVLDEPTNHLDIETIAWLENYLVNYSGALIIVSHDRYFLDKVATITLDLTKHSLDRYVGNYSRFVELKEQKLVTEAKNYEKQQKEIAALEDFVNRNLVRASTTKRAQSRRKQLEKMERLDKPEAGKKSANMTFQSEKTSGNVVLTVENAAVGYDGEVLSQPINLDLRKMNAVAIVGPNGIGKSTFIKSIVDQIPFIKGEKRFGANVEVGYYDQTQS…	ABC1, ABC2, bact_CTD_extensions, arm, linker
Streptococcus_pneumoniae_TIGR4	NP_345746.1	SAF1	MHYEHSRKGNHMIKINHLTITQNKDLRDLVSDLTMTIQDGEKVAIIGEEGNGKSTLLKILMGEALSDFTIKGNIQSDYQSLAYIPQKVPEDLKKKTLHDYFFLDSIDLDYSILYRLAEELHFDSNRFASDQEIGNLSGGEALKIQLIHELAKPFEILFLDEPSNDLDLETVDWLKGQIQKTRQTVIFISHDEDFLSETADTIVHLRLVKHRKEAETLVEHLDYDSYSEQRKANFAKQSQQAANNQRAYDKTMEKHRRVKQNVETALRATKDSTAGRLLAKKMKTVLSQEKRYEKAAQSMTQKPLEEEQIQLFFSDIQPLPASKVLVQLEKENLSIDDRVLVQKLQLTVRGQEKIGIIGPNGVGKSTLLAKLQRLLNDKREISLGFMPQDYHKKLQLDLS…	ABC1, ABC2
Streptococcus_pneumoniae_TIGR4	NP_346000.1	Uup	MSDFIVEKLSKSVGDKTVFRDISFIIHDLDRIGLIGVNGTGKTTLLDVLSGVSGFDGDVSPFSAKNDYQIGYLTQDPDFDDRKTVLDTVLSSELKEIQLIREYELIMLDYSEDKQARLERVMAEMDSLQAWEIESQVKTVLSKLGIQDLSTPVGELSGGLRRRVQLAQVLLGNHDLLLLDEPTNHLDIAIIEWLTLFLKNSKKTVLFITHDRYFLDALSTRIFELDRAGLTEYQGNYQDYVRLKAEQDERDAALLHKKEQLYKQELAWMRRQPQARATKQQARINRFHDLKKEVSGSSAETDLTMNFETSRIGKKVIEFQDVSFAYENKPILQNFNLLVQAKDRIGIVGDNGVGKSTLLNLIAGSLEPTAGQVVIGETVRIAYFSQQIEGLDESKRVIN…	ABC1, ABC2, bact_CTD_extensions, arm, linker
Streptococcus_pneumoniae_TIGR4	NP_346638.1	YbiT	MLTVSDVSLRFSDRKLFDDVNIKFTEGNTYGLIGANGAGKSTFLKILAGDIEPTTGHISLGPDERLSVLRQNHFDYEDERAIDVVIMGNEKLYSIMKEKDAIYMKEDFSDEDGVRAAELEGEFAELGGWEAESEASQLLQNLNIPEELHYQNMSELANGEKVKVLLAKALFGKPDVLLLDEPTNGLDIQSITWLEDFLIDFDNTVIVVSHDRHFLNKVCTHMADLDFGKIKLYVGNYDFWKESSELAAKLLADRNAKAEEKIKQLQEFVARFSANASKSRQATSRKKMLDKIELEEIVPSSRKYPFINFKAEREIGNDLLTVENLTVKIDGETILDNISFILRPDDKTALIGQNDIQTTALIRAIMGDIDYEGTVKWGVTTSQSYLPKDNSADFAGGES…	ABC1, ABC2, arm, linker
Clostridium_acetobutylicum_ATCC_824	NP_347167.1	ARE3	MSLINVTNLTFAYEGSYDNIFENVSFQIDTDWKLGFTGRNGRGKTTFLNLLLGKYEYNGSISTDVNFEYFPYEVQEKGKFVIDVIKEISPNSMDWEIVKELSLLDIDYEALYRQFYTLSKGEQTKSLLAAMFLKENSFLLIDEPTNHLDAEGRKKLSNYLKKKKGFILISHDRSFLDNCVDHILSINRTNIEIQKGNFSSWWRNKELKDGFELAENEKLKKDINRLSSSAKRTSTWSDSVESSKYGTTNSGSKLDKGYVGHKSEKMMKRAKNIEARQQNMIKEKSRLLKNIENNENLKIVPLTFHDKKLVEVIDVAIKYDDRIVCEGVRFNIEKGERIAIQGKNGSGKSSILKLIYGEDIPHSGIVRKNNKLIISYVSQDTSDLYGNLSEYADKYCIDE…	ABC1, ABC2, linker
Clostridium_acetobutylicum_ATCC_824	NP_349320.1	YdiF	MIVVSCKNIGKSYGIDKILENITFSINDGEKVGLIGPNGAGKSTLFKILTFQLEHDTGDLFIDKTKKLGYLSQHLDLDSNNTIYEELCTVFNDLLEIENKLKVLEIKMGEPYDPSKDEYHNKVIKDYTTYTELYSAKGGYTYKGLIGRVLTGLGFSNDYFDKKISILSGGQKTRVALCKLLLKNPEILLLDEPTNHLDLDAIEWLEEYLKNYKGTVILISHDRYFLDAITNKTFELINGHVNCFNGNYTKALDLKKKQYEIELKAYTLQQEDIKRQEKIIERFRSFNREKSIKAAESRQKALDKIERVKRPDKETGVTRIEFETLIKSGNDVLHVENLSKHFEDKTLFENLDMDIKKGEKIALIGENGRGKTTFFKILLDKIKSDSGIKVLGKNVFVGY…	ABC1, ABC2, bact_CTD_extensions, arm, linker
Clostridium_acetobutylicum_ATCC_824	NP_349550.1	YbiT	MLTVNNVSLRYGGRKLFEDVNLKFTPGNCYGIIGANGAGKSTFLKILSGEIEPNTGDVSVDSNTRISVLKQDHFQYDEYEVLETVIMGNERLYSIMKEKDALYAKPDFSEEDGIKASTLEGEFAELNGWEAESEAATLLQGLGISTELHSKKMSELIGGEKVKVLLAQALFGNPGILLLDEPTNHLDIKSIAWLEEFLIDFEGTVIVVSHDRHFLNKVCTMIADVDYGKITLYVGNYDFWYKSSTLALEMTKDQNKKKEEKIKELKDFIARFSANASKSKQATSRKKMLDKLNLEDIKPSNRKYPFIGFKPEREPGNDILTVENLSKTIDGEKVLNNVSFIVSKDDKIALVGDNEIAQTTLFKILSGEMEPDSGSYKWGITITNAYFPKDNSEYFNDCD…	ABC1, ABC2, arm, linker
Clostridium_acetobutylicum_ATCC_824	NP_349608.1	ARE1	MLYLEINNLKKYFKDRLILEINNLKIYSGDKIGVVGVNGAGKTTLLNILSGKIKAEEGVVKLQASYSYISQLDDMYSQREKNLSGGERTKLKIKNSFKENAEILMADEPTANLDIAASNKLEKMLLDFNGALILVSHDRELLDKVCNKIIEIENGKETLYNSNFSGFLKQKELEVRRKEFEYISYVNEKKRLVKVMNNIHDKTQSINKTPKRMGNSEARLHRMGGQKGKANLDKRRKAVESRIKHMTEKEKPAEVIKSKIDFIYSKKIYSKIIIKGNNINKRFGEKIIFENAEFSIPNGIKAALIGENGAGKTTLLKMIMTHNKGIITAENAQIGYFSQELDVISKNKTILENVMEKCIYDESFARLTLARLLFKSEDVDKKVSELSGGERVKVSFAKI…	ABC1, ABC2, ARE1_2_CTD, linker
Clostridium_acetobutylicum_ATCC_824	NP_349613.1	Uup	MNLITLENISKSYGEKTLLNKISLSISEGEKIGLIGINGTGKSTLLKILCGIQEYDSGNIITSNSLSMSYLSQNENFYDNATVLEQIFQGNSKEMNLLREYETALENSAMHPDDEKVQKTLLNLTEQMDALDLWNIESNAKTILTKLGIKNFNAKIKTLSGGQKKRICLAQTLITPSNLLVLDEPTNHLDNETIEWLEQYLTSTKSSVFMITHDRYFLDRISNKIFELYNGNLYSYVGNYSVYLEKKLEREQLEISSKQKKDNLLRRELAWIRRGAKARSTKQKARIQRFDELNSQDDTIIQDKIEISTSGSRLGKKVIEIKNLNKSFNGTEFIKNFSFIFSKGDRIGIVGHNGIGKSTLLNIICGKTSPDSGTIDLGATVKIGYFSQDSSNMNENLRV…	ABC1, ABC2, bact_CTD_extensions, arm, linker
Clostridium_acetobutylicum_ATCC_824	NP_349931.1	YfmM	MSILNVKNVNHGFGDRAIFEDVSFRLLKGEHVGLVGANGEGKSTFMSIITGKLMPDEGTIEWSNNVRVGYMDQHASLQKGKTIKDVLKDAFKYLFDMEANMMEITDKMAEASEDELQKLLDEMGTIQDTLDNNDFYVIDVKIEEVAKGLGITDIGLDKDVADLSGGQRTKVLLAKLLLQKPDILLLDEPTNYLDEVHIEWLKRYLNDFENAFILISHDIPFLNSVINVIYHIDNRKLTRYAGDYDNFMRVYEANKKQVEAAYERQQQEIAKLKDFVARNKARVATTGMARARQKQLDKMDIIEKTQEKPKPEFNFKTARTSGKLIFETKDLVVGYDSPLSKPLNLTMERGQKIALVGANGLGKTTLLKSLLGKIKPISGDVELGDYQYIGYFEQEIKEA…	ABC1, ABC2, arm, linker
Agrobacterium_fabrum_str._C58	NP_353872.2	PAF1	MEPSSGDITRLRGLTQSIVHQNLPFALMDHTMRDAVLSALPADTIDSDSWRADIIFDVMLVPEPFRERRLKELSGGWQRLAMLARAWITEPDVLLLDEPTNHLDLEKINVLESWLGELPRDTAVIIVSHDRAFLDNVTRTTLFLRPENSALFRLSYGHARAALEEEDAADERRFQRDMKTAQQLRRQAAKLNNIGINSGSDLLTIKTKQLRQRAEKIEEKARPAHSDRSAGKIQLANRGTHAKVLMTLEDVPVSTPDGTLLFRTGRQFIRQGDRIVILGRNGVGKTRLMSLLQAAVTAAGQIEDGIKATPSLVAGYVDQSLAEIDDDSTPAALLSRRFDIGDQRIHGLLAGAGIDMEMQKRRIATLSGGQKARLAMLALRLAEPNFYLLDEPTNHLDID…	ABC1, ABC2
Agrobacterium_fabrum_str._C58	NP_354138.2	YheS	MITITDLSARIAGRLLLDHASVALPAGVKAGLVGRNGAGKSTLFRIITGDLAAEGGSVTIPKLARIGQVAQEAPGTEESLISIVLAADKERSALLAEAETATDPHRIAEIQMRLVDIDAHSAEARASSILAGLGFDHEAQLRPASSFSGGWRMRVALASVLFAEPDLLLLDEPTNYLDLEGTLWLEDYIRRYPHTVIIISHDRDLLNNAVNSIVHLDQKKLTFYRGGYDQFERQKAEADELQMKAKVKNDAARKHLQSFIDRFRAKATKARQAQSRIKALERMGTVAAVIEDHVQPITFPEPEKQPASPIVAINGGAVGYEPGKSILKQLNLRIDNDDRIALLGSNGNGKSTFAKFISGRLAPQAGDLRVASGLKIGFFAQHQLDDLVPDETPVEHVRK…	ABC1, ABC2, bact_CTD_extensions, arm, linker
Agrobacterium_fabrum_str._C58	NP_355087.2	EttA	MARQFIYHMAGLNKSYGAKKVLENVHLSFYPDAKIGILGPNGAGKSTVLKIMAGLDKEYTGEAWLAEGATLGYLEQEPKLDENKTVMENVMEGVASKTAIVDRYNELMMNYSDETADEGAKLQDMIDSQNLWDLENQVEMAMDALRCPPGDSAVTGLSGGERRRVALCKLLLSQPDLLLLDEPTNHLDAETIAWLEKHLRDYPGAVMMITHDRYFLDNVTGWILELDRGRGIPYEGNYSAYLQAKAKRMQQEAREDASRQKAISREQEWIASSPKARQTKSKARIRAYDELVEAAENRRPGDAQIVIPVAERLGRVVIEAENLTKSYGDRVLIENLTFKLPPGGIVGVIGPNGAGKTTLFRMITGQEQPDSGSVTVGETVHLGYVDQSRDTLAGDKTVW…	ABC1, ABC2, arm, linker
Agrobacterium_fabrum_str._C58	NP_355649.1	Uup	MAPPILKLDDIKLTFGVTPLLDGANLQVEPGDRICLVGRNGSGKSTLMKIAAGLVEAQSGEVFRHPAATIRYLEQAPDFAGYATVQAYAEAGLGPGDDPYRVTYLLEHLGLTGQENPESLSGGEARRVALARVMAPEPDILMLDEPTNHLDLPTIEWLEGELQQTRSALVLISHDRRFLEKVSTSTVWLDRGQSRRLNRGFAHFEEWRDKVLEEEELEQHKLGKAIEREEHWMRYGVTARRKRNMRRVGELQAMRADYRGHKGPQGSVQATVTEGRESGKLVIEADAISKAYGERVIVAPFSLRVHRGDCIGLVGPNGAGKTTLLKMLTGELEPDSGTVKLGTNLEIATLDQKREDLNPNETLAHYLTDGRGDNLLVNGEVKHVTGYMKDFLFQPEQAR…	ABC1, ABC2, bact_CTD_extensions, arm, linker
Agrobacterium_fabrum_str._C58	NP_355935.2	BAF2	MPHAITLSDLSWATPDGHLLFSDINLRFGLERVGLVGRNGVGKTTLLKLITGELLPSTGTVSLSGRIGVLRQSVQVGDDETIADLFEARHALHVLSRAQAGMATLEELGDVDWMLEERIAEALAVVGLDTSPLTPLSALSGGQRTRAALAAQIHAVPDFLILDEPTNNLDRDSRMFLVDFLAVWRGGAIVVSHDRELLETLDAIVEMNTLGAMRYGGKWSHYRAQKVLELAAAEQDIASAEKRLSEVRKKSQEALERKARRDAKGAAKAAKGDMPRIAAGGMKRRAEKTSGDNANLASRLKTEAADDLRTARERIEILQDVTVTLPPSGLHATKTVLSLQGLTAGYFPENPVLKDLSFEITGPQRVAVTGPNGSGKTTLLSVITGDLEPFAGSVYLGVS…	ABC1, ABC2
Agrobacterium_fabrum_str._C58	NP_356765.2	YdiF	MIRIENISKSNSHRILYIEASAALNRGEKIGLVGPNGAGKTTLFRMITGEDQPDEGQVVVEKGMTVGYFDQDVGEMSGHSAVAEVMEGAGPVSEVAAELRELEAAMSDPDRMDEMDAIIERYGEVQARYEELDGYALEGRAREVLDGLSFSQEMMDGDVSKLSGGWKMRVALARILLMRPDVMLLDEPSNHLDLESLIWLEDFLKNYDGALLMTSHDREFMNRIVTKIIEIDAGSLTTYSGDYGFYEQQRAQNEKQQQAQFERQQAMLAKEIKFIERFKARASHASQVQSRVKKLEKIDRVEPPKRRQTVAFEFAPAPRSGEDVVALKKVNKAYGSRTIYGELDFMVRRKERWCIMGVNGAGKSTLLKLVTGTTAPDSGNVTLGASVKLGYFAQHAMDV…	ABC1, ABC2, arm, linker
Rickettsia_conorii_str._Malish_7	NP_359725.1	EttA	MSYQYVYEMVGLSKIINGKRILKETNLSFLPKAKIGIIGPNGAGKSTLLKIMAGIDKEFEGKATAKIGIKVGYLPQEPYLDASKNVFDNIIEGLHEKKKLIDEFNYISNKFAAEIADEEMQKLFDKQAELQEKIDNCDGWNLEREIEIAMLALRCPAKEADITKISGGEKRRVALCKLLLEKPDMLLLDEPTNHLDAESVSWLEDYLKHYEGTVIVITHDRYFLDNVTEWILEIDRGNCIPWESNYSSWLEQKQKKLALESKEDDDRKKQLNRELEWIRQTPKARQSKNKARITAYQELLNKQQEQKTDPTQIIIPNGPRLGDFVIEAEHIAKKFNNKILLSDFSFKVPRGAIVGIIGPNGAGKSTLFNIITGKIMPDSGSIKIGQTVKLGYVDQSRDH…	ABC1, ABC2, arm, linker
Rickettsia_conorii_str._Malish_7	NP_360824.1	Uup	MTPIYYIKDGNLSFADKVILSDLELYLYTGDKICLIGRNGCGKSSLMKVISGDYELDNGALFQDPLVTTGYLRQDIAIKTHLTVYDFVLQQTDSTKEIDKYQIDIILEKLQINGTDNLSTYSGGQLRRASLAKALILEPEILLLDEPTNHLDIATIEWLEEFVKSYNGAIICVSHDRTFLSKVTNKIWWLDRGILRKSDKGFKFFDEWQTIIIDQEEAALRKLNKKLSQENEWLNAGVTARRKRNQKRLADLKALRAITQEQTAKLASSTQRVRAELAENIAKSKFIIEADNITFSYKNTKIINNFSFRVKNGEKIGIIGANGSGKSTFIKLLTKQLTPESGKIIYGGNLDISYFDQHREKLEPNHTLQQTLCPTGGDQVFLPHGKTMHVAGYLKQFMF…	ABC1, ABC2, bact_CTD_extensions
Sinorhizobium_meliloti_1021	NP_385265.1	YheS	MIQISGLSARIAGRLLIDNASVTLPAGTKAGLVGRNGAGKSTLFRVITGELAAEAGSVSLPKNARIGQVAQEAPGTEEPLIEIVLKADRERTALIAESETAVDPHRIAEIQTRLADIGAHSAEARAASILAGLGFDHEAQKRPASSFSGGWRMRVALAAVLFSEPDLLLLDEPTNYLDLEGTLWLEDYIRRYPHTVIIISHDRDLLNTAVNAIVHLDQKKLTFYRGSYDQFERQKAEADELQMKAKAKNEAARKHLQSFIDRFKAKASKARQAQSRIKALERMGTVAAVIEDHVQGFTFPDPEKQVASPIVAIQGGAVGYEPGKPILKRLNLRIDADDRIALLGSNGNGKSTFAKFIAGRLRAESGEVRIAPGLKVGFFAQHQLDDLVPTQSAVEHVRR…	ABC1, ABC2, bact_CTD_extensions, arm, linker
Sinorhizobium_meliloti_1021	NP_386307.1	EttA	MARQFIYHMAGLNKAYGNKKVLENIHLSFYPEAKIGILGPNGAGKSTVLRIMAGLDTEYTGEAWVAEGARVGYLAQEPQLDPQKTVLENVMEGVAAKKAILDRYNELMMNYSDETADEGAKLQDVIDSQNLWDLDSQVEMAMEALRCPPGDAEVTNLSGGEKRRVALCKLLLSQPELLLLDEPTNHLDAETIAWLEKHLREYPGAVLMVTHDRYFLDNVTGWILELDRGRGIPYEGNYSAYLQSKAKRMAQEGREEAARQKAISREQEWISSSPKARQAKSKARIRAYDELVEAAADRRPGDAQIVIPVGERLGQVVIEAENISKGYDDQLLIEGLSFKLPPGGIVGVIGPNGAGKTTLFRMITGQEQPDDGSIRIGDSVQLAYVDQSRDALDANKTVW…	ABC1, ABC2, arm, linker
Sinorhizobium_meliloti_1021	NP_387355.1	Uup	MAPPILKLDDILLTFGGTPLLAGAGLQVEPGDRICLVGRNGSGKSTLMKIAAGLAEPQSGEIFRHPSVTIRYLHQAPDFDGFDTVQAYAEAGLGPGDDPYRVAYLLQHLGLTGEEEPTRLSGGEARRAALARVLAPEPDILLLDEPTNHLDLPTIEWLEDELVRSRSALVLISHDRRFLEKVSTATVWLDRGQSRRLDRGFAHFEAWRDEVLEAEELEQHKLGKAIEREEHWLRYGVTARRKRNMRRLGELQDMRARHRGHKGPQGTVQATVADARESGKLVIEAEKITKAYGDRTIVAPFSIRVHRGDRIGLVGPNGAGKTTLLKLLTGQLAPDTGSVKLGTNLEIATLDQKREELNLDETLAHYLTDGRGETLLVNGEQRHVTGYMKEFLFQPEQAR…	ABC1, ABC2, bact_CTD_extensions, linker
Bacillus_subtilis_subsp._subtilis_str._168	NP_388442.1	ARE2	MKEIVTLTNVSYEVKDQTVFKHVNASVQQGDIIGIIGKNGAGKSTLLHLIHNDLAPAQGQILRKDIKLALVEQETAAYSFADQTPAEKKLLEKWHVPLRDFHQLSGGEKLKARLAKGLSEDADLLLLDEPTNHLDEKSLQFLIQQLKHYNGTVILVSHDRYFLDEAATKIWSLEDQTLIEFKGNYSGYMKFREKKRLTQQREYEKQQKMVERIEAQMNGLASWSEKAHAQSTKKEGFKEYHRVKAKRTDAQIKSKQKRLEKELEKAKAEPVTPEYTVRFSIDTTHKTGKRFLEVQNVTKAFGERTLFKNANFTIQHGEKVAIIGPNGSGKTTLLNIILGQETAEGSVWVSPSANIGYLTQEVFDLPLEQTPEELFENETFKARGHVQNLMRHLGFTAAQ…	ABC1, ABC2, ARE1_2_CTD, linker
Bacillus_subtilis_subsp._subtilis_str._168	NP_388476.2	YdiF	MMILQVNQLSKSFGADTILNNIKLEVRNRDRIAIVGRNGAGKSTLLKIIAGQLSYEKGEIIKPKDITMGYLAQHTGLDSKLTIKEELLTVFDHLKAMEKEMRAMEEKMAAADPGELESIMKTYDRLQQEFKDKGGYQYEADVRSVLHGLGFSHFDDSTQVQSLSGGQKTRLALGKLLLTQPDLLILDEPTNHLDIDTLTWLEHYLQGYSGAILIVSHDRYFLDKVVNQVYEVSRAESKKYHGNYSAYLDQKAAQYEKDLKMYEKQQDEIAKLQDFVDRNLARASTTKRAQSRRKQLERMDVMSKPLGDEKSANFHFDITKQSGNEVLRVQDLTISYENQPPLLTEVSFMLTRGESAALVGPNGIGKSTLLKTLIDTLKPDQGTISYGSNVSVGYYDQEQ…	ABC1, ABC2, bact_CTD_extensions, arm, linker
Bacillus_subtilis_subsp._subtilis_str._168	NP_388618.1	Uup	MSILKAENLYKTYGDKTLFDHISFHIEENERIGLIGPNGTGKSTLLKVIAGLESIEEGEITKSGSVQVEFLHQDPELPAGQTVLEHIYSGESAVMKTLREYEKALYELGKDPENEQRQKHLLAAQAKMDANNAWDANTLAKTVLSKLGVNDVTKPVNELSGGQKKRVAIAKNLIQPADLLILDEPTNHLDNETIEWLEGYLSQYPGAVMLVTHDRYFLNRVTNRIYELERGSLYTYKGNYEVFLEKRAEREAQAEQKETKRQNLLRRELAWLRRGAKARSTKQKARIDRVETLKEQTGPQSSGSLDFAIGSHRLGKQVIEAENVMIAYDGRMLVDRFNELVIPGERIGIIGPNGIGKTTLLNALAGRHTPDGGDITIGQTVRIGYYTQDHSEMNGELKV…	ABC1, ABC2, bact_CTD_extensions, arm, linker
Bacillus_subtilis_subsp._subtilis_str._168	NP_388623.2	YfmM	MSILSVKDLSHGFGDRAIFNNVSFRLLKGEHVGLIGANGEGKSTFMNIITGKLEPDEGKVEWSKNVRVGYLDQHTVLEKGKSIRDVLKDAFHYLFAMEEEMNEIYNKMGEADPDELEKLLEEVGVIQDALTNNDFYVIDSKVEEIARGLGLSDIGLERDVTDLSGGQRTKVLLAKLLLEKPEILLLDEPTNYLDEQHIEWLKRYLQEYENAFILISHDIPFLNSVINLIYHVENQELTRYVGDYHQFMEVYEVKKQQLEAAYKKQQQEVAELKDFVARNKARVSTRNMAMSRQKKLDKMDMIELAAEKPKPEFHFKPARTSGKLIFETKDLVIGYDSPLSRPLNLRMERGQKIALYGANGIGKTTLLKSLLGEIQPLEGSVERGEHIYTGYFEQEVKET…	ABC1, ABC2, arm, linker
Bacillus_subtilis_subsp._subtilis_str._168	NP_389326.1	YbiT	MIAVNNVSLRFADRKLFEDVNIKFTPGNCYGLIGANGAGKSTFLKVLSGEIEPQTGDVHMSPGERLAVLKQNHFEYEEYEVLKVVIMGHKRLYEVMQEKDAIYMKPDFSDEDGIRAAELEGEFAELNGWEAESEAAILLKGLGISEDLHTKKMADLGGSEKVKVLLAQALFGKPDVLLLDEPTNHLDLQAIQWLEEFLINFENTVIVVSHDRHFLNKVCTHIADLDFNKIQIYVGNYDFWYESSQLALKLSQEANKKKEEQIKQLQEFVARFSANASKSKQATSRKKLLEKITLDDIKPSSRRYPYVNFTPEREIGNDVLRVEGLTKTIDGVKVLDNVSFIMNREDKIAFTGRNELAVTTLFKIISGEMEADSGTFKWGVTTSQAYFPKDNSEYFEGSD…	ABC1, ABC2, arm, linker
Escherichia_coli_str._K-12_substr._MG1655	NP_415341.1	YbiT	MLVSSNVTMQFGSKPLFENISVKFGGGNRYGLIGANGSGKSTFMKILGGDLEPTLGNVSLDPNERIGKLRQDQFAFEEFTVLDTVIMGHKELWEVKQERDRIYALPEMSEEDGYKVADLEVKYGEMDGYSAEARAGELLLGVGIPVEQHYGPMSEVAPGWKLRVLLAQALFADPDILLLDEPTNNLDIDTIRWLEQVLNERDSTMIIISHDRHFLNMVCTHMADLDYGELRVYPGNYDEYMTAATQARERLLADNAKKKAQIAELQSFVSRFSANASKSRQATSRARQIDKIKLEEVKASSRQNPFIRFEQDKKLFRNALEVEGLTKGFDNGPLFKNLNLLLEVGEKLAVLGTNGVGKSTLLKTLVGDLQPDSGTVKWSENARIGYYAQDHEYEFENDL…	ABC1, ABC2, arm, linker
Escherichia_coli_str._K-12_substr._MG1655	NP_415469.1	Uup	MSLISMHGAWLSFSDAPLLDNAELHIEDNERVCLVGRNGAGKSTLMKILNREQGLDDGRIIYEQDLIVARLQQDPPRNVEGSVYDFVAEGIEEQAEYLKRYHDISRLVMNDPSEKNLNELAKVQEQLDHHNLWQLENRINEVLAQLGLDPNVALSSLSGGWLRKAALGRALVSNPRVLLLDEPTNHLDIETIDWLEGFLKTFNGTIIFISHDRSFIRNMATRIVDLDRGKLVTYPGNYDQYLLEKEEALRVEELQNAEFDRKLAQEEVWIRQGIKARRTRNEGRVRALKAMRRERGERREVMGTAKMQVEEASRSGKIVFEMEDVCYQVNGKQLVKDFSAQVLRGDKIALIGPNGCGKTTLLKLMLGQLQADSGRIHVGTKLEVAYFDQHRAELDPDKT…	ABC1, ABC2, bact_CTD_extensions, arm, linker
Escherichia_coli_str._K-12_substr._MG1655	NP_417811.1	YheS	MIVFSSLQIRRGVRVLLDNATATINPGQKVGLVGKNGCGKSTLLALLKNEISADGGSYTFPGSWQLAWVNQETPALPQAALEYVIDGDREYRQLEAQLHDANERNDGHAIATIHGKLDAIDAWSIRSRAASLLHGLGFSNEQLERPVSDFSGGWRMRLNLAQALICRSDLLLLDEPTNHLDLDAVIWLEKWLKSYQGTLILISHDRDFLDPIVDKIIHIEQQSMFEYTGNYSSFEVQRATRLAQQQAMYESQQERVAHLQSYIDRFRAKATKAKQAQSRIKMLERMELIAPAHVDNPFRFSFRAPESLPNPLLKMEKVSAGYGDRIILDSIKLNLVPGSRIGLLGRNGAGKSTLIKLLAGELAPVSGEIGLAKGIKLGYFAQHQLEYLRADESPIQHLA…	ABC1, ABC2, bact_CTD_extensions, arm, linker
Escherichia_coli_str._K-12_substr._MG1655	NP_418808.1	EttA	MAQFVYTMHRVGKVVPPKRHILKNISLSFFPGAKIGVLGLNGAGKSTLLRIMAGIDKDIEGEARPQPDIKIGYLPQEPQLNPEHTVRESIEEAVSEVVNALKRLDEVYALYADPDADFDKLAAEQGRLEEIIQAHDGHNLNVQLERAADALRLPDWDAKIANLSGGERRRVALCRLLLEKPDMLLLDEPTNHLDAESVAWLERFLHDFEGTVVAITHDRYFLDNVAGWILELDRGEGIPWEGNYSSWLEQKDQRLAQEASQEAARRKSIEKELEWVRQGTKGRQSKGKARLARFEELNSTEYQKRNETNELFIPPGPRLGDKVLEVSNLRKSYGDRLLIDDLSFSIPKGAIVGIIGPNGAGKSTLFRMISGQEQPDSGTITLGETVKLASVDQFRDSMD…	ABC1, ABC2, arm, linker
Caulobacter_crescentus_CB15	NP_419814.1	YdiF	MIRLDNISKQNGHQILFIEASMGVQKGEKVGLVGPNGAGKTTLFRMITGQEQPDDGIVSIDAGMRIGYFSQDVGEMSGQSAVAAVMDGVGPVSALAAEMATLEAAMVDPDQADQLDAVMERYGEVLERFQELDGYALEARAREVLAGLSFSQERMDADVGLLSGGWKMRVALARILLMRPDGMLLDEPSNHLDLESLIWLESFLKNYDGALLMTSHDRAFMNRIIGKVIEIDAGSLITYSGDLDFYDQQRALSEAQRQAQYERQQAMLAKEIKFIEKFKARASHAAQVQSRVKKLDKIERVEAPRRRQTVQFEFQSPPRSGEDVISLRGVHKGYGERPIYQDLDFLVRRKERWAVLGANGAGKSTLLKLVAGDTKPDQGVVNIGASVKMGYFAQHSMDL…	ABC1, ABC2, arm, linker
Caulobacter_crescentus_CB15	NP_420507.1	YheS	MLQINDLTFNAWGRRFFDKATVSLPPGAKVGLIGRNGVGKSTLFKLILGQLHAGDDEISLPKSARIGSVDQEHPATPVSLLETVLEADIERHTLMTRLETADPEEMGEIWARLIEIDSDSAPARASEILVGLGFTQEDLRRPMSEFSGGWRMRVALAAALFAEPDMLLLDEPTNYLDLEGALWLEARLQKYPHTALIVSHDRELLNNSCTHMLHLAGGKLELYTGGYDDFEKRRAEKARLQLSAKAKQDAERAHLQAFVDRFKAKASKAAQAQSRMKRLAKMEPVATTIEERVAPFTLPSPPKPLPPPLIRLEKASVGYEAGRAILKNLNLRMDLDDRIGLLGVNGAGKSTFAKMIAGALGVQAGEFHRDKKMKVGWFHQHQIEAMDPNDTPLEIIRRA…	ABC1, ABC2, bact_CTD_extensions, arm, linker
Caulobacter_crescentus_CB15	NP_420951.1	EttA	MAQQYIFQMQGLTKAYPGGKKVFENIWLSFYSDAKIGVVGVNGSGKSTLLKVMAGLDKEFSGEAKAADGIKRGYLPQEPVLDPTLDVWGNVIADCEDKQIFDRYNALAAQLGEEYTDELMEEMTKLQEVIDARDLWDIDSKVEMAIDALRCPPNDANIESLSGGEKRRIALARLLLSKPDMLLLDEPTNHLDAESVAWLQHHLEEFPGCVILVTHDRYFLDQVTKWTLELDRGKGVPYEGNYSGWLEQKQKRVVQEQSESEARQRALTRELEWVRSSPKARQSKSKARLASYEEMVAAQENARAAQTQAHIQIPPGPRLGNLVLEVNGLEKEYGDKVLFKDLSFRLPPNGIVGVIGPNGAGKSTLFKLITGREQPDAGTVKVGETVKLSYVDQSRDALD…	ABC1, ABC2, arm, linker
Caulobacter_crescentus_CB15	NP_421389.1	BAF2	MSFITLDSVAAATPDGRLLFENLNLAIGAERIGLVGRNGVGKSTLLALIAGARAPRSGTIARAGAVGVLAQIPDLSSRTRLVDLLGSGPAWDRLSRIERGEADEDDFVEADWDLPGRLDQALADVGLGDLDLERPAASLSGGQATRAGLARLLVAAPDVLLLDEPTNNLDADAREVVGRLLSRWRGGAVVVSHDRALLRGMDRIVELSSLGARSYGGGYGLYAERKAVEAEAAQRDLDHAEREVRRVAREAQVARERKARRDAAGRRFADRGGTPKILLGAMAERAETSGAKEAKLAEKLTAQAQAARASAETRVERARALGFTLPASGLPEGRTVLTLDDVGFAWPGGRRVIDGLSMRICGPERLALSGPNGAGKSTLIGLITGELAPTCGSVRLGAP…	ABC1, ABC2
Caulobacter_crescentus_CB15	NP_421430.1	Uup	MASPARAPVLALKDVRLADGAKPLFDGVDLALEPRVRACLVGRNGAGKSTLLKILAGQGVEADSGERAVQPGAKVVYVSQEPEITGETLLDYATAGGAQDYEAQAALADFGLDPDKSAKGLSGGETRRAALARAFAEQPDVLLLDEPTNHLDIFAIQTLEDELAASKCAALIVSHDRAFLNRVTERCFWLEHRKIRRLDKGFSEFEAWAESIMAADAEEARRLDKVLERENAWLARGVQGRRARNEGRRRALLALRAEKKDRQSELRGTMTMAVESAGTSGKRVVEAKGVTKRFGERTIVENFSTRILRGDRVALVGPNGAGKTTLVKLLLGELERDAGTVQLGTNLEVSYIDQARMALSDKITVWDFLTPGGGDSIIVRGHPKHVAGYAKEFLFTDAQ…	ABC1, ABC2, bact_CTD_extensions
Sinorhizobium_meliloti_1021	NP_435263.1	YdiF	MIRIENISKSNSHRILYIEASAALNRGEKIGLVGPNGAGKTTLFRMITGQELPDEGQVAVEKGMTIGYFDQDVGEMAGRSAVAEVMEGAGPISAVAAELHELETAMSDPDRMDEMDAIVERYGEVQARYEELDGYALEGRAREVLAGLSFSQEMMDGDVAKLSGGWKMRVALARILLMRPDVMLLDEPSNHLDLESLIWLENFLKGYDGALLMTSHDREFMNRIVTKIIEIDGGALTTYSGDYGFYDEQRALNARQQQAQFERQQAMLAKEIKFIERFKARASHASQVQSRVKKLEKIDRVEPPRRRQTVAFEFLPAPRSGEDVVNLKSVHKTYGSRTIYDGLDFMVRRRERWCIMGINGAGKSTLLKLVTGTTNPDKGSVSLGASVKLGYFAQHSMDL…	ABC1, ABC2, arm, linker
Sinorhizobium_meliloti_1021	NP_436535.1	BAF2	MPSITLSALSWSKPDGEHVFSDLDLAFGPERTGLVGRNGIGKTSVLNIIAGTLRPSSGTVAIQGRVALARQILRAGADETIADVFGATQAVAVLRRAEKGDASVEELETADWTVEERIVSALARLGLEARADTLLNQLSGGQRTRAVLAAAIFSEPDFLLLDEPTNNLDRDGRRAVIGLLSGWRSGAIVVSHDRELLEEMDAIIELTSLGTKRYGGGWSAYQAARAVELEAAQQSLTLARKTADEVDRKARALAERLDKRDASGTRKAAKGDMPRILVGRRKSNAEESRGKSVELAERRRAGALDAVTAAKARIEVLQPFSIRLPRTELPAGRQVLAFDGVTAGYDPARPIIRDLSFSLVGPRRVSVTGPNGSGKTSLLKVVTGELPPFKGTVSVNVPF…	ABC1, ABC2
Salmonella_enterica_subsp._enterica_serovar_Typhimurium_str._LT2	NP_459815.1	YbiT	MLVSSNVTMQFGSKPLFENISVKFGGGNRYGLIGANGSGKSTFMKILGGDLEPTLGNVSLDPNERIGKLRQDQFAFETFTVLDTVIMGHGELWEVKQERDRIYALPEMSEEDGYKVADLEVKYGEMDGYSAEARAGELLLGVGIPLEQHYGLMSEVAPGWKLRVLLAQALFSNPDILLLDEPTNNLDIDTIRWLEQVLNERDSTMIIISHDRHFLNMVCTHMADLDYGDLRVYPGNYDEYMTAATQARERLLADNAKKKAQIAELQSFVSRFSANASKSRQATSRARQIDKIKLEEVKASSRQNPFIRFEQDKKLFRNALEVEALTKGFDNGPLFKNVNLLLEVGEKLAVLGTNGVGKSTLLKTLVGDLDADHGTVKWSENARIGYYAQDHEYEFENDL…	ABC1, ABC2, arm, linker
Salmonella_enterica_subsp._enterica_serovar_Typhimurium_str._LT2	NP_460036.1	Uup	MSLISMHGAWLSFSDAPLLDNAELHIEDNERVCLVGRNGAGKSTLMKILNREQGLDDGRIIYEQDLIVARLQQDPPRNIAGSVYDFVAEGIEEQAEYLKRYHEISRLVMTDPSEKNLNEMARVQEQLDHHNLWQLENRINEVLAQLGLDPNAALSSLSGGWLRKAALGRALVSNPRVLLLDEPTNHLDIETIDWLEGFLKTFNGTIIFISHDRSFIRNMATRIVDLDRGKLVTYPGNYDQYLLEKEEALRVEELQNAEFDRKLAQEEVWIRQGIKARRTRNEGRVRALKAMRRERSERREVMGTAKMQVEEATRSGKIVFEMENVDYQVEGKQLVKDFSAQVQRGDKIALIGPNGCGKTTLLKLMLGQLQADSGRIHVGTKLEVAYFDQHRAELDPEKT…	ABC1, ABC2, bact_CTD_extensions, arm, linker
Salmonella_enterica_subsp._enterica_serovar_Typhimurium_str._LT2	NP_462363.1	YheS	MIVFSSLQIRRGVRVLLDNASATINPGQKVGLVGKNGCGKSTLLALLKNEISADAGSFTLPGTWQLAWVNQETPALPQPAIEYVIDGDREYRQLEAQLNDANERNDGHAIASIHGKLDAIDAWTVRSRAASLLHGLGFSNDQLERPVSDFSGGWRMRLNLAQALICRSDLLLLDEPTNHLDLDAVIWLEKWLKSYPGTLILISHDRDFLDPIVDKIIHIEQQTLFEYTGNYSAFEVQRATRLAQQQAMYESQQERVAHLQSYIDRFRAKATKAKQAQSRIKMLERMELIAPAHVDNPFHFSFRAPESLPNPLLKMEKVSAGYGDRIILESIKLNLVPGSRIGLLGRNGAGKSTLIKLLAGELEPLHGEIGLAKGIKLGYFAQHQLEFLRADESPLQHMA…	ABC1, ABC2, bact_CTD_extensions, arm, linker
Salmonella_enterica_subsp._enterica_serovar_Typhimurium_str._LT2	NP_463437.1	EttA	MAQFVYTMHRVGKVVPPKRHILKNISLSFFPGAKIGVLGLNGAGKSTLLRIMAGLDKDIEGEARPQPGIKIGYLPQEPQLNPEHTVRESIEEAVSEVVNALKRLDEVYALYADPDADFDKLAAEQGRLEEIIQAHDGHNLNVQLERAADALRLPDWDAKVEKLSGGERRRVALCRLLLEKPDMLLLDEPTNHLDAESVAWLERFLHDFEGTVVAITHDRYFLDNVAGWILELDRGEGIPWEGNYSSWLEQKDQRLAQEASAEAARRKSIEKELEWVRQGAKGRQSKGKARLARFEELNSVEYQKRNETNELFIPPGPRLGDKVIEVSNLRKSYGDRVLIDDLSFSVPKGAIVGIIGPNGAGKSTLFRMMSGQEQPDSGTITLGETVKLASVDQFRDAMD…	ABC1, ABC2, arm, linker
Listeria_innocua_Clip11262	NP_470259.1	ARE1	MSIIEINQLKIEIGDRTLVEIPHLLVDKKARIGIIGQNGLGKTTLMEVIAGVKEATSGNITSYGKLAYIKQLHTDKSTQSGGEKTRKAIQHAMRQNPSILLADEPTSNLDVESVKHLERQWSDFHGALMIISHDRAFLDALCTEIWEIKNQEIHVYKGNYHAYLEQKKLQENQAELAYKEFKNKKKQLQASQNYHEIEAGRIVKPGKRLNNKEASAFKAGKGTQQKKQHSTIKALEKRIERLGNVEKPRTTKPIKIVTPDNRLIKKGSTILSAKEATFEIAGKTLFEAKAFSIKAGDKVALIGENASGKTTFLREIIQENPTITCNNQAKIAYFDQELKGLDLAKTLIENITDRSVQTQQVNRDVLGSMHFKESDLHKEVGMLSGGERVKLLLSMLLVS…	ABC1, ABC2, ARE1_2_CTD, linker
Listeria_innocua_Clip11262	NP_470806.1	YbiT	MLTVNNVGLRYGDKKLFEDVSIKFLPGNCYGLIGANGAGKSTFLKVLSGELDSQSGNVHIGSGERLAVLRQDHFQYDDELVLNTVIMGHERLYKIMDEKNAIYMKEDFSDEDGIRAAELEGEFAELDGWEAESDAAVLLNGLGIPTDLHGKLMKDLTGGEKVKVLLAQALFGKPDILLLDEPTNHLDIRAIHWLEEFLINFDNTVIVVSHDRHFLNKVCTHIADLDFSKIKLYVGNYDFWYESSQLAQTMMGDRNKKKEEKMKELQDFIARFSANASKSKQATSRKKMLEKITLEDIQPSSRRYPFIQFKPDREVGNDLLTVTNLSKTIDGVKILDNLSFSINRNDKVALVGDDEVAKTVLFQILAGEMEPDEGSYKWGITTSQSYFPKDNSEFFEEND…	ABC1, ABC2, arm, linker
Listeria_innocua_Clip11262	NP_471323.1	Uup	MKQLKVENLTKTYGEKSLFENISLTITEGERIGLIGVNGTGKSTLLQIISGSESGDKGSVTKAKDYTIGYLAQDPVFNEEDTVLSAVFDGDTAALRAMRKYEEVLLAMSLDAENTKLHDAYTAASQEMDASAAWDMNTEAKTILERLGITDLTAKISELSGGQRKRVGLAQVLIETPDLLILDEPTNHLDFQSIRWLEEYLNRFKGAVLLVTHDRYFLDRVTNHMVELDRGSAYRYVGNYEKFMESKAIRMENEVRESEKNKNLYRKELAWMRRGPQGRATKQNARQDRFHDLEKKVKTKIDDSELAIDFVTSRLGKDVFELKNLEKRFDEKQVLQDFSLIIQPGERLGITGNNGTGKSTLLNMLAGKLTPDAGEVITGQTVQIGYYTQQNEEMDPDMR…	ABC1, ABC2, bact_CTD_extensions, arm, linker
Listeria_innocua_Clip11262	NP_471512.1	YdiF	MILLQVQQISKFFGAEVILDNIKLEVKTGDRIALVGRNGAGKSTLLKIIAGKMSYDGGTISKPKSVEIGYLAQNTGLESTKTIWDEMLSVFDSLRKMEADLRKMELRLGEPELYNNPEKYQALMTDYDTLQHTFKEVGGYTYEAEIRSVLNGLRFYPEDYEVEIASLSGGQKTRLALAKLLLAKQDILVLDEPTNHLDIETLAWLETYLQNYHGSLLIVSHDRYFLDKVVNQVYEISRTRIDHYKGNYSSFVSQKQAKLEQMWKEFDKQQKQISKLEDFVARNIVRASTTKRAQSRRKQLEKMDVLARPQGDEKSAHFGFQFEKQTGKDVLMVDKLSIGYAKDKRIASNLTFEMKRQDSLALVGPNGIGKSTLLKTLIRDIPALSGEFHFGAGVKIGYY…	ABC1, ABC2, bact_CTD_extensions, arm, linker
Listeria_innocua_Clip11262	NP_472230.1	YdiF	MTIVAMNDVVKSFTGDIILEKVSLQLEEGERVGLIGRNGEGKSTILKILKGTEGVDSGIVTSKKGAKIGLLEQLSTVDPNIIVEQYLRTSFGELEDLEKELRALEEEMATNSSEKLMNRYGDKMALFGELGGYEMDANLSKVVNGLGIGALLPQKWGDLSGGEKTKAALAHLLLQKTDLLLLDEPTNHLDLMAVEWLTTFLQHYAGTVLVVSHDRYFLDEVVQKMVELENRELIVYHTNFSGYLKEREERLLREFQDYKDQQKKIKKMQQAIKRLRQWAMQANPPNDAMFRRAKNMERALERMEKVKRPVLTQKQMQLQFDEASRSGQDVVVMENLNKSFGEKEIVQGVSLQIRQGERVAIIGENGAGKSTLLKIIEGKVEPDNGMVKVGASVKIASLS…	ABC1, ABC2, arm, linker
Caenorhabditis_elegans	NP_498339.1	ABCF3	MANVEAIPGYLTATFPTLPIEIKDYVSAILKENSDEITSLDEVMDAVGEHLQASVENLCEVGAKNACQQLLKLLHGDNLPKAIKQQEATTKRLEQTVDMAAENQNFEALQSIWKVQTRDTPTTVDKKKLAKAEDRAAAKAEARADAPVERKKKKNEPSATASQAPIRDSGARGANSKDIKLESVDISIGTKQLLSCADVTMAFGRRYGLVGRNGIGKTTLLKMISSQQLKIPAGISMLSVEQEVEGDDTLVLDAVLMSDTKRQTLLDREKTLQSRINKDNINDAEKTKWNDELSKLYIEMEALQLDKAPARASSLLYGLGFTPDEQKRPTKEFSGGWRMRVALARALFVKPDLLLLDEPTNMLDMRAVYWLEGHLQGWEGTILTVSHDRKFLNEICTDI…	ABC1, ABC2, ABCF[347]_NTD, arm, linker
Caenorhabditis_elegans	NP_499779.1	ABCF2	MPSDAKKAREAAKKAAAKGGKGKKKVETPTAMSSQHPSVNSLCCLDEELDQAAATLAKIELENAAARSVAGSLTSDPKGLDHRVESLTITFHGREIVVDTKLELNRGRRYGLIGLNGSGKSTIIQAIYNKEMPIPESVDMYLVSREMPASEKTALQAVVDVDSVRKELEHLAEQLASQTDEESQDKLMDVYERLDEMDASLAEKKAAEILHGLGFTKTMQMKKCKDFSGGWRMRIALARALFLKPSVLLLDEPTNHLDLEACVWLEEELAQYKRTLLVVSHSQDFMNGVCTNIIHLFQKQLVYYGGNYDQFVKTRLELLENQQKRYNWEQSQLQHMKDYVARFGHGSAKLARQAQSKEKTMAKMIAGGLAEKAVTETVKQFYFFDAGEIPPPVIMVQHV…	ABC1, ABC2, ABCF2_NTD, arm, linker
Caenorhabditis_elegans	NP_506192.1	ABCF1	MSDAGKKISRKEAKKAKAKENYDKTILSMGGVVENLPEVEGDQEEHGGIGSGAELGAHFTVSQLSKTGTQLAQMENSMDIKIENFDISAQGKLLFDKASLTIVYGRRYGLVGPNGMGKTTLLKHIGARKLAIPSHIDLLYCEQEIQVDSTSAIDTVVKSDKKRLALLEEEAKLMSEIEEGKTEAAERMKEVADELRDIGADSAEPRARRILAGLGFSKEMQEKPCTDFSGGWRMRISLARALFLEPTLLMLDEPTNHLDLNAVIWLDNYLQTWKKTLLIVSHDQGFLDSVCTDIIHLDNQKLHTYRGNYTLFKKQYAQDMQVHEKNFDQQQKQLKAMKKEGKSAKQAEEQVKQQMANKAKKGGKKNAGKVNDDDDAGAPELLQRRKEYSVKFQFPETTK…	ABC1, ABC2, ABCF1_NTD, arm, linker
Ralstonia_solanacearum_GMI1000	NP_519096.1	Uup	MALFSITDAQLAFGHVALLDHTDFSLEAGERVGLIGRNGTGKSSLLKIVAGQTAPDDGLIARQSGVISAYVPQEPVFDPDQTVAEAVAMGVPQAAALLAEYEALVTSMGESHDEAALQRLHALQAQLEAADAWQLRTRVETTIAQLGLTPGVRIGALSGGLTKRVALAQALVGAPDILMLDEPTNHLDYDSIRWLEDLLLAFRGSVLFITHDRAFLDRVATRIVELDRGKLRSYPGNFSAYQARKAQQLEAEALENARFDKLLAQEEVWIRKGVEARRTRSVGRVARLVQMREEHAARREVQGNVKLEVSQGDRSGKIVAELVDVAKHYGDKAVVRDFSATILRGDKVGLLGPNGVGKTTLLKLILGELAPDAGTVRNGTNLQVAYFDQMRAQLDLNRS…	ABC1, ABC2, bact_CTD_extensions, arm, linker
Ralstonia_solanacearum_GMI1000	NP_519497.1	YheS	MRCTTPDRPSTTGSCKAARYNRILVLIPLAQFFVIRFDDLVLQRGTKVLFDHASATLNPGERAGLVGVNGSGKSTLFALLRGELHADGGEVAIPPTWQIAHVAQETPAVERSALDYTLDGDTRLRDIERRLADAEARHDGHAQAEAHAAFADADGYTAPARAQALLLGLGFTMAQTQQPVASFSGGWRMRLNLAQALMCPSDLLLLDEPTNHLDLDAVVWLEDWLARYPGTLVMISHDREFLDAVCNVTLHIEHCKLKRYGGNYTQFETQRLQQMALQESAYARQQKQIAHLESFITRFKAKASKAKQAQSRVKALERMERLAPVHAAAGFAFEFREPDAAPNPMLTFEGVDCGYPGAETPITILERLTFSIQTGQRIGLLGANGQGKSTLVKTLADTL…	ABC1, ABC2, bact_CTD_extensions, arm, linker
Ralstonia_solanacearum_GMI1000	NP_519574.1	YbiT	MLSTANITMQFGPKPLFENISVKFGEGNRYGLIGANGCGKSTFMKILGSDLEPSAGNVMLEPGVRLGKLRQDQFAYEDMRVLDVVMMGHTEMWAAAQERDAIYANPEATDDDYMKAADLEAKYAEYDGYTAEARAGELLLGVGIPIDQHNGPMSSVAPGWKLRVLLAQALFSNPDVLLLDEPTNNLDINTIRWLESVLNERNSTMIIISHDRHFLNSVCTHMADMDYGTLKVYPGNYDDYMEASIQARERLQAANARAKERISDLQDFVRRFSANKSKARQATSRLKMIDKIKVEDIKPSSRQNPFIRFEFEKKLHNLAVEAENARKTYDRKIFDGLTMAVRAGEKIAIIGENGAGKTTLLRSLLNHSVKTGVQRGIDVDGGIIKWAEHANVGYMPQDT…	ABC1, ABC2, arm, linker
Ralstonia_solanacearum_GMI1000	NP_521034.1	EttA	MSQYVFTMNRVGKIVPPKRQILKDISLSFFPGAKIGVLGLNGSGKSTVLKIMAGLDKDIEGEATPMPNLNIGYLPQEPQLDPAKTVREEVESGLGEVMDAQKQLEAVYVAYAEPDADFDKLAEEQARLEAIIAAGAGDNVELQLEIAADALRLPPWDARIEHLSGGEKRRVALCKLLLSRPDMLLLDEPTNHLDAESVEWLEQFLTRFPGTVVAVTHDRYFLDNAAEWILELDRGHGIPWKGNYSSWLDQKETRLKQEESTESARQKALKKELEWVRQNPKGRQAKSKARLARFDELNSQEYQKRNETQEIFIPAGERLGNEVVEFTNVSKGYGDRLLIDNLSFTIPAGAIVGIIGPNGAGKSTLFRMLTGKEQPDAGTVKIGPTVKLAYVDQSRDALD…	ABC1, ABC2, arm, linker
Brucella_melitensis_bv._1_str._16M	NP_539205.1	Uup	MKRTMAPPLLRLDQIKLTFGGTPLMEDASLSVSEGDRIALVGRNGSGKSTLLKIAAGMVEPTSGEVFKHPGATVRYLPQVPDMEGFANVRAYVEAGLGPTDDPHRVTYLLDHLGLTGEEKPDHLSGGEARRAALARVIAPQPDVLLLDEPTNHLDLTTIEWLESELRQIRSAIVLISHDRRFLENVSRATVWLDRGVTRRLEQGFAHLEEWRDKVLEEEERDLYKLGRQIAREEHWLRYGVTARRKRNMRRLGELHSMRAEFRNHRKEQGSAVLAASDAKESGKLVIEAKGLNKAYGERVLVKDFSIRVQRGDRIGLVGPNGAGKTTLLSLLTDKLAPDSGTLRLGVNLEMAELDQKRDSLNPDETLAHYLTDGRGENLIVNGEQRHVVSYMKDFLFQP…	ABC1, ABC2, bact_CTD_extensions
Brucella_melitensis_bv._1_str._16M	NP_539470.1	EttA	MLLRRIWPKYATEISSRYRHGSAGRVFQPAETTRFMARQFIYHMSGLNKAYGNKKILENIHLSFYPDAKIGILGPNGAGKSTVLKIMAGLDKEYTGEAWLAEGATCGYLPQEPELDPSKDVLGNVMEGVADKKAIIDRYNELMMNYSDETADEGAKLQDIIDSQNLWDLESQVEMAMEALRCPPGDADVTKLSGGEKRRVALCKLLLSKPDLLLLDEPTNHLDAETTAWLEKHLREYPGSVLIITHDRYFLDNVTGWILELDRGRGIPYEGNYSAYLEAKAKRMAQEGREEAAREKALSREREWISASPKARQAKSKARIKAYDELVKSAEERRPGDAQIIIPVGERLGQVVIEVENLSKGFGDRLLIDDLSFKLPAGGIVGVIGPNGAGKSTLFKMLT…	ABC1, ABC2, arm, linker
Brucella_melitensis_bv._1_str._16M	NP_540175.1	YheS	MRKKRKPCKSPLTMLILDDISVRIAGRLLIDHASVTLPAGSKTGFVGRNGTGKSTLFRVITGDLAPETGSISFPKNTRIGQVAQEAPGTEEPLIEIVMKADKERAALLEEAATATDPHRIAEIHTRLADIDAHSAEARAGAILSGLGFDAQAQRQPASAFSGGWRMRVALAAVLFAEPDLLLLDEPTNYLDLEGVLWLVDYVKRYPHTVIIISHDRDLLNSATSSIMHLDQKKISFWRGNYDQFERQRHEMLELQQKAHARQEAHRKHMESFVERFRAKATKARQAQSRLKALQKLKPIELYVESHVQPFRFPDAEKKAASPIIALDGADVGYVPGKPVLRNVTLRIDNDDRIALLGSNGNGKSTLAKLIAGRLAPEKGTLTISPNLKVAFFAQHQLDD…	ABC1, ABC2, bact_CTD_extensions, arm, linker
Clostridium_perfringens_str._13	NP_561053.1	YfmM	MSILIVKNMNHGFGDRAIFEDVSFRLLKGEHVGLIGANGEGKSTFMNIITGKLMPDEGDVQWSNKVRVGYMDQHAQLEKGKTIREVLREAFQYLFDMEVEMNGLYERMGEMSEDEMTKALERTATIQDMLDHNGFYMIDAKVEEVAAGLGLRDVGLDKDVTDLSGGQRTKVLLAKLLLETPDILLLDEPTNYLDEEHIAWLKNYLIGYENAFILISHDIPFLNSVVNVIYHVENRALTRYTGDYDNFMRVYEANKKQLEAAYERQQAEIAKLEDFVARNKARVATTGMARARQKKLDKMDRIELAAEKPKPEFNFKQGRTSGKLIFEARDLVIGYDEPLSKPLNIRMERGQKIALVGANGLGKSTLLKSLMGLIKPISGEVETGDYQSIGYFEQEIKEA…	ABC1, ABC2, arm, linker
Clostridium_perfringens_str._13	NP_561700.1	ARE1	MTFYDYIYSPVIYRRDFFMSLARLNKVKKYYGDKLILDIDKLEILDEDRIGLVGVNGAGKTTLIKSLLGQIPIDEGNVSLTKSFAYISQSENSNEETLNNNFKNVFNAPFEYHEFLSGGEKVKFKIAKALGENKHLIIADEPTANLDENSIETLENMLKNYNGALLLVSHDRRFLDSLCNTIIEIEDGKIKTYKGNFSKYLELKTLERQRAEIEYNSYINEKKHLENAILNKRNLKDSLRKTPKRMGNSEARLHKMGPQRAKKNLDNNIKALRSRIDHLDIKEKPKTIKEIKIRVQDNLKIASKNLIEAKDFTLFAGNKLLLKDIKFKIKNGKKVALIGDNGCGKSTLLKNIISKEDNIKVLDNVVIGYFDQSQKILKDDESILKNILKDCSYDENFVR…	ABC1, ABC2, ARE1_2_CTD, linker
Clostridium_perfringens_str._13	NP_562386.1	YdiF	MIILSCRHLTKSFGIDEILRDITFNINEGDKVGLIGPNGEGKSTLFKILTKQLDYDSGELFLDKNKTLGYLSQNLSLDSENTIYDEMLSVFSSLTELEDKIKTLEEKLNEPYDASNEEYHNKLIKDYTLSQELYENRGGYTFRGEISRVLKGLGFLEEDFNNQIINLSGGQKTRLALCKLLLRKPDLLLLDEPTNHLDLEAIEWLEEYLNGYKGTVFVISHDRFFLDSVTNTTFELIGGKIHCYNASYTKFLELRKKDIEARLKAYNLQQAEIKRQEEIIEKFRSFNREKSVRAAESRQKALDKMDRLEAPEVIKEASKISFETLVKSGNDVLHIENLKKSYDSLLFENVNLDLKRGEKVALIGENGRGKTTLFKIIMGMLKQDSGSVSLGKNVFTGYY…	ABC1, ABC2, bact_CTD_extensions, arm, linker
Clostridium_perfringens_str._13	NP_562422.1	YbiT	MITVNNVSLRFGGRKLFEDVNLKFTPGNCYGVIGANGAGKSTFLKILAGEIEPNTGEVSIPAKTRVSVLKQDHYQYDDCEVLKTVIMGNPRLFEIMEEKDALYAKPDFSDEDGIKAAELEAEFADLDGWEAESEASSLLQGLGIGTELHYSHVRDLKGDEKVKVLLAQALFGKPDVLILDEPTNHLDIKAITWLENFLGNFEGTVIVVSHDRHFLNMVCTQICDVDFGKIKLYVGNYDFWYESSQLALQMAKDQNKKKEEKIKELQNFIARFSANASKSKQATSRKKLLDKITLDDIQPSSRKYPFVGFKPEREVGNDILEVNGISKTVDGVKLLDNVSFRVNKDDKIAFVGNERSITTLFKIINGEMEPDSGDYKWGVTITNAYFPKDNTEFFENCEL…	ABC1, ABC2, arm, linker
Clostridium_perfringens_str._13	NP_563460.1	Uup	MNLITLENISKSYSEKILANNISLGINEGEKIGLIGVNGTGKSSFLKIVAGVEEPDEGTVTKGNRVRIEYLAQTPDYDDNATVLEQVFKGNSEEMRILREYEELLEKIDKGEVKENDSERLIRLQGKIDALNLWDMESEAKNVLTKLGITNFEEKVGNLSGGQKKRIMLAAALITPCELLILDEPTNHLDNETISWLEEYLNSRKGALLMITHDRYFLDRVTNRILELDRGRLFSYDGNYSVFLEKKMERIAIEKASEEKRQNLMRKELAWVRRGAKARTTKQKARLQRFDELVNQEGFIENENIEISVMGTRLGKKIIEIEHLNKSFGDKKIVDDFNYIVLRSDRIGIVGPNGIGKSTLMGMIEGKVKPDSGEIIKGETVKIACFSQEDTHMHPEMRA…	ABC1, ABC2, bact_CTD_extensions, arm, linker
Arabidopsis_thaliana	NP_567001.1	ABCF1	MGKKKSDESAATTKVKPSGKDASKDSKKEKLSVSAMLAGMDQKDDKPKKGSSSRTKAAPKSTSYTDGIDLPPSDEEDDGESDEEERQKEARRKLKSEQRHLEISVTDKEQKKREAKERLALQAAESAKREAMKDDHDAFTVVIGSKTSVLEGDDMADANVKDITIESFSVSARGKELLKNASVRISHGKRYGLIGPNGMGKSTLLKLLAWRKIPVPKNIDVLLVEQEVVGDEKSALNAVVSANEELVKLREEAEALQKSSSGADGENVDGEDDDDTGEKLAELYDRLQILGSDAAEAQASKILAGLGFTKDMQVRATQSFSGGWRMRISLARALFVQPTLLLLDEPTNHLDLRAVLWLEEYLCRWKKTLVVVSHDRDFLNTVCTEIIHLHDQNLHFYRG…	ABC1, ABC2, ABCF1_NTD, arm, linker
Drosophila_melanogaster	NP_572736.1	ABCF1	MSKAKGKKKERFDDDEEQLEKVQEKKPPTSKKGGKKGKRGGGGGDSSDEDVTTRNRDNEDLESIASSNQSKQQTAGKKQAKKGKKGKRNNDWSDEDEKPEKSLPANDLDDEDDDEAPLASKPAAKKPQPSKKNKKNKKKNDDFSDEDKPELDLDDLDNEEDEVEVVAVKPASKKSKKKQQAQQKNMFAMSDDEEDEVADDLPNDSEEEEKEQLSNKAAKESKKEQQKQPEKEVEEQKVEQVLSEKVAAVSLKEKTPEPVPKAEPEPESEPQPDEEADAEVDSKFEESKEAKEKKLTHKEKKKQKKQQEYERQMELMTKKGGAGHSDLDNNFTMSQVQKSAGQKAALEQAVDIKIENFTISAKGNDLFVNANLLIAHGRRYGLVGPNGHGKTTLLRHIAT…	ABC1, ABC2, ABCF1_NTD, arm, linker
Drosophila_melanogaster	NP_573057.1	ABCF2	MSSAAKKREAQKKKDARNKKIQQIPSTKKANGVPERELTEEEKLCAKLEEEARISAEARSCTGSLAVHPRSRDVKIANFSITFFGSELLQDTMLELNCGRRYGLIGLNGCGKSSLLAVLGGREVPVPPHIDIFHLTREIPASSKSALQCVMEVDEERIKLEKLAEELAMSEEDDAQEQLIDIYERLDDMSADLAEVKAARILHGLGFDKAMQQKQAKDFSGGWRMRIALARALFVKPHLLLLDEPTNHLDLDACVWLEEELKTYKRILVLISHSQDFLNGVCTNIIHLTGKRLKYYTGNYEAFVRTRMELLENQMKQYNWEQDQISHMKNYIARFGHGSAKLARQAQSKEKTLAKMVAQGLTEKVSDDKVLNFYFPSCGKVPPPVIMVQNVNFRYNDET…	ABC1, ABC2, ABCF2_NTD, arm, linker
Schizosaccharomyces_pombe	NP_588051.1	ABCF1/2	MARGKRSTQRDADLELESLQSEIESESPQPVTKSKAKKNKKKLNKASAFNSDNDSNYDLKPEDDEVDEEVVPVKKKPSKKSKKAKANAFEAFADEQSVEEEEEEDSEKPVRKNKKSSKKASPKNAFDALADDMDDLSLDEEESESSEKSKKKKKKSKSKDDGSEALDDGDIESSEKDKKKKKKSKENDDAPKKDRKTRKKEEKARKLASMLESENKDNDANAAPLNKTDAFKDGLPSGRLIFAYASGQKVAPDGSNPADGITVTGNLLSPPNSRDLQVEKLSVSAWGKLLIKDSELNLINGRRYGLIAPNGSGKSTLLHAIACGLIPTPSSLDFYLLDREYIPNELTCVEAVLDINEQERKHLEAMMEDLLDDPDKNAVELDTIQTRLTDLETENSDHR…	ABC1, ABC2, ABCF1_NTD, arm, linker
Schizosaccharomyces_pombe	NP_588285.1	eEF3	MSAKSENKQSVKALEELLKHLTVCDAAEEADAAKALASFVNGPIEEQDAPSQVFSAISKQLNDKNATARERVLKGLEAVANHGSVAADVEPYLVELLPAVIAKVADKQNAVRDAAIAASKAIVRCTTPYAVKAIVPSVLESIHTTGKWNEKMNSLQLLDVLVEVAPSQLSYSLPQIIPVVSESMWDTKAEVKKQSKETMTKVCTLIANADIDRFIPELINCIAHPEEVPETIHSLGATTFVTEVQAPTLSIMVPLLARGLNERSTPIKRKTAVIIDNMSKLVEDPQVVAPFLPKLLPGLYHIKDTIGDPECRSVVQRAITTLERVGNVVDGKIPEVSTAANPEVCLETLKAVLGEIKVPTNEEVIAKYVANIAAQLVEEKDNENESWVLNITPYLTAFI…	ABC1, ABC2, eEF3_heat, chromo_like, chromo, eEF3_4HB, eEF3_CTD
Schizosaccharomyces_pombe	NP_593609.1	New1	MTSSVLIQGYEEDDVLKLLQELLDAETSQSCADVGKKIAQLFSNDNPLVTLKTTGFLDGLERAARNKKSGFHREAAMIGFATVIKNLGTPSEVVFLPYLPTILDSFSDRGEVVRQAAKMAAQALLDCLPAGAVETRLIPSLISYLDDSSIKWPSKVAALQLLGSLASSSPKAVADYMAALIPCIKERMHDTKPEISRAAITCMLNLCSVVENNDIIPHIPKLVDCMAHPETLEACIKDLSATTFVATVESVALAVLVPILKRALAQRSQSMLRLTVIITDNLCKLVPDPAEASDFLPELIPDVERIAQTAAMPEVRALASHALTTLNKAAAAQAAKAANNSEKQALDSACKELREAVLKNTSVPHELANSIIDYVCDALAALYKSNNFDKDKWTSQLGV…	ABC1, ABC2, eEF3_heat, chromo_like, chromo, New1_CTD
Schizosaccharomyces_pombe	NP_595837.1	ABCF3	MEQVIQNNCSEVDPHVLSYCTGYANDAIKDVDEASDHTISLIRNLLLDAGAREEAVQLIQNELEKQFKEREEHLDTLQTNGLVRLKETIRMDSQSEISSTMGLVGEKMELDAVKGRKVESRVDRRKLEKAERKIRAKWEKRTIKAEYESSKLVQPEQKSYEEFYMAVNPLDLSGSNQGKSKDIKIDGIDLAFAGHRILTGASLTLAQGRRYGLTGRNGIGKSTLLRALSRREIAIPTHITILHVEQEMTGDDTPALQSVLDADVWRKYLIQDQEKITNRLSTIEKELEELSKDQTADQAISRRLERERDELDLRLLDIQNKLSEMDSDRAESRAATILAGLGFTQEMQSHATKTFSGGWRMRLSLARALFCQPDLLLLDEPSNMLDVPSIAFLSEYLQT…	ABC1, ABC2, ABCF3_NTD, arm, linker
Schizosaccharomyces_pombe	NP_595939.1	ABCF2	MSSKSASKLKREAKKAERLAAKGESVKPSKKNGTKNGKDKEVDGVTKDLSELSTSDPIFERSASGVLTSQPMSRDIKIDSYTLSFHGRLLIENATIELNHGQRYGLLGDNGSGKSTFLESVAARDVEYPEHIDSYLLNAEAEPSDVNAVDYIIQSAKDKVQKLEAEIEELSTADDVDDVLLESKYEELDDMDPSTFEAKAAMILHGLGFTQEMMAKPTKDMSGGWRMRVALSRALFIKPSLLLLDEPTNHLDLEAVVWLENYLAKYDKILVVTSHSQDFLNNVCTNIIDLTSKKQLVYYGGNFDIYMRTKEENETNQMKAYLKQQEEIAHIKKFIASAGTYANLVRQAKSKQKIIDKMEAAGLVEKPEPPRQFSFEFDEVRKLPPPIIAFNDVAFSYDG…	ABC1, ABC2, ABCF2_NTD, arm, linker
Encephalitozoon_cuniculi_GB-M1	NP_597462.1	ABCF7	MSSKISSLKHKYLRKLERFPFESKEEATRVGVGGCTVGYTRGLVPLETPFSMRSVRGRKEIVVPDAPIQEEYLSSSSSGEDTDSEGFEGDLHLVIDLFVKGKEIIREAPLTIVRGRKYGLVGRNGIGKTTLLKAIRKRRFGIPRGMRIYMIKQDLIVDETVEDFAGAEAGRILNGLGFTKDMAVKNMRDLSGGWRMRAHLAKAINADPDLLLLDEPTNYLDINALSWLEGKIKELKTVIIVSHDRNFLNNTTEMILHLNDLKIDVYRGNYESFVKQRKEKTASARREYESQLLVREHMQSFIDRFRYNAKRASLVQSKIKMLAKMPTLVAPKQDPVIKFTFSSTPAQGALIEFVNVVFSYGCGKVLGGLSMKINSDSRIVVVGANGQGKSTFLKLLAGK…	ABC1, ABC2, linker
Fusobacterium_nucleatum_subsp._nucleatum_ATCC_25586	NP_602887.1	YdiF	MAILQVNDIYMGFSGETLFKEISFSVDEKDKIGIIGVNGAGKTTLIKLLLGLENSEINPATNERGTISKKSNLKVGYLAQNTQLNKENTVFNELMTVFNNLLEDYNRMQEINFLLTLDLDNFDKLMEELGEISERYERHEGYSIEYKIKQILNGLNIPENLWTMKIGNLSGGQNSRVALAKILLEEPDLLVLDEPTNHLDLTSIEWLEKILKDYNKSIILISHDVYFLDNVVNRVFEIEGKRLKDYKGNYTDFLIQKEAYLSGEVKAYEKEQEKIKKMEEFIRRYKAGVKSKQARGREKILNRMEKMENPVVTTQKIKLKFDIKAQSVDLVLDIKNLSKTFEDKLLFKDLNLKVYRGERIGLIGKNGTGKSTLLKIINNLEKASSGEFKIGERVSIGYY…	ABC1, ABC2, bact_CTD_extensions, arm, linker
Fusobacterium_nucleatum_subsp._nucleatum_ATCC_25586	NP_604198.1	YbiT	MIATASLGMRFSGRKLFEDVNLKFTPGNCYGVIGANGAGKSTFVKILSGELEATEGEVIFDKNKRMSVLKQDHFQYEDEEVLNVVLMGNKKLWDIMVEKNAIYAKTDFTDEDGIRAAELEGEFAELNGWEAETEAETLLMGLKIGADLHHKLMKELTEPEKVKVLLAQALFGEPDVLLLDEPTNGLDVKAISWLENFIMGLENSTVIVVSHDRHFLNKVCTHITDIDYGKIKMYVGNYDFWYESNELMKTLINNKNKKLEQKRQELQEFIARFSANASKSKQATSRKKQLEKLQLEDMQMSNRKYPFVEFKPEREAGNNLLKVENLSKTIDGIKVLDNVSFTIETGDKVVFLAKNDLVKTTLLSILAGEIEADSGTYTWGVTTSQAYMPRDNSQYFNNT…	ABC1, ABC2, arm, linker
Thermoanaerobacter_tengcongensis_MB4	NP_622212.1	YdiF	MAVITVNNLTKSYGVDIILQNISFIVNEGDKIGVIGENGAGKSTLFNILAGTLEPDSGSIFVSANKIGYLKQNTLIDSEKSIYEEVKSVFAEIFQLENKIKALEEKISNTKDHNLLEKLFEEYSFLMDKYNELEGYSVESKVRGVLNGLGFDMSQFDTPVSNLSGGQKTRLMLAKILLLNPDVLLLDEPTNHLDIRSLEWLEQYLKFYSGTLLIISHDRYFLDKVVNKIFEIENHHLKVYEGNYTEYLKKKKEEVQAKLKAYEEQQKEIKRIKSIIETQRNRRTEKSVKMAQSKEKLLEKMEIIEKPFLNKNSIKLKFNFDIESGNDVLTVKNLSLKFDRPVFSNVSFDVKKGEKIALLGPNGAGKTSLLRIIAGEIKEFEGEIKFGTNVVTGYYEQEF…	ABC1, ABC2, bact_CTD_extensions, arm, linker
Streptomyces_coelicolor_A3(2)	NP_624946.1	ARE5	MSDAAVRCSDLSFSWPDDTPVFRNLSFTVGVGRTGLVAPNGAGKSTLLKLIAGELRPTGGSVTVSGVLGHLPQALPLTGGPTVAEVLGVDAVIRAIDAVESGDVAEEHFATIGDDWDIEERTRAQLDRLGLGALAPDRRLSTLSGGQIVSLGLAAQLLKRPDVLLLDEPTNNLDVAARDRLQDVLMDYTGCLLLVSHDRELLDRMERIAELDRGELRFHGGNFTAYEEAVRAEQDVAEKNVRSAEQELKREKRELQQARERADRRASNAARNLKNAGLPRIFAGNMKRGAQESAGRAGQTHANRVGEAKARLDEAERSLREEQRITLDLPETRVPAGRTLFLGERLRIRLGDRDVFGDRGVDLTVRGPERIALTGANGTGKSTLLRLVDGDLDPEGGDI…	ABC1, ABC2
Streptomyces_coelicolor_A3(2)	NP_626108.1	AAF6	MISASGIELRAGARVLIESATFRVAKGDRIGLVGRNGAGKTTLTKVLAGEGQPAAGAVTRSGEVGYLPQDPRTGDLDVLARDRILSARGLDTLIRKMRDNEQRIANGQGATREKALKQYERQETEFLTKGGYAAEAEAATIAAALNLPDRVLGQPLHTLSGGQRRRIELARILFSDADTLLLDEPTNHLDADSIIWLRDYLKTYRGGFIVISHDVDLVETVVNKVFYLDANRSQIDVYNMGWRLYQQQREADEKRRKRERQNAEKKASALHSQADKMRAKATKTVAAQNMARRADKLLAGLEAERKSDKVAKLRFPEPAPCGRTPLTAEGLSKSYGSLEIFTDVDLAIDKGSRVVILGLNGAGKTTLLRLLGGVEKPDTGEVIEGHGLKLGYYAQEHET…	ABC1, ABC2, arm, linker
Streptomyces_coelicolor_A3(2)	NP_626912.1	EttA	MRKARKAHGDKVILDDVTLSFLPGAKIGVVGPNGAGKSTVLKIMAGLEQPSNGDAFLSPGYTVGILLQEPPLNEEKTVLENVQEGVAEVKGKLDRFNEIAEQMATDYSDALLEEMGKLQEELDHANAWDLDAQLEQAMDALGCPPGDWPVVNLSGGEKRRVALCKLLLEAPDLLLLDEPTNHLDAESVNWLEQHLAKYEGTVVAVTHDRYFLDNVAGWICEVDRGRLHGYEGNYSKYLETKATRLKVEGQKDAKRQKRLKDELEWVRSNAKGRQAKSKARLARYEEMAAEADKMRKLDFEEIQIPPGPRLGNVVVEVNNLSKAFGEKVLIDDLSFTLPRNGIVGVIGPNGAGKTTLFKMIQGFEEPDSGEIKVGDTVKISYVDQSREHIDPKKTLWAVV…	ABC1, ABC2, arm, linker
Streptomyces_coelicolor_A3(2)	NP_627364.1	Uup	MAVNLVNVENVSKVYGTRALLDGVSLGVSEGDRIGVVGRNGDGKTTMIRMLARLEEPDTGRVTHSGGLRLGVLTQHDSLDPEATVRHEVIGDMADHEWAGNAKVRDVLTGLFGGLDMPGFPQGLDTVIGPLSGGERRRIALAKLLIEEQDLVVLDEPTNHLDVEGIAWLAGHLRERRSALVCVTHDRWFLDQVCTRMWDVQKGDVYEYEGGYSDYVFARAERERIAATEETKRQNLVRKELAWLRRGAPARTSKPRFRVEAANELIADVPPPRDSSELMKFASSRLGKTVFDLEDVTVQAGPKVLLKHVTWQLGPGDRIGLVGVNGAGKTSLLRAMAEAARSEGERQPAGGQVKVGRTVKLAYLSQEVAELDPNWRVLEAVQRVRERVDLGKGREMTAG…	ABC1, ABC2, bact_CTD_extensions, linker
Streptomyces_coelicolor_A3(2)	NP_630594.1	AAF2	MGHLEAAHLEYYLPDGRALLGDVSFRVGEGAVVALVGPNGAGKTTLLRLLAGELKPHGGTVAVGGGLGVMRQFVGSVRDETTVRDLLVSVAPPRIREAARAVDTAEHAIMTVDDEAAQLTYAQALSDWAEARGYEAETLWDMCTTAALGMPYDKAQWRQVRTLSGGEQKRLVLEALLRGTDEVLLLDEPDNYLDVPGKRWLEERLAETRKTVLFVSHDRELLARAAEKIVSVEPGPAGADAWVHGGGFTTFHEARRERFARFEELRRRWDEKHAQLKKLVLTLRQAAENSHDMASRYRAAQTRLRKFEEAGPPPEPPREQDIRMRLKGGRTGVRAVTCGQLELTGLMKPFDLEVFYGERVAVLGSNGSGKSHFLRLLAGDDVAHTGDWKLGARVVPGHF…	ABC1, ABC2, linker
Streptomyces_coelicolor_A3(2)	NP_630793.1	ARE5	MSTSPTSLTCTSLSFAWPDGTEVFDGLDVAFGPGRTGLVGLNGAGKSTLLKLIAGRLTPADGTVRVAGQVGYLPQNVTLDTALRVDEALGIDGRRAALHAIEAGDVREEHFETVGDDWDVEERALATLGELGLDHIGLDRTVGEVSGGESVLLRLAALLLRRPDVLLLDEPTNNLDVYARRRLYAAVESWPGVMVVVSHDRELLDRVDQIADLRAGSVTWYGGNLTAYEEALAVEQEAAERMVRVAESDLRRQKRELADAQVVLARRRRYGQKMYDTKREPRAVMKLRARTAQQSAGKYRIMHEEKLAGAKERLDDAVEAVRDDDEIRVDLPYTAVPPGRTVLTLRALELAYGARVAGGLDLHGPERIALLGRNGAGKTTLLRTVAGELAPVAGEATAH…	ABC1, ABC2
Streptomyces_coelicolor_A3(2)	NP_630815.1	AAF1	MTATLVAKNLAAGHGDRSLFTGLDLVVAPGDVIGLVGANGAGKSTLLRMLAGLTNPEEGELRLSPPTATVGHLPQEPERRPGESVREFLARRTGVTDAQRAMDEATQALVDGAPGADDAYATALERWLGLGGADLDDRAEETADALGLTVDLDQPMTSLSGGQAARAGLASLLLSRYDVFLLDEPTNDLDLDGLERLERFVTGLRAGTVVVSHDREFLTRTVTKVLELDLAQRQINLYGGGYEAYLEEREVARRHARDEYEEYADKRASLQDRAQTQRAWMDKGVKNARRKAGNDNDKIGRKFRSEASEKQAAKARQTQRMIERLDVVEEPRKEWDLRMEIASAPRSGAVVATLRDAEVRRGDFVLGPVSVQIDWADRVAVTGANGAGKSTLLGALLGR…	ABC1, ABC2, linker
Xanthomonas_campestris_pv._campestris_str._ATCC_33913	NP_636080.1	EttA	MSQYIYTMNRVSKVVPPKRQIIKDISLSFFPGAKIGLLGLNGAGKSTVLKIMAGVDTDFEGEARPQAGIKVGYLAQEPQLNPEHTVREAVEEGVGDVLQAQAALDAVYLAYAEEGADFDALAKEQERLEAILAAGDAHTLENQLDVAADALRLPPWDAIVGKLSGGEKRRVALCRLLLQKPDMLLLDEPTNHLDAESVEWLEQFLARYTGTVVAVTHDRYFLDNAAEWILELDRGRGIPWKGNYTEWLTQKDERLKQEDNQEKSRQKAIQKELEWSRQNAKGGRTKGKARLARLEELQSVDYQRRNETNEIFIPPGERLGNSVMEFKNVSKKFGDRLLIDNLSMIVPPGAIVGIIGPNGAGKSTLFKMITGAEKPDSGEIVMGPTVQLSYVDQSRDKLE…	ABC1, ABC2, arm, linker
Xanthomonas_campestris_pv._campestris_str._ATCC_33913	NP_636915.1	BAF2	MTCPSLTLESVTYLLPDGSPLFSDLTTHIDQRRTGLVGRNGVGKSVLCRILAGALAPSAGRCVRTGSVHYLPQRVSAAPGQSIAALAGVAPLLDALDRIANGSVEAADFERVGERWTAHQTFAVALEQHGLGGRDALAPADTLSGGEAMRVALAGAWLAQPDFLILDEPSNHLDDVQRARLLAQLQAWTGGLLVISHDRALLETMQHILELSPQGLRSYGGNYSAYAAQRALERQAACDLLASRKLERQRGEQALRCQQQRQQQRQARGSRAASQANQAPILLGRQKQRSEASAGRLHQQHSAERARLATAVIDAALQVDHAQAVALLPPSSPATAAHRLATLQQVALADGRLGGRRVDLLLHGQPRIGVVGPNGSGKSSLLLLLAGQLLPSAGQCAIH…	ABC1, ABC2
Xanthomonas_campestris_pv._campestris_str._ATCC_33913	NP_637636.1	Uup	MPLITLQSVDYSVGGPLLLEKTDLTIEPGERIALIGRNGAGKSTLMKLIAGELKPDDGEVRVQQGVRIARLEQEVPQGTGGSVFDVVADGLGELGHWLAEFHQLSHAEVFDAEAFGKVQAKIDAAEGWALDQRVSETLTKLDLDGDAEFARLSGGMKRRVLLARSLVASPDVLLLDEPTNHLDIEAIDWLETFLKGWNGSVLFVTHDRRFLRALATRIVEIDRGQVTSWPGDWANYERRREERLNAQAQENARFDKMLAQEEIWIRQGIKARRTRDEGRVRRLESMRNERVQRRDLTGNVRMEVSQGESSGKKVIEAKEVTFAFGARTMVKDFSSIIQRGDRIGLIGPNGSGKTTLLKLLLGDLQPQQGEIRIGTNLQIAYFDQYRATLREDWSAIENV…	ABC1, ABC2, bact_CTD_extensions, arm, linker
Xanthomonas_campestris_pv._campestris_str._ATCC_33913	NP_638389.1	YheS	MISLRNFSMRRGERLLLSNVDLTMHAGYRVGVVGRNGTGKSSLFAAVKGELEADKGDVDLPGKVRTASVSQETPSLPDPALSFVLGGDIEVSAILQKEAEATAREDWEAVANAHQTMAELGAYDAEARAGKLLHGLGFPADTHHRAVSSFSGGWRVRLNLARALMMPSDLLLLDEPTNHLDMDAVLWLEQWLLKYPGTLLLISHDREFLDNVATHTLHLHGGTAKLYVGGYTDFERQRIEHLRQQQIAHDKEQAERAHLQSFIDRFKAQASKATQAQSRMKRLAKMAGTEAVRAEREFRIQFAQPNRLPFSLIRLNHLDAGYAASPRESGIGDGESQKRGSSDAITVLHDVGFGLEAGDRIGLLGPNGAGKSTLVKTLVGELAPLSGERSAHPDLRIGY…	ABC1, ABC2, bact_CTD_extensions, arm, linker
Xanthomonas_axonopodis_pv._citri_str._306	NP_641094.1	EttA	MSQYIYTMNRVSKVVPPKRQIIKDISLSFFPGAKIGLLGLNGAGKSTVLKIMAGVDTDFEGEARPQPGIKVGYLAQEPQLNPEHTVREAVEEGVGDVLQAQAALDAVYLAYAEEGADFDALAKEQERLEAILAAGDAHTLENQLDVAADALRLPPWDAIVGKLSGGEKRRVALCRLLLQKPDMLLLDEPTNHLDAESVEWLEQFLARYTGTVVAVTHDRYFLDNAAEWILELDRGRGIPWKGNYTDWLTQKDERLKQEDNQEKSRQKAIQKELEWSRQNAKGGRTKGKARLARLEELQSVDYQKRNETNEIFIPPGERLGNAVMEFKNVSKKFGDRLLIDNLSMIVPPGAIVGIIGPNGAGKSTLFKMITGQEKPDSGEIVVGPTVQLSYVDQSRDALE…	ABC1, ABC2, arm, linker
Xanthomonas_axonopodis_pv._citri_str._306	NP_641925.1	BAF2	MPCPSLTLERVAYVLPDGSPLFSDLNIHIDQRATGLVGRNGVGKSVLARLLAGELLPSAGRCVRSGSVHYLPQRVSVATGQRIADLAGVAPLLDALDRIAAGSTAPADFERVGERWTAHAQFAAELERQGLGGRDPHAPAAQLSGGEAMRVALAGAFVSQPDVLILDEPSNHLDGPQRQRLMDRLLAWSGGLLVISHDRGVLEAMQRILDLSAHGLRSYGGNYGFYAQQRASEQRVASDLLAQRKHARARGEQVLRAQLQRQQHRQARGARAAGQANQAAILLGGQKQRSQVSAGRLQQQRQAEQARLSEAVVQAAAQVEVDPAIAALAPTLPANTPRRLATLRQVEVADARLGGRRVDLLLQGRSRIGLVGPNGSGKSALLQLLAGRLQPSAGHCQVH…	ABC1, ABC2
Xanthomonas_axonopodis_pv._citri_str._306	NP_642705.1	Uup	MPLITLQSVDYSVGGPLLLEKTDLAIEPGERIALIGRNGAGKSTLMKLIAGELKPDDGEVRVQQGVRIARLEQEVPQGTGGSVFDVVADGLGELGHWLAEFHQLSHADVFDADAFGKVQAKIDAADGWALDQRVTETLTKLELDGDAEFARLSGGMKRRVLLARSLVSSPDVLLLDEPTNHLDIEAIDWLETFLKGWSGSVLFVTHDRRFLRALATRIVEIDRGQVTSWPGDWANYERRREERLNAQAQENARFDKLLAQEEIWIRQGIKARRTRDEGRVRRLESMRNERVQRRELTGNVRMEVSQGEASGKKVIEAKEVGFAFGARTMVKDFSTIIQRGDRIGLIGPNGSGKTTLLKLLLGDLQPQQGEIRIGTNLQIAYFDQYRSTLREDWSAIENV…	ABC1, ABC2, bact_CTD_extensions, arm, linker
Xanthomonas_axonopodis_pv._citri_str._306	NP_643473.1	YheS	MISLRNFSMRRGERLLLSNVDLTMHAGYRVGVVGRNGTGKSSLFAAVKGELEADKGDVDLPGKVRTASVSQETPSLPDPALSFVLGGDIEVSAVLQEEAAATAREDWEAVANAHQKMAEIGAYDAEARAGKLLHGLGFPADTHHRAVSSFSGGWRVRLNLARALMMPSDLLLLDEPTNHLDMDAVLWLEQWLLKYPGTLLLISHDREFLDNVATHTLHLHGGTAKLYVGGYTDFERQRIEHLRQQQIAHDKEQAERAHLQSFIDRFKAQASKATQAQSRMKRLAKMAGTEAVRAEREFRIQFAQPNRLPFSLIRLNHVEAGYPAPATLPPRAGEGARRADGGDAATVILHDVGFGLEAGDRIGLLGPNGAGKSTLVKTLVGELAPLAGERSAHPDLRIG…	ABC1, ABC2, bact_CTD_extensions, arm, linker
Drosophila_melanogaster	NP_649129.1	ABCF3	MSEYTSILQREFPKIDHELLTYVVGVLTGSEEDFESGDDIFEAVGDILQSVDCDRSEESVRTLCEQFLNIMKNNEVNVERKVLNAPVNIEEMAKNMERLDKDMQSIWVANKDGANKVDSKKLGKAEAKLQQKQEKRQEVNKHGMIPVAVKLQTATASQVTNKKNTKLDQKGLNRSMDIKIENFDLAFGEKVLLQNANLLLSYGRRYGLVGRNGLGKTTLLRMIAERQLQIPSHISVLHVEQEVVGDDTPAVESVLECDTERTRLLTREKEILAALNNGVQDATLSNELSETYASLQNIEADKAVARASVILKGLGFDADMQLRPTKSFSGGWRMRLALARALFSKPDLLLLDEPTNMLDIKAIIWLENYLQTWATTILVVSHDRNFLDTVPTDIIHLHS…	ABC1, ABC2, ABCF[347]_NTD, arm, linker
Buchnera_aphidicola_str._Sg_(Schizaphis_graminum)	NP_660694.1	Uup	MPLISIQNAFLAFSDLEILKNAVLYINKKERISLIGKNGAGKSTLLKVINKNQELDHGSIIYQKNIKISYLKQDNPKNLDISIYDFIKNQLKKENNKEININTIVEIKKIIKTFQIDKHSLLSELSGGSLRKVVLGSALLSQPDVLLLDEPTNHLDINTIAWLEKFLKKFSGTTLFISHDRSFIQNLCTRIIDLDRGKLTSFPGDYKEFIKLKKENNRIEKTKKKLFDQHLEKEEIWIRKGIKARTTRNEGRVRNLKVLRKEYKNYKKIENFNNVIINEIKNYSGKIIFKLKNISFFIEKKTIIQSFSSIIQYGDKIGLIGNNGSGKSTMIKILMGEKKIQKGSIHFGTKLNIAYFDQDRSTLDSNKSILENVNNGREKIVLNGKEQHLIGYLKKFLFK…	ABC1, ABC2, bact_CTD_extensions
Chlorobium_tepidum_TLS	NP_661279.1	YdiF	MLEVRNLSLSAGTKVLLRNTSFRIGDKDRASLVGLNGTGKSTLLRLLSGQLKEDGPISEGQIMKSSTTTIGYLPQEISFEGDLDKTALQYALEANKTLHELSEKISRMEHELALPDQDHASDEYHKLIERFSDASQDFERLGGYRMQSDAEKILSGLGFGSADFYKKVKEFSGGWQMRLLIARLLLQNPTLLLLDEPTNHLDIDSLRWLEQYLLNYEHSYLIVSHDRFFLDKLTTKTLEIAFNEITEYKGNYSFYEKEKAERYTLMMSRYENDLKKMADLKSFVDRFRYKATKARQAQSRLRQMQKLEKELQAPEEDLSQISFSFPKARPSGREVLRLEGVSKSFTLPDGTTKTVLKNIDLEIMRGDRIAIVGSNGAGKTTFCRILADEIDFEGKRQTG…	ABC1, ABC2, bact_CTD_extensions, arm, linker
Chlorobium_tepidum_TLS	NP_662191.1	Uup	MVLLTVEGITKRYGLKTLFEEVSFGIDDRDKVGIIGANGSGKSTLMKILAGSETPDTGRVMVSKEKKISYLPQVSPYDADDTVLEAVLKSGDKVMALICEYELALEALDHAEGDQTALIEKVTHLSHELDVSGAWELESNAKAVLGKLGLNDLTAKMGTLSGGQRKRVALAHALVVPSDALILDEPTNHLDADSVEWLESYIRRYAGAVILITHDRYFLDRVATRMIELDGKTAKTYTGGYASYLVQKEAEEAQEIRDERKRNALAKQELEWMRTGAKARTTKQKARLQRAETLVYAPKKAEKQEMEIGFGAERLGNKIVEFHDVSKSWGQKKLLRSFDYLLEKGDRIGIIGPNGSGKTTLLEMIAGRTKPDTGRIEIGPTVKIGYYDQESRHLDDSKR…	ABC1, ABC2, bact_CTD_extensions, arm, linker
Yersinia_pestis_KIM10+	NP_669979.1	YbiT	MSACHTRLHLLFCHSAEISCKTGGDTLAILWHNARRITFFILLEYPYSVIKSRASSVLSTNNITMQFGSKPLFENISVKFGGGNRYGLIGANGCGKSTFMKILGGDLVPSGGNVFLDPNERLGKLRQDQFAFENNTVLDTVIMGHGELWEVKEERDRIYAMAEMSEEDGYKVADLEVAYGEMDGYSAEARAGELLLGVGIPVEQHYGLMSEIAPGWKLRVLLAQALFSDPEILLLDEPTNNLDIDTIRWLEQVLNERNSTMIIISHDRHFLNMVCTHMADLDYGELRVYPGNYDEYMTAATQARERLLSDNAKKKAQISELQSFVSRFSANASKSKQATSRARQIDKIQLDEVKASSRQNPFIRFDQDRKLFRNALEVEMLTKGFDNGPLFKNLTLRLE…	ABC1, ABC2, arm, linker
Yersinia_pestis_KIM10+	NP_670051.1	Uup	MLAGHPQPRGKVKTMSLISMSGAWLSFSDAPLLDNTELHIEANERVCLVGRNGAGKSTLLKILSKEVALDDGRIIYEQDLIVARLQQDPPRNVAGTVFDFVAEGVQEQAEHLKAYHATLHQVELDPSEKNLNRLAALQEILDHQGLWQLDSRIQEVLVQLGLSADAELSSLSGGWLRKAALGRALVSSPKVLLLDEPTNHLDIETINWLEGFLKEFQGSIVFISHDRSFIRAMATRIVDLDRGKLVSWPGNYELYLASKEEALRVEELQNAEFDRKLAQEEVWIRQGIKARRTRNEGRVRALKALRMERSQRREVMGTAKMQVEETVRSGKIVFDLENVNYQIDGKVLVKDFTAQVQRGDKIALVGPNGCGKTTLLKLMLGQLNADSGKVHCGTKLEVA…	ABC1, ABC2, bact_CTD_extensions, arm, linker
Yersinia_pestis_KIM10+	NP_671262.1	YheS	MDLDAVIWLEKWLKSYTGTLVLISHDRDFLDPIIDKILHIEQQTLNEYTGNYSSFERQRATKLSQQQSMYQHQQEKVAHLQSYIDRFRAQATKAKQAQSRIKMLERMELIAPAHVDNPFHFSFRTPESLPDPLLRMDKVSAGYGENTVLQSIKLNLVPGSRIGLLGRNGAGKSTLIKLLAGTLEPQSGEIALSKGIKLGYFAQHQLEFLRADESPLQHMSRLAPKESEQQLRDYLGGYGFQGDQVTDPTARFSGGEKARLVLALIIWQRPNLLLLDEPTNHLDLDMRQALTEALIDFEGALVVVSHDRHLLRSTTDDLYLVHDGKVEQFDGDLEDYQQWLVDSQRQQSQQDNPAKELSGNSAQQRKDQKRRDAEFRTQTQPLRKQIMTLEKQMDKLSTE…	ABC1, ABC2, bact_CTD_extensions, linker
Yersinia_pestis_KIM10+	NP_671263.1	YheS	MIVFSSLQIRRGTRVLLDNATATINPGQKVGLVGKNGCGKSTLLALLKGELSADGGNVTFPNNWALAWVNQETPALDIPAIEYVIDGDREYRQLEAELQAANEKNDGHAIATVHGKLDAIHAWTIQSRAASLLHGLGFSQEKLQQPVRSFSGGWRMRLNLAQALVCRSDLLLLDEPTTWIWMPSSGWKNG	ABC1, ABC2, arm
Streptococcus_agalactiae_2603V_R	NP_687891.1	YdiF	MIILQGNKIERSFSGDVLFDNINIQVDQRDRIALVGRNGAGKSTLLKILVGEEAPTKGEINKKRDLSLSYLAQDSRFQSENTIFQEMLQVFDSLREVEKRLRELELQMGQVSGSDLEQLMKTYDILSEEFREKGGFTYESDIKAILNGFKFNSDMWEMPISELSGGQNTRLALAKMLLEKPELLVLDEPTNHLDIDTIAWLENYLVNYQGALIIVSHDRYFLDKVATVTYDLTTHSLDRYVGNYSKFMDLKAEKIATEEKNFEKQQKEIAKLEDFVQRNIVRASTTKRAQARRKQLEKMERLDKPNVEQKSANMTFHAGKVSGNVVLTLENAAIGYEGVSLSEPIDLDVKKFDAIAIVGPNGIGKSTLIKSLVGQIPFIKGEAKLGANVETGYYDQSQS…	ABC1, ABC2, bact_CTD_extensions, arm, linker
Streptococcus_agalactiae_2603V_R	NP_688059.1	YfmM	MSILEVKNLSHGFGDRAIFENVSFRLLKGEHIGLIGANGEGKSTFMSIVTGHLQPDEGKIEWSKYVTAGYLDQHTVLEEGQTVRDVLRTAFDELFKTEARINDIYISMADDGADVDSLMEEVGELQDRLESRDFYTLDAKIDEVARALGVMDFGMDSDVTELSGGQRTKVLLAKLLLEKPDILLLDEPTNYLDAEHIDWLKRYLQNYENAFVLISHDIPFLNDVINIVYHVENQDLVRYSGDYTNFESVYAMKKAQLEAAYERQQKEIADLQDFVNRNKARVATRNMAMSRQKKLDKMDIIELQAEKPKPSFEFKESRTPGRFIFQAKDLQIGYDRALTKPLNLTFERNQKIAIVGANGIGKTTLLKSLLGIIPPISGNVERGDFIDLGYFEQEVPGGN…	ABC1, ABC2, arm, linker
Streptococcus_agalactiae_2603V_R	NP_688338.1	Uup	MSDFLVDGLTKSVGDKTVFSNVSFIIHSLDRIGIIGVNGTGKTTLLDVISGELGFDGDRSPFSSANDYKIAYLKQEPDFDDSQTILDTVLSSDLREMALIKEYELLLNHYEESKQSRLEKVMAEMDSLDAWSIESEVKTVLSKLGITDLQLSVGELSGGLRRRVQLAQVLLNDADLLLLDEPTNHLDIDTIAWLTNFLKNSKKTVLFITHDRYFLDNVATRIFELDKAQITEYQGNYQDYVRLRAEQDERDAASLHKKKQLYKQELAWMRTQPQARATKQQARINRFQNLKNDLHQTSDTSDLEMTFETSRIGKKVINFENVSFSYPDKSILKDFNLLIQNKDRIGIVGDNGVGKSTLLNLIVQDLQPDSGNVSIGETIRVGYFSQQLHNMDGSKRVIN…	ABC1, ABC2, bact_CTD_extensions, arm, linker
Streptococcus_agalactiae_2603V_R	NP_689156.1	YbiT	MLTVSDVSLRFSDRKLFDEVNINFTAGNTYGLIGANGAGKSTFLKILAGDIEPTTGHIALGPDERLSVLRQNHFDYEDERVIDVVIMGNETLYSIMKEKDAIYMKEDFSDEDGVRAAELEGEFAELGGWEAESEASQLLQNLNISEELHYQNMSELANGDKVKVLLAKALFGKPDVLLLDEPTNGLDIQSITWLEDFLIDFENTVIVVSHDRHFLNKVCTHMADLDFGKIKLFVGNYDFWKESSELAARLQADRNAKAEEKIKQLQEFVARFSANASKSKQATSRKKMLDKIELEEIVPSSRKYPFVNFKAEREMGNDLLTVENLSVTIDGEKILDNISFILRPGDKTALIGQNDIQTTALIRALMGDIEYEGTIKWGVTTSRSYLPKDNSRDFASGES…	ABC1, ABC2, arm, linker
Oceanobacillus_iheyensis_HTE831	NP_691312.1	YdiF	MIACSIQNIKKMYGGNLIFERISLEINENERIGIVGRNGSGKSTLLRLMAKIEDPDEGKIHWRKNTEVGYLEQIQAEMNGLTVYHVLKSAFETLNDLEIQMQEYEEKMQDTLENVSDLVIQYGEIQERFSFLGGYERDAQIEKVCRGINIISLLELTFQQLSGGEKTKVALATILLKQPDFLLLDEPTNHLDISAVEWLASFLNDYPGTVVIVSHDRYFLDETVTKIIDLEDGEAVMYETNFSNHIKEKESRLLKEFQDYQEQQKKIKKMREAIKRLREWANRANPPNEGLHKRARNMERAIERMEKIDKPLLHRNKMGLDIETADRSGKDVVRLEDVKKRFEEHLLFENVNMHIRYQERVAIIGENGTGKSTLIKILLQSQQPDVGTVYIGNNVKIGY…	ABC1, ABC2, bact_CTD_extensions, arm, linker
Oceanobacillus_iheyensis_HTE831	NP_691370.1	ARE1	MRILEINHVQYAIKDRTLINIDQLSISENDRIGLVGPNGTGKSTLLELLATKRNPDSGSIKTYTQVELLPQLKRKDTTKSGGEVTQEYITNSLKSKAGLLLADEPTTNLDTKHIEWVEKKLSNWQGALIIVSHDRFFLDKLCTSIWELEDSKVNIYKGNYSDYREQKDLEIQQQQQAYEHYQQKKQQLENAIEKKEQRAQRATKKPKQVSRSEAKITGAKPYFAKKQKKLQKTAKALEKRLEHLDKVEKVNDSPPIKMTLPMQDKVTGKIIIRMEDVEGKVPEKRLWEPVSLYVKGGDKVAIIGENGTGKTTLVKKIINRNHKGITINPSVKIGYFSQNLSVLNANKSILENVQETSKQQESLIRTVLARLHFFDEDVYKPVHVLSGGEQVKVAFAKLF…	ABC1, ABC2, ARE1_2_CTD, linker
Oceanobacillus_iheyensis_HTE831	NP_691572.1	YdiF	MILMQLNGISKSFGAEEILSNIKVEIKDQDRIAIVGRNGAGKSTLLKIMANELPHDEGEFFKPKDLTYGYLSQHMKLESGKTIWNEMEDVFSHLKQMEKKLREVEIKMADPTAVDETSYQAILKEYDELQIRYQSDGGYTYESDIKSVLTGLSFGDYDYETPINELSGGQKTRLALGKLLLQKPQLLILDEPTNHLDIDTLTWLEGYLVNYPGAIVIVSHDRYFLDKTVSIVYEISRHHSRKYHGTYSKYLEQKALDYEQEMKEYVKQQTDIKRMEEFIQKNIVRASTTKRAQSRRKQLEKMDKMDRPMGDESSASMSFQINRRSGNDVLKISNLGFRYEEQQEPTFRHVNLHANRGERIALVGPNGIGKTTLLKTIVEKEFPFDGDIQLGTNVQVGYY…	ABC1, ABC2, bact_CTD_extensions, arm, linker
Oceanobacillus_iheyensis_HTE831	NP_691620.1	ARE1	MERISFELENIELTYLDKEILKIDRLAIHQFDRIGIVGKNGSGKSSLLKLLAGKIKPNKGIVHQHASYAYFEQMEAPDLHLTGNEDPALLGKLHVPSQLDSISGGEQTRLKLTQLLSEYREALFIDEPTTHLDQDGVAFIQSELEYYYGALVLVSHDRTLLDQLVSTIWEIHDGSVFVYAGNYTEYEKQKQLEFEQQQEAHYQYVKEKSRLEKAADQKRSKATKMMKGDKANVRAKEGVNRMFATKSKDATQKAMQKSAKAIEKRIDQLEEVRAPESSNPINFYKSKALDLHNKFPIIGDQLTLQAGDKVLLEEARFQFPLGENIAITGGNGVGKSSLLQHIVQRGHALDISPKVTFGYFQQLGYQREINETVLEFLQKRTEYEEGFLRSVLHSMYFSG…	ABC1, ABC2, bact_CTD_extensions, linker
Oceanobacillus_iheyensis_HTE831	NP_691777.1	Uup	MLMIDNLSKTYGDKTLFNQITATIGEKERIGLIGVNGTGKSSFLKVIAGMDSPDQGDIKHSKDYHIEYVTQETNLQEDLTVLDQIYYGDALIMRVMRQYEQALLDLENSPEDAALQQKLIQMQQKMDEVEAWEANTTAKTILTKLGITNFTTTVEKLSGGQKKRIAIAKALIQPADLLIMDEPTNHLDHDTVEWLEKYMQSYSGSVLLVTHDRYFLNRVTNRIFELDKGNLYTYAGNYELFLEKKAERESLERSNEQKHQNTLKRELAWLKRGAKARSTKQRARVERVEEMKDKTFDTKKEEVKFQAGSKRLGNDVIEIDGLYKSFGNQTVLSNFSQLIIPEDRIGIIGNNGTGKTTLLNMMAKRTEPDQGYVKIGETVLIGYYTQGEEELDDQQRIIE…	ABC1, ABC2, bact_CTD_extensions, arm, linker
Oceanobacillus_iheyensis_HTE831	NP_693974.1	YbiT	MINVTNVSLRYGDKKLFEDVNLKFTPGNCYGVIGANGAGKSTFLKVLSGEVEPQSGNVSMAPGQRLTVLKQDHFAYEEHPVLETVLMGHERLYKVKQEKDAIYMKEDFSEEDGIRAAELEGDFAEMNGWEAESDAAVLLKGLGIDESIHDKLMSDIPEDQKVKVLLAQALFGNPDILLLDEPTNGLDIQAIQWLEEFLINFENTVIVVSHDRHFLNKVCTHIADVDYGKIQIYVGNYDFWYESSQLASRMAQEANKKKEEKMNELKEFIARFSANASKSKQATSRKKMLDNITLEDIKPSSRKYPYIAFTPEREIGNDLLQVQGLTKSINGVKVLDNINFTLNPNDKVALIGKNDIANTTLLQILAGELEPDEGSFKWGITTSQSYFPKDNSEYFEGSD…	ABC1, ABC2, arm, linker
Brucella_suis_1330	NP_697706.1	YheS	MLILDDISVRIAGRLLIDHASVTLPAGSKTGFVGRNGTGKSTLFRVITGDLAPETGSISFPKNTRIGQVAQEAPGTEEPLIEIVMKADKERAALLEEAATATDPHRIAEIHTRLADIDAHSAEARAGAILSGLGFDAQAQRQPASAFSGGWRMRVALAAVLFAEPDLLLLDEPTNYLDLEGVLWLVDYVKRYPHTVIIISHDRDLLNSATSSIMHLDQKKISFWRGNYDQFERQRHEMLELQQKAHARQEAHRKHMESFVERFRAKATKARQAQSRLKALQKLKPIELYVESHVQPFRFPDAEKKAASPIIALDGADVGYVPGKPVLRNVTLRIDNDDRIALLGSNGNGKSTLAKLIAGRLAPEKGTLTISPNLKVAFFAQHQLDDLVPEDNAIEHVRK…	ABC1, ABC2, bact_CTD_extensions, arm, linker
Brucella_suis_1330	NP_698452.1	EttA	MARQFIYHMSGLNKAYGNKKILENIHLSFYPDAKIGILGPNGAGKSTVLKIMAGLDKEYTGEAWLAEGATCGYLPQEPELDPSKDVLGNVMEGVADKKAIIDRYNELMMNYSDETADEGAKLQDIIDSQNLWDLESQVEMAMEALRCPPGDADVTKLSGGEKRRVALCKLLLSKPDLLLLDEPTNHLDAETTAWLEKHLREYPGSVLIITHDRYFLDNVTGWILELDRGRGIPYEGNYSAYLEAKAKRMAQEGREEAAREKALSREREWISASPKARQAKSKARIKAYDELVKSAEERRPGDAQIIIPVGERLGQVVIEVENLSKGFGDRLLIDDLSFKLPAGGIVGVIGPNGAGKSTLFKMLTGQEQPDKGSVRIGDTVHLSYVDQSRDALDPNKTVW…	ABC1, ABC2, arm, linker
Brucella_suis_1330	NP_698737.1	Uup	MAPPLLRLDQIKLTFGGTPLLEDASLSVSEGDRIALVGRNGSGKSTLLKIAAGMVEPTSGEVFKHPGATVRYLPQVPDMEGFANVRAYVEAGLGPTDDPHRVTYLLDHLGLTGEEKPDHLSGGEARRAALARVIAPQPDVLLLDEPTNHLDLTTIEWLESELRQIRSAIVLISHDRRFLENVSRATVWLDRGVTRRLEQGFAHFEEWRDKVLEEEERDLHKLGRQIAREEHWLRYGVTARRKRNMRRLGELHSMRAEFRNHRKAQGSAVLAASDAKESGKLVIEAKGLNKAYGERVLVKDFSIRVQRGDRIGLVGPNGAGKTTLLSLLTDKLAPDSGTLRLGVNLEMAELDQKRDSLNPDETLAHYLTDGRGENLIVNGEQRHVVSYMKDFLFQPEQAR…	ABC1, ABC2, bact_CTD_extensions, linker
Shigella_flexneri_2a_str._301	NP_706697.1	YbiT	MLVSSNVTMQFGSKPLFENISVKFGGGNRYGLIGANGSGKSTFMKILGGDLEPTLGNVSLDPNERIGKLRQDQFAFEEFTVLDTVIMGHKELWEVKQERDRIYALPEMSEEDGYKVADLEVKYGEMDGYSAEARAGELLLGVGIPVEQHYGPMSEVAPGWKLRVLLAQALFAEPDILLLDEPTNNLDIDTIRWLEQVLNERDSTMIIISHDRHFLNMVCTHMADLDYGELRVYPGNYDEYMTAATQARERLLADNAKKKAQIAELQSFVSRFSANASKSRQATSRARQIDKIKLEEVKASSRQNPFIRFEQDKKLFRNALEVEGLTKGFDNGPLFKNLNLLLEVGEKLAVLGTNGVGKSTLLKTLVGDLQPDSGTVKWSENARIGYYAQDHEYEFENDL…	ABC1, ABC2, arm, linker
Shigella_flexneri_2a_str._301	NP_706872.1	Uup	MSLISMHGAWLSFSDAPLLDNAELHIEDNERVCLVGRNGAGKSTLMKILNREQGLDDGRIIYEQDLIVARLQQDPPRNVEGSVYDFVAEGIEEQAEYLKRYHDISRLVMNDPSEKNLNELAKVQEQLDHHNLWQLENRINEVLAQLGLDPNVALSSLSGGWLRKAALGRALVSNPRVLLLDEPTNHLDIETIDWLEGFLKTFNGTIIFISHDRSFIRNMATRIVDLDRGKLVTYPGNYDQYLQEKEEALRVEELQNAEFDLKLAQEEVWIRQGIKARRTRNEGRVRALKAMRRERGERREVMGTAKMQVEEASRSGKIVFEMEDVCYQVNGKQLVKDFSAQVLRGDKIALIGPNGCGKTTLLKLMLGQLQADSGRIHVGTKLEVAYFDQHRAELDPDKT…	ABC1, ABC2, bact_CTD_extensions, arm, linker
Shigella_flexneri_2a_str._301	NP_709127.1	YheS	MIVFSSLQIRRGVRVLLDNATATINPGQKVGLVGKNGCGKSTLLALLKNEISADGGSYTFPGSWQLAWVNQETPALPQAALEYVIDGDREYRQLEAQLHDANERNDGHAIATIHSKLDAIDAWSIRSRAASLLHGLGFSNEQLERPVSDFSGGWRMRLNLAQALICRSDLLLLDEPTNHLDLDAVIWLEKWLKSYQGTLILISHDRDFLDPIVDKIIHIEQQSMFEYTGNYSSFEVQRATRLAQQQAMYESQQERVAHLQSYIDRFRAKATKAKQAQSRIKMLERMELIAPAHVDNPFRFSFRAPESLPNPLLKMEKVSAGYGDRIILDSIKLNLVPGSRIGLLGRNGAGKSTLIKLLAGELAPVSGEIGLAKGIKLGYFAQHQLEYLRADESPIQHLA…	ABC1, ABC2, bact_CTD_extensions, arm, linker
Shigella_flexneri_2a_str._301	NP_710130.1	EttA	MAQFVYTMHRVGKVVPPKRHILKNISLSFFPGAKIGVLGLNGAGKSTLLRIMAGIDKDIEGEARPQPDIKIGYLPQEPQLNPEHTVRESIEEAVSEVVNALKRLDEVYALYADPDADFDKLAAEQGRLEEIIQAHDGHNLNVQLERAADALRLPDWDAKIANLSGGERRRVALCRLLLEKPDMLLLDEPTNHLDAESVAWLERFLHDFEGTVVAITHDRYFLDNVAGWILELDRGEGIPWEGNYSSWLEQKDQRLAQEASQEAARRKSIEKELEWVRQGTKGRQSKGKARLARFEELNSTEYQKRNETNELFIPPGPRLGDKVLEVSNLRKSYGDRLLIDDLSFSIPKGAIVGIIGPNGAGKSTLFRMISGQEQPDSGTITLGETVKLASVDQFRDSMD…	ABC1, ABC2, arm, linker
Shewanella_oneidensis_MR-1	NP_716516.1	YheS	MISINQAQLIRGSKTLLDEASLTIYPGHKVGLVGANGTGKSSLLALIMGHLSLDKGEFSMPSGWQIASVAQETPALDMSALEYVLDGDKEYRQLEADLHIAQEHNDGHAIATLHGKIDAIGGYAIRARAGALLAGLGFSEAEQNNPVKSFSGGWRMRLNLAQALLCRSDLLLLDEPTNHLDLDTMYWLEGWIKSYQGTLILISHDRDFIDEIVDEIVHVENQKLNFYKGNYSAFERIRAERMAQQQVAFERQQKERAHMQSFVDRFRYKASKAKQAQSRLKALERMTELLPSQADSPFYMEFRPPEALPNPLIKMEQVAVGYGDKQILSKVHLNLVPGARIGLLGRNGAGKSTLIKLLSGQLSPMTGLYEPNPGLNIGYFAQHQIEFLRLDDTPLQHLV…	ABC1, ABC2, bact_CTD_extensions, arm, linker
Shewanella_oneidensis_MR-1	NP_717301.1	YbiT	MITTANITMQFGAKPLFENISVKFGGGNRYGLIGANGCGKSTFMKILCGDLEPSSGNVSLDVNERLGKLSQNQFGYEEYTLIDTVIMGHRELWKVKQERDRIYSLPEMSEEDGIAVANLEMEFAEMDGYTAESRAGELLLGVGIGIESHFGLMSEIAPGLKLRVLLAQALFSDPDVLLLDEPTNNLDIDTIRWLQDVLNQRDSTMIIISHDRYFLNSVCTHMADLDYGELRVYPGNYDEYMQAATQARERLLADNAKKKAQISELQTFVARFSANASKAKQATSRARQIDKIKLDEVKASSRVNPFIRFDQEKKLFRNALVVENLAKGYDTPLFKDLNLIVEVGERIAILGENGVGKTTLLRTLIHDIPQDEGHIQWSENSNIGYYAQDHESDFENDMT…	ABC1, ABC2, arm, linker
Shewanella_oneidensis_MR-1	NP_717461.1	Uup	MSLVRINNGSLAYGYTPLLQNADFTIERGERVCIVGRNGAGKSSLLKILSGDVLLDEGEFNIDGSVTVSRLQQDPPKAEQGTVYAYIAAGLKEVGEALEQYHQLSHDVAFAEPEQMERMLNQMQKLQETLDHHNGWQLDSRINQNCELLGLDPDKSLSELSGGWQRKVALARALVSAPDLLLLDEPTNHLDIDTIEWLEKFLLDFQGAIVFISHDRGFIARMATRIVDLDRGVVTSWPGNYQAYLDGKQEWLRVEAEKNALFDKRLADEEVWIRQGVKARRTRNEGRVRALKALRQERSERLNRQGNAKMAVADTERSGKLVFDVKDLNYNLPDKNLVKNFNTTVLRGDRIALIGPNGCGKSTLIKLLIEKLQPQSGEVKVGTKLEIAYFDQYREALDP…	ABC1, ABC2, bact_CTD_extensions, arm, linker
Shewanella_oneidensis_MR-1	NP_718112.1	YbiT	MISTANITMQFGPEPLFENISAKFGNGNRYGLIGANGCGKSTFMKILSGALAPTSGNVSITPGLKVGTLSQDQFAFEQYTVIDAVIMGDTQLWKIKQERDAIYAKPDMSEEDGMRVGDLESEFAEMDGYSAESRAGEILIEAGIEESFHYGPMSQVAPGWKLRVLLAQALFANPDILLLDEPTNNLDIHTISWLETELNKRKCTMIIISHDRHFLNAVCTHMADIDYGELRIYPGNYDYFLAQSALLREQLLAGNAKKSAEIEELQDFVNRFGANASKAKQASSRAKRMDKIKLDEVKSSSRITPSIRFAPGKKMHRQALVLENLGHGFDGERLFEGGDLILEAGAKLAIIGENGVGKTTLLRCLVNELIHNEGTIKWSENAAIGYCPQDSTSDFDNDL…	ABC1, ABC2, arm, linker
Shewanella_oneidensis_MR-1	NP_719021.1	EttA	MAQFVYSMLRVGKVVPPKKQILKDISLSFFPGAKIGVLGLNGSGKSTLLRIMAGIDTEIEGEARPMPGLKIGYLPQEPKLDPNQTVREAIEEAVSEAKNALKRLDEVYAAYAEPDADFDALAKEQGELEAIIQAQDAHNLDNILERAANALRLPDWDEKIEVLSGGERRRVAICRLLLEKPEMLLLDEPTNHLDAESVAWLEHFLQEYAGTVVAITHDRYFLDNAAGWILELDRGEGIPWEGNYSSWLEQKDARLKQESAAESARQKTIAKELEWVRQGAKGRQSKGKARMARFEELNTNDYQKRNETNELFIPPGPRLGDKVIEVNNLTKSYGDRVLIDNLSFSVPKGAIVGIIGANGAGKSTLFRMLSGSEQPDSGSIELGETVQLASVEQFRDSMN…	ABC1, ABC2, arm, linker
Streptococcus_mutans_UA159	NP_721215.1	SAF1	MLQIQNLTITHQKDLQILVKDLSLVVNPGEKLAIIGEEGTGKSTLLKTILSPELIGNYADVTGTIQNSFNRIGYLPQNMEDKDLTLTIKNYIYHDIDFDHFDFNLFYQMAERFQFDSQRFDDDVQSISSLSGGEKLKLQLLKMLAYNPDLLLFDEPSSDLDLDTMTWLEYFISQTNKTIIFISHDEALLRKCATAILHLELLKKRQNPRASYFQGNYKNYKSWRKNSFNKQLQVAQKEREEHTKKMERHHRIHQSVEHQLRNTKNDVAGRLLAKKMKNVLSQGKRYAKEAKNFTEIPQDMDAINLFFTKVKSLPANKVLLHWENRPLPTGQVINFDIRGQDKLVITGQNGIGKTRLLKEVLTELTTKSDLSICYMPQNYEELLDGKLSALQFLKESAGE…	ABC1, ABC2
Streptococcus_mutans_UA159	NP_721309.1	Uup	MSDFIVERLSKTVGDKTVFQNISFIIHDKDRIGIIGVNGTGKTTLLDVISGRLGFDGDNSPFSAKNDYKMAYLTQEPVFNETKTILDTVLSSDLREMQLIHTYESFMANYDEANQEQLEKVMAEMDALDVWSIESEVKTVLSKLGISDLSQKVGNLSGGLKRRVQLAQVLLNDADLLLLDEPTNHLDIDTIAWLANFLKNSKKTVLFITHDRYFLDSIASRIFELDRAHLIEYQGNYQDYVRLRAEQDERDAAALHKKKQLYKQELAWMRRQPQARATKQEARINRFKNLKSDLSGMDTSSDLEINFQTSRIGKKVINFEQVDFAYPDKTILTHFNLLIQNKDRIGIVGENGVGKSTLLHLMNGDLQPNSGKLDIGETVRIGYFSQQIKDMDENKRVIN…	ABC1, ABC2, bact_CTD_extensions, arm, linker
Streptococcus_mutans_UA159	NP_721789.1	YdiF	MIILQGNKLERSFSGDVLFDNINLQVDEHDRIALVGPNGAGKSTLLKILVGEETATSGEVTLKRDVTLSYLAQNSRFKSDNTIYDEMLHVFDDLRATERHLRSMEGQMAELVGNDFDKLMADYDRLSESFRQQGGFTYESDIKAILNGFKFDESMWQTKIAELSGGQNTRLALAKMLLEKPELLVLDEPTNHLDIETISWLENYLVNYQGALIIVSHDRYFLDKVATVTLDLTPHSLDRYVGNYSKFMDLKAEKIAMKEKNYEKQQKEIAKLEDFVQRNIVRASTTKRAQARRKQLEKMERLDKPDASKKSANMTFHVDKASGNEVLKVTDAAIGYDDKILAQPIDLDVRKMDALAIVGPNGIGKSTLLKSIMGQIPFIHGSSVYGSNVQVGYYDQTQS…	ABC1, ABC2, bact_CTD_extensions, arm, linker
Streptococcus_mutans_UA159	NP_722442.1	YbiT	MLTVSDISLRFSDRKLFDNVNIKFTAGNTYGLIGANGAGKSTFLKILSGDIEPTTGHVSLGPEERLSILRQNHFDYEEERAIDVVIMGNQDLYNIMKEKDAIYMKPDFSDEDGVRAAELEGQFVELNGWEAESEASQLLQNLNIPEELHYQNMSELTNGDKVKVLLAKALFGKPDVLLLDEPTNGLDIQSINWLEDFLIDFENTVIVVSHDRHFLNKVCTHMADLDFGKIKLYVGNYDFWKESSELAAKLQADRNAKAEEKIKELQEFVARFSANASKSKQATSRKKMLDKIELEEIVPSSRKYPFIKFQAEREIGNDLLSVENLSVKIDGESILDNISFTLNPGDKTAIIAQNDIQSTALIRALMGDIDYEGTIKWGVTTSQSYLPKDNTNDFASGES…	ABC1, ABC2, arm, linker
Drosophila_melanogaster	NP_727881.1	ABCF2	MSSAAKKREAQKKKDARNKKIQQIPSTKKANGVPERELTEEEKLCAKLEEEARISAEARSCTGSLAVHPRSRDVKIANFSITFFGSELLQDTMLELNCGRRYGLIGLNGCGKSSLLAVLGGREVPVPPHIDIFHLTREIPASSKSALQCVMEVDEERIKLEKLAEELAMSEEDDAQEQLIDIYERLDDMSADLAEVKAARILHGLGFDKAMQQKQAKDFSGGWRMRIALARALFVKPHLLLLDEPTNHLDLDACVWLEEELKTYKRILVLISHSQDFLNGVCTNIIHLTGKRLKYYTGNYEAFVRTRMELLENQMKQYNWEQDQISHMKNYIARFGHGSAKLARQAQSKEKTLAKMVAQGLTEKVSDDKVLNFYFPSCGKVPPPVIMVQNVNFRYNDET…	ABC1, ABC2, ABCF2_NTD, arm, linker
Streptomyces_coelicolor_A3(2)	NP_733498.1	ARE4	MRTSQLTLSHVTKRYAGRTVLDQVSLTLKPGEKAGLIGDNGAGKSTLLRIVAGQERPDSGEATVTAAGGIGCLPQSVPLPPTATVQDAVDLSLADLRALEAELRRAEQALGAGEDPEALAAYTVLVERYEARDGHDADRRVDIALHHLGLPALRRERRLGTLSGGERSRLALAGVLAGRPEVLLLDEPTNDLDDQAVEWLETQLRAHRGTVLAVTHDRVFLERLTSTILEAEGGRVTRYGDGYNGYRTAKAAERRRRLQEHEEWRSELARNERLATGHAARLGAIPRKASLANFGHGGFRARGRAHGAMSRIRNARERVERLTENPVAPPPDALAFTVRMATAAEEASATGAASATLPAVQLSDVRVGDRLHLGSLGLGRRGRLLVTGPNGAGKTTLLK…	ABC1, ABC2, arm, linker
Corynebacterium_efficiens_YS-314	NP_736627.1	AAF4	MSFSEPAEATRSGPQGRRHLACPSADTCGVGCACVKGLEMQTAIRRLPARARAQLTASDVSVMRGTNPVLHHVDLILTPSSRVAIVGENGRGKSTLLHVLAGTLIPDSGTVQCIGTIGVAEQEMDSSDHRTVGEVIAQAIAEPLAALARLDAAGRLLADGTELATAEYASALEHAEALDAWDAERRVQIALEALDAETDTARPLAELSVGQRYRVRLACLLGADDDFLLLDEPTNHLDRGGLDFLTAQLKSRNGGVVIVSHDRALLSDFADTIVDLDPTPDDRPRIYGNGYAGYREGRAAERERWEQQYTRQQEERTRLQDDLSAAQNRLISGWRPGKGSNKHGRATRAGGLVQNVHRRREALEAHAITVPEPPLVFRFPELPTRTGVTLLSVENVSVT…	ABC1, ABC2, arm, linker
Corynebacterium_efficiens_YS-314	NP_737584.1	Uup	MANLINLENVTKTWGLKTLLDGISLGVQTGDRIGVVGLNGGGKTTLLEVLTGIEPPDSGRVSHNSDLRMAVVTQRAELNDEDTVADVVLGPLGLEVFEWASNATVRDVLGGLGIVDLGLDTRVGQLSGGERRRTNLAAALVQDLDLIILDEPTNHLDVEGVQWLAEYLLSRRLAIVVVTHDRWFLDTIATTTWEVHDGVVDAYEGGYNDWTFARAERARQADAIEQRRQNLARKELAWLRRGAPARTSKPKYRIEAAEALISDVPPPRDKVELMAFSRSRQGKVVIELEDARIETPDGRMLVDDLTWRLAPGERIGLVGVNGSGKTTLLRALAGEHPLAAGRRIEGQTVRLGWLRQELDDLDLSRRLIDCVEDVASYVQMGDKQISASQLAERLGFSPK…	ABC1, ABC2, bact_CTD_extensions, linker
Corynebacterium_efficiens_YS-314	NP_737711.1	AAF1	MSCATISPVPGWGATMNPMTATLVASDLAGGHGHRTLFHSLNLTVAPGDVVGVVGANGAGKTTLLRILAGVDEPQSGSVSLSPADAFIGWLPQEHERVEGETIAGYVARRTGCAQATRDMDEAAAALGEDDAVADAYSLALDRWLASGAADLEERLPVVLADLGFEVGAGLDEQLMTSLSGGQAARVGLAALLLSRFDIVLLDEPTNDLDLDGLERLENFVRGLRGGVVLVSHDREFLARCVTQVLELDRAQDTNRVFGGGYDAYLEERATLRRQAREKYEEFADKKADLVARARTQREWSSQGVRNAIKKAPDNDKLRQRASTESSEKQAQKVRQMESRIARLDEVAEPRKEWTLEFTIATAERSGSVVSTLNGAVIRQGEFTLGPVSLQINARERII…	ABC1, ABC2, linker
Corynebacterium_efficiens_YS-314	NP_738288.1	AAF6	MIVTNDLEVRVGARTLLTAPGQHLRVQPGDRIGLVGRNGAGKTTTMRILSGETQPYGGSVTVSGDVGYLPQDSREGNIEQTARDRVLSARGLDQLRSSMERQQEIMETTGDAAKLDAAIRKYSRLEEQFQALGGYEADAEAAQICDNLGLEARILDQQLKTLSGGQRRRVELAQILFAATNGSGKSKTTLLLDEPTNHLDADSISWLRDFLSKHEGGLIMISHDVELLDAVCNKIWYLDAVRGEADVYNMGFAKYKDARATDEARRRRERANAEKKAGALKDQAARLGAKATKAAAAKQMIARAEKMMGSLDEIRVADRVANITFPEPAPCGKTPLNAKGLTKMYGSLEVFAGVDLAIDKGSRVVVLGFNGAGKTTLLKLLAGVERTDGEGGIVTGYGL…	ABC1, ABC2, arm, linker
Corynebacterium_efficiens_YS-314	NP_738645.1	AAF4	MRSHASYISVDGLSFSYPARRVLSDISLTVNRGEIIGLIGENGSGKSTLLALIAGTLEPDQGRLYLPEHTGFLAQETDLPFDLPVQSLIDEAVAPVRAVETTIGELTVAMGDDNPPPDIAERFDEALSRAEELGVWNLEARIEEIVAGLGLADVDRSVPIRALSGGQRRRFALAVLLLEPHDALILDEPTNHLDDNAVDFLINELTSFKGPVLIASHDRFFLDAVVTGLVDLDPSLGPEGGAGEEVRQAATFGGGFTEYLKEREHRRTRWSQLYVAQESERQKLEATSGIEEENIFHRATPKSESRISQKFYADRAAKTQGNRVRSARNRLEILEKFAIPAPPKPLEFQGIPDYLRHAAGESVEVRSVGVAGRLEPVKFRIDPGDHILVEGPNGTGKST…	ABC1, ABC2, arm, linker
Corynebacterium_efficiens_YS-314	NP_738959.1	EttA	MAEFIYTMRNVRKVIGEKVILDDVTMAFYPGAKIGVVGPNGAGKSSILKIMAGLDQPSNGDAFLDPGATVGILLQEPPLNEEKTVRQNVEEGLGEIFEKKQRFEAIAEEMATNYTDELMEEMGVLQEALDAADAWEIDSKIEQALEALRCPPGDEPVTHLSGGERRRVALAKLLLSEPDLLLLDEPTNHLDAESVLWLEKHLADYKGAVLAVTHDRYFLDHVAQWICEVDRGKLHPYEGNYSTYLEKKSERLEVAGKKDQKLQKRLKDELAWVRSGAKARQAKNKARLQRYEEMVAEAEKYRKLDFEEIQIPTPPRLGNKVVEVENLTKGFDGRTLIKDLSFTLPRNGIVGVIGPNGVGKTTLFKTIVGLEEPDSGKVTVGETVKLSYVDQNRANIDPE…	ABC1, ABC2, arm, linker
Pseudomonas_putida_KT2440	NP_742365.1	YheS	MIRLSNLTLQRGPQRLLEGAEMTLHAGHKAGLIGANGAGKSSLFALLRGELSPDAGDCQLPGDWRIAHMRQEVDTLDRLAVDYVLDGDVRLRKVQAELAAAEQAHDGTALARLHSELESADGYTADARARKLLAGLGFTNEQMDRRVGDFSGGWRMRLNLAQALMCPSDLLLLDEPTNHLDLDAILWLEDWLKGYPGTLLLISHDRDFLDAVVDHVLHVEQRKLNLYKGGYTAFERTRAERLAQQQQAYEKQQAQRAHMEKYIARFKAQATKARQAQSRIKALERMEELSAAHVDSPFDFVFRESQKISSPLLSLSEGRLGYGDKAILDKVKLQLTPGARIGLLGPNGAGKSTLIKNLAGELEPLSGRLVRGENLAVGYFAQHQLDSLDDKASPLLHLQ…	ABC1, ABC2, bact_CTD_extensions, arm, linker
Pseudomonas_putida_KT2440	NP_742835.1	EttA	MAQYVYTMHRLSKVVPPKREILKNISLSFFPGAKIGVLGLNGAGKSTLLRIMAGVDKEFDGEARPMPDINVGYLPQEPQLDPTKTVREVVEEAVSVIKDAQARLDEVYAAYAEPDADFDKLAAEQAKLEAILQAADGHNLERQLDVAADALRLPAWDARIEHLSGGEKRRVALCRLLLSAPDMLLLDEPTNHLDADSVAWLERFLHDFPGTVVAITHDRYFLDNVAGWILELDRGAGIPYEGNYSGWLEAKSERLAQESKQQSAHEKAMKEELEWVRKGAKARQSKSKARLQRFEEMQSQEFQKRSETNEIYIPAGPRLGDKVIEFKNVTKGYGDRVLIDNLSFSMPKGAIVGVIGGNGAGKSTLFRMLMGKEQPDSGSIEIGETVQLACVDQSREDLD…	ABC1, ABC2, arm, linker
Pseudomonas_putida_KT2440	NP_744280.1	Uup	MTLLKFSDVSLAFGAMPLLDKVSWQIARGERVCIIGRNGTGKSSMLRLVKGEQKGDDGEIWRAPGLKIGELPQELPVADERTVFDVVAAGLDGVGELLAQFHHLSMNIQGDEDLEKLMHVQHELEARDGWRLQQVVESTLSRLQLPADKTLAELSGGWRRRVLLAQALVSEPDLLLLDEPTNHLDIGAIAWLEEALRGFNGAVLFITHDRSFLQNLATRILELDRGGLIDWNGDYASFLVHKEAALAAEETANALFDKRLAQEEVWIRQGIKARRTRNEGRVRALKALRVERGERRERQGKANIQIEAADKSGKQVMVLENVSFHHADGPLLVKDFSMVLQRQDRIGLLGANGTGKTTLLKMMLGDLEPTAGKVERGTKLEVAYFDQMRHQLDLEKTVI…	ABC1, ABC2, bact_CTD_extensions, arm, linker
Pseudomonas_putida_KT2440	NP_745080.1	YbiT	MISTANITMQFGSKPLFENVSVKFNNGNRYGLIGANGCGKSTFMKILGGDLEPSAGQVMLEPNTRLGKLRQDQFAYEEFTVIDTVIMGHGQLWKVKAERDRIYSLPEMTEEDGMAVAELETEFAEMDGYTAESRAGELLLGLGIPLEQHFGPMSEVAPGWKLRVLLAQALFSDPDVLLLDEPTNHLDINTIRWLETILTARNSTMIIISHDRHFLNSVCTHMADLDYGELRLFPGNYDEYMTAATQSREQLLSDNAKKKAQIAELQTFVSRFSANASKAKQATSRAKQIDKIQLAEVKPSSRVSPFIRFEQAKKLHRQAVVVEKMAKAFDDKVLFKNFDITVEAGERVAIIGPNGIGKTTLLRTLVGEMTPDAGSVKWTDSAEVGYYAQDHAHDFEDDM…	ABC1, ABC2, arm, linker
Mycoplasma_penetrans_HF-2	NP_757744.1	YfmM	MSLLKISNLNYSIGEKTLYNDCSFVLNPKEHLGIVGKNGAGKSTLIKIINNKVSPDTIEMDWMQNIKIGHLDQYAEVPKEISVLDYLKTAFTYLYEIEAKMIELYEKSVEDPNLFDKAVEYQNILEHKDFYNLDVLIEKVSSGLGVIAIGLDKKISELSGGQRAKVILAKLLLEKPDVLLLDEPTNFLDKEHVDWLTEYLVNFDKTFVVISHNENFLSKITTHILEISNHKFTKFTGNYDSYLKQKELMVDDYAKRYEKQQKQIEKTEDFIRRNIAGSNSKNARGRRKQLERMEKMPPPSKERPKPDFSFKQLHCSMQQKLIIKDLSIGYNNQPLIKNINLTINGEERVIIKGFNGIGKTTLLKTLLNKIKPIEGSFEFSDTIKPIYYEQDLNWENGSL…	ABC1, ABC2, linker
Staphylococcus_epidermidis_ATCC_12228	NP_764055.1	Uup	MEAYKIEHLNKSYADKEIFNDLNLSISEHERIGLVGINGTGKSTLLKVIGGLDEDFTADITHPNQYRIRYSSQKQDLNGHMTVFEAVLSSDTPTLRIIKKYEEAVNRYALDQSDSNFNKMMEAQEEMDQKDAWDYNAEIKTILSKLGIHDTTKKIVELSGGQQKRVVLAKTLIEQPDLLLLDEPTNHLDFESIRWLINYVKQYPHTVLFVTHDRYFLNEVSTRIIELDRGKLKTYPGNYEDYIVMRAENELVEQKQQEKQKALYKQELAWMRAGAKARTTKQQARINRFNQLESDIKTQHTQDKGELNLAYSRLGKQVYELKNLSKSINNKVLFEDVTEIIQSGRRIGIVGPNGAGKTTLLNILSNEDQDYEGELKIGQTVKVAYFKQTEETLDRDIRV…	ABC1, ABC2, bact_CTD_extensions, arm, linker
Staphylococcus_epidermidis_ATCC_12228	NP_764627.1	YbiT	MLQVTDVSLRFGDRKLFEDVNIKFTEGNCYGLIGANGAGKSTFLKILSGEIDSQTGHVSLGKDERLAVLKQDHFAYEDERVLDVVIKGHERLYQVMKEKDEIYMKPDFSDEDGIRAAELEGEFAEMNGWNAEADAANLLSGLGIEPDLHDKNMSELENNQKVKVLLAQSLFGDPDVLLLDEPTNGLDIPAISWLEDFLINFENTVIVVSHDRHFLNNVCTHIADLDFGKIKLYVGNYDFWYQSSQLAQKMAQEQNKKKEEKMKELQDFIARFSANASKSKQATSRKKQLEKIELDDIQPSSRRYPYVKFTPEREIGNDLLTVENLSKTIDGEKVLDNVSFTMNPNDKAILVGDSEIAKTTLLKILAGEMEPDEGTFKWGVTTSLSYFPKDNSEFFDGVD…	ABC1, ABC2, arm, linker
Staphylococcus_epidermidis_ATCC_12228	NP_765203.1	YdiF	MILLQLNDISKSFDGEDIFTDVNFEVKTGERIGVVGRNGAGKSTLMKIIAGVENYDSGRISKIKNLTMSYLTQQMTLNSEATVFEEMSKPFEHIKKIENLIKDETDWLARNGQDYESDEYQSHIEKYETLTNRYEQLDGYQYESKIKTVLHGLNFTESDFNKPINDFSGGQKTRLSLAQMLLKEPDLLLLDEPTNHLDMETTKWLEDYLKYFKGAIVIISHDRYFLDKIVTQVYDVALGNVKHYVGNYEQFIKQRNQYYEKRMQEFEKQQEEIKRLETFVEKNITRASTSGMAKSRRKTLEKMERIDKPMIDARSANIQFGFDRNTGNDVMHIHDLKIGYDSPITLPINLEIFKGDHIAIIGPNGVGKTTLIKTIAEKQHKLGGQIIFGANLQIGYYDQ…	ABC1, ABC2, bact_CTD_extensions, arm, linker
Bradyrhizobium_diazoefficiens_USDA_110	NP_770605.1	Uup	MAPPLIQLKDIKLTFGGTPLLNGVELNVATGERVCLIGRNGSGKSTLLRIAAGLVEPDGGTRFVQPGATIRYLPQEPDFGDHKTTLAYVEAGLAPGDDQHQARYLLEQLGLTGDENPHNLSGGEARRAALACVLAPSPDILLLDEPTNHLDLSTIEWLEQELDSRRSALVLISHDRRFLTNLSRSTAWLDRGRIKQIDRGFASFEAWRDEVLAEEERDQHKLDRKIVDEEHWLRHGVSGRRKRNVKRLANLHTLRDQRRNYRGTAGSANLAAAEAEQSGRLVIEAKGITKAYGERKIVDNFSTRIQRGDRLGIIGPNGAGKTTLVNLLTGGMQPDSGTVRLGANLEMATLDQHRESLDPKSTLAEALTGGRGDQIMVGGKPKHVVGYMKDFLFAQEQRG…	ABC1, ABC2, bact_CTD_extensions, linker
Bradyrhizobium_diazoefficiens_USDA_110	NP_770758.1	YheS	MLSITDLSIRLAGRLLIDQSSVQITPGSRVGMVGRNGTGKSTLFKVIRGELAAEHGAVTLPPRWRVGSLAQEAPNGPESLISVVLKADLERDALLHEAESATDPHRIAEIQTRLVDIDAHSAPSRAAAILSGLGFSAADQLRPCAEFSGGWRMRVALAATLFAAPDLLLLDEPTNYLDLEGTLWLEDHLAHYPRTVIVISHDRDLLESSVDQILHLERGKLTLYKGTYSSFEEQRAARELLDAKAVKRQEAERARLQAFVDRFKAKASKARQAQSRVKMLERLKPITALVTEDVREISFPAPEKILSPPIIAVDNASVGYDPATPVLGRVTLRIDNDDRIALLGANGNGKSTLVKLLAGRLAPFSGKVTRADKLSIAYFAQHQLDELNEDASAYDHVRK…	ABC1, ABC2, bact_CTD_extensions, arm, linker
Bradyrhizobium_diazoefficiens_USDA_110	NP_770824.1	YdiF	MIRLDNVSKQAGHQILFIEASAALNKGEKIGLVGPNGAGKTTLFRMIAGEELPDEGQVSTDRGITIGYFNQDVGEMSGRSAVAEVMNGAGPVSEVAAELRQLEADMADPDKADQMDEIIARYGEVQHAFEELDGYALDGRAREALSGLGFSQEMMDGDVGKLSGGWKMRVALARILLMRPDVMLLDEPSNHLDLESLIWLEKFLHDYEGTLLMTSHDREFINRVISKVIEIDSGSLTTYTGDYEFYEQQRALNEKQQQAQFERQQAMLAKEIKFIERFKARASHAAQVQSRVKKLDKIERVEPPRRRQSIAFDFPPAPRSGEDVVALKSVHKGYGSKRIYDGLDFMIRRRERWCVMGVNGAGKSTLLKLVAGASEPDQGTVAVGGSVKMGYFAQHAMDL…	ABC1, ABC2, arm, linker
Bradyrhizobium_diazoefficiens_USDA_110	NP_773325.1	EttA	MARQFIYFMQGLTKSYPTRKVLDNIHLSFYPDAKIGVLGVNGSGKSTLLKIMAGLDKEYNGEAWVAQGARVGYLEQEPQLDAKLSVRENVMLGVAKQKAILDRYNELAMNYSEETADEMTKLQDEIEAQGLWDLDSKVDQAMDALRCPPDDADVTKLSGGERRRVALCRLLLDQPELLLLDEPTNHLDAESVSWLEGHLRNYPGAILIVTHDRYFLDNVTSWILELDRGKGIPYEGNYSSWLVQKQKRLEQEGREDAAHQKTIAREQEWVASSPKARQAKSKARYQRYEELLKQASEKQTQTAQIIIPVAERLGANVVDFEGLSKGYGDRLLIDDLTFKLPPGGIVGVIGANGAGKTTLFKMITKQETPDKGTITVGETVHLGYVDQSRDALDGNKNVW…	ABC1, ABC2, arm, linker
Bradyrhizobium_diazoefficiens_USDA_110	NP_773828.1	BAF2	MPASIILSNLSLSTPDGRSLFSNIDLTFAAERTGLVGRNGVGKSTLLASICREHVPTSGRILTNGTVGLLRQDVQLRAGATVADLFGVREALKLLRCAARGDASADDIAAIDWTLEARLASALARVGFDLAPDTELSCLSGGQTTRVRLAALVFAEPDFLLLDEPTNNLDRDGRKAVIDLLAAWRGGAIVVSHDRGLLETMDAIVELTSLGATRYGGNWSRYREQKAVELAAVRHDLAYAEKRLSEIDGKAQEAVERKARKDSGGRKKRAKGDMPRILAGARKDRSEDTGGKTAQVAERRRAEALEAVDTARRRIEILQPLSVRLPSTNLPAGREVVWLDRVSAGYRPERAILRELSFTIVGPERVAVVGPNGSGKTTLLKLIAGEMCPLVGTVRVKPE…	ABC1, ABC2
Clostridium_tetani_E88	NP_781260.1	YbiT	MISTNNISLRYGGRVLFEDVNVKFTPGNCYGLIGANGAGKSTFLKILSGEIEANKGDVILEPGKRMAVLKQDHFQFDSEPVLETVIMGHERLYNIMKEKEKIYSKEDFSEEDGIKVAELEGEFTELNGWEAESEAATLLTGLGIPVELHYKLMKDLDGGQKVRVLLAQALFGKPDILLLDEPTNHLDIKSIQWLEEFLINFENTVILISHDRHFLNKVCTHIADLDFGKIQLYVGNYDFWYESSQLALEMAKDQNKKKEEKIKDLEEFIARFSANASKSKQATSRKKMLDKITLEDIKPSSRRYPFVGFKPDREAGNDLLAVEGITKTIDGEKVLNNVSFRVNKGDKIAFVGENSIAKTALFQILTGEDKADSGEFKWGITTSQSYFPNDNSNYFNGVN…	ABC1, ABC2, arm, linker
Clostridium_tetani_E88	NP_781267.1	YfmM	MSILSVENLTHGFGDRAIFNDVSFNLLKGEHIGLVGANGEGKSSFMNIITGNLEPDEGVIEWSKRVRVGYLDQHTVLKSGTTIREFLKTAFKYLFDLEKEMNEICDKMGTANSDELELLLEDMGTIQDILTNNDFYIIDAKIDEVARGMGIADIGLDKDVQDLSGGQRTKILLAKLLLEKPDILLLDEPTNYLDEQHIEWLKRYLQDYENAFILISHDIPFLNSVINLIYHMENGELNRYVGNYDDFLKVYEAKKQQLEAAYKKQQQEIQELKDFVSRNKARVSTRNMAMSRQKKLDKMDLIELPKDKPKPEFNFKEGRTSGKMLFETKDLVIGYNEALSKPLNLHMERGEKIALVGANGLGKTTLLKSILGEIKPISGHATLGDYLNIGYFEQEIKKA…	ABC1, ABC2, arm, linker
Clostridium_tetani_E88	NP_781799.1	Uup	MNLISVENLSKSYGEKSLINNISFSINEGDKIGIIGINGTGKSTLLKIIAGIESYDNGNIITKNNMVVEYLPQNPYFDENSNVIQQVFKGTSSIMKTIRDYENLLEEVELNPEDETLQKKLMDLTSKMDNLNLWQIESEAKAILTTFGITNFYEKVKNLSGGQKKRIALCSSLVNPCDLLILDEPTNHMDNEIISWLEEYLNKRKGALVMITHDRYFLDRVTNKIFEISKGQLYTYLGNYSIFLEKKIEREELERSSEAKRQNLLKRELQWIKRGAKARSTKQKARIDRFNKLSEENIDLDDNKVEISTSFTRLGKKVIELKDISISFGAKTLIKDFSYIVLPKDRIGIVGSNGLGKSTLVKILSGDLIPDKGTIEIGETVKIGYFSQEWKSVQNDLRV…	ABC1, ABC2, bact_CTD_extensions, arm, linker
Clostridium_tetani_E88	NP_782958.1	YdiF	MNKQMIILSCKNLTKSYGIDSILHSISFNIKDTEKVGLIGPNGSGKSTLLKILANKLDHDGGEIFVEKNKKIGYLPQHYSIESSKTIYNEMLYVFKSLMDLEEKIADLEEKMNEPYDSSNAEYHDKIIKNYTTAVETYTLRGGYTYKGEINKVLTGLGFEESDFDTPVNILSGGQKTRLALCKLLLINPDILLLDEPTNHLDLDAIEWLEEYLKNHKGTMIIISHDRYFLDSVTNKTMEISNNHLKSFDGNYTKFIEFKKKDYEAQLKAYSIQQSEIKRQEEIIERYRSFNREKSIRAAESRQKALDKMEKIDKPTVDSSSAKIKFKASIKSGSDVLYIEDLSKSFDEVELFHNINLDIKRGDRSALVGENGRGKTTLFKMIMDEIPADNGTKVLGRNV…	ABC1, ABC2, bact_CTD_extensions, arm, linker
Tropheryma_whipplei_str._Twist	NP_787529.1	EttA	MSEYIYSMVRARKKVGDRLILDDVTMAFLPGAKIGMVGPNGAGKSTILRIMAGLDSPSNGEALLSPGYTVGILLQDPELDDSATVLENVQMGLGSIRHDLDRFNQISALLTDPSEDYDALLTEMGTLQERIDTAKAWDIDSRLSQAMHALRCPEPDQKAAHLSGGERRRVALCALLLTAPDLLLLDEPTNHLDAESVLWLEQHLARYQGAVIAVTHDRYFLDNVAQWIAEVDRGHLYPYEGNYTTYLEKKRDRLKIQGKKDEKLARRLNNEIEWVRSSPKGRQAKSRARLVRYETMLESAQKTGKTNFDEIQIPPGPRLGDKVLEVEDLTKLFGSRVVINRLTFSLPRNGVIGVVGPNGVGKTTLFRILAGEEKDYSGRVSFGDSVVVSYVDQTRSGID…	ABC1, ABC2, arm, linker
Bacteroides_thetaiotaomicron_VPI-5482	NP_810099.1	EttA	MADDKKIIFSMVGVSKAFQPNKNVLKDIYLSFFYGAKIGIIGLNGSGKSTLLKIIAGLEKSYQGEVVFSPGYSVGYLAQEPYLDDTKTVKEVVMEGVQPIVDALAEYEEINQKFGLPEYYEDQDKMDILFARQGELQDIIDATDAWNLDSKLERAMDALRCPPEDQPVVNLSGGERRRVALCRLLLQKPDILLLDEPTNHLDAESIDWLEQHLQQYEGTVIAVTHDRYFLDHVAGWILELDRGEGIPWKGNYSSWLEQKTKRMEMEEKTASKRRKTLERELEWVRMAPKARQAKGKARLNSYDKLLNEDLKEKEEKLEIFIPNGPRLGNKVIEAKHVAKAYGDKLLFDDLNFMLPPNGIVGVIGPNGAGKTTLFRLIMGLETVDKGEFEVGETVKVSYV…	ABC1, ABC2, arm, linker
Bacteroides_thetaiotaomicron_VPI-5482	NP_810155.1	YbiT	MITVSNVSVQFGKRVLFNDVNLKFTSGNCYGIIGANGAGKSTFLRTIYGDLDPTTGTIALGPGERLSVLSQDHFKWDAYTVMDTVMMGHTVLWDIMKQREVLYAKEDFTDEDGLKVSELEEKFAELDGWNAESDAAMLLSGLGIKEDKHYTLMGELSGKEKVRVMLAQALYGNPDNLLLDEPTNDLDMETVTWLEEYLSNFEHTVLVVSHDRHFLDSVCTHTVDIDYGKINMFAGNYSFWYESSQLALRQQQNQKAKAEEKKKELEEFIRRFSANVAKSKQTTSRKKMLEKLNVEEIKPSSRKYPGIIFTPEREPGNQILEVSGLSKKTEEGVVLFSDVNFNIEKGDKVVFLSRNPRAMTAFFEIINGNMKPDAGQFNWGVTITTAYLPLDNTDFFNTD…	ABC1, ABC2, arm, linker
Bacteroides_thetaiotaomicron_VPI-5482	NP_810392.1	Uup	MAVPYLQVDNLTKSFGDLVLFENISFGIAEGQRVGLIAKNGSGKTTLLNIIAGKEGYDSGNIVFRRDLRVDYLEQDPQYPEELTVLEACFHHGNSTVELIKEYERCMETEGHPGLEDLLARMDQEKAWEYEQKAKQILSQLKIRNFDQRVKQLSGGQLKRVALANALITEPDLLILDEPTNHLDLDMTEWLEDYLRRTNLSLLMVTHDRYFLDRVCSEIIEIDNQQIYQYKGNYSYYLEKRQERIEAKSVEIERANNLYRTELDWMRRMPQARGHKARYREDAFYELEKVAKQRFNNDNVKLEVKASYIGSKIFEADHLFKSYGDLKILDDFSYIFARYEKMGIVGNNGTGKSTFIKILMGQVKPDSGTVDVGETVRFGYYSQDGLQFDEQMKVIDVVQ…	ABC1, ABC2, bact_CTD_extensions, arm, linker
Bacteroides_thetaiotaomicron_VPI-5482	NP_810456.1	BAF3	MPISIQQISYIHPDKEVLFSDLNFAISKGQKLGLVGNNGCGKSTLLQIIAGQLAPSSGVIVRPDDLYYIPQHFGQYDSLTIAQALQIDHKQKALHAILAGDASIENFSILNDDWNIEERSVAALDSWGLGQFPLSYPMNLLSGGEKTRVFLAGMDIHNPSVILMDEPTNHLDSSGRQRLYDWVEKWRSTLLVVSHDRTLLNLLPEICELEKHQISYYGGNYEFYKEQKTLMQEALQQRIEEKEKALRTARKVARETAERRDKQNVRGEKRNLKKGVPRIVLNGLQSKSEKSTAKLTGAHQEKAEKLTDERNQLRSSLSPTAALKTDFNNSGLHTGKILVTAEEINFGYHPDQPQLWQAPLSFQLKSGDRLRIEGGNGSGKTTLLKIITGQLQPLKGTLI…	ABC1, ABC2, linker
Bacteroides_thetaiotaomicron_VPI-5482	NP_810948.1	BdAF1	MISIDGLAVEFSGTTLFSDISFVINEKDRIALMGKNGAGKSTLLKILAGVRQPTRGKVSAPKDCVVAYLPQHLMTEDGRTVFAETAQAFAHLHEMEARIDALNKELETRTDYESDSYMALIEEVSALSEKFYSIDATNYEEDVEKSLLGLGFTREDFQRQTSDFSGGWRMRIELAKLLLQKPDVLLLDEPTNHLDIESIQWLEDFLINNGKAVIVISHDRKFVDNITTRTIEVTMGRIYDYKVNYSQYLQLRKERREQQQKAYDEQQKFIAETEAFIERFKGTYSKTLQVQSRVKMLEKLELLEVDEEDTSALRLKFPPSPRSGSYPVTMEGVGKTYGDHVVFRNANLTIERGDKVAFVGKNGEGKSTLVKCIMNEIDHDGTLTLGHNVQIGYFAQNQA…	ABC1, ABC2, arm, linker
Bacteroides_thetaiotaomicron_VPI-5482	NP_812720.1	YdiF	MISVEGLSVEFNATPLFADVSYVINKKDRIALVGKNGAGKSTMLKILAGLQNPTRGVVAVPKDVTIGYLPQVMILSDVRTVMEEAELAFEHIFELQANLERMNQQLADRTDYESEEYHQLIDRFTHENDRFLMMGGTNFQAEIERTLLGLGFSREDFNRSTSEFSGGWRMRIELAKLLLRRPDVLLLDEPTNHLDIESIQWLENFLSTRANAVVLVSHDRAFLNNVTTRTIEITCGQIYDYKVKYDEFVVLRKERREQQLRAYENQQKQIQDTEDFIERFRYKATKAVQVQSRIKQLEKIDRIEVDEEDNSSLRLKFPPASRSGNYPVICEDVRKAYGQHVVFHDVNLTINRGEKVAFVGKNGEGKSTLVKCIMGEIDFDGKLTIGHNVQIGYFAQNQA…	ABC1, ABC2, bact_CTD_extensions, arm, linker
Enterococcus_faecalis_V583	NP_813828.1	YbiT	MITVNDVSLQFPDRKLFEEVNIKFTPGNCYGLIGANGAGKSTFLKILSGEIQPTTGVVSMGPNERLATLKQNHFDYEDYTVLETVIMGHKRLYEVMKEKDAIYMKEDFSDEDGIRAAELEGEFAELDGWEAEPEAAVLLQGLNIPEELHDQKMSELTAGQKVKVLLAQSLFGKPDVLLLDEPTNGLDTRSINWLEEFLINFENTVIVVSHDRHFLNKVCTHMADLDFSKIKLYVGNYDFWLESSQLATKLQAQSNAKKEEQIKELQDFIARFSANASKSKQATSRKKMLDKITLDDIQPSSRRYPFVGFTPEREIGNDLLQVENVSVTIDGKKILDNISFNLTKDDKVAFIADSDITTTTLFKVIMGEITPDTGSVRWGVTTSQAYLPKDNSKDFEEPL…	ABC1, ABC2, arm, linker
Enterococcus_faecalis_V583	NP_815134.1	ARE1	MKKLSIHLKDVSIHFSGKPILEIDELFVYENEKIGIIGKNGAGKSTLLNLIMGKIQSDKGKVQRLNDFHYLAQVAEEITNESEKTDKNCLLNQKNQKLSGGEKVQKRLATLFSEYPTGVILDEPTTHLDKEHRQLLVADLTYYYGTVLFVSHDRFFLNQLAEKIWEVSDGHVKEYLGNYDAYCRQKELEQQTQYNVYHQYQKEKKKLQESYAKKQAQAQKSSHVSKKQKQKQIKPSRLAGSKQKDTVQKALQKQAKAINARIDRLPDVAQAKQERKIIFPTNNQFSLYNPYPIRIENLTFAYENRTILNQVNVQIPLNEKIALCGKNGAGKSTFLQQIEARHPAIYFSPKVRLGTYHQLDYRLKNDEPLLTYLLKRTNYSEKIVRSLLYRLGFQQENLQ…	ABC1, ABC2
Enterococcus_faecalis_V583	NP_815292.1	Uup	MSVKELKVTDLTKTYGEKTLFDHLSFLIHEKDRIGLIGINGTGKTSLLNIIAGVDSGDGDLAAIQQPSDYQIGYLSQNQTFDENITIAEAVFQGDSPIIKAVKNYELALAALSENGLDEGVQRRYTQAEEAMNKQDAWTADTNAKIILQKLGIPTLEKKIGELSGGQLKRVSLAQVLIEAPDLLLLDEPTNHLDYETIEWLENFLNNYRGAVLMVTHDRYFLDRVTNRIFELSFGKLYEYKGNYETYVMEKAERERVAVEQEEKRKRLFKQELAWMRAGVQARGTKQQARIDRFQDLKENLHQVQTNGTLEADFATQRLGKKVLEIKEGNYAIDHKQLLKDFNLLIQANDRIGITGKNGAGKSTLLNILAGRIPLESGLYSIGETVRIGYYTQQNEEMD…	ABC1, ABC2, bact_CTD_extensions, arm, linker
Enterococcus_faecalis_V583	NP_815740.1	YfmM	MSILTIEHLTHRFGEKVLYEEASLQVNKGDHLGLTGQNGVGKSTLIKILTGEVLPDEGTIQWQKNCKIGYLDQHVSVEQSLTMVDFLKQAFQELFDKEAKLTKLYEEYSQTASEKLLEQAGKLQTDLDESNFYQIDTIIQDLANGLGLQAIGLDKKLGELSGGQRSKVILAKLLLEAPDVLLLDEPTNYLDDTHIQWLVRYLNNFEGSFLLVSHDYQFLNEVTNCIADIEFGKLTKYTGNVEKSFAQKEQNKQTYLKQYQAQQEKIEKMEAYIRKYKAGNRATMAKSRQKQLDRLERLTPPGSLTKPAIEFPYQGLVATQALTTQKLVVGYREPLLEPLDLMVHVGEKVALKGFNGIGKSTLIKTLTKVIPSLDGEFHYPLNTKIAYFTQDLAWPNEQL…	ABC1, ABC2, arm, linker
Enterococcus_faecalis_V583	NP_816277.1	YdiF	MILLQANQVARHFGSETLFENIHLEIATKSRIALVGRNGAGKSTFLKIIAGIDAPDSGTIAKNKTATLGYLAQNTGLESDKTVWEEMTKAFADILEMEQRMRELETKISEMEPTTSVYEGILKEYDQLQHTFSEKNGYGYENEIRSVLHGFGFDESFYTKDIQTLSGGQKTRLALARMLLQKPDILILDEPTNHLDIETLSWLESYLPSYAGALLIVSHDRYFLDKVVNEVYELSRKKMTHYKGNYSKYLELKAEQLASEWKAYEKQQEEINKLEDFVAKNLVRASTTKRAQSRRKVLEKMDRLDRPQGDEKSAHFLFDSEKVSGNVVLQVEDAAIGYDQEHILSEPIHLDIRRKEAIALVGPNGIGKSTLLKSIIDRIPFIKGSKTFGTNVSVGYYDQ…	ABC1, ABC2, bact_CTD_extensions, arm, linker
Enterococcus_faecalis_V583	NP_816352.1	ARE3	MSKIELKQLSFAYDNQEALLFDQANITMDTNWKLGLIGRNGRGKTTLLRLLQKQLDYQGEILHQVDFVYFPQTVAEEQQLTYYVLQEVTSFEQWKLERELTLLNVDPEVLWRPFSSLSGGEKTKVLLGLLFIEENAFPLIDEPTNHLDLAGRQQVAEYLKKKKHGFILVSHDRAFVDEVVDHILAIEKSQLTLYQGNFSIYEEQKKLRDAFELAENEKIKKEVNRLKETARKKAEWSMNREGDKYGNAKEKGSGAIFDTGAIGARAARVMKRSKHIQQRAETQLAEKEKLLKDLEYIDSLSMDYQPTHHKTLLTVEELRLGYEKNWLFAPISFSINAGEIVGITGKNGSGKSSLIQYLLDNFSGDSEGEATLAHQLTISYVRQDYEDNQGTLSEFAEKN…	ABC1, ABC2, linker
Coxiella_burnetii_RSA_493	NP_820927.1	YheS	MLSLKSVSIAQGTKTLIEKINFSIFEKHRVGIVGSNGCGKTSLFEVIQGRLEPSAGEAQLAKGVRLASLAQEVRASSVSAIHYAISGDTELSRVMEKLNEAEQKEDYETVMECHNKLHALDGYSAEARAAKILNGLGFSAEEVYLPVKHFSGGWRMRLSLAKCLFTPSDLLLLDEPTNHLDMEAIIWLETFIKHYPGAVLMVSHDRDFLDNTVTHIAHIENQQFKLYTGNYSSFEMERAQRIALQNAQYKKQQMQIAHMMKFVDRFRAKASKAKQAQSRLRAIEKMEIIKPIYEKSPYQFKFMPPAKMSNPMLTLKRVDLGYDNQVVIKQVSFNIMAGERIGLLGLNGAGKSTLIKGLRGELTPLRGSINRPSQLVIGYFAQHQVDYLPLEGSPLSLLS…	ABC1, ABC2, arm, linker
Streptomyces_avermitilis_MA-4680_=_NBRC_14893	NP_822846.1	AAF1	MTATLVAKNLAAGHGDRSLFSGLDLVVAPGEVIGLVGANGAGKSTLLRLLAGLLPPEEGELRLSPPTATVGHLPQEPERRPGETVREFLARRTGVAEAQRVMDEATQGLVDGAPGADDAYAVSLERWLDLGGADLDERAEEVADSLGLTVGLDQPMTSLSGGQAARAGLASLLLSRYDVFLLDEPTNDLDLDGLERLERFVGGLRAGTVVVSHDREFLTRTVTKVLELDLAQQQITLYGGGYEAYLEERETARRHAREDYDEYADKRAALEGRAQMQRSWMDKGVKNARRKAGNDNDKIGRKFRSEASEKQASKARQTQRMIERLDTVEEPRKEWELRMEIAAAPRSGAVVATLRDAEVRRGDFTFGPATLQIDWADRVAVTGANGAGKSTLLGALLGR…	ABC1, ABC2, linker
Streptomyces_avermitilis_MA-4680_=_NBRC_14893	NP_822865.1	ARE5	MTASITCTSLSFAWPDGTVVFDDLQATFGPGRTGLVGVNGSGKSTLLKLIAGQLSPADGTVRVAGEAGYLPQNVALDTALRVDEALGIAATRAALHAIEAGDVAEEHFTAVGDDWDVEERAIATLGELGLGHIELDRTIGEVSGGESVLLRLAALLLRRPDVLLLDEPTNNLDLYARRRLYAAVEAWSGVMVVVSHDRELLELVDQIADLRSGEVTWFGGNFSAYEEALATEQEAAERMVRVAESDLKKQKRELIDAQVKLARRKRYGQKMYEQKREPKIVMGARKRAAQESAGKHRILHEERLTEARERLDEAAEAVRDDDEIRVDLPYTAVPPGRSVLTLQDLELTYGARVDGGLELRGPERIALIGRNGAGKTTLLRTIAGELQAVSGEARAHVPL…	ABC1, ABC2
Streptomyces_avermitilis_MA-4680_=_NBRC_14893	NP_823054.1	AAF2	MGHLEAAHLEYYLPDGRVLLGDVSFRVGEGAVVALVGPNGAGKTTLLRLISGELKPHGGGVTVGGGLGVMRQFVGSVRDETTVRELLVSVASPRIQEAARAVDTAEHAMMTVDDEAAQLRYAQALSDWAEVRGYEAETLWDMCTMAALGVPYEKAQWRQVRTLSGGEQKRLVLEALLRGTDEVLLLDEPDNYLDVPGKRWLEERLKETRKTVLFVSHDRELLARAAEKIVSVEPSPTGADAWVHGGGFATYHEARRERFARFEELRRRWDEKHAQLKKLVLNLRQAASISHELASRYQAAQTRLRKFEEAGPPPEPPREQDITMRLKGGRTGVRAVTCKGLELTGLMKPFDLEVFYGERVAVLGSNGSGKSHFLRLLAGDDVTHTGEWKLGARVVPGHF…	ABC1, ABC2, linker
Streptomyces_avermitilis_MA-4680_=_NBRC_14893	NP_824761.1	Uup	MAVNLVNVEAVSKVYGTRALLDGVSLGVSEGDRIGVVGRNGDGKTTLIRMLAKLEEADTGRVTHSGGLHIGVLTQHDSLDPEATVRHEVIRDMEDHEWAGNAKIRDVLTGLFGGLDLPGFPQGLDTVIGPLSGGERRRIALAKLLIEEQDLIILDEPTNHLDVEGIAWLANHLRERRSALVCVTHDRWFLDQVCTRMWDVQKGDVYEYEGGYSDYVFARAERERIAATEEVKRQNLVRKELAWLRRGAPARTSKPRFRVEAANELIADVPPPRDSSELMKFASSRLGKTVFDLKDVTVQAGPKVLLKHLTWQLGPGDRVGLVGVNGAGKTSLLRAMAEAARSEGEKQPAAGRISTGKTVKLAYLSQEVAELDPALRVLQAVQQVRDRVDLGKGRELTAG…	ABC1, ABC2, bact_CTD_extensions, linker
Streptomyces_avermitilis_MA-4680_=_NBRC_14893	NP_826544.1	EttA	MRKTRKAHGDKVILDDVTLNFLPGAKIGVVGPNGAGKSTVLKIMAGLEQPSNGDAFLSPGYTVGMLLQEPPLDESKTVLENVQDGAAEIMGKLKRFNEVAELMATDYSDALLEEMGKLQEDLDHANAWDLDAQLEQAMDALGCPPGDWPVTNLSGGERRRVALCKLLIEAPDLLLLDEPTNHLDAESVQWLEQHLAKYDGTVVAVTHDRYFLDNVAGWILELDRGRAIGYEGNYSVYLEKKQSRLKVEGQKDAKRAKRLKEELEWVRSNAKGRQAKSKARLTRYEEMAAEADKMRKLDFEEIQIPPGPRLGSIVVEVNNLSKAFGEKVLIDDLSFTLPRNGIVGVIGPNGAGKTTLFKMIQGLETPDTGTIKVGETVKISYVDQSRENIDPKKSLWAVV…	ABC1, ABC2, arm, linker
Streptomyces_avermitilis_MA-4680_=_NBRC_14893	NP_827602.1	AAF6	MISASGIELRAGARILIESATFRIAKGDRIGLVGRNGAGKTTLTKVLAGEGVPAGGNVTRSGEVGYLPQDPRTGDLDVLARDRILSARGLDTLIRKMRENEQRIANGSGATREKALRQYERQETEFLTKGGYSAEAEAATIAAALNLPDRVLGQPLHTLSGGQRRRVELARILFSDADTLLLDEPTNHLDADSIVWLRDYLKTYRGGFIVISHDVDLVETVVNKVFYLDANRSQIDVYNMGWKLYQQQREADEKRRKRERQNAEKKAAALHSQADKMRAKATKTVAAQNMARRADKLLAGLEAVRQQDKVAKLRFPEPSPCGKTPLTAEGLSKSYGSLEIFTDVDLAIDKGSRVVILGLNGAGKTTLLRLLGGVETPDTGEVVEGHGLKLGYYAQEHET…	ABC1, ABC2, arm, linker
Chlamydophila_caviae_GPIC	NP_829186.1	YbiT	MCSKTFFVMLDAMSIVLDKIGKTLGTRVLFDDVSVVFNPGNRYGLTGPNGAGKSTLLKIITGFVEPTRGSISLPKKVGILRQNIDSFGDVSVIDCVIMGNARLWDALQKRDALYLEEFTDAIGIKLGEMEEIVGEENGYRAESEAEELLTGIGIPEELFNNKMSTIPIDLQFRVLLCQSLFGHPEALLLDEPTNHLDIHSINWLGSFLKDYDGTVIVVSHDRHFLNTITTHIADIDYDTVIIYPGNYDAMVEMKTASRDQEKADIKSKEKKIAQLKEFVAKFGAGSRASQVQSRLREIKKLQPQELKKSNIQRPYIRFPLSEKASGKVVFSIESITKGYNNEEPIFQPFSLEIYQGDKLGVIGNNGLGKTTLMKLLAGVETPTQGTIKTGHQVAYSYFP…	ABC1, ABC2, arm, linker
Nitrosomonas_europaea_ATCC_19718	NP_840562.1	YheS	MIRISELTLQRGPLRLLENADLTLHPGHKVGLIGANGAGKSSLFALLRGELHPDAGDCVLPMNWRIAHMRQEIDAPDCNAIDYVLDGDGYLRDIQQQLVKAEQRQDGVELGRLYSELDNADAYTSDARARKLLAGLGFLEEQMGNQVNSFSGGWRMRLNLAQALMCPSDLLLLDEPTNHLDLDAILWLESWLQSYPGTLLLISHDRDFLDAVVGHIVHIDQQKLTLYCGGYTAFERARAARIMQQQQAHEKQRAQRAHMEDFIRRFKAKASKARQAQSRVKALERMEELAPAHFDSPFDFIFRVADKVSTPLLNLNEAELGYNVGQPILSNVKLQLVPGARIALLGPNGAGKSTLIKSIVDDLPLLAGQLTRSENLAIGYFAQHQLDSLDPKASPLLHF…	ABC1, ABC2, bact_CTD_extensions, arm, linker
Nitrosomonas_europaea_ATCC_19718	NP_840813.1	Uup	MPLLTLDNACLAFGHHALLDHAALQLDPGERIGLIGRNGAGKSSLLRVLAGEIKLDDGQLWVAPGMNVAYIPQEPTLDESASVFAEVARGLGTLAQTLLDYHEVSHALGEEGADTKALLDRMQHLQGVLEAQNGWSLHHKVETVINRLELPEDAIAGTLSGGARKRVALARALVVSPNVLLLDEPTNHLDFSSIEWLEETLQNFPGSVIFITHDRRFLDNVATRIIELDRGELKSFAGNFSAYQQKKAELMEVESVHNRKFDKVLDQEEVWIRKGIQARRTRNEGRVRRLEALRLERAARRERIGNVNFRVDAGQHSGQLVAELEHVTKSFGDKTIIQDFSCRIMRGDRIGLLGPNGAGKSTLLKLILGELQPDSGMVRLGTRLSVAYFDQLREQLNED…	ABC1, ABC2, bact_CTD_extensions, arm, linker
Nitrosomonas_europaea_ATCC_19718	NP_841834.1	EttA	MAQYVLIMNRVGKIVPPKRVILKDISLSFFPGAKIGLLGLNGSGKSTLLKIMAGVDKDFEGECTPMPDLKIGYLPQEPQLDPKLTVRETVQEGLGDVFNAQQQLEAVYAAYAEPDADFEVLAAEQSRLEAILTTQNGDNLSQQMEIAADALRLPEWDAHIEHLSGGEKRRVALCRLLLSKPDMLLLDEPTNHLDAESVEWLEQFLARFPGTVVAVTHDRYFLDNAAEWILELDRGHGIPWKGNYSSWLEQKETRLKQEESAESARQKSLKQELEWVRQNPKGRQAKSKARLARFEELSSQEYQKRNETQEIFIPVADRLGNEVIEFINVSKGFGDRLLIDNLNFRIPPGAIVGIIGPNGAGKSTLFRMITGKEQPDTGEIKIGETVKIAHVDQSRDALS…	ABC1, ABC2, arm, linker
Helicobacter_hepaticus_ATCC_51449	NP_860445.1	YbiT	MLQTINLSMRYATKKLFENVNIKLDAHKRYGLIGANGAGKSTLLKILSGIYEASSGEVVIEKGLKMGVLGQDQYAFEELSLKDAVLIGNQRLYEAIKRKEYLYENGDLSDEKVNEELGELEMICAEEDPMYECDVIIEKILEDLGFESAMHNELMKTLTGGDKFKILLAQVLFPKPDILLLDEPTNNLDLHSIAWLEENLKRHEGTLVVISHDRHFLNSVCTHILDMDFGSVREFSGNYDDWYIASTLIAKQQEAERNKKLKEKEELESFIARFSANASKAKQATSRQKQLEKLNIQTLAVSSRRDPSIVFKPNRPIGNEALECENISKNYGELCVLKNVSLKILPGDKIAIIGANGVGKSTLCKILIEELKADSGIIKWGATTQRGYFPQNVSEEIKG…	ABC1, ABC2, arm, linker
Haemophilus_ducreyi_35000HP	NP_872823.1	EttA	MSTQFVYTMHRVGKVVPPKRHILKDISLSFFPGAKIGVLGLNGAGKSTLLRIMAGVDKEFEGEARPQPGIKIGYLPQEPKLEPQQTVREAIEEAVTEVKNALTRLDEVYALYADPDADFDKLAAEQANLEAIIQAHDGHNLDNQLERAADALRLPDWDTKIEHLSGGERRRVALCRLLLEKPDMLLLDEPTNHLDAESVAWLERFLHDYEGTVVAITHDRYFLDNVAGWILELDRGEGIPWEGNYSSWLAQKEKRLEQEQAAESARQKSIAKELEWVRQNPKGRQAKSKARMARFDELNSGEYQKRNETNELFIPPGPRLGDKVIEVQHLMKSYGDRTLIDDLSFSIPKGAIVGIIGANGAGKSTLFRMLSGKEQPDSGSIMLGETVTLASVDQFRDAM…	ABC1, ABC2, arm, linker
Haemophilus_ducreyi_35000HP	NP_874111.1	Uup	MALLNLSNAYLGFGDYPLLDHCELHIEAGERVCLVGRNGAGKSTLMKVLAGEIQLDDGRLILEKDIVVTRLEQDPPRHIQETVFDYVAEGIAHLSQLLKEYHYISQQMLIEYSDELLAKLSAVQIQLEHNNGWQFENRIQDTLKLLELDPDKKLCELSGGWVRRAALARALVADPDILLLDEPTNHLDVEAITWLEALLLNFKGSIIFISHDRSFIRKMATRIVDLDRGKLISYPGNYDLYLTTKAEDLRVEALQNELFDKKLAQEEVWIRQGIKARRTRNEGRVRALKKLREERRNRRELQGSAKIQLDTTARSGKIVFEIENASYEIEGKTLLNNFSATIQRGDKIALVGANGCGKTTLIKLLLGQLQPTSGSIRCGTKLEVAYFDQYRAELDLEKT…	ABC1, ABC2, bact_CTD_extensions, arm, linker
Haemophilus_ducreyi_35000HP	NP_874133.1	YheS	MIFFTDLILKRGLNVLLDKTSAIIHKGQKVGFVGKNGCGKSSLFALIKGELQAEAGEVALPKNCSMAWVNQETPALDISALDYVIQGNREYTTLMTQLEQANLANDGNQIAHIHNHLDMIDAWTIQARAAALLNGLGFANEQLTLAVKSFSGGWRMRLNLAQALLCRSDLLLLDEPTNHLDLDAVIWLEKWLTNYRGTLLLISHDRDFLDPIIDHVIHLENQRLQEYTGNYTSFEIQRATKISQQNAAYQQHQRKVAHLQSFIDRFKAKATKAKQAQSRIKALEKMELIAPAYADSPFEFEFKPPLSLPSPLMMMEKVSAGYEKQVILESVKLNLVPGSRIGLLGRNGAGKSTLIKLLAGKIDPLAGNIQLAKGVQLGYFAQHQVDTLRFDESPLWHLQ…	ABC1, ABC2, bact_CTD_extensions, arm, linker
Prochlorococcus_marinus_subsp._marinus_str._CCMP1375	NP_874499.1	YdiF	MIRLEKVSKIYPTAEVLKEITWEIKPSQRIGLVGVNGAGKSTQLRIIAGLEEVSSGEVLYEGQPRIAYLQQEFDVDVNRTLREELFQAFADAAEVLIEINKIEQQMNSEKAKSDDQFLNSLIKQLGTLQMRFEALHGYELEAQIEKLLPQIGFFSDDAERLVGDFSGGWQMRVALGKILLQEPDLLLLDEPTNHLDLETIEWLEKYLLKQTAAMVIISHDRSFLDRICTNIVSTERGISRTYNGNYSDYLNQKELESESIKAAFDRQQKELTAQQDYIERFRASATRSTQAKSREKLLNKLDKIEAPISELKKPNFSFPKAPRSGKSVVRVDDLTHTYNDKIIFLGAKLHIETGDHIAILGPNGAGKSTLLRLIIGKEKAEDGLVELGRHNVIPSYFEQ…	ABC1, ABC2, bact_CTD_extensions, arm, linker
Prochlorococcus_marinus_subsp._marinus_str._CCMP1375	NP_875588.1	Uup	MTLISLINASKDFGVRTLFENLNLHINNKERLGLIGPNGAGKSTLLKIIAGLEPLMSGERKCSSLTKVALVGQEIHLNKHKSVLQEVLKGCGEKRELLIQFNEVTKQLASSPHDQILLNKLGRVSERMDVSKAWNLEQQCQEVLRRLGIRDVHKSINELSGGYRKRVGLASALVSNPDVLLLDEPTNHLDASAVEWLQDWLQNYKGALVLVTHDRYVLDKVTSQLIEIERGKSYKYIGNYSKYLNQKVQQKELEESSNKKFQSILKKELKWLKQGPKARSTKQKARLQRIADMQSNQFTETQTSLKMNSLSRRIGKKTINAEKLSITINGAILLEDFSYSFSSEDRVGIIGANGSGKSTFLDLLAGKREPCNGTIEVGETIQIGYLDQHTNELTAGKGL…	ABC1, ABC2, bact_CTD_extensions, arm, linker
Chlamydophila_pneumoniae_TW-183	NP_876303.1	YbiT	MLSAMSIVLDKIGKSLGTRILFDDVSVVFNPGNCYGLTGPNGAGKSTLLKIIMGMIEPTRGSISLPKKVGILRQNIDSFHDTTVLDCVIMGNTRLWEALQRRDNLYLQEFTDAIGMELGEIEEIIGEENGYRADSEAEELLTGIGIPNEMFDKKMAMIPIDLQFRVLLCQALFGHPEALLLDEPTNHLDLYSINWLGNFLKDYEGTVIVVSHDRHFLNTITTHIADIDYDTIIIYPGNYDDMVEMKTASREQEKADIKSKEKKISQLKEFVAKFGAGSRASQVQSRLREIKKLQPQELKKSNIQRPYIRFPLSDKSSGKVVLSLEAITKDYGDHQVIHPFSLEIYQGDKLGIIGNNGLGKTTLMKLLAGVEAPSSGSIKLGHQAICSYFPQNHSDVLAD…	ABC1, ABC2, arm, linker
Bordetella_parapertussis_12822	NP_884251.1	YheS	MIRASGLTLRRGTKVLLDGADFVVHPGERVGIVGKNGAGKSSLFALLTGALDPDAGNLDLPAGWRIASVQQEIAADAQAAREFVIDGDTHLRALQAQRAALTDDQGTQIAETEAALIEAGAWSAASRAEQLLAGLGFKPSEWMQPVRSFSGGWRMRLALARALMAPSELLLLDEPTNHLDLDAMLWLEKWLTAYPGTVLLISHDTEFLDAVARAILHFDQAKLQRYRGGYQDFLLQRAERLRQANIAYERQTREAARLQGFIDRFKAKASKAKQAQSRVKALARMEALAPIHAESGIDIRIPSPDHMPDPLLAMEHMDAGYGGAEPILRDVTLMVRAGSRIGVLGANGAGKSTLIKTLADELAPHAGTRRASRGLAIGYFHQHQLDMLDLDSTPLAHLA…	ABC1, ABC2, bact_CTD_extensions, arm, linker
Bordetella_parapertussis_12822	NP_885247.1	YbiT	MVHYRVYLHCALAARQARTYTVISTANLTIQFGPKPLFENVSVKFGEGNRYGLIGANGSGKSTFMKIIGGDLEPSAGNVSLEPGVRLGKLRQDQFAFEEVRVLDVVMMGHTEMWAAMSERDAIYANPEATEDDYMRAADLEAKFAEYDGYTAEARAGELLLGLEIAVDQHNLLMREIAPGWKLRVLLAQVLFSNPDVLLLDEPTNNLDINTIRWLENVLNGYQSTMIIISHDRHFLNQVCTHMADVDYGEIRVYPGNYDDYMLASTQARERLTANNAKAKERIVELQDFVRRFAANKSKSRQATSRLKQIDRIKADQVEVKPSSRQNPYIRFEQNKVMHRLAVTIEKLSKSYDQPVIRDFSAMVDAGEKVAIIGANGVGKTTLLRMLATDLAPDSGTVK…	ABC1, ABC2, arm, linker
Bordetella_parapertussis_12822	NP_885743.1	EttA	MAQYVYTMNRVGKIVPPKRQILRDISLSFFPGAKIGVLGLNGSGKSTLLKIMAGVDKEIEGEAIPMPGLNIGYLPQEPELNPEHTVRQSVEEGLGAVFNAKQRLDEVYAAYAEPDADFDALAAEQAELEAVIAAAASSGADDIEHQMEIAADALRLPPWDAMVGKLSGGEKRRVALCRLLLSKPDMLLLDEPTNHLDAESVEWLEQFLHKFPGTVVAVTHDRYFLDNAAEWILELDRGYGIPWKGNYSSWLEQKEDRLKQEEATESARQKTIKKELEWVRQNPKGRQAKAKARIARFEELSSYEYQKRNETQEIFIPVGDRLGNEVIEFNHVSKAYGDRLLIDDLSFKVPAGAIVGIIGPNGAGKSTLFRMLAGREQPDSGEVKLGQTVKLAYVDQSRD…	ABC1, ABC2, arm, linker
Bordetella_parapertussis_12822	NP_885914.1	Uup	MALASLITLTDVQLAYGHHPLLDHADFAIQEGERIGLIGRNGAGKSSLLRLLDGRTQPDDGDIARSSGLRVATVEQEPALDETGTVFDVVCDAHAHPEDWQRPARVRAALERLGLPAEAAIASLSGGMRKRVALARALVDEPDLLLLDEPTNHLDFDGIAWLEAMLRNWKGAAVIITHDRRFLDAVATRIVELDRGRLLSFPGNFSQWQERKAQWLEAERLEQARFDKLLAQEEVWIRKGIEARRTRNEGRVRRLEQLRVERAERRERVGNVSLALAQGQRSGKLVAELQDVGKAFGDKVVVRDYSTTILRGDRIGIVGPNGAGKTTLLKLLLGELPPDSGTVRQGSNVSVAYFDQMRAQLDENATLVDIISPGSEWVEIGGARKHVMSYLGDFLFSPA…	ABC1, ABC2, bact_CTD_extensions, linker
Bordetella_bronchiseptica_RB50	NP_888723.1	YheS	MIRASGLTLRRGTKVLLDGADFVVHPGERVGIVGKNGAGKSSLFALLTGALDPDAGNLDLPAGWRIASVQQEIAADAQAAREFVIDGDTHLRALQAQRAALTDDQGTQIAETEAALIEAGAWSAASRAEQLLAGLGFKPSEWMQPVRSFSGGWRMRLALARALMAPSELLLLDEPTNHLDLDAMLWLEKWLTAYPGTVLLISHDTEFLDAVARAILHFDQAKLQRYRGGYQDFLLQRAERLRQANIAYERQTREAARLQGFIDRFKAKASKAKQAQSRVKALARMEALAPIHAESGIDIRIPSPDHMPDPLLAMEHMDAGYGGAEPILRDVTLMVRAGSRIGVLGANGAGKSTLIKTLADELAPHAGTRRASRGLAIGYFHQHQLDMLDLDSTPLAHLA…	ABC1, ABC2, bact_CTD_extensions, arm, linker
Bordetella_bronchiseptica_RB50	NP_889567.1	YbiT	MVHYRVYLHCALAARQARTYTVISTANLTIQFGPKPLFENVSVKFGEGNRYGLIGANGSGKSTFMKIIGGDLEPSAGNVSLEPGVRLGKLRQDQFAFEEVRVLDVVMMGHTEMWAAMSERDAIYANPEATEDDYMRAADLEAKFAEYDGYTAEARAGELLLGLEIAVDQHNLLMREIAPGWKLRVLLAQALFSNPDVLLLDEPTNNLDINTIRWLENVLNGYQSTMIIISHDRHFLNQVCTHMADVDYGEIRVYPGNYDDYMLASTQARERLTANNAKAKERIVELQDFVRRFAANKSKSRQATSRLKQIDRIKADQVEVKPSSRQNPYIRFEQNKVMHRLAVTIEKLSKSYDQPVIRDFSAMVDAGEKVAIIGANGVGKTTLLRMLATDLAPDSGTVK…	ABC1, ABC2, arm, linker
Bordetella_bronchiseptica_RB50	NP_890553.1	EttA	MAQYVYTMNRVGKIVPPKRQILRDISLSFFPGAKIGVLGLNGSGKSTLLKIMAGVDKEIEGEAIPMPGLNIGYLPQEPELNPEHTVRQSVEEGLGAVFNAKQRLDEVYAAYAEPDADFDALAAEQAELEAVIAAAASSGADDIEHQMEIAADALRLPPWDAMVGKLSGGEKRRVALCRLLLSKPDMLLLDEPTNHLDAESVEWLEQFLHKFPGTVVAVTHDRYFLDNAAEWILELDRGYGIPWKGNYSSWLEQKEDRLKQEEATESARQKTIKKELEWVRQNPKGRQAKAKARIARFEELSSYEYQKRNETQEIFIPVGDRLGNEVIEFNNVSKAYGDRLLIDDLSFKVPAGAIVGIIGPNGAGKSTLFRMLAGREQPDSGEVKLGQTVKLAYVDQSRD…	ABC1, ABC2, arm, linker
Bordetella_bronchiseptica_RB50	NP_890742.1	Uup	MALASLITLTDVQLAYGHHPLLDHADFAIQEGERIGLIGRNGAGKSSLLRLLDGRTQPDDGDIARSSGLRVATVEQEPALDETGTVFDVVCDAHAHPEDWQRPARVRAALERLGLPAEAAIASLSGGMRKRVALARALVDEPDLLLLDEPTNHLDFDGIAWLEAMLRNWKGAAVIITHDRRFLDAVATRIVELDRGRLLSFPGNFSQWQERKAQWLEAERLEQARFDKLLAQEEVWIRKGIEARRTRNEGRVRRLEQLRVERAERRERVGNVSLALAQGQRSGKLVAELQDVGKAFGDKVVVRDYSTTILRGDRIGIVGPNGAGKTTLLKLLLGELPPDSGTVRQGSNVSVAYFDQMRAQLDENATLVDIISPGSEWVEIGGARKHVMSYLGDFLFSPA…	ABC1, ABC2, bact_CTD_extensions, linker
Chromobacterium_violaceum_ATCC_12472	NP_901091.1	PAF1	MTTLISALSVQLDAGRGPLFQDLSFTVKLGDRIGLIGHNGCGKSTLLKLLSGQLEPNSGEIQYASACRLQHVEQHLPERLYALSARQALQETVEADQHWRVDSLLAELELAAQADTPVSGLSGGQHTRLLLGRAVLRQPNLLLLDEPSNHLDLPSLLWLEDFLTRWPGGYILVSHDARLLDRATRHSWVMRDARLYRFELPCSQALAELAEADQAARARRAGEQKEIDRLAASSKRLAIWGREHDNEKLVRKAKSMEKRVDRLKDEQTFVSRGSPWRLSLQGQALSADSLLAFASLPVSAAPGLPPLFTAAGLWLRPGDRVALLGANGAGKSSLLRQCWADLQAGEPRAGWRWHPAASVAYYDQSLRQLADGATLIDALYPLAPLPEAARRQALIAAGF…	ABC1, ABC2, linker
Chromobacterium_violaceum_ATCC_12472	NP_902190.1	Uup	MALITVEKACLAFGHHALLDNVDFALEPGEAVGLIGRNGAGKSSLLKGIAGAVQLDDGRINTKGDVKVAYVPQEPEFNPEHTVFEAVAEGLGELKALLTDYHKVTQQLTQADADHEQALARMETIQHELEARGGWQFDALISSTLSHLGLNADARIDALSGGWKKRVALARALASKPDVLLLDEPTNHLDVAAIEWLEGLIKSFSGSVLLITHDRRFLDNVATRIVELDRGILRSYPGSFSAYQTRKAEELAIEEEQNRVFDKFHAQEEAWIRKGVEARRTRNEGRVRRLEAIRRERASRRERVGQVNFQLDAGERSGKLVAELEHVSKGFGDKKLIRDFTSRILRGDKIGLIGPNGAGKTTLLKLILGELEPDAGTVKQGTKLEIAYFDQFREQLDEE…	ABC1, ABC2, bact_CTD_extensions, arm, linker
Chromobacterium_violaceum_ATCC_12472	NP_902428.1	YheS	MIQLKNLSLRRGLKELLIGANLTLNPGYKAGLTGANGVGKSSLFAMLLGELHADGGDMLLPPNWTVAHVAQETPALERSALDYVLDGDKELRALESQLADAEDKHDGNAIGHLHGELANIDAYSAPARAGKLLTGLGFDEAAQQRPVASFSGGWRMRLNLAQALMCRSDLLLLDEPTNHLDLETVLWLEDWLKAYPGTLLVISHDRDFLDAICSHIVEVASQTLTLYTGNYSQFEVMRAEKLARQQGEYEKQQRQIAHLESFINRFKAKASKARQAQSRVKALEKLERIAPAHIASPFDFHFDSPEHLPNPLLKLDKADAGYGDKTILSGISLSVEAGARIGLLGVNGAGKSTLVKLLSGDLAPQAGERINAQMLKIGYFAQHTLETLRPDESPLQHMQ…	ABC1, ABC2, bact_CTD_extensions, arm, linker
Chromobacterium_violaceum_ATCC_12472	NP_903030.1	EttA	MAQYVMSMLRVSKIVPPKRQIIKDISLSFFPGAKIGLLGLNGAGKSTVLKIMAGVEKEYDGEVQWQPNLNIGYLPQEPQLDPEKTVREEVESGMGEVMGAQKRLEEVYAAYADPDADFDALAEEQAKLEAIIAAGANDNVEHQLEIAADALRLPPWDAKIGPLSGGEKRRVALCKLLLSKPDMLLLDEPTNHLDAESVEWLEQFLVRFPGTVVAVTHDRYFLDNAAEWILELDRGEGIPWKGNYSGWLEQKEARLAQEAKGEAARQKAMKQELEWVRQNPKGRQAKSKARIARFEELSSFETQKRNETQEIFIPVAERLGNEVIEFEGVSKGFGDRLLIDNLSFKAPPGAIVGIIGPNGAGKSTLFKMIAGKEQPDSGTVKIGQTVQMAFVEQSREGLD…	ABC1, ABC2, arm, linker
Chromobacterium_violaceum_ATCC_12472	NP_903247.1	YbiT	MITTSNITMQFGVKPLFEKVSVKFGEGNRYGLIGANGSGKSTFMKILGGDLEQTAGEVAIENGLRLGKLRQDQFGYEDQRVIDVVMMGHTEMWAAMSERDAIYANLEATEDDYMRAADLEAKFAEYDGYTAEARAGELLMGVGIPVEQHFGPMSEVAPGWKLRVLLAQALFSNPDILLLDEPTNNLDINTIRWLEHVLNERNSTMIIISHDRHFLNSVCTHMADLDYNTIRIYPGNYDDYMIASAQARERQLSSNSKAKERIQELQEFVARFSANKSKARQATSRLKQVDKLKSEMVEVKPSSRQNPFIRFEMDDKFKLHRQAVEVEGLSKAYDNKVLFKDLNLILEAGARLAIIGPNGAGKTSLIKLLAGAFEPAYAEGLTADRGTIKWAEKAQIGYF…	ABC1, ABC2, arm, linker
Porphyromonas_gingivalis_W83	NP_905415.1	Uup	MFQAQHLTKSFGDLVLFEDLSFSIERGEKVGLIARNGNGKTTLMNILTGIDSPDSGEVIYQNGIRRAYLPQLPQVLPGSTVLETCFGHNDEMTSLIAQWEEASARGDGKRMEELLPEMDALGAWEYEQRAREILTRLHLDDLHCTTDNLSGGELKRIALAGTLIGNPELLFLDEPTNHLDLDVIEWLEGYLSHQQIGLLLVTHDRYFLDRVCNRILELDNKQLYAYKGNYEYYLNKREERLEATERETSRAANLLRREAEWMHRRPQARGTKAKSRIDAFYELKEKAQPRHRDETLHLSEQGRYIGNKIFEAHKVCKAFGDRTILSDFDYIFSRYDKVGIVGPNGVGKTTFLRLLLGEEKPDSGYFDVGETVRFGYYSQKGMQFDENKRVIEAVQDIAE…	ABC1, ABC2, bact_CTD_extensions, arm, linker
Porphyromonas_gingivalis_W83	NP_906242.1	YdiF	MISVNNLTVDFGTRLLFDQVSFVINRRDRIALVGKNGAGKSTLLKLIAGMEEPTSGHIARPKGIRIGYLPQVMRLQDGHTVYEEVEQAFNDIRQIEEEIRRLSDEMAGRTDYESDDYIRLIEHYTNMSETLSLMQQGNYHAAIEQTLIGLGFGREDFHRPTADFSGGWRMRIELAKLLLQRPEVLLLDEPTNHLDIESIGWLEQFIATNAGAVILVSHDRAFIDNTTTRTIEIELGHIYDYKTNYSHYVELREERLRQQMRAYENQQKMIRDTEDFIERFRYKATKSVQVQSRIKQLEKVERVEIDERDRSAFHFRFIPAQPSGSYPLIVDDLAKAYGDHQVFSGATYTIERGEKVAFVGKNGAGKSTMVKCIMGELTDYTGKLELGHNVQLGYFAQNE…	ABC1, ABC2, bact_CTD_extensions, arm, linker
Porphyromonas_gingivalis_W83	NP_906248.1	YbiT	MITVNDLSVQFGKRILFQDVNLTFTPGNCYGIIGANGAGKSTMLRVISKQLDPTRGTVTLGPGERLSVLSQDHFAFDENTVMDTVLMGHSVLWAIMEEKNALYAKPDFSDEDGTRVAELEDKFAEMEGWNAESDAAMLLSGLGIKEDLHYMLMKDLSGKQKVRVLLARALYGKPDNLLLDEPTNDLDLETVSWLENYLSNFENTVLVVSHDRHFLDSVCTHTVDIDFGKVQQFSGNYSFWYESSQLALRQQQQQNKKAEEKRKELEEFIRRFSANVAKSKQTTSRKKMLEKLNIEEITPSSRRYPGILFTPGREPGNKILEVKGLTKSIEGQLLFRDLNFNVEKDDKIVFISRDPRAMTALFSIINGEMTPDEGTYEWGQTITTAYLPLDNSGYFNTDL…	ABC1, ABC2, arm, linker
Wolinella_succinogenes_DSM_1740	NP_906503.1	Uup	MALVSLQEISKQYDYSPILTQVSLHLNPNERIAIVGKNGSGKSTLLKIVAGELEVDEGERLASLGIEIKMLPQKPFFPEGMRVREAIEEELKELKEAKKEWDRISEALAKDFENKELLARHSELSSLLEHHGAWDLDGKLERVLVEFELKEFEHRFVNLLSGGEQKRVALAGLLLQKPDLLLLDEPTNHLDVQMVEFLEELLTKENFTLLFISHDRYFIDHIATRTIEIEEGRLRSFEGGYGDYLRQKEELLLAMAKGHEVLLKILKSEEEWLRRGVKARLKRNEGRKQRVLAMREEAKKNPGVIRKMKLELEREKKHFNRQEGVNRRKMLFEVENLRLELGGKTLVEGFGTRILQKDKIAIVGKNGSGKSTLLKALLGELKPNGGVIKRGDLRIGYFD…	ABC1, ABC2, bact_CTD_extensions, arm, linker
Wolinella_succinogenes_DSM_1740	NP_908303.1	YbiT	MLQTINLGMQYATKKLFESVTVKLDKGKRYGLIGANGAGKSTFLKILSGEIEHTSGDIIIENGLRLGVLKQDQYAFEHLSIFDAVLVGNKRLYDAIKEKERLYSEGDLSDDKVNERLGELEMICAEEDPTYEYDVIIEKILEDLGFPSSSHQEPMSTLTGGDKFKVLLAQVLFPKPDILFLDEPTNNLDIHTIGWLEENLKRHEGTMVIISHDRHFINAVCTHILDLDFQTLREFTGNYDDWYIAANLISKQQEADRNKKLKEKEELESFIRRFSANASKAKQATSRQKQLEKLNIESLKVSSRRDPSIMFKPRREIGNEALEVEKISKSYGDHQVFAELSLKILPGDKIALIGPNGIGKTTFCKIIMEELKPDTGAIKWGATVESGYFPQNAAETIEG…	ABC1, ABC2, arm, linker
Gloeobacter_violaceus_PCC_7421	NP_923044.1	YdiF	MLRLESVSKIYPTGEVLRDCTWEVLPGERIGLVGANGAGKSTQIKMLLGHEEPTSGQVVRPSHVKIAYLAQEFMVTPGRTVREELLSVFEEAQAVQHELNEANLALADAGGASEAELTRLLKKIDRLQSHFEALDGYLLVSKVEKLLPELGFNDVDGDRAVETFSGGWQMRIGLGKLLLTAPDVLLLDEPTNHLDLETIEWLEGYLKDLNRAMVIVSHDRRFLDRIVTKIVEVERGMASTYSGNYSFYQTAKSERADAQLSAYERQQRELGRQQAFVDRFRASATRSTQAKSREKQLEKIERIEAPVGTERTLRFRFAPAPASGKQVMLVRDLSLEYGDKILFLGANLEILKGERIALLGPNGAGKSTLLRLFIGEEQPTTGKIEFGHNVLAGYYAQHQ…	ABC1, ABC2, arm, linker
Gloeobacter_violaceus_PCC_7421	NP_923543.1	Uup	MSLISLQSVHKSLGLKVLLQGATFSLEAGDKVGLIGTNGSGKSTLLKILAGLEAVDAGQIQMGHGARVVYLPQQPELDPERTVIEQVFADSGERMDLVREYEQLVAKLAHHADDPVLNTRLASLMQRMETGGAWELETQAKIVLTKLGIVDFEAKVGTLSGGYRRRIALATALLAEPDVLLLDEPTNHLDALSVEWLQSYLGRFRGAVVLVTHDRYFLDKVTGRILELDRGELTAYSGNYAYYLEKKALAEEAEASSQRKHRGVLRRELEWLKRGPKARSTKQKARIERARALQDQQFRQAKGKVEIATPGRRIGSKVIELENVSKAHNGRTLIDRFSYKFTPEDRLGIIGGNGAGKSTLTDIITGRQSADAGTVEIGSTVHIGYFDQHSEALLAAMDN…	ABC1, ABC2, bact_CTD_extensions, arm, linker
Photorhabdus_luminescens_subsp._laumondii_TTO1	NP_927773.1	YheS	MIVFSSLQIRRGTRVLLDNASATINPGQKVGLVGKNGCGKSTLLALLKNELQAETGTFTFPSNWALSWVNQETPALEIPALEYVIDGDREFRQLEQQLRIANEKNEGNLIAHLHGQLDTIQAWTIRSRASSLLHGLGFSQEQLDQPVRAFSGGWRMRLNLAQALLCRSDLLLLDEPTNHLDLDAVIWLEKWLKSYPGTLILISHDRDFLDPIADKILHIEQQSLFEYSGNYSSFERQRATKLAQQQALYKSQQEKVAHLQSYIDRFRAKASKAKQAQSRIKMLERMELIAPAHVDNPFHFSFRKPESLPNPLLKMEKVSAGYGERTVLNSIKLNLVPGSRIGLLGRNGAGKSTLIKLLAGELQSQSGTVELAKGIKLGYFAQHQLEYLRADESPLQHLV…	ABC1, ABC2, bact_CTD_extensions, arm, linker
Photorhabdus_luminescens_subsp._laumondii_TTO1	NP_927905.1	EttA	MAQYVYTMHRVGKIVPPKRHILKNISLSFFPGAKIGVLGLNGAGKSTLLRIMAGIDNDIEGEARPQPGIKIGYLPQEPKLNLEYTVREAVEEAVSEVKHALTRLDEVYAAYADPDADFDKLAKEQGELEAIIQSHDGHNLDNQLERAADALRLPPWDAKIEHLSGGERRRVAICRLLLEKPDMLLLDEPTNHLDAESVAWLERFLHNYEGTVVAITHDRYFLDNVAGWILELDRGEGIPWEGNYSSWLEQKDARLAQEAATEAARRKSIEKELEWVRQNPKGRQAKGKARLARFEELNSVEYQKRNETSELFIPPGPRLGDKILEVENLTKSYGDRVLIDNLNFSLPKGAIVGIIGPNGAGKSTLFRMISNQEQPDSGTITLGETVKLASVDQFRDNMD…	ABC1, ABC2, arm, linker
Photorhabdus_luminescens_subsp._laumondii_TTO1	NP_928829.1	YbiT	MLSTNNITMQFGSKPLFENISVKFGNGNRYGLIGANGSGKSTFMKILGGDLTPSVGNVSTDPNERIGKLRQDQFAFEEFTVLDTVIMGHTELWQVKQERDRIYAMAEMSEEDGYRVADLEVAYGEMDGYSAEARAGELLLGVGIPVEQHYGLMSEVAPGWKLRVLLAQALFSNPDVLLLDEPTNNLDIDTIRWLEQILNERNSTMIIISHDRHFLNTVCTHMADLDYGELRLFPGNYDEYMVAATQARERLLADNAKKKAQIAELQSFVSRFSANASKSKQATSRARQIDKIQLEEVKASSRQNPYIRFEQDKKLFRNALELEGFTKGYDNGPLFKNLNLLLEVGEKLAVIGANGIGKTTFLKTLVGETEPTSGVVKWSENSSIGYYAQDHASDFDCDL…	ABC1, ABC2, arm, linker
Photorhabdus_luminescens_subsp._laumondii_TTO1	NP_929044.1	Uup	MSLINLSGAWLSFSDAPLLDNAELHIEENERVCLVGRNGAGKSTLLRVLAKEQPLDDGQVIYQQDLVVARLQQDPPRNVEGTVFDFVAEGVQEQAEYIKSFHLVSRLVEQEPNEKNLNRLAELQEVLDIRGLWSLDSRINDVLKQLSLPAEAKLSSLSGGWLRKAALGRALVSSPKILLLDEPTNHLDIDTIEWLENFLKDFQGSLVFISHDRSFIHNMATRIVDLDRGKLVSWPGNYDKFLESKEDALRVEEMQNAEFDRKLAQEEVWIRQGIKARRTRNEGRVRALKALRIERLQRREVMGTAKMQMGEASRSGKIVFELENVNYQIGERKLVNNFSAQIQRGDKIALVGPNGCGKTTLLKLMLGELQSDSGRVHCGTKLEIAYFDQHRIALDPERT…	ABC1, ABC2, bact_CTD_extensions, arm, linker
Photorhabdus_luminescens_subsp._laumondii_TTO1	NP_929314.1	PAF1	MLLNNVFFTIQAGDRIGLIGHNGSGKSTLLKLLTAQLLPSVGTIHYASHCVTAYIEQHLPEDVENQPLIDAVLQKLPVDERVTERWRAEILLTQLGFAETLWAQPASQLSGGQHTRLLLGRALIQEPDLLLLDEPSNHLDLPTLWWLGNFLQSWKGSFILVSHDQTLLDKVTNCTWILRDKTLYFYRLPCSEARQALAEKDMSDEHRHQFEQNEIDRVTSSAKRLANWGRIYDNEDLARKAKQMEKHIERLKDAQTVLTEGYQWQLTLTGQPIQADRVLELDYATITVQGGSIPLFTTGFHQVKSGDRIAIIGANGCGKSTLLRLLWQRYLSAMRHSPDIKFHPAITAGYYDQQLHQLHDNDSLIDALRPFALLTDEQRKMALIGAGFAYSCHQQKVAT…	ABC1, ABC2
Vibrio_vulnificus_YJ016	NP_933498.1	EttA	MAEYVYTMSRVSKIVPPKRQILKDISLSFFPGAKIGVLGLNGSGKSTLLRIMAGLDTDIDGEARPQPGLKVGYLPQEPVLDESKTVREVVEEAVADVAGALKRLDEVYAAYADPDADFDALAKEQGELEALIQAKDGHNLDNALERAADALRLPEWDQKVAHLSGGERRRVAICRLLLEKPDMLLLDEPTNHLDAESVAWLERFLVDYSGTVVAITHDRYFLDNAAGWILELDRGEGIPWQGNYTSWLEQKDARLQQEASQEKARQKTIEKELEWVRQNPKGRQAKSKARMARFEELQNTDHQKRNETNELFIPPGERLGDKVIEVKNLTKSFDGRVLIDDLSFSMPKGAIVGIIGANGAGKSTLFKMLSGVEQPDSGTIEMGETVKLASVDQFRDSMN…	ABC1, ABC2, arm, linker
Vibrio_vulnificus_YJ016	NP_934451.1	Uup	MALLTIHNGQLAFGDNPLLDKADFVLQEHERVCLVGRNGAGKSTLMKVLAGEVILDDGKLQITQDVVVSRLEQDPPRNEPGTVYDYVASGLAEVGEQLKIYHDLLDLVAQEPTEKNINRLARVQEQLDHANAWRFEDRVKHVLAALKLDAETKLTDLSGGWQRKAALAKALVCDPDVLLLDEPTNHLDVTTIEWLETFLKDFRGSIIFISHDRAFIKAMATRIVDLDRGKLASFPGDYDNYLVEKEEMLRVEEMQNAEFDKKLAQEEVWIRQGIKARRTRNEGRVRALKKLREERQNRVDVQGKAKIQIDDAARSGKIVFEAEKLQFSFDGKKIVDDFSFNIMRGDRIALIGPNGCGKSTVLKLLLDQLKPESGRLHCGTKLEVAYFDQYREILDPEKT…	ABC1, ABC2, bact_CTD_extensions, arm, linker
Vibrio_vulnificus_YJ016	NP_934501.1	YbiT	MISTANITQQFGAKPLFENISVKFGEGNRYGLIGANGCGKSTFMKILSGELEPTSGNVSYDPNERVAKLNQDQFAYEEFTVIDTVIMGHKELWKVKQERDRIYSLPEMSEEDGMRVADLEVEFAEMDGYMAEAKAGELLLAVGIPMEQHYGLMSSVAPGWKLRVLLAQILFADPDIMLLDEPTNNLDMDTIRWLEETLNARNCTMIIISHDRHFLNSVCTHMADLDYGELRVYPGNYDEYMTAASQARERLLSDNAKKKAQIAELQTFVARFSANASKAKQATSRAKQIDKIKLDEVKASSRQNPFIRFEQSKELFRNALIVENLSQGFEDDLFSDFNAIFEVGERVAIIGENGVGKTTLLNTLAGVLEPRTGEFKWSENANIGYYAQDHAHEFAEDLN…	ABC1, ABC2, arm, linker
Vibrio_vulnificus_YJ016	NP_935838.1	YheS	MITFSDIQLLRGGSPLLDQASATIHPGDKIGLVGKNGCGKSTLFALIKDELSIDAGSFSSPQHWELAWVAQETPALERSAIEYVIDGDREYRQLERQLAEAEAQEQGTRIAELHGKIETIGGYSIRARASELLDGLGFSQEQMHWNLTQFSGGWRMRLNLAQALLCRSDLLLLDEPTNHLDLDAVMWLERWLQSYPGTLMLISHDRDFLDPIVNRIVHIENQKLNEYTGNYSSFENQRAQKLILQQSMFEKQQKQMAHMQSYIDRFRYKASKARQAQSRIKALEKLEKVLPAQFDNPFSFEFREPAALPNPIMMMDDVSAGYGDNLILDKIRLNLVPGSRIGLLGRNGAGKSTLIKLLSGELKAQGGDLTYSQGVKIGYFAQHQLETLHPEETPLQHMM…	ABC1, ABC2, bact_CTD_extensions, arm, linker
Vibrio_vulnificus_YJ016	NP_937383.1	BAF2	MPVIHAQQLSYQLNSGEWLFHHLDFQLAEGRTALVGRNGVGKSVLLQLLVGQRAPTSGHVVAHGRIGYYSQQASDQKPQGSIAQYLGVSQKLNALKQIEKGSVDPRYFEQLEEDWQIEHTTQALLDELRITQPLDASCQQLSGGQLAMLTLKRLFLGDNEVLILDEPSNHLDHIGKQWLIEQIRYESRPILLVSHDRALLMAVDRVVRLTSEGLHWFDGHYTQYQQQWQAQQEAVTRKLNHLQREQKAIQREIQKSKEKAQKRESQGKKKRASGSQPKILTDGMKNSAENSRASANIKVQNQLKRNQHLQHNLKQKLVLEEEPKLYLSETHEHKKRTLLNVTDYRTQGLTHTPLSFQLKQGERCRLFGANGVGKSRLLKALTGLHEEYSGEICRYAPAV…	ABC1, ABC2
Corynebacterium_diphtheriae_NCTC_13129	NP_939241.1	Uup	MANLINLENVSKSFGLTTLLDSVSLGVQTGDRIGVVGLNGGGKTTLLEILTGIEPPDSGRVSHNTDLRMAVVTQRAELNPADSVADVVLSPLGLETFEWASNAKVREVLGGLGIVDLGLDTEVGSLSGGERRRVNLAAALVKDLDLIVLDEPTNHLDVEGVQWLADHLLSRKLAIVVVTHDRWFLDTIATQTWEVHDGTVDAYEGGYNDWTFARAERARQADAVEQRRQNLARKELAWLRRGAPARTSKPRYRIEAAEALIADVPEPRNKIELMAFAKQRQGKVVVELEDATIATPDGRTLVDNLTWRLAPGERIGLVGVNGSGKTTLLRTIAGDHALTAGKRIEGRTVRLGWLRQELDDLDPTMRVLDAVEDVASYITLGKKEISASQLAERLGFSAK…	ABC1, ABC2, bact_CTD_extensions, linker
Corynebacterium_diphtheriae_NCTC_13129	NP_939641.1	AAF6	MIVTNDFEVRVGARTLLNAPGQHLRVQPGDRIGLVGRNGAGKTTTMRILAGETQPYGGSVIRSGDIGYLPQDSREGNIDQTARDRVLSARGLDQIQASMERQQEIMETTEDEKKRDAAIRKYSRLEERYHALGGYEASSEAARICDNLGLPARILDQPLKTLSGGQRRRVELAQILFAASAGSGKSKTTLLLDEPTNHLDADSITWLRDFLSKHEGGLIMISHDVELLDAVCNKIWFLDAVRGEADVYNMGFAKYKDARATDEARRRRERANAEKKAAALKDQAARLGAKATKAAAAKQMLARAERMVGSLDDVRVADRVAHISFPEPAPCGKTPLNAKGLTKMYGSLEVFAGVDLAIDKGSRVVVLGFNGAGKTTLLKLLAGVERTDGEGGIVTGHGL…	ABC1, ABC2, arm, linker
Corynebacterium_diphtheriae_NCTC_13129	NP_940141.1	EttA	MGEFIYTMKNVRKAIGEKLILDNVTMAFYPGAKIGVVGPNGAGKSSILKIMAGLDQPSNGEAFLDPGATVGILLQEPPLNEEKTVRGNVEEGLGGIFEKKQRFEQIAEEMATNYTDELMEEMGRLQEELDHADAWEIDSKIDQALEALRCPPSDEPVTHLSGGERRRVALAKLLLSEPDLLLLDEPTNHLDAESVQWLEKHLADYKGAVLAVTHDRYFLDHVAGWICEVDRGKLYPYEGNYSTYLETKAARLEVAGKKDQKLQKRLKEELAWVRSGAKARQAKNKARLQRYEEMAAEAEQYKKLDFEEIQIPTPPRLGNQVVEVEHLDKGFDGRVLIKDLSFTLPRNGIVGVIGPNGVGKSTLFKTIVGLEQPDGGEVKVGQTVKLSYVDQNRENIDPE…	ABC1, ABC2, arm, linker
Geobacter_sulfurreducens_PCA	NP_951231.1	YbiT	MISTSNISLAYGKRVIFKDVNIKFVPGNCYGLIGANGAGKSTFLKILAGLSEPDSGTVSVGPRERISFLKQDQFAFDEHTVFNTVIMGNPRLYEVMHEREAIYAKAEFSEEDGIRSAELEAEFAEMDGYEAESEAAVLLNGLGIPEELRHKQMKELEGGEKVRVLLAQALFGNPDVLLLDEPTNHLDLKTITWLEDFLARFNNTVIVVSHDRHFLNQICTHVADIDFGRIQVYVGNYDFWYQASQLTLKQKQDESRKIADKAAELKEFIQRFSSNASKAKQATSRKKLLEKLTVEEMPVSSRKYPYVVFKPERPCGDVILEISGLSKEIDGVQVFKDLDLIVGKGDKIAFVGANSLAKTTLFQILAGELEPDAGSFRWGVTITSAYFPKENGSYFDNDL…	ABC1, ABC2, arm, linker
Geobacter_sulfurreducens_PCA	NP_951967.1	Uup	MALITLRNITLAFGGPPLFDGINLQIGEGERLCLMGRNGTGKSTLLKLIAGEIPPEGGEIMRQQGVRVALVSQEVPRDLEGTVFDVVAQGMGEATALLAEYHRVSHLLAVEGGEGLLAQLATLQKRLEETGGWHLHQEVERVLNRLSLDADAPFSSLSGGTKRRALLARALVSAPDILLLDEPTNHLDIDTILWLEEFLAKNVTTLLFVTHDRAFARRLANRVAELDRGRIYAFACGYDEFVERREALLEAEITRQALFDKKLAQEEAWIRQGIKARRTRNEGRVRALKKLREERRQRRERQGTATIRLQEAERSGALVVEAENASVGYGDRAVIANLTTTVMRGDRVGIIGPNGSGKTTLLRLLLGELEPQQGTVRLGTRREVLYFDQMREQLDLDRT…	ABC1, ABC2, bact_CTD_extensions, arm, linker
Geobacter_sulfurreducens_PCA	NP_951976.1	YdiF	MLHLRKLSKDFAGTSLFAEIDWHLKKGERVGLVGENGAGKSTLMRIVAGLVEQTSGELIFARGATVGYLPQDGIVTRGRGLLAEAMTALEDLQSLERELHELTSRLENISHDAPEHGECLERYGRLQEEFRLRGGYSMEAEACRVLDGLGFTTGDRQRDCGEFSGGWQMRIALAKLLLKKPNVLLLDEPTNHLDIEARNWLEGYLQEYPHSVILVSHDRFFMDQVCHRITEVWNGTLTDYHCSYSRYLTAREERVAALLEAKRRQDEEVAKIEDFINRFRYKADKAALVQSRVKQLEKIERIVLPPERKKIRFRFPDPPKSGRIVLELKGVTKAYGSHVVLDGIDLTVEKGERIALVGHNGAGKSTLMGVLAGKPFQGGERIAGHNVVADYFAQDQAQV…	ABC1, ABC2, bact_CTD_extensions, arm, linker
Geobacter_sulfurreducens_PCA	NP_952695.1	EttA	MSTDSTKIIYTMMRVSKYYDKKPVIKDISLSYFYGAKIGVLGLNGSGKSTLLRIMAGVDKDFNGQAVLSPGYTVGYLEQEPKLDESKTVREIVEEGCQETVNLLNEFNEITAAFADPDADMDKLLERQAEVQEKLDHLDAWDLDSRLEMAMDALRCPPGDTPVNVLSGGEKRRVALCRLLLQKPDILLLDEPTNHLDAETVAWLEHHLQSYPGTIIAVTHDRYFLDNVAGWILELDRGEGIPWKGNYSSWLDQKQNRLAQEEKAESERQKTLQRELEWIRMSPKGRHAKSKARISSYEQLLSQESERRAKDLEIYIPPGPRLGDIVIEADNVSKAYGDRLLVEGMSFRLPPGGIVGVIGPNGAGKTTLFRMITGQEEPDAGTIRTGETVKIAYVDQSRD…	ABC1, ABC2, arm, linker
Geobacter_sulfurreducens_PCA	NP_953142.1	YdiF	MIHLSNITKQHGNQLLFRDASFQILPGSRTGLVGPNGAGKTTIFRIITGEEEVDAGEITCAKRTSIGYFSQDVGEMAGRTALEEVMAVSAETVRLAAELKEMEAAMAEPMDDDAMAALLERYGTAMEEFEHRGGYDLDTRARTILTGLGIGPDRYDHPVESFSGGWKMRIALAGILTLQPDVLLLDEPTNHLDVESIIWLEEWLAGEFTGALLMTSHDRDFMNRIVTRIIEVADKTVTTYGGNYDFYERERDIRREQLLASHKRQQEMLAKEEEFIARFAARASHAAQVQSRVKKLEKIDRIEIPPEERVIRFEFNDPPRSGDDVAVFNGLAKSWSLPGGGEKSVFSGVSGVIRRQNKIAVVGVNGAGKSTFLKVLAGRTEPTDGSVALGANVSLGYFS…	ABC1, ABC2, arm, linker
Danio_rerio	NP_958472.2	ABCF2	MPSDLAKKKAAKKKEAAKARGRTRKPEDGVNGDAEKPEIQENGAAEVNGVDSLAKELDEFELKKTEARAVTGVLASHPNSTDVHISSLSLTFHGQELLSDTSLELNSGRRYGLIGLNGTGKSMLLSAISHREVPIPEHIDIYHLTREMAPSEKTALQCVMEVDEERIKLEKEAERLAHEDSECEKLMELYERLEELDADKASMRASRILHGLGFTTSMQQKKLKDFSGGWRMRVALARALFLKPFMLLLDEPTNHLDLDACVWLEEELSQFKRILVLISHSQDFLNGVCTNIIHLHQRKLKYYTGNYDQYVKTREELEENQMKRFNWEQDQIAHMKNYIARFGHGSAKLARQAQSKEKTLQKMVASGLTERVVNDKTLSFYFPPCGKIPPPVIMVQNVS…	ABC1, ABC2, ABCF2_NTD, arm, linker
Mycobacterium_avium_subsp._paratuberculosis_K-10	NP_960132.1	AAF6	MITATDLEVRAGARILLSPDGPDLRVQPGDRIGLVGRNGAGKTTTLRILAGETEPYTGTIARSGEIGYLPQDPKEGDLDVLARDRVLSARGLDVLLTDLEKQQALMAEVADDDARDRAIRRYGQLEERFVALGGYGAESEASRICASLGLPERVLTQQLRTLSGGQRRRVELARILFAAAEGGATGSGSATTLLLDEPTNHLDADSIGWLRDFLRAHTGGLVIISHNVELLADVVNRVWFLDAVRGEVDVYNMSWQKYLDARATDEQRRRRERANAERKAAALRTQAAKLGAKATKAVAAQNMLRRADRMMAALDEERVADKVARIKFPTPAACGRTPLTATGLSKSYGSLEVFSGVDLAIDRGSRVVVLGLNGAGKTTLLRLLAGAETPDTGRIEPGH…	ABC1, ABC2, arm, linker
Mycobacterium_avium_subsp._paratuberculosis_K-10	NP_960308.1	Uup	MAHLLGAEAVHLEYPTQVVFESITLGVNDGARIGIVGRNGDGKSSLLRLLTGEQQPDTGRVTRRSGLRVGALSQADTLDPDHSVGWTLVGDAAEHQWAGDPRVRDVVAGLVSDIDWRASVSTLSGGQRRRVQLARLLIGEWDVIALDEPTNHLDIEGITWLAGHLRQRWARNTGGLLLVTHDRWFLDEVATTTWEVHDGIVEPFDGGYAAYVLQRVERDQMAAAAEAKRQNLMRKELAWLRRGAPARTSKPKFRIEAANQLIADVPPLRNSVELAKLATARLGKDVVDLLDVSVSFDGRPVLRDVEWRIAPGERTGIVGANGAGKSTLLGLIDGTVRPDSGRVKRGKTVQLGVLDQRGAELAAIADDRISDVLGRLRAGYRVDGREVTPAQLLERLGFG…	ABC1, ABC2, ABCF5_CTD, bact_CTD_extensions, linker
Mycobacterium_avium_subsp._paratuberculosis_K-10	NP_961229.1	EttA	MAEFIYTMKKVRKAHGDKVILDDVTLSFYPGAKIGVVGPNGAGKSSVLRIMAGLDKPNNGEAFLATDATVGILQQEPPLNEEKTVRGNVEEGLGEIKVKLDRFNEVAELMATDYSDELMEEMGRLQEELDHADAWDLDSQLEQAMDALRCPPPDDPVTNLSGGERRRVALCKLLLSKPDLLLLDEPTNHLDAESVQWLEQHLAAYAGAVLAVTHDRYFLDNVAQWILELDRGRAYPYEGNYSTYLEKKADRLAVQGRKDAKLQKRLSEELAWVRSGAKARQAKSKARLQRYEEMAAEAEKTRKLDFEEIQIPVGPRLGNVVVEVEHLDKGYDGRTLIKDLSFTLPRNGIVGVIGPNGVGKTTLFKTIVGLEQPDSGTVKVGETVKLSYVDQARAGIDPK…	ABC1, ABC2, arm, linker
Lactobacillus_johnsonii_NCC_533	NP_964479.1	YdiF	MIIAQAQDLEQRFGGNTIFSNISFSVPDNARIGLVGPNGAGKTTLLKIMTGQQEPTSGQFTINKGLKVGYIAQENALDENKTIWDEMLTVFDNLIEKNKRITKMQEQIAEHPEDEDLLKRYDQLAYDFEQEGGFTYQAEIKSILNGFNFKENTWQKVIGTLSGGEKTRLAFVKLLLQKPPVLLLDEPTNYLDLDTLDWLEAFLKNYQGAIITVSHDQYFLDHLANQIFELNFGKLTTFKGNYSQYVKERELMNNQQEAAYEKQQEKIKKEEEFIQKNLVRASTTKRAQSRRKALDKMERIKPPKHKQKVRINFTSDRPSGKEVLIAKDLTIGYPDKTMVSDIDFQVNKNDRVAIIGPNGIGKSTLLKTIMKKLEPKDGSIKYGASLDIGYYDQELQSLD…	ABC1, ABC2, bact_CTD_extensions, arm, linker
Lactobacillus_johnsonii_NCC_533	NP_964978.1	ARE3	MSSIKISNVSFRYEDSSNNIFNNLNLDLDSSWKLGLVGRNGRGKTTFLNLLQGKLVGRGKIQTKLNFSYYPIRIKDPANITLYGLQDQIMFEQWKLERELNLMHVDSSLIWQPFNTLSGGEQTKILLALSFIDQNSFPLIDEPTNHLDEKSRQEICKYLTKHHKGYIVVSHDRNFLNQVTDHVLAIENTEIHLYHGNYATYEQIKEDRDEFNREKNEKLAGEIKNLHNQKEQFYHWAQKIEARKNLGQKTQYILNRRARVNKAAIGHAAAKMMKKSITRRNRMDKKIEEKEGLMVNIEDIPKLTMNFQANYHSTLLETRGLGLKVGDKHLFSNLNLIVKNHGIVALEGKNGSGKSTFLKFLLNKVSANSNGRCVLANGLRISYLPQDFTIYQGSLKNFA…	ABC1, ABC2, linker
Lactobacillus_johnsonii_NCC_533	NP_965213.1	YbiT	MCDVDYGKIQLYMGNYDFWYESSKLASELAANQNAKKEEKIKELQEFIARFSANASKSKQATSRKKQLEKITLDDIRPSSRKYPYVKFEMHRDLGNDLLKVEDVSYSVDGEKILDHVSFIVRPGDKVAFLSRNTLATTALMDIIAGKIKPESGTVTWGQTTAYNYMSRDLNANFNNDELTILDWLRQYATKEQDDNTFLRGFLGRMLFSGEEIDKKIKVLSGGEKVRCQLSRMMLEPANVLVMDDPTNHLDLESITSLNDALKDYQGSILFTSHDHEFIQTIADHIIEVGPKGIVSRADTSYDEFLDNPTIQDHVRKIY	ABC1, ABC2, linker
Lactobacillus_johnsonii_NCC_533	NP_965214.1	YbiT	MITVSDLSLNLSGRTLYEDVNLKFTPGNCYGVIGANGAGKSTFLKLLEGKIEPTTGNISIDANERMSSLNQDHFAFEEFTVLDTVIQGHKELYQVMKDKDELYSKADFSDEDGVKAAELESKFAELDGWNAEADASKLLQSLGIPEELHQSKMSELPEAEKVKVLLAQALFGNPDILLIDEPTNGLDVHTVNWLEDFLADYPNIVIVVSHDPSLLKSSMYTNV	ABC1, ABC2, arm
Lactobacillus_johnsonii_NCC_533	NP_965285.1	ARE3	MSNINISNLSFRYQDSSDNIFNNLNLDLDSSWKLGLVGRNGRGKTTFLNLLRGNLRGTGKIQAKLEFNYFPLTVNDKKQLALYALQEQVSFEQWELERELNLMKVDPELIWQPFNSLSGGEQTKILLALSFINKNGFPLIDEPTNHLDEDSRMQVIAYLQQHSNGYIVVSHDRAFLNQVTNHILAIENTEIHLYQGNFASYEDTKTKRDKFNQDKNEKLQGQIRSLNESRKRVKGYSLQSENNKKASAHKNEIHAFINKGFFSHKAAKIMKRSKNLERRMDKSIQDKKGLMTNIESIPELEMNFHPNYHGTLLEAQHLDLTVQNKKLFEDLNLTIKNHGIVAIEGKNGSGKSTFLKNILKPDKNVISQGKLDIVNGLKISYLPQNFIEYSGTLSQFAEK…	ABC1, ABC2, linker
Lactobacillus_johnsonii_NCC_533	NP_965670.1	YfmM	MSLLTVKNLSQTFIDKTLYEDANFVLNKEDHMGVTGQNGVGKSTLIKILTGEITQDNGEVKWQNKIHVGYLDQYAKLEEGIELKEFLQTAFSDLFDKEKELNELYVRYGENGDEALLEKAGKIQTLLEEKEFYDIDTKIDRVATGLGLADLGYSRDVSKLSGGQRSKLILAKLLLQNPDVLVLDEPTNYLDVNHIDWLADYLNNFEGAFIVVSHDYDFLGRITNCIIDIDFGTITRYTGDLKHALRQKEADRESYLKAYANQQRKIQKTEAYIRKNKAGSRSKSAKSREKQLAKMEILTPPQNNKKAHVLFPYVDTASNLLLQTQDLVIGYEQALVKSAFNFSVGNGEKVAVTGFNGIGKTTLLKTLLGKLKPIYGNFELSSTAKLAYFQQDLAWPNKN…	ABC1, ABC2, arm, linker
Bdellovibrio_bacteriovorus_HD100	NP_967936.1	Uup	MLLINTHKLEKSFAGKTLFKNVSLGIEEGERVGLVGPNGAGKSTLLKILAGTMTPNSGDVTAKKGLRLGYLEQTPTFKKDETILDAVLSKAEDPHEAIGSAYEWIARLELTQFGENFLVSDLSGGWKKRVALARELVRDPELLLLDEPTNHLDVSSIMWLEDFLSRAPFATLTITHDRLFLQRTVNKIFDLDPKNPNYLISTTGGYLEYLEEKAILLAGQEQKELAMKNTLRRETEWLRRGAKARLTKQKARIDRAGTLKEDVEELSAKNAARKVKIEFKETDRNPQKLIEVDHVTKAYDGRVLFSDFSYLVTPKTRLALLGDNGSGKSTLIRMLLQQEAPTSGRVVQADKLKVAYFEQNRETLKPKESVLKNICPDGDYVHYQGQYVFARSYLERFLF…	ABC1, ABC2, bact_CTD_extensions, linker
Bdellovibrio_bacteriovorus_HD100	NP_968232.1	EttA	MSQEIIYTMKGVSKVYPPQRYVLKDIYLSYFYGAKIGVLGLNGSGKSTLLRIMAGVDKDFLGEAFPSKTMKVGYFEQEPHLDEALTVKENIFAGMGELPKVMKEYNAINDKFSDPDLDPDEMNKLIEKQGALQEKLEALGAWDVDQKIEIVMDALRCPDGDLPVTNLSGGEKRRVALARLIMSEPDILLLDEPTNHLDAESVAWLEQYLSKFPGTVIAVTHDRYFLDNVAGWILELDRGEGIPWKGNYTSWLEQKDKRQANEAKDQARKARTLEKELDWIRQGAKARQAKSKARISNYENLLKEASPEKIQEMSIYIPPGPRLGDIVVEAHNITKAYNHKVLLDDVSFTIPKGAIVGVIGPNGVGKSTLFRMITGKEQPDSGTFKVGETVKIAYVDQTR…	ABC1, ABC2, arm, linker
Bdellovibrio_bacteriovorus_HD100	NP_968311.1	YdiF	MIHLSNITKQQGNKVLYRNGSFQINAGEKIGLVGPNGAGKTTIFRIIMGEEGIDGGTISKSDRTVIGYFSQNIEEMKGKSALEEVKSAVGNIGDMQVRMQECEAKLADPDLDPDEMMKILEVYGELQGEFERLGGYDLESRAAEILTGLGIGPDDYHRPSESFSGGWKMRIALAKILALNPEVLLMDEPTNHLDVESIVWLEEWLVNFKGAILMTSHDRDFMNRLVGKIVEIANKTITVYGGNYDFYEKERDIRKEQLIAAAKRQEDMLAKEEEFIARFAARASHAAQVQSRVKKLEKIDRIEIPDEEAEIKFEWPVPPRGGDEVVKLEGLSKIWKRDDGKEKLVFSGANALVKRLDRIAVVGVNGAGKSTLLKIIAGHADATEGKMTLGASINLGYFS…	ABC1, ABC2, bact_CTD_extensions, arm, linker
Bdellovibrio_bacteriovorus_HD100	NP_970295.1	DAF2	MTPRRNSFSLGRMAITLLQLQSGHKAFGAKVLFDDATFAINEGEHVGVIGPNGAGKSTLFKILVDQEHLDEGIVTKSQQLRLGYLEQESDWDVDQKVEEYLEKNCIKPLWELKQFGLKLGLTEGHFQSHLKQLSGGYRMRVKLLYLIGQEPNLLLLDEPTNFLDLETLLVLESFLQEYKGAFLLISHDREFLRRVTDHILEVESGDIVKFPGSLDDYFEQKQMLAEILQKQVLSQQAKKKSIMDFVTRFGAKATKARQAQSRLKALEKMEVIEVKAAPTHSHIYIPPASPTGKMILEVENVECGYGDKVILKDVTLRLERGNHLGIVGLNGAGKSTLLKSLGEQIPLVRGSIKWGHQVSLSYFAQHTPESLNPEHTVLEAMASAAHKEVTQQDVLNIAG…	ABC1, ABC2, bact_CTD_extensions, linker
Bdellovibrio_bacteriovorus_HD100	NP_970298.1	BAF2	MDGLFIMQNNLFQVTGRSLFYELPHGAKLLNDISFTWNFRRCALVGPNGVGKTTLAKILAGVLAPQCGELRCSQGVVYLEQVSEPLDQTVGEYLNSLWESPVADPAVWGLLLQDIPLEQNLKSLSGGQWTRVRIAEALGRGGGLLILDEPTNNLDREARELVYRFVREYPGCLLLISHDRELLEEVDGIWELSSQGLASYGGSYSFYEEQKRAERELLEEKIDRARREKKKLEREHHDKLQSQEKRMRAGDAKAAKGGIPRIIVGGLKRRAQETHARINVNEEKRVEKSQENLRELVQSQKLESRLGLDLDAAALPEGKLVFELDQFNLSYSAEGSFLWEEPLTCAMRGPRRWALYGKNGAGKTSLLDCLLSRSKAVRTTGVCRLGEVPVQVLDQQYSL…	ABC1, ABC2
Bdellovibrio_bacteriovorus_HD100	NP_970360.1	YbiT	MGKGLRFPPETRKKTAFQRTHPMISTNNVSLRFGGKKLFEDVNVKFTPGNCYGLIGANGAGKSTFLKVLSKEIEPNTGEVIIGSDQRLSILKQDHYAYDEFPVLKTVLMGNDRLYKVMEEKDALYAKPDFSEADGVRASELETEFAELNGWEAESEAAVMLAGLAIPEELHGKLMKELNGGEKVKVLLAQALFGRPDILLLDEPTNHLDIYAIQWLEEFLLNFENTVIVISHDRHFLNKVCTHIADIDFGKVTTYTGNYDFWRQASELNQRLREDQNKKSSDKAEELKAFIARFSANASKSRQASSRQKQLEKLEFVDLPASSRKKPFIGFDIKRELGNDVLVVDKLTKTWEGETLLKNLSFTLKKGDKVALLGRNDLAKTLLMEIIAGEMQADSGTYN…	ABC1, ABC2, arm, linker
Treponema_denticola_ATCC_35405	NP_970661.1	ARE3	MLIDVKNVTFAYYGSAEPVFENLNLQLDTDWKLGLIGRNGYGKTTFLNLLQNKLEYSGKIISPVSFEYFPYVLEEKNTTREIVLSRLPHIEGWQLDCELSLLKASSEIADRPFKTLSSGEQIKVLLAAMFLHENSFILIDEPTNHLDVYGRAAVADYLKNKKGFILVSHDRDFLNRTVDHVLTIEKNNIYVQNGNYDTWEENKIKQDNFEIEKNIQLRKEIKRLKAAARQKAGWSDLKEKSKHGQWIYDRGYVSHKASKMMKRAKSIERNADKAVAEKEKLLKNIETIEDIPMRPLTHHAKHLIEASALSVSYGKKNIFSPVDFSIEAGGVLSLNGKNGAGKSSILKLLMGEKIEFSGTLKKAQDLKISYIPQNFDFLKGQLFDFIEESNIDKTVFLTT…	ABC1, ABC2, linker
Treponema_denticola_ATCC_35405	NP_972009.1	YdiF	MPFIQLSKISLAFGDRDILKDITLILTAGTKAALTGANGCGKSTLMKIVAGQIKADSGDIATEKDTSIAYLPQSGIVHKGKTLAEEAETAFAYGYDIIKAMDEVGEKMKTEKDEQKLLTLANDYHALQTRLDNSGWNSKKGLIDETLRGLGFSSADFNKNTEEFSGGWQMRIALAKVLLQNADIIVLDEPTNYLDIEARSWLELWLKKFKGGFLLVSHDRYFLDQTVTETYELFKGTLKKYKGTYSDYERIRTIEVEGLIKAYEQQQEEIAKTEDFIRKFRYTESRAALVQDRIRRLEKMERIELPEHLKKIRFSFPPAPHSGKIVLQAEGISKAYSRASGPAVSPTHSQTGGLHRVIENLDLTVEKGERLVLAGKNGAGKSTLLRILAGEDKNFTGSL…	ABC1, ABC2, bact_CTD_extensions, arm, linker
Treponema_denticola_ATCC_35405	NP_972198.1	YbiT	MITVSDLSLKFGDRPLFKDVNLKFTKGNCYGIIGANGAGKSTFLKVLSGELEHDSGEFSITPGERMAVLRQDHFAFDEYSVKDTVFMGYPKLYNVRNEREAIYAKENFSEEDGIRASELEAEFADLNGWEAENQIEQILSGLGLDENYHDRMMSELDEGQKVRVLLAQAIFGTPDILLLDEPTNGLDLESIAWLEEFLIDFPNIIIVVSHDRHFLNAVCTHVCDIDYGKIRMYSGNYDFWYQMSRIMQRQAKDQQKKREEKMKDLREFILRFASNAAKSRQATSRKKVYDKLALEEIEVTSRKFPYVHFKPNREIGNNVVRTEKIFYKTPDTAEEKGIQLLSDFSFTVNRTDKIAFVGQEHNSKTALFDILTGKLNPDSGDVYWGQTVSHAYLNKDNAE…	ABC1, ABC2, arm, linker
Mycoplasma_mycoides_subsp._mycoides_SC_str._PG1	NP_975123.1	YfmM	MSLIVLENITHQNGEKILYKNSEMRINKGEHVALIGPNGAGKSTLLNIIAQKITPDHGTIQWHPKAKIGYLDQHQEVDPNITSEEYLKDAFKNLFEIEAKIHKIYENMAIEYKESDLIKALELQDYLTSHNFDTIDKTIGNLVSGLGINPNNMKKKLSELSGGQRGKILLAKLLLKNDDFILLDEPTNFLDIEQVEWLINFLNNYENAFLMISHDVEFINRVAKIIYAIENQKINRYVGDYNKYLELSALKADQYDKARESQQQQIAKLKDYIARNAARFSTAKSAQSRQKQLDKMDVLDERKKLVKPKMSFKYKRPNSAVVVKSQNLEIGYNFSLTAPLTFELREGQKCIVKGYNGIGKTTFLKTISNQLKPISGWCKLGDGVEVRYFEQVEKFHEYE…	ABC1, ABC2, linker
Ashbya_gossypii_ATCC_10895	NP_982514.2	eEF3	MSDSAQSIKVLGELFEKLSVATAENREATATEIASFLNGNIIEHDVPEEFFKNLTKAVKDKKTAAAALETIAHIANENNLSPSVEPYIVDLVPEVCVKTGDKDKDVQSIASETLLAIVKAIDPVAIKVILPHLTKSLVTTNKWQEKVSVLAAISALVDAAKTQVALRMPELIPVLSEAMWDTKKEVKHAATATMTKATETVDNKDIERFIPELIQCIADPSQVSETVHLLGATTFVAEVTPATLSIMVPLLNRGLAERETSIKRKAAVIIDNMCKLVEDPQVVAPFLEKLLPGLKNNFATIADPEAREVTLRGLKTLRRVGNVSDDDTLPEVSHAGDIVTTRGVLDELTKDTPIAPRFAPVVNYIAAIAADLIDERIIDQQAWFTHVTPYMTVFFHEKQ…	ABC1, ABC2, eEF3_heat, chromo_like, chromo, eEF3_4HB, eEF3_CTD
Ashbya_gossypii_ATCC_10895	NP_984829.1	ABCF3	MSANISAQVRRATSGVDSVVTDYVTGYFNHLSNATFDAVLAKRLDLEQEIFFITELLIDAGADKEKISKLVTEVKAQLLEQLKQNEAKVELTGDTSKRLLDINVLQNHNSKTNINSSLAMLGVTGDIEHTGRKMETRVDLKKLKKAEEKIAKKVAKRNNKFVKYEASKLINGAKEEDYDSFYMKINPLDFGSGAGKSKDIKIDTFDLYVGDGQRILSDAQLTLSYGRRYGLVGQNGIGKSTLLRALSRRELNVPKHISILHVEQELRGDDTKVLQSVLDADVWRKQLLSEELKINERLQDIDKLRAEFDEDSLEVKKLDNERDDLESHLQQIAEKLADMESDKAEARAASILYGLGFSTEAQQKPTNSFSGGWRMRLSLARALFCQPDLLLLDEPSNML…	ABC1, ABC2, ABCF3_NTD, arm, linker
Ashbya_gossypii_ATCC_10895	NP_985419.2	New1	MAPKKFKTLDSFMEEQGPDPSLTPSPFGGYFSKADAGQGGRRDWNKGAARPGGQGGYQAGYAGYGYGGYGGYQAGYQAGYGGQGYQAQGYQAQGYGYQAPQGGRAPQGAGVASPPAGITPSGSAVSLTSLTNSLSGMELTPLSKHVEALAGAGSIAEVRRYVADATAEFDGEGAGARDIVGWDVAGVISKLLRPKNPALLREGAMLLISAIAARFSGHGVDECHLLQLLPLALDGLAEKDATVKREAQHAVNAIYGAFPTEALAPAVLPALLSYLVSGAKWQSKLGALKLVDNVREDSPSDMLEMKFKESVPVLTDLATDFKPELAKQGYATLLAFVSILDNLDLQPRFKLIVDTLQNPKLVPDSVKSLSSVTFVAEVTEPALALLCPILNRSLNLSSS…	New1_prion, ABC1, ABC2, eEF3_heat, chromo_like, chromo, New1_CTD
Ashbya_gossypii_ATCC_10895	NP_985779.2	ABCF2	MPPVSTSKAKREAKKAERDAKRAASGKPTTARRTKKKDGDDADLAADEIAKLKLQQDKDGISDRVVTGVLDSLETSRDVKMSSVSLLFHGKVLIQDSQLELNYGRRYGLLGENGCGKSTFLKAIASREYPIPENIDVYLLDEPAEPSEYSALEYVVREAQNELKRLEDLVEKILLEDGPESELLDPLYEKMDSMDPSTFESRAAIILIGLGFNAKTINKKTKDMSGGWKMRVALAKALFVKPTLLLLDDPTAHLDLEACVWLEEYLKRFDRTLVLVSHSQDFLNGVCTNMLDMRLQKLTAYGGNYDSYVKTRSELETNQMKQYHKQQEEIAHIKKFIASAGTYANLVKQAKSRQKILDKMEADGLIQAVVADRVFSFRFPEVERLPPPVLAFDEISFSY…	ABC1, ABC2, ABCF2_NTD, arm, linker
Danio_rerio	NP_998351.1	ABCF1	MPKKSKEKAEWEGDDEPQTVDKHVKKGKKDKKDKKSFFEELASENKPEKEQPPVKEVQGKQPQKKKKDRRKGKPGDDEDDDEDSEVMQRLKKLSVQASDEDEEEEVVVPAKGGKRNKGGNIFAALSQGQSDDEDDEAGGDDDDDDDDKPRSKKSSKEVEKVAKGKKKDKPKPKPIKEASEDEQDEGAEKKDENEKKGGKKGKKAAAAAKPSKEEDDIEEKEQEKSQKKGKKEPPKKGKPARPPPSDDDEEEEEKSDDNDIMMSAEDAIAAQEAKEKQEDDPFANMSKKEKKKKKKIMEYERQVASVRAQNAIEGDFSVSQAELSSRQAMLENASDIKLERFSISAHGKELFVNADLLIVAGRRYGLVGPNGKGKTTLLKHIANRALSIPPNIDVLLCEQ…	ABC1, ABC2, ABCF1_NTD, arm, linker
Streptococcus_oralis_ATCC_35037	WP_000025359.1	YfmM	MSILEVKNLSHGFGDRAIFEDVSFRLLKGEHIGLVGANGEGKSTFMSIVTGKMLPDEGKVEWSKYVTAGYLDQHAVLKEGQTVRDVLRTAFDELFKAEARINDLYMEMAEDGADIDALMEEVGELQDRLESRDFYTLDAKIDEVARALGVMDYGMDTDVTALSGGQRTKVLLAKLLLEKPDILLLDEPTNYLDAEHIDWLKRYLQNYENAFVLISHDIPFLNDVINIVYHVENQQLTRYSGDYYQFQEVYAMKKSQLEAAYERQQKEIADLKDFVARNKARVATRNMAMSRQKKLDKMDIIELQSEKPKPSFDFKPARTPGRFIFQAKDLQIGYDRPLTKPLNLTFERNQKVAIIGANGIGKTTLLKSLLGIIPPIAGEVERGDYLELGYFEQEVEGGN…	ABC1, ABC2, arm, linker
Bacillus_cereus_m1293	WP_000025939.1	YfmM	MSILTVENLSHSYGEKTILYNACFRILKGEHVGVVGQNGIGKSTLLRILTGELIHDDGNIEWFPHVKVGFLQQHMDLQEGMTIEGYLQSAFADLYAIEYEMLKIAEEMNGAGEVEKLLVKYGELQTILESSNFYHIHTEVEEVAIGLGLFEIGLKKEVSKLSGGQRTKLLLGKLLLEKADVLLLDEPTNYLDTAHIEWLQSYLRLYEKAYVIISHDELFLNSITNVIFHLEGGKVKRYVGNYEKFVQSYQVQKKQLQSAYAKQQKEISQLEIFIQKNKIRKAKQAKSREKVLEKMQRIEKIHSVTRSRFDFSVYEEPVSRILQAEKLRIGYSDPLCPELNLQVKKGEKIAIIGHNGIGKTTMLKTLLGQIKPLSGSISVGERVNPAYFAQEEFASETTP…	ABC1, ABC2, arm, linker
Bacillus_anthracis_str._A2012	WP_000025955.1	YfmM	MSILTVENLSHSYGEKTILYNACFRLLKGEHVGVVGGNGIGKSTLLRILTGELIHDDGNIEWFPHVKIGFLQQHMDLQEGMTIEGYLQSAFADLYAIECEMLKIAEEMNGAGEVEKLLVKYGELQTILESSNFYHIHAEVEEVAIGLGLFEIGLKKDVSKLSGGQRTKLLLGKLLLEKADVLLLDEPTNYLDTAHIEWLQSYLRLYEKAYVIISHDELFLNSITNVIFHLEGGKVKRYVGNYEKFVQSYQVQKKQLQSAYVKQQKEISQLETFIQKNKIRKAKQAKSREKVLEKMQRIEKIHPVPRSRFDFNVYEEPVSRILQAEKLRIGYSDPLCPELNLQVKKGEKIAIIGHNGIGKTTMLKTLLGQIKPLSGSISVGERVNPAYFAQEEFASETTP…	ABC1, ABC2, arm, linker
Escherichia_sp._1_1_43	WP_000046749.1	EttA	MAQFVYTMHRVGKVVPPKRHILKNISLSFFPGAKIGVLGLNGAGKSTLLRIMAGIDKDIEGEARPQPDIKIGYLPQEPQLNPEHTVRESIEEAVSEVVNALKRLDEVYALYADPDADFDKLAAEQGRLEEIIQAHDGHNLNVQLERAADALRLPDWDAKIANLSGGERRRVALCRLLLEKPDMLLLDEPTNHLDAESVAWLERFLHDFEGTVVAITHDRYFLDNVAGWILELDRGEGIPWEGNYSSWLEQKDQRLAQEASQEAARRKSIEKELEWVRQGTKGRQSKGKARLARFEELNSTEYQKRNETNELFIPPGPRLGDKVLEVSNLRKSYGDRLLIDDLSFSIPKGAIVGIIGPNGAGKSTLFRMISGQEQPDSGTITLGETVKLASVDQFRDSMD…	ABC1, ABC2, arm, linker
Shigella_sp._D9	WP_000046749.1	EttA	MAQFVYTMHRVGKVVPPKRHILKNISLSFFPGAKIGVLGLNGAGKSTLLRIMAGIDKDIEGEARPQPDIKIGYLPQEPQLNPEHTVRESIEEAVSEVVNALKRLDEVYALYADPDADFDKLAAEQGRLEEIIQAHDGHNLNVQLERAADALRLPDWDAKIANLSGGERRRVALCRLLLEKPDMLLLDEPTNHLDAESVAWLERFLHDFEGTVVAITHDRYFLDNVAGWILELDRGEGIPWEGNYSSWLEQKDQRLAQEASQEAARRKSIEKELEWVRQGTKGRQSKGKARLARFEELNSTEYQKRNETNELFIPPGPRLGDKVLEVSNLRKSYGDRLLIDDLSFSIPKGAIVGIIGPNGAGKSTLFRMISGQEQPDSGTITLGETVKLASVDQFRDSMD…	ABC1, ABC2, arm, linker
Escherichia_albertii_TW07627	WP_000046764.1	EttA	MAQFVYTMHRVGKVVPPKRHILKNISLSFFPGAKIGVLGLNGAGKSTLLRIMAGIDKDIEGEARPQPDIKIGYLPQEPQLNPEHTVRESVEEALSEVVNALKRLDEVYALYADPDADFDKLAAEQGRLEEIIQAHDGHNLNVQLERAADALRLPDWEAKIANLSGGERRRVALCRLLLEKPDMLLLDEPTNHLDAESVAWLERFLHDFEGTVVAITHDRYFLDNVAGWILELDRGEGIPWEGNYSSWLEQKDQRLAQEASQEAARRKSIEKELEWVRQGTKGRQSKGKARLARFEELNSTEYQKRNETNELFIPPGPRLGDKVLEVSNLRKSYGDRLLIDDLSFSIPKGAIVGIIGPNGAGKSTLFRMISGQEQPDSGTITLGETVKLASVDQFRDSMD…	ABC1, ABC2, arm, linker
Escherichia_albertii_TW07627	WP_000053055.1	Uup	MSLISMHGAWLSFSDAPLLDNAELHIEDNERVCLVGRNGAGKSTLMKILNREQGLDDGRIIYEQDLIVARLQQDPPRNVEGSVYDFVAEGIEEQAEYLKRYHDISQLVMNDPSEKNLNELAKVQELLDHHNLWQLENRINEVLAQLGLDPNVALSSLSGGWLRKAALGRALVSNPRVLLLDEPTNHLDIETIDWLEGFLKTFNGTIIFISHDRSFIRNMATRIVDLDRGKLVTYPGNYDQYLLEKEEALRVEELQNAEFDRKLAQEEVWIRQGIKARRTRNEGRVRALKAMRRERSQRREVMGTAKMQVEEASRSGKIVFEMEDVCYQVDGKQLVKDFSAQVQRGDKIALIGPNGCGKTTLLKLMLGQLQADSGRIHVGTKLEVAYFDQHRAELDPDKT…	ABC1, ABC2, bact_CTD_extensions, arm, linker
Shigella_sp._D9	WP_000053089.1	Uup	MSLISMHGAWLSFSDAPLLDNAELHIEDNERVCLVGRNGAGKSTLMKILNREQGLDDGRIIYEQDLIVARLQQDPPRNVEGSVYDFVAEGIEEQAEYLKRYHDISRLVMNDPSEKNLNELAKVQEQLDHHNLWQLENRINEVLAQLGLDPNVALSSLSGGWLRKAALGRALVSNPRVLLLDEPTNHLDIETIDWLEGFLKTFNGTIIFISHDRSFIRNMATRIVDLDRGKLVTYPGNYDQYLLEKEEALRVEELQNAEFDRKLAQEEVWIRQGIKARRTRNEGRVRALKAMRRERGERREVMGTAKMQVEEASRSGKIVFEMEDVCYQVDGKQLVKDFSAQVLRGDKIALIGPNGCGKTTLLKLMLGQLQADSGRIHVGTKLEVAYFDQHRAELDPDKT…	ABC1, ABC2, bact_CTD_extensions, arm, linker
Escherichia_sp._1_1_43	WP_000053099.1	Uup	MSLISMHGAWLSFSDAPLLDNAELHIEDNERVCLVGRNGAGKSTLMKILNREQGLDDGRIIYEQDLIVARLQQDPPRNVEGSVYDFVAEGIEEQAEYLKRYHDISRLVMNDPSEKNLNELAKVQEQLDHHNLWQLENRINEVLAQLGLDPNVALSSLSGGWLRKAALGRALVSNPRVLLLDEPTNHLDIETIDWLEGFLKTFNGTIIFISHDRSFIRNMATRIVDLDRGKLVTYPGNYDQYLLEKEEALRVEELQNAEFDRKLAQEEVWIRQGIKARRTRNEGRVRALKAMRRERGERREVMGTAKMQVEEASRSGKIVFEMEDVCYQVNGKQLVKDFSAQVLRGDKIALIGPNGCGKTTLLKLMLGQLQADSGRIHVGTKLEVAYFDQHRAELDPDKT…	ABC1, ABC2, bact_CTD_extensions, arm, linker
Bacillus_anthracis_str._A2012	WP_000055394.1	YfmM	MSLLTVEKLGHTFGDRTLFKDVSMRLLAGEHVGLVGANGVGKSTFMNIITGQLIHDEGRVEWTPGTNYGYLDQHTILTPGRTIRDVLADAFLPLFEKEKALNEVTEKMGTATPEELEELLEQMAEIQDALEAGGFYLLDIKIEEAARGLGIDAIGLDRDVVALSGGQRTKVLLAKLLLEQPEVLLLDEPTNYLDVEHIHWLTNYLKEYPHAFLLISHDTEFMNKCVDVIFHLEFTKMTRYTATYEKFLELAEINKNQHINAYEKQREFIKKQEDFIAKNKARYSTTGRAKSRQKQLDRMERIDRPETAIKPEFSFKESRASSRFVFEGENVEIGYTHPLLPKLTMTIERGEKIAIVGCNGVGKSTLLKTILGKIKPLSGKTSLGDFLNPSYFEQEVKAD…	ABC1, ABC2, arm, linker
Bacillus_anthracis_str._A2012	WP_000061779.1	ARE3	MSMIKVQDLTFSYPGSFDNIFEDVNFQIDTDWKLGFIGRNGRGKTTFLNLLLGNYEYSGKILASVEFNYFPYPVADKNKFTHEILEEICPQAEGWEFLREISYLNVDAEVMYRPFKTLSNGEQTKVLLAALFLNEGQFLLIDEPTNHLDTDARKIVSDYLRKKKGFILISHDRIFLDGCVDHILSINRANIEVQSGDYSSWKLNFDRQQEHEQATNDRLQKDIGRLKQSSKRSASWSHDVGASKNGTRNSGSKLDKGFVGHKAAKMMKRAKNLESRQQKVIEEKSKLLKNVEKTESLKLEALKFKSNELVILADVSVKYDDQVVNEPISFIVEQDDRIVLDGKNGSGKSSS	ABC1, ABC2, linker
Bacillus_anthracis_str._A2012	WP_000150897.1	YdiF	MTICSVNNVTKSFGGNIIFENISLEIKNGERVGLVGRNGSGKTTIFQLLTGMESLDAGAIHMKKGTRIGHVAQIPKFDESMTVYEVLSSAFKIEKELEREMRTLEKDMAEEQESSVLQKLMERYGIIQEKFAFLGGYEIEANIMKVANGLQVTELFPRSFLELSGGEQTKVSLAYMLLQKPDLLLLDEPTNHLDLFAVEWLEQFLKEYNGTVMVISHDRYFLDEVVTKIFDLEDGEIHVYHTNYSRFVEEKEERLLQEFQAYQEQQKKIKKMKEAIKRLREWANQANPPNEGLHKRARSMERALERMQKLKKPILERKQIGLQFEGQDRSGKDVVVIKEVSKGFADHPLFNEVNLHVRFQERAAIVGRNGTGKTTLLKLLLEEIEPDAGEIRIGSSVKI…	ABC1, ABC2, arm, linker
Bacillus_anthracis_str._A2012	WP_000153736.1	ARE1	MTILFARNIEKGFGDRTLFTLPSLEIQAQDRIGIVGVNGAGKSTLLQILSKEIEADKGIVTHHSSISIIPQISEELPKVASSTAKGKWNISNISNSMSGGERMRLKIAHALEQDAGILFADEPTSHLDMFGTEQLEKALLSYKGALVLISHDREFLDNICTKIIEIEDGIIQEYKGNYSNYRKQKERERTQKQAEYEQYINEKERLEKSILQKKQRASSMTKIPTRFSSSESKLYKLSGANGQEQVSKAAKALETRLEKLEKKEKPKELSQAQFDVQYHTPIHSKVAVQFNKATKKIGDLTLFKNMNGTIAPGAKLAILGANGSGKTTLFNMLLANERGIQLSKSCKIGYFEQTLSILKTDKTILENVLEETNYTESFVRTILARLLFRREDVHKPVHV…	ABC1, ABC2, ARE1_2_CTD, linker
Bacillus_cereus_m1293	WP_000153738.1	ARE1	MTILFARNIEKGFGDRTLFTLPSLEIQSQDRIGIVGVNGAGKSTLLQILSKEIEADKGIVTHHSSISIIPQLSEEVPETTSSLAKGKWSISNVSNSMSGGERMRLKIAHALEQNAGILFADEPTSHLDMAGTEQLEKALLSYKGALVLISHDRDFLDAICTKIIEIEDGTIQEYKGNYSNYRKQKERERIQKQAEYEQYVQEKNRLEQSILQKKQRASSMTKIPTRFSSSESKLYKLSGAHGQEQVSKAAKALETRLEKLEKKEKPKDLSQAQFDVQYHTPIHSKVAVQFNKATKKIGNRTLFKNLNGTIAPGAKLAILGANGSGKTTLFNMLLANERGIQLSKSCKIGYFEQTLSILKTDKTILENVLEETNYTESFVRTILARLLFRREDVHKPVHV…	ABC1, ABC2, ARE1_2_CTD, linker
Vibrio_mimicus_VM603	WP_000313893.1	YbiT	SRARQIDKIKLDEVKASSRQNPFIRFEQSKELFRNALIVENLSQGFDHDLFSNFNAIFEVGERVAIIGENGVGKTTLLNTLAGVLEPRSGMYKWSENSNIGYYAQDHAHEFAEDLNLMEWMGQWRQEGDDEQVVRSFLGRMLFGQDDIKKSVKVLSGGEQGRMLLGKLMMHKPNMLLLDEPTNHMDMESIESLNNALEQYKGTLFFVSHDRVFVDSLATRIIEIRDGKISDFKGTYAEFLRSRGVEG	ABC1, ABC2
Clostridium_scatologenes	WP_000388730.1	Uup	MEAYKIEHLNKSYADKTIFDNLDLSISEGEKIGLVGINGTGKSTLLKVIGGIDDDFTANIMHPNQYRIRYSSQKQDLNEDMTVFDAVLSSDTTTLRIIKQYEQAVQAYADDQSDKLFKRMMDAQDAMDQHDAWDYNAEIKTILSKLGIHDTTKYIKELSGGQQKRVVLAKTLIEQPDLLLLDEPTNHLDFESISWLINYVKQYPHTVLFVTHDRYFLNEVSTRIIELNRGKLASYPGNYESYIEMRAEREVTLQKQQQKQRALYKEELAWMRAGAKARTTKQQARINRFNDLENEVNQQYKDDKGELNLAYSRLGKQVFELEDLSKAINDKVLFEHLTEIIQKGERIGVVGPNGAGKTTLLNILSGEDQQFEGKLKTGQTVKVAYFKQTDETLDRDIRM…	ABC1, ABC2, bact_CTD_extensions, arm, linker
Lachnoanaerobaculum_sp._ICM7	WP_000420313.1	ARE1	MELILKAKDIRVEFKGRDVLDINELEVYDYDRIGLVGANGAGKSTLLRVLLGELTPPGCKMNRLGELAYIPQLDEVTLQEEKDFALVGKLGVEQLNIQTMSGGEETRLKIAQALSAQVHGILADEPTSHLDREGIDFLIGQLKYFTGALLVISHDRYFLDEIVDKIWELKDGKITEYWGNYSDYLRQKEEERKSQAAEYEQFIAERARLERAAEEKRKQARKIEQKAKGSSKKKSTEDGGRLAHQKSIGSKEKKMYNAAKTLEHRIAALGKVEAPEGIRRIRFRQSKALELHNPYPIVGAEINKVFGDKALFENASFQIPLGAKVALTGGNGIGKTTLIQMILNHEEGISISPKAKIGYFAQNGYKYNSNQNVMEFMQKDCDYNISEIRSVLASMGFKQ…	ABC1, ABC2, bact_CTD_extensions, linker
Staphylococcus_hominis_SK119	WP_000438873.1	ARE1	MEQYTIKFNQINHKLTDLRSLNIGHLYAYQFEKIALIGGNGTGKTTLLNMIAQKTKPESGTVETVGEIQYFEQLNMDVENDFNTLDGSLMSELHIPMHTTDSMSGGEKAKYKLANVISNYSPILLLDEPTNHLDKIGKDYLKNILKYYYGTLIIVSHDRALIDQIADTIWDIQEDGTIRVFKGNYTQYQNQYEQEQLEQQRQYEQYISEKQRLSQASKAKRNQAQQMAQASSKQKNKSIAPDRLSASKQKGTVEKAAQKQAKHIEKRMEHLEEVEKPQSYHEFNFPQNKIYDIHNNYPIIAQNLTLVKGSQKLLTQVRFQIPYGKNIALVGANGVGKTTLLEAIYHQIEGIDCSPKVQMAYYRQLAYEDMRDVSLLQYLMDETDSSESFSRAILNNLGL…	ABC1, ABC2
Streptococcus_oralis_ATCC_35037	WP_000584906.1	YdiF	MIILQANKIERSFAGEVLFEHINLQVDERDRIALIGKNGAGKSTLLKILVGEEEPTSGEINKKKDISLSYLAQDSRFESENTIYDEMLYVFDDLRRTETQLRQMELEMGEKYGEDLDKLMADYDRLSENFRQAGGFTYEADIRAILNGFKFDESMWQMKIAELSGGQNTRLALAKMLLEKPNLLVLDEPTNHLDIETIAWLENYLVNYSGALIIVSHDRYFLDKVATVTLDLTKHSLDRYVGNYSRFVELKEQKLATEAKNYEKQQKEIAALEDFVNRNLVRASTTKRAQSRRKQLEKMERLDKPEAGKKAANMTFQSEKTSGNIVLTVENAAIGYDGEILSEPINLDLRKMNAVAIVGPNGIGKSTFIKSIVDQIPFIKGEKRFGANVEVGYYDQTQS…	ABC1, ABC2, bact_CTD_extensions, arm, linker
Streptococcus_infantis_SK1302	WP_000590715.1	SAF1	MIKINHLTITQNKDLRDLISDLNITIQDGDKVAIIGEEGNGKSTLLKTLMGERLADFSISGEIQSDLQSLAYIPQHLPEELKKRSLQDYFFLESADLDFSILYRLAEELHFDSSRFASDQEIGSLSGGEALKIQLIHELSKPFEILFLDEPSNDLDLETVYWLKSKIQKIRQTVIFISHDEDFLSQTADTIIHLRLVKHRKEAETLVEHLDYDRYSAQRKANFARQSQQADNDQRSYDKTMEKHRRVKQKVETALRATKDSTAGRLLAKKMKNVLSQEKRYEKAAQSMTQKPLEEEQIQLFFSDIEPLAASKVLLRLEKESLSIGERVLAQELQLTVWGQDKIGIIGPNGVGKSTLLAKLQQLLSGKSEISLGFMPQNYQETLQLDLSPVEFLSQTGHK…	ABC1, ABC2
Clostridium_scatologenes	WP_000602067.1	YdiF	MILLQLNHISKSFDGEDIFTDVDFEVKTGERIGIVGRNGAGKSTLMKIIAGVENYDSGNVSKIKNLKLGYLTQQMTLNSNATVFEEMSKPFEHIKRMESLIKEETDWLSKHANDYDSDTYKTHMSRYESLSNQFEQLEGYQYESKIKTVLYGLNFSEEDFNKPINDFSGGQKTRLSLAQMLLNEPDLLLLDEPTNHLDLETTKWLEDYLRYFKGAIVIISHDRYFLDKIVTQIYDVALGDVKRYVGNYEEFIQQRDLYYQKRMQEYESQQAEIKRLETFVEKNITRASTSGMAKSRRKILEKMERIDKPMLDAKSANIKFGFDRNTGNDVMHVKNLEIGYQTAITKPISIEVSKGDHIAIIGPNGIGKSTLIKTIANQQKALNGDITFGANLQIGYYDQ…	ABC1, ABC2, bact_CTD_extensions, arm, linker
Vibrio_mimicus_VM603	WP_000625963.1	YbiT	MISTANITQQFGAKPLFENISVKFGEGNRYGLIGANGCGKSTFMKILSGELDPTGGNVSYDPNERVAKLNQDQFAYEEFTVIDTVIMGHKELWKVKQERDRIYALPEMTEEDGMRVADLEVEFAEMDGYMAESKAGELLLAVGIPLEQHYGLMSSVAPGWKLRVLLAQILFADPDIMLLDEPTNNLDIDTIRWLEDTLNARNCTMIIISHDRHFLNSVCTHMADLDYGELRIYPGNYDEYMTAATQARERLLSDNAKKKAQIAELQTFVARFSANASKAKQ	ABC1, ABC2, arm, linker
Vibrio_albensis_VL426	WP_000625970.1	YbiT	MISTANITQQFGAKPLFENISVKFGEGNRYGLIGANGCGKSTFMKILSGELEPSGGNVSYDPNERVAKLNQDQFAYEEFTVIDTVIMGHKELRKVKQERDRIYALPEMTEEDGMRVADLEVEFAEMDGYMAESKAGELLLAVGIPLEQHYGLMSSVAPGWKLRVLLAQILFADPDIMLLDEPTNNLDIDTIRWLEDTLNARNCTMIIISHDRHFLNSVCTHMADLDYGELRIYPGNYDEYMTAATQARERLLSDNAKKKAQIAELQTFVARFSANASKAKQATSRARQIDKIKLDEVKASSRQNPFIRFEQSKELFRNALIVENLSQGFDHDLFSNFNAIFEVGERVAIIGENGAGKTTLLNTLAGVLEPRSGSYKWSENANIGYYAQDHAHEFAEDMN…	ABC1, ABC2, arm, linker
Vibrio_mimicus_VM603	WP_000627685.1	YheS	MITFSEIQLLRGGKPLLEQASATIHPGDKVGLVGKNGCGKSTLFALLKDELTIDAGSFSKPAYWELAWVAQETPALDRSALEYVIDGDREYRELERQLIEAEAADNGTKVADLHGKIEMVGGYSIRARASELLDGLGFTQEQMSWSLTQFSGGWRMRLNLAQALICRSDLLLLDEPTNHLDLDAVMWLERWLQSYPGTLILISHDRDFLDPIVNRIVHIENQTLNEYTGNYSSFETQRAQKMLQQQAIYQKQQKQMAHMQSYIDRFRYKASKARQAQSRIKALERMEKVLPAQFDNPFSFEFREPAALPNPILMMDQVSAGYGDNLILEKIRLNLVPGSRIGLLGRNGAGKSTLIKLLSGELKPQSGDCTYSQGVKIGYFAQHQLETLHPEETPLQHMM…	ABC1, ABC2, bact_CTD_extensions, arm, linker
Bacillus_cereus_m1293	WP_000633868.1	YbiT	MITVSNVSLRFADRKLFEDVNIKFTPGNCYGLIGANGAGKSTFLKILSGEIEPSTGDIHITPGERLAVLKQNHFEYEEFPVLETVIMGHTRLYKVMQEKNAIYMKEDFSDEDGMRAAELEGEFAELNGWEAESEAAILLKGLGIGEDLHDKKMSELTGAEKVKVLLAQALFGQPDILLLDEPTNHLDLKAIQWLENFLMNFENTVIVVSHDRHFLNKVCTHMADLDFGKIQLYVGNYDFWYESSQLALKLTQDANKKKEEKVKELQNFIARFSSNASKAKQATSRKKLLDKITLDDIKPSSRRYPFVGFTPEREVGNDLLTVEGLSKTIDGEKVLDNVYFTLNKGDKVAFIGRNDIAMTTLFKILMGEMEPDSGSFKWGVTTSQSYFPRDNSKYFENSD…	ABC1, ABC2, arm, linker
Escherichia_albertii_TW07627	WP_000634785.1	YheS	MIVFSSLQIRRGVRVLLDNATATINPGQKVGLVGKNGCGKSTLLALLKNEISADGGSYTFPGSWQLAWVNQETPALPQAALEYVIDGDREYRQLEAQLHDANERNDGHAIATIHGKLDAIDAWSIRSRAASLLHGLGFSNEQLERPVSDFSGGWRMRLNLAQALICRSDLLLLDEPTNHLDLDAVIWLEKWLKSYQGTLILISHDRDFLDPIVDKIIHIEQQNMFEYTGNYSSFEVQRATRLAQQQAMYESQQERVAHLQSYIDRFRAKATKAKQAQSRIKMLERMELIAPAHVDNPFRFSFRAPESLPNPLLKMEKVSAGYGDRIILDSIKLNLVPGSRIGLLGRNGAGKSTLIKLLAGELAPVSGEIGLAKGIKLGYFAQHQLEYLRADESPIQHLA…	ABC1, ABC2, bact_CTD_extensions, arm, linker
Shigella_sp._D9	WP_000634793.1	YheS	MIVFSSLQIRRGVRVLLDNATATINPGQKVGLVGKNGCGKSTLLALLKNEISADGGSYTFPGSWQLAWVNQETPALPQAALEYVIDGDREYRQLEAQLHDANERNDGHAIATIHGKLDAIDAWSIRSRAASLLHGLGFSNEQLERPVSDFSGGWRMRLNLAQALICRSDLLLLDEPTNHLDLDAVIWLEKWLKSYQGTLILISHDRDFLDPIVDKIIHIEQQSMFEYTGNYSSFEVQRATRLAQQQAMYESQQERVAHLQSYIDRFRAKATKAKQAQSRIKMLERMELIAPAHVDNPFRFSFRAPESLPNPLLKMEKVSAGYGDRIILDSIKLNLVPGSRIGLLGRNGAGKSTLIKLLAGELAPVSGEIGLAKGIKLGYFAQHQLEYLRADESPIQHLA…	ABC1, ABC2, bact_CTD_extensions, arm, linker
Escherichia_sp._1_1_43	WP_000634818.1	YheS	MIVFSSLQIRRGVRVLLDNATATINPGQKVGLVGKNGCGKSTLLALLKNEISADGGSYTFPGSWQLAWVNQETPALPQAALEYVIDGDREYRQLEAQLHDANERNDGHAIATIHGKLDAIDAWSIRSRAASLLHGLGFSNEQLERPVSDFSGGWRMRLNLAQALICRSDLLLLDEPTNHLDLDAVIWLEKWLKSYQGTLILISHDRDFLDPIVDKIIHIEQQSMFEYTGNYSSFEVQRVTRLAQQQAMYESQQERVAHLQSYIDRFRAKATKAKQAQSRIKMLERMELIAPAHVDNPFRFSFRAPESLPNPLLKMEKVSAGYGDRIILDSIKLNLVPGSRIGLLGRNGAGKSTLIKLLAGELAPVSGEIGLAKGIKLGYFAQHQLEYLRADESPIQHLA…	ABC1, ABC2, bact_CTD_extensions, arm, linker
Bacillus_cereus_m1293	WP_000675965.1	ARE2	MKGIGIMKELLKLNDVYVEIKENMLLEKMNVTVKQGDVIGLIGKNGAGKSTLLQLINGKIEPSKGTVEWLQMNMTTAYVEQEKESFVSKDIIAKEAELLAKWGVPTNDFHTLSGGEKLKVRLAKGFAENPNVLILDEPTNHLDEMSTEFLIKQIKHMKGTVIVVSHDRYFLDVVATRIWSIEDKKLIDHSGNYTSYMKAREYKRMTQQREYEKQQKKIEQVETHIKELSSWSQKAHAQSTKQEGVKEFYRVKAKRMDAQVKSKRKRLEKELEKTKVERVKEEYSVEFSIQASKKVGKRFLEVKQLRKEFNNRTLFENVNFTIQHGEKVAIIGPNGSGKTTLLKMIMGNETAEGEVWISPSANIGYLTQEVFDLPLNKTPEDLFYKETFEERGKVQNLMK…	ABC1, ABC2, ARE1_2_CTD, linker
Bacillus_anthracis_str._A2012	WP_000783213.1	Uup	MKMLTVENLSKSYGEKPLFDGLSFSIAEGQXAGIIGVNGTGKSTLLKIIAGAEIPDTGDMTHSRGYTISYLSQQPEFDEQLTVLEQVFHGDTPLIRLLRDYEKALLHIEKDPSNEKVQEQLFAVQQRMDAMSVWEANANAKSLLTKLGITDFTATVGNLSGGQKKRIAMAQCFIETPDLLILDEPTNHLDHETVEWLEEYLARYTGAVLLVTHDRYFLDRVTNRIFELDNGKLYSYEGNYSTFLEAKALREEQELAQESKRQNLYRRELAWIRRGAKARSTKQKARIQRFEELKGQEGPAAKQSVDIALSGSRLGKKVLELKDVTKKFGDKTVLNNFNHIVKPGDRIGIIGANGSGKSSLLNMLAGKISPDSGEIEVGQTVKIAYYTQENEEMKF	ABC1, ABC2, arm, linker
Vibrio_mimicus_VM603	WP_000852859.1	EttA	MAEYVYTMSRVSKIVPPKRQILKDISLSFFPGAKIGVLGLNGAGKSTLLRIMAGIDKDIDGEARPQPGLKVGYLPQEPKLDENKTVREVVEEAVADVAHALKRLDEVYAAYAEPDADFDALAKEQGELEALIQAKNGHNLDNALERAADALRLPEWDAQVKFLSGGERRRVAICRLLLENPDMLLLDEPTNHLDAESVAWLERFLVDYSGTVVAITHDRYFLDNAAGWILELDRGEGIPWQGNYTSWLEQKDARLKQEASQEKARQKTIEKELEWVRQNPKGRQAKSKARMARFEELQNTEHQKRNETNELFIPPGERLGDKVIEVKNLTKSFDGRVLIDDLSFSMPKGAIVGIIGPNGAGKSTLFKMLSGVEQPDSGTIELGDTVKLASVDQFRDSMN…	ABC1, ABC2, arm, linker
Vibrio_albensis_VL426	WP_000852863.1	EttA	MAEYVYTMSRVSKIVPPKRQILKDISLSFFPGAKIGVLGLNGAGKSTLLRIMAGIDKDIDGEARPQPGLKVGYLPQEPKLDESKTVREVVEEAVADVAYALKRLDEVYAAYAEPDADFDALAKEQGELEALIQAKNGHNLDNALERAADALRLPEWDAQVKFLSGGERRRVAICRLLLENPDMLLLDEPTNHLDAESVAWLERFLVDYAGTVVAITHDRYFLDNAAGWILELDRGEGIPWQGNYTSWLEQKDARLKQEASQEKARQKTIEKELEWVRQNPKGRQAKSKARMARFEELQNTEHQKRNETNELFIPPGERLGDKVIEVKNLTKSFDGRVLIDDLSFSMPKGAIVGIIGPNGAGKSTLFKMLSGVEKPDSGTIELGDTVKLASVDQFRDSMN…	ABC1, ABC2, arm, linker
Streptococcus_oralis_ATCC_35037	WP_000958789.1	YbiT	MLTVSDVSLRFSDRKLFDDVNIKFTEGNTYGLIGANGAGKSTFLKILAGDIEPTTGHISLGPDERLSVLRQNHFDYEDERVIDVVIMGNEKLYNIMKEKDAIYMKEDFSDEDGVRAAELEGEFAELGGWEAESEASQLLQNLNIPEELHYQNMSELANGEKVKVLLAKALFGKPDVLLLDEPTNGLDIQSITWLEDFLIDFDNTVIVVSHDRHFLNKVCTHMADLDFGKIKLYVGNYDFWKESSELAAKLLADRNAKAEEKIKQLQEFVARFSANASKSRQATSRKKMLDKIELEEIVPSSRKYPFINFKAEREIGNDLLTVENLTVKIDGETILDNISFILRPGDKTALIGQNDIQTTALIRAIMDDIDYEGTVKWGVTTSRSYLPKDNSADFAGGES…	ABC1, ABC2, arm, linker
Escherichia_albertii_TW07627	WP_000961429.1	YbiT	MLVSSNVTMQFGSKPLFENISVKFGGGNRYGLIGANGSGKSTFMKILGGDLEPTLGNVSIDPNERIGKLRQDQFAFEEYTVLDTVIMGHKELWEVKQERDRIYALPEMSEEDGYKVADLEVKYGEMDGYSAEARAGELLLGVGIPVEQHYGPMSEVAPGWKLRVLLAQALFADPDILLLDEPTNNLDIDTIRWLEQVLNERDSTMIIISHDRHFLNMVCTHMADLDYGELRVYPGNYDEYMTAATQARERLLADNAKKKAQIAELQSFVSRFSANASKSRQATSRARQIDKIKLEEVKVSSRQNPFIRFEQDKKLFRNALEIEGLTKGFDNGPLFKNINLLLEVGEKLAVLGTNGVGKSTLLKTLVGDLQPDSGTVKWSENARIGYYAQDHEYEFDNDL…	ABC1, ABC2, arm, linker
Escherichia_sp._1_1_43	WP_000961458.1	YbiT	MLVSSNVTMQFGSKPLFENISVKFGGGNRYGLIGANGSGKSTFMKILGGDLEPTLGNVSLDPNERIGKLRQDQFAFEEFTVLDTVIMGHKELWEVKQERDRIYALPEMSEEDGYKVADLEVKYGEMDGYSAEARAGELLLGVGIPVEQHYGPMSEVAPGWKLRVLLAQALFADPDILLLDEPTNNLDIDTIRWLEQVLNERDSTMIIISHDRHFLNMVCTHMADLDYGELRVYPGNYDEYMTAATQARERLLADNAKKKAQIAELQSFVSRFSANASKSRQATSRARQIDKIKLEEVKASSRQNPFIRFEQDKKLFRNALEVEGLTKGFDNGPLFKNLNLLLEVGEKLAVLGTNGVGKSTLLKTLVGDLQPDSGTVKWSENARIGYYAQDHEYEFENDL…	ABC1, ABC2, arm, linker
Shigella_sp._D9	WP_000961458.1	YbiT	MLVSSNVTMQFGSKPLFENISVKFGGGNRYGLIGANGSGKSTFMKILGGDLEPTLGNVSLDPNERIGKLRQDQFAFEEFTVLDTVIMGHKELWEVKQERDRIYALPEMSEEDGYKVADLEVKYGEMDGYSAEARAGELLLGVGIPVEQHYGPMSEVAPGWKLRVLLAQALFADPDILLLDEPTNNLDIDTIRWLEQVLNERDSTMIIISHDRHFLNMVCTHMADLDYGELRVYPGNYDEYMTAATQARERLLADNAKKKAQIAELQSFVSRFSANASKSRQATSRARQIDKIKLEEVKASSRQNPFIRFEQDKKLFRNALEVEGLTKGFDNGPLFKNLNLLLEVGEKLAVLGTNGVGKSTLLKTLVGDLQPDSGTVKWSENARIGYYAQDHEYEFENDL…	ABC1, ABC2, arm, linker
Vibrio_mimicus_VM603	WP_001121512.1	BAF2	MPIIHAHQLSYQLESGEWLFHPFDFHFPQGRTAIVGRNGIGKSVLLQLLLDKLKPTSGHVVCHAQVGYYAQHTSDPETDVSLAEFLGVAKALNALRAIEAGSVELQHFDELGELWDIAETTQALLDELRITLPMDANCRFLSGGQLAALKLKRLFLSNCDALVLDEPSNHLDQIGRQWLIDQLRQENRPVLVVSHDRALLMQMDRIVRITAEGLHWFEGNYAHYQQQWQLQQEAVSRRVSQLHNEQKAIEREIQKSQEKAQKRANQGVKALKSGSQPKILMDMKKNSAEKNRSAALVNAQNQRQRNQQQLQGLQDKLVRESDPKVYLADIGNSKKRTLLSVENYSADGVNHSPYTLLLRQGEHFRLSAPNGGGKSRFLKAVAGLHHQYQGHIQCNAPVV…	ABC1, ABC2
Vibrio_albensis_VL426	WP_001174035.1	Uup	MALITIHNGLLAFGDHPLLDHADFALQENERVCLVGRNGAGKSTLMKVLAGEILLDDGKMQVMQDVVVSRLEQDPPRNQAGTVFDYVSGGLQGIGEQLKIYQDQLDLVATDPSESNINKLAHIQEQLEVSGAWRFEDRIKNVLGSLKLDSHTKLTDLSGGWQRKAALARALACDPDVLLLDEPTNHLDVTTIEWLEGFLKDFRGSIIFISHDRAFIKSMATRIVDLDRGQLSSFPGDYENYLTEKEEMLRVEELQNAEFDKKLAQEEVWIRQGIKARRTRNEGRVRALKRLRQERSERREVQGKVNLQIDDSNRSGKIVFEAENLHYSIGGKTIVDGFSFNIMRGDRIALIGPNGCGKSTLLKILLGDLQPDSGKVHCGTKLEVAYFDQYRELLDPEKT…	ABC1, ABC2, bact_CTD_extensions, arm, linker
Vibrio_mimicus_VM603	WP_001174042.1	Uup	MALITIHNGLLAFGDHPLLDNADFALQENERVCLVGRNGAGKSTLMKVLAGEILLDDGKMQIMQDVVVSRLEQDPPRNQAGTVFDYVSGGLQGIGEQLKIYQDQLDLVATNPTESNINKLAHIQEQLEVSGAWRFEDRIKNVLGSLKLDGHTKLTDLSGGWQRKAALARALACDPDVLLLDEPTNHLDVTTIEWLEGFLKDFRGSIIFISHDRAFIKSMATRIVDLDRGKLSSFPGDYENYLNEKEEMLRVEELQNAEFDKKLAQEEVWIRQGIKARRTRNEGRVRALKRLRQERSERREVQGKVNLQIDDTNRSGKIVFEAENLHYTIGGKTIVDGFSFNIMRGDRIALIGPNGCGKSTLLKILLGDLQADSGKLHCGTKLEVAYFDQYRELLDPEKT…	ABC1, ABC2, bact_CTD_extensions, arm, linker
Streptococcus_oralis_ATCC_35037	WP_001279100.1	Uup	MSDFIVEKLSKSVGDKTVFKDISFIIHDLDRIGLIGVNGTGKTTLLDVLSGVSGFDGDVSPFSAKNDYKIGYLTQDPDFDDSKTVLDTVLSSDLKEIQLIREYELIMLNYSEDKQARLERVMAEMDSLQAWEIESQVKTVLSKLGIQNLSTPVGELSGGLRRRVQLAQVLLGNHDLLLLDEPTNHLDIATIEWLTLFLKNSKKTVLFITHDRYFLDALSTRIFELDRAGLTEYQGNYQDYVRLKAEQDERDAALLHKKEQLYKQELAWMRRQPQARATKQQARINRFHDLKKEVSGGVADTDLTMNFETSRIGKKVIEFQDVSFAYENKPILQDFNLLVQAKDRIGIVGDNGVGKSTLLNLIAGSLEPTKGQVIIGETVRIAYFSQQIEGLDESKRVIN…	ABC1, ABC2, bact_CTD_extensions, arm, linker
Bacillus_cereus_m1293	WP_001996536.1	YdiF	MGNVSFSWFFILKGVRKMTICSVNNVTKSFGGNIIFENISLEIKNGERVGLVGRNGSGKTTIFQLLTGMESLDAGAIHMKKGTRIGHVAQIPKFDESMTVYEVLSSAFKIEKELEREMRTLEKHMAEEQETSVLQKLMERYGIIQEKFAFLGGYEIEANIMKVANGLQVTELFPRSFVEISGGEQTKVSLAYMLLQKPDLLLLDEPTNHLDLFAVEWLEQFLKEYNGTVMVISHDRYFLDEVVTKIFDLEDGEIHVYHTNYSRFVEEKEERLLQEFQAYQEQQKKIKKMKEAIKRLREWANQANPPNEGLHKRARSMERALERMEKLKKPILERKQMGLQFEGQERSGKDVVVMKEVSKGFAEHLLFNEANLHVRFQERAAIVGRNGTGKTTLLKLLLE…	ABC1, ABC2, arm, linker
Bacillus_cereus_m1293	WP_001996549.1	YdiF	MIEKYKHGKVKKLFEVKTLILLQVNALSKLYGAETILSNIKLEVQTKDRIALVGRNGAGKSTLLKIIAGELSHDGGEIIKPKDVSIGYLAQNTGLETSLTIWDEMLTVFTHLQQMETKLRRLEQEMGKEENFSNEATYERLLADYDQLQLDYKDQGGYQYEADIRSILSGLGFPVETHQTTISTLSGGQKTRLALGKLLLTKPDLLILDEPTNHLDIETLTWLEQYLQGYPGAILIVSHDRYFLDKLVTQVYEISNKESRRFVGNYSKYLDLKSALYEQEMKRYEKQQDEIAKLEDFVQKNIARASTTKRAQSRRKQLDRMELLTRPLGDSKSASFHFDIEKQSGNDVLQVKDATIGYDKDPIIEHVTMRLTRGDSVALVGPNGIGKSTLLKSIVNKLP…	ABC1, ABC2, bact_CTD_extensions, arm, linker
Bacillus_cereus_m1293	WP_001997372.1	Uup	MLTVENLSKSYGEKPLFDGLSFSIAEGQRAGIIGVNGTGKSTLLKIIAGAEIPDTGDMTHSRGYTISYLSQQPEFDEQLTVLEQVFHGDTPLIRLLRDYEKALLHIEKDPSNEKVQEQLFAVQQRMDAMSAWEANANAKSLLTKLGITDFTATVGNLSGGQKKRIAMAQCFIETPDLLILDEPTNHLDHETVEWLEEYLARYTGAVLLVTHDRYFLDRVTNRIFELDNGKLYSYEGNYSTFLEAKALREEQELAQESKRQNLYRRELAWIRRGAKARSTKQKARIQRFEELKGQEGPAAKQSVDIALSGSRLGKKVLELKDVTKKFGDKTVLNNFNHIVKPGDRIGIIGANGSGKSSLLNMLAGKISPDSGEIEVGQTVKIAYYTQENEEMNLNQRMIE…	ABC1, ABC2, bact_CTD_extensions, arm, linker
Bacillus_cereus_m1293	WP_001998690.1	YfmM	MIQGTISSWTEDTMSLLTVEKLGHTFGDRTLFKDVSMRLLAGEHVGLVGANGVGKSTFMNIITGQLIHDQGRVEWTPGTHYGYLDQHTVLTPGRTIRDVLADAFLPLFEKEKALNEVTEKMGTATPEELEELLEQMAEIQDALEAGGFYLLDMKIEEAARGLGIDAIGLDRDVSALSGGQRTKVLLAKLLLEQPEVLLLDEPTNYLDVEHIHWLTNYLKEYPHAFLLISHDTEFMNKCVDVIFHLEFTKMTRYTATYEKFLELAEINKNQHINAYEKQREFIKKQEDFIAKNKARYSTTGRAKSRQKQLDRMELIDRPETAIKPEFSFKESRASSRFVFEGENVEIGYTHPLLPKLSMTIERGEKIAIVGCNGVGKSTLLKTILGKIKPLSGKTSLGDF…	ABC1, ABC2, arm, linker
Bacillus_mycoides_DSM_2048	WP_002012559.1	Uup	MLTVENLSKSYGEKPLFDGLSCSITEGQRVGIIGVNGTGKSTLLKIIAGLETPDTGDMTHSRGYTISYLSQQPEFDEKLTVLEQVFHGDTPLIRLLRDYEQSLLNIEKDPSNEKVQEQLFAVQQRMDAMSAWEANANAKSLLTKLGITDFTATVGNLSGGQKKRIAMAQCFIETPDLLILDEPTNHLDHETVEWLEEYLARYTGAVLLVTHDRYFLDRVTNRIFELDNGKLYSYEGNYSTFLEAKALREEQESAQESKRQNLYRRELAWIRRGAKARSTKQKARIQRFDELKGQEGPAAKQSVDIALSGSRLGKKVLELKDVTKKFGDKTVLHNFNHIVKPGDRIGIIGANGSGKSSLLNMLAGKFSPDSGEIEVGQTVKVAYYTQENEEMNLNQRMIE…	ABC1, ABC2, bact_CTD_extensions, arm, linker
Bacillus_mycoides_DSM_2048	WP_002016713.1	YfmM	MIQGTISSWTEDTMSLLTVEKLGHTFGDRTLFKDVSMRLLAGEHVGLVGANGVGKSTFMNIITGQLIHDEGRVEWTPGTNYSYLDQHTILTPGRTIRDVLADAFLPLFEKEKALNEVAEKMGTATPEELEDLLEQMAEIQDALEAGGFYLLDMKIEEAARGLGIDAIGLDRDVSALSGGQRTKVLLAKLLLEQPEVLLLDEPTNYLDVEHIHWLTNYLKEYPHAFLLISHDTEFMNKCVDVIFHLEFTKMTRYTATYEKFLELAEINKNQHINAYEKQKEFIKKQEDFIAKNKARYSTTGRAKSRQKQLDRMERIDRPETAIKPEFSFKECRASSRFVFEGEDVEIGYTHPLLPKLTMTIERGEKIAIVGCNGVGKSTLLKTILGKIKPLSGKTSLGDF…	ABC1, ABC2, arm, linker
Bacillus_mycoides_DSM_2048	WP_002032778.1	YbiT	MITVSNVSLRFADRKLFEDVNIKFTPGNCYGLIGANGAGKSTFLKILSGEIDQSTGDIHITPGERLAVLKQNHFEYEEFPALETVMMGHTRLYKVMQEKNAIYMKEDFSDEDGMRAAELEGEFAELNGWEAESEAAILLKGLGIGEDIHDKKMSELTGAEKVKVLLAQALFGQPDILLLDEPTNHLDLKAIQWLENFLMNFENTVIVVSHDRHFLNKVCTHMADLDFGKIQLYVGNYDFWYESSQLALKLTQDSNKKKEEKVKELQNFIARFSSNASKAKQATSRKKLLDKITLDDIRPSSRRYPFVGFTPEREVGNDLLTVEGISKTIDGEKILDNVNFTLNKGDKVAFIGRNDIAMTTLFKILMGEMEPDSGSFKWGVTTSQAHFPRDNSEYFENSD…	ABC1, ABC2, arm, linker
Acinetobacter_sp._528	WP_002114959.1	Uup	MAYITLRDVQLAFGGPALLDGANFNLERGERVCLIGRNGEGKSTLLKLIEGSLLPDSGEVSIQNGLTVSMLAQDVPMDSGKVADIVADGAGEAAEVLRAYHEATDACMLGDMEACDRMGNLQHKLDQLDGWALENKVNALLSKMGLDPNADLADLSGGRKRRVLLARALLTQPDVLLLDEPTNHLDVESIEWLEKFLLDQNNLTLLFISHDRSFVDSIATRIVELDRGILRGYEGNYSRYLELKAQQMEAEEKQNALFDKKLAEEEAWIRQGIKARRTRNEGRVRALKALREESKARRSQQGKVSMATQEANRSGKLVFDIEHLSVSYDDKPLIKDFSTLVMRGDRIGLVGDNGVGKTTLIKAILGEIEHGGSVKTGTQLEVAYFDQLRNALDLEKTVM…	ABC1, ABC2, bact_CTD_extensions, arm, linker
Bacillus_mycoides_DSM_2048	WP_002124830.1	YdiF	MIEKYKHGKVKKLFEVKTLILLQVNGLSKLYGAETILANIKLEVQTKDRIALVGRNGAGKSTLLKIIAGELSHDGGEIIKPKDVSMGYLAQNTGLETSLTIWDEMLTVFTHLQQMETKLRRLEQEMGKEENFSNAAIYEKLLADYDQLQLDYKDQGGYQYEADIRSILSGLGFPVETHQTKISTLSGGQKTRLALGKLLLTRPDLLILDEPTNHLDIETLTWLEQYLQGYPGAILIVSHDRYFLDKLVTQVYEISNKESRRFVGNYSKYLDSKSALYEQEMKRYEKQQDEISKLEDFVQKNIARASTTKRAQSRRKQLDRMEVLTRPLGDSKSASFHFDIEKQSGNDVLQVKDATIGYYQEPIIEHVNMRLTRGDSVALVGPNGIGKSTLLKSIVNKLQ…	ABC1, ABC2, bact_CTD_extensions, arm, linker
Leptospira_noguchii_str._2006001870	WP_002153389.1	YbiT	MISTSGLTLNFGKKVLFENVTVKFKENCRYGLIGANGSGKSTFMKILAGMEQAANGSVSIDAGLKLGYLKQDHYEYENETVLNTVIMGDKELWEVSQERDTIYSKPEMSDEDGIRVSELEEKYGELGGYEAESRAGELLEGLGIPTSSHTQTLAYLTGGFKLRVLLAQVLFQKPDILLLDEPTNHLDIKTIHWLEEFLTNYRGVVIVISHDRHFINSIATHIADLDYQSLTVYPGNYDDFMEASTMARERLLDENKRKKEKIAELQDFVNRFSANASKSKQATSRQKQIEKIKLDDVKPSSRVSPYIRFKMKKTLGKDVILADNISKSYDRPIFKDFTINITKGEKIAIIGTNGVGKTTLLKTLMKQIEPDTGKVAMGDSVTSSIFPQDHREGILEDSD…	ABC1, ABC2, arm, linker
Bacillus_mycoides_DSM_2048	WP_002167016.1	YfmM	MSILTVENVSHSYGEKTILYNTCFRLLKGEHVGLVGKNGIGKSTLLRLLTGELIHDDGKIEWFPHVKIGFLQQHIDLQEGITIEEYLQSAFSNLYELERDMLKLTEEMAGAGEVAKLLVRYGELQTILENSNFYQIHTEIEEVATGLGLFEIGLEKDVSKLSGGQRTKLLLGKLLLEKADVLLLDEPTNYLDTAHIEWLQSYLQMYEKAYIIISHDEIFLNNITNVIYHLEERKVKRYAGDYETFLQSYQLQRKQLQAAYAKQQKEIVHLEGFIQKNKIRKAKQAKSREKVLEKMKKVEKVNDVPRARFDFNVYTEPVSRILQVEKLKIGYGEPLFPELDFQVKKGEKIAIIGHNGIGKTTMLKTLLGQIKPLGGSVSVGERVKPAYFAQEEFSSEITA…	ABC1, ABC2, arm, linker
Neisseria_polysaccharea_ATCC_43768	WP_002242611.1	YbiT	MISTNGITMQFGAKPLFENVSVKFGEGNRYGLIGANGSGKSTFMKILGGDLEQTAGEVAIENGVRLGKLRQDQFAYEDMRVLDVVMMGHTEMWAAMTERDAIYANPEATEDDYMKAAELEAKFAEYDGYTAEARAAELLSGVGISEDLHNATMAEVAPGFKLRVLLAQALFSKPDVLLLDEPTNNLDINTIRWLEGVLNQYDSTMIIISHDRHFLNEVCTHMADLDYNTITIYPGNYDDYMLASAQSRERALKDNAKAKEKLQELQEFVARFSANKSKARQATSRLKQADKIKSEMVEVKPSTRQNPYIRFEADEKAKLHRQAVEVEKLAKRFETQLFKNLNFILEAGQRLAIIGPNGAGKSTLLKLLAGAYNPEYSDGLLPDEGTIKWAEKASVGYYP…	ABC1, ABC2, arm, linker
Neisseria_sp._GT4A_CT1	WP_002260074.1	EttA	MSQQYVYSMLRVSKVVPPQKTIIKDISLSFFPGAKIGLLGLNGAGKSTVLRIMAGVDKEFEGEAVPMGGIKIGYLPQEPELDPEKTVREEVESGLGEVAAAQKRLEEVYAEYANPDADFDALAEEQGRLEAIIAAGSSTGGGAEHELEIAADALRLPEWDAKIGNLSGGEKRRVALCKLLLSKPDMLLLDEPTNHLDAESVEWLEQFLVRFPGTVVAVTHDRYFLDNAAEWILELDRGHGIPWKGNYSSWLEQKEKRLENEAKSEAARVKAMKQELEWVRQNAKGRQAKSKARLARFEEMSNYEYQKRNETQEIFIPVAERLGNEVIEFVNVSKSFGDKVLIDDLSFKVPAGAIVGIIGPNGAGKSTLFKMISGKEQPDSGEVKIGQTVKMSLIDQSRE…	ABC1, ABC2, arm, linker
Enterococcus_durans_FB129-CNAB-4	WP_002286153.1	YdiF	MIIQAISIKKTIGGNPLFEDLSCQIEAGEKIALVGINGTGKSTFLQILTGREGVDSGVISRKKGLKIGTVEQELTVSEATVNHYLLHSAAEIQDLKQQMSRYEALMTEPDTNLEKCLARYGELQHRFEELGGYVLEDRIAAILQGLGIPHRQEARLTELSGGERVKVALAKILAADADLLLLDEPTNHLDLNSIRWLENYLQNTKKSVLVVSHDRQFLDQVTTKTWELEEGALIEYPGNYSRFRVLKEARLAELTKNYELQQKEVQRLKVMIRRFRQWAHEGDNESFFKKAKELERRLAKLTLVKPPPPPKNRLQSLSNGGKSGKEVFIIQNLHQQYADQVLFKDSSFAVYRGDHLAIIGDNGAGKSTLLKLLLGEEKPYGGTIKLGSSLQIGYLPQQL…	ABC1, ABC2, arm, linker
Enterococcus_faecium_TX0133a04	WP_002286153.1	YdiF	MIIQAISIKKTIGGNPLFEDLSCQIEAGEKIALVGINGTGKSTFLQILTGREGVDSGVISRKKGLKIGTVEQELTVSEATVNHYLLHSAAEIQDLKQQMSRYEALMTEPDTNLEKCLARYGELQHRFEELGGYVLEDRIAAILQGLGIPHRQEARLTELSGGERVKVALAKILAADADLLLLDEPTNHLDLNSIRWLENYLQNTKKSVLVVSHDRQFLDQVTTKTWELEEGALIEYPGNYSRFRVLKEARLAELTKNYELQQKEVQRLKVMIRRFRQWAHEGDNESFFKKAKELERRLAKLTLVKPPPPPKNRLQSLSNGGKSGKEVFIIQNLHQQYADQVLFKDSSFAVYRGDHLAIIGDNGAGKSTLLKLLLGEEKPYGGTIKLGSSLQIGYLPQQL…	ABC1, ABC2, arm, linker
Enterococcus_durans_FB129-CNAB-4	WP_002287458.1	ARE1	MENLAVNITNLQVSFGNQLELSIDSLRVYQQDRIGIIGENGVGKSTLLKLIAGELFPDHGKIQTEITFNYLPQLTYLAEAKDLNLELASHFQLRLEETSERKWSGGEERKIELIRLLSSYEQGMLLDEPTTHLDRKSIDRLIEELRYYYGTLVFVSHDRYFLDELASKIWEVKDGEIREFSGNYSAYLTQKELEKKTQLREAESIMKEKKRLEKSIQEKKKQAEKLEKVSSKKKKQQIRPDRLSSSKQKDSVQKAIQKNAKTLERRLQKIGETTKPQQMKQIRFPVPKSLELHSRYPIMGQNVQLERSGRTLLVNGDFQFSLGKKIAIVGENGSGKTTLLEHIRKQGEGILLSPKVSFQVYQQKGYQMTSEESIIRFVMRQTEFSESLVRSLLNHLGFA…	ABC1, ABC2, linker
Enterococcus_faecium_TX0133a04	WP_002287458.1	ARE1	MENLAVNITNLQVSFGNQLELSIDSLRVYQQDRIGIIGENGVGKSTLLKLIAGELFPDHGKIQTEITFNYLPQLTYLAEAKDLNLELASHFQLRLEETSERKWSGGEERKIELIRLLSSYEQGMLLDEPTTHLDRKSIDRLIEELRYYYGTLVFVSHDRYFLDELASKIWEVKDGEIREFSGNYSAYLTQKELEKKTQLREAESIMKEKKRLEKSIQEKKKQAEKLEKVSSKKKKQQIRPDRLSSSKQKDSVQKAIQKNAKTLERRLQKIGETTKPQQMKQIRFPVPKSLELHSRYPIMGQNVQLERSGRTLLVNGDFQFSLGKKIAIVGENGSGKTTLLEHIRKQGEGILLSPKVSFQVYQQKGYQMTSEESIIRFVMRQTEFSESLVRSLLNHLGFA…	ABC1, ABC2, linker
Enterococcus_durans_FB129-CNAB-4	WP_002287747.1	YdiF	MILLQANQIARHFGAEVLFENIHLEISTGARVALVGRNGAGKSTLLKIIAGIEAPDEGKIAKNKTATLGYLAQDTGLDSNETVWNEMLKAFEQVRQMEERMRELEIFISEGTPDTPAYSSYLKEYDRLQHDFSDRNGYGYENEIRSVLHGFKFDSSFYDQKIDTLSGGQRTRLALARMLLQHPDILILDEPTNHLDIETLSWLENYLQSYTGALLIVSHDRYFLDKVVNEVYELSRRKMRHYKGNYSKYLDLKAEQLASEWKAYEKQQTEIHKLEDFVARNLVRASTTKRAQSRRKTLEKMDRLDRPQGDEKQANFLFSIEKPSGNVVLQIEDAAIGYDNVTLSEPINLDIRRQEAIALVGPNGIGKSTLLKSIIHQIPFIRGKETLGTNVTIGYYDQG…	ABC1, ABC2, bact_CTD_extensions, arm, linker
Enterococcus_faecium_TX0133a04	WP_002287747.1	YdiF	MILLQANQIARHFGAEVLFENIHLEISTGARVALVGRNGAGKSTLLKIIAGIEAPDEGKIAKNKTATLGYLAQDTGLDSNETVWNEMLKAFEQVRQMEERMRELEIFISEGTPDTPAYSSYLKEYDRLQHDFSDRNGYGYENEIRSVLHGFKFDSSFYDQKIDTLSGGQRTRLALARMLLQHPDILILDEPTNHLDIETLSWLENYLQSYTGALLIVSHDRYFLDKVVNEVYELSRRKMRHYKGNYSKYLDLKAEQLASEWKAYEKQQTEIHKLEDFVARNLVRASTTKRAQSRRKTLEKMDRLDRPQGDEKQANFLFSIEKPSGNVVLQIEDAAIGYDNVTLSEPINLDIRRQEAIALVGPNGIGKSTLLKSIIHQIPFIRGKETLGTNVTIGYYDQG…	ABC1, ABC2, bact_CTD_extensions, arm, linker
Enterococcus_durans_FB129-CNAB-4	WP_002288381.1	YbiT	MITVNDVSLHFSDRKLFDDVNIKFTPGNCYGLIGANGAGKSTFLKVLSGDLQPSTGSVTMGPDERMAVLKQNHYDYEDYTVLETVIMGHKRLYEVLKEKDAIYMKEDFTDEDGIRAAELEGEFAELNGWEAEPEAAVLLQGLNIPEELHHQQMSELTGGQKVKVLLAQTLFGKPDVLLLDEPTNGLDIQSINWLEEFLINFENTVIVVSHDRHFLNKVCTHMADLDFGKIKLYVGNYDFWLESSQLAAKLQANANAKKEEQIKELQEFIARFSANASKSKQATSRKKMLEKITLDDIQPSSRRYPFVGFKPEREIGNDLLQVENVSVTIDGKKILDDISFNLSKEDKVAFVAENDITTTTLFKVIMGEITPDTGTVRWGVTTSNSYLPKDTTKEFDTDL…	ABC1, ABC2, arm, linker
Enterococcus_faecium_TX0133a04	WP_002288381.1	YbiT	MITVNDVSLHFSDRKLFDDVNIKFTPGNCYGLIGANGAGKSTFLKVLSGDLQPSTGSVTMGPDERMAVLKQNHYDYEDYTVLETVIMGHKRLYEVLKEKDAIYMKEDFTDEDGIRAAELEGEFAELNGWEAEPEAAVLLQGLNIPEELHHQQMSELTGGQKVKVLLAQTLFGKPDVLLLDEPTNGLDIQSINWLEEFLINFENTVIVVSHDRHFLNKVCTHMADLDFGKIKLYVGNYDFWLESSQLAAKLQANANAKKEEQIKELQEFIARFSANASKSKQATSRKKMLEKITLDDIQPSSRRYPFVGFKPEREIGNDLLQVENVSVTIDGKKILDDISFNLSKEDKVAFVAENDITTTTLFKVIMGEITPDTGTVRWGVTTSNSYLPKDTTKEFDTDL…	ABC1, ABC2, arm, linker
Enterococcus_durans_FB129-CNAB-4	WP_002288390.1	Uup	MLKELKVTDLKKTYGEKDLFDQISFLVHEKDRIGLIGTNGTGKTSLLNIIAGIDSSDGDRQTVFYPTDYRIGYLSQAAEFSDELTVLQAVFQGNSPLIQTVRAYEEALIELGENGEDPDVQKRYAKAEEQMNKEDAWTTDTNAKIILQKLGISELDKKISTLSGGQKKRVSLAQVLIDEPDLLLLDEPTNHLDYEAIEWLENYLKQYRGALLMVTHDRYFLDRVANRIFELSFGKLYEYKGNYEAYVLEKAERDRVEVEQEEKRKRLYKQELAWMRAGVQARGTKQQARINRFEDLKENLYQVNQEDDLELNLATQRLGKKVLEIKDGSYRINDQTLLEHLDLLIQSRERLGITGKNGAGKSTLLNILAGRIPLDSGTMSIGETVHLAYYTQENEEMAP…	ABC1, ABC2, bact_CTD_extensions, arm, linker
Enterococcus_faecium_TX0133a04	WP_002288390.1	Uup	MLKELKVTDLKKTYGEKDLFDQISFLVHEKDRIGLIGTNGTGKTSLLNIIAGIDSSDGDRQTVFYPTDYRIGYLSQAAEFSDELTVLQAVFQGNSPLIQTVRAYEEALIELGENGEDPDVQKRYAKAEEQMNKEDAWTTDTNAKIILQKLGISELDKKISTLSGGQKKRVSLAQVLIDEPDLLLLDEPTNHLDYEAIEWLENYLKQYRGALLMVTHDRYFLDRVANRIFELSFGKLYEYKGNYEAYVLEKAERDRVEVEQEEKRKRLYKQELAWMRAGVQARGTKQQARINRFEDLKENLYQVNQEDDLELNLATQRLGKKVLEIKDGSYRINDQTLLEHLDLLIQSRERLGITGKNGAGKSTLLNILAGRIPLDSGTMSIGETVHLAYYTQENEEMAP…	ABC1, ABC2, bact_CTD_extensions, arm, linker
Enterococcus_durans_FB129-CNAB-4	WP_002290558.1	YfmM	MSILTLNNITQQFGDKILYEGVDLQLNAGEHLGLIGQNGAGKSTLIKIITGEILPDDGQIHWQKNIHKGYLDQYVEVDETLTIEEFLKTAYAKEYEKEEKIAFLYQTYSETFDDSLLEKAGKLQTELDQGVFYQIDTLVAEMSSGLGIDVLGLDSLLKNLSGGQRSKVILAKLLLENPDVLILDEPTNHLDDQHIQWLTQFLQDFDGAYIVISHDQEFLDQITTHIADIEFGKITKYTGHLKQALKQKEQNRESYLRQYHAQQKQIEKTEAYIRKYKAGSRSTMAKSRQKQLDKIERLTPPASASKAVFDFPFSPIVTTLAVETTDLVIGYDRPLLAPINLTIRFGENIAIRGFNGIGKSTLLKTLIGEIEKISGDFHFPDNTKINYFSQDLYWENPLE…	ABC1, ABC2, linker
Streptococcus_porci_DSM_23759	WP_002294513.1	ARE3	MSLINVSNLTFSYEGSYDNIFENVSFQIDTDWKLGFIGRNGRGKTTFLNLLLGKYAYSGNISSTVKFEYFPYDVEDKSLYTIEVMKSICTECMDWEIFREISLLDVQEDALYRPFNTLSNGEQTKVLLAALFLTASCFLLIDEPTNHLDIDARNVVQNYLKRKKGFILVSHDRSLLDQCVDHILSINKTNIEIQKGNFTSWWENKTLQDNFELAENKKLLKEIGRLSYAAKRSSNWSNKVEKSKYGTTNSGSKLDKGYVGHKAAKAMKRAKNIESRHQEAVLQKSELLHNIEQYDDLKISPLEFHKECLIEANDLSLSYGDKEVCSNLNFRVNIGDRVAIIGKNGSGKSSILKLINGDDIKFTGNFMLASGLKISYISQDTSYLKGNLSEFAYNNKIDE…	ABC1, ABC2, linker
Enterococcus_durans_FB129-CNAB-4	WP_002296175.1	ARE3	MSKIEIKNLTFGYDSQGTLLFEQANLNFDTQWKLGLIGRNGRGKTTLLNILQNKLPYQGQVIHQQEFAYFPQQTKDKERLTYYVLNDITDFEIWEIERELQLMQTDPEILWREFSTLSGGEKTKVLLALLFVDDTHFPLIDEPTNHLDISGRKQVAAYLKKKKQGFIVVSHDRGFIDEVVDHVLAIEKSQLELYQGNFSIYEEQKKLRDEFEMAQNEKLKKEVSRLKKTAAEKAEWSRSREGDKTKKQVGFIDTESRRVNKGAVGADAARTMKRSKAIVNRMETQISEKEKLLKDIEYIDSLTMNSQASHHKRLLSVEDLQLGYENLLFEPIHFTIEPHQRVAISGPNGAGKSSIIHYLLGAFNGKVIGEKYQPKHLSISYASQNYEDNRGTLAEFAEK…	ABC1, ABC2, linker
Enterococcus_faecium_TX0133a04	WP_002321135.1	ARE3	MSKIEIKNLTFGYDSQGTLLFEQANLNFDTQWKLGLIGRNGRGKTTLLNILQNKLPYQGQVIHQQEFAYFPQQTKDKERLTYYVLNDITDFEIWEIERELQLMQTDPEILWREFSTLSGGEKTKVLLALLFVDDTHFPLIDEPTNHLDISGRKQVAAYLKKKKQGFIVVSHDRGFIDEVVDHVLAIEKSQLELYQGNFSIYEEQKKLRDEFEMAQNEKLKKEVSRLKKTAAEKAEWSRSREGDKTKKQVGFIDTESRRVNKGAVGADAARTMKRSKAIVNRMETQISEKEKLLKDIEYIDSLTMNSQASHHKRLLSVEDLQLGYENLLFEPIHFTIEPHQRVAISGPNGAGKSSIIHYLLGAFNGKVIGEKSQPKHLSISYVRQNYEDNRGTLAEFAEK…	ABC1, ABC2, linker
Enterococcus_faecium_TX0133a04	WP_002321356.1	YfmM	MDALCLQFFYEKGVIMSILTLNNITQQFGDKILYEGVDLQLNAGEHLGLIGQNGAGKSTLIKIITGEILPDDGQIHWQKNIHKGYLDQYVEVDETLTIEEFLKTAYAKEYEKEEKIAFLYQTYSETFDDSLLEKAGKLQTELDQGVFYQIDTLVAEMSSGLGIDVLGLDSLLKNLSGGQRSKVILAKLLLENPDVLILDEPTNHLDDQHIQWLTQFLQDFDGAYIVISHDQEFLDQITTHIADIEFGKITKYTGHLKQALKQKEQNRESYLRQYHAQQKQIEKTEAYIRKYKAGSRSTMAKSRQKQLDKIERLTPPASASKAVFDFPFSPIVTTLAVETTDLVIGYDRPLLAPINLTIRFGENIAIRGFNGIGKSTLLKTLIGEIEKISGDFHFPDNTK…	ABC1, ABC2, linker
Staphylococcus_capitis_SK14	WP_002433466.1	Uup	MEAYKIEHLNKSYADKVIFDNLNLSISEHERIGLVGINGTGKSTLLKVIGGIDEDFTADITHPNQYRIRYSSQKQDLDGDMTVFEAVLSSDTPTLSIIKAYESAVNAYAADQSETKLNTMMRAQEAMDRNEAWDYNAEIKTILSKLGINDTNKYVRELSGGQQKRVVLAKTLIEQPDLLLLDEPTNHLDFESINWLINYVKQYPHTVLFVTHDRYFLNEVSTRIIELDRGKLNAYPGNYEDYIAMRAENEIIEQKQQQKQKALYKQELAWMRAGAKARTTKQQARINRFNDLESEVKSHHSQDKGELNLAYSRLGKQVYELDHVTKSINDRVLFKDITEIIQSGQRIGVVGPNGAGKTTLLNILSNEDHDFDGELKIGQTVKVAYFKQTEETLNRDIRM…	ABC1, ABC2, bact_CTD_extensions, arm, linker
Staphylococcus_capitis_SK14	WP_002433968.1	YbiT	MLQVTDVSLRFGDRKLFEDVNIKFTEGNCYGLIGANGAGKSTFLKILSGEIDSQTGHVSLGKDERLAVLKQDHFAYEDERVLDVVIKGHERLYEVMKEKDEIYMKPDFSDEDGIRAAELEGEFAEMNGWNAEADAANLLSGLGIQADLHDRKMSELENNQKVKVLLAQSLFGAPDVLLLDEPTNGLDIPAISWLEDFLINFENTVIVVSHDRHFLNNVCTHIADLDYGKIKLYVGNYDFWYQSSQLAQKMAQEQNKKKEEKIKELQDFIARFSANASKSKQATSRKKQLEKIELDDIQPSSRRYPYVKFTPEREIGNDLLTVENLSKTIDGEKVLDNVSFTMNPNDKAILIGDSEIAKTTLLKILAGEMEPDEGTFKWGVTTSLSYFPKDNSEFFDGVD…	ABC1, ABC2, arm, linker
Escherichia_hermannii_NBRC_105704	WP_002434277.1	EttA	MAQFVYTMHRVGKVVPPKRHILKNISLSFFPGAKIGVLGLNGAGKSTLLRIMAGIDTDIEGEARPQPGIKIGYLPQEPQLNTEHTVRESVEEAVAEVVNALKGLDEVYAKYAEPDADFDKLAAQQGKFEEIIQAHDGHNLNIQLERAADALRLPDWDAKIGNLSGGERRRVALCRLLLEKPDMLLLDEPTNHLDAESVAWLERFLHDFEGTVVAITHDRYFLDNVAGWILELDRGEGIPWEGNYSSWLEQKDQRLAQEASQEAARRKSIEKELEWVRQGAKGRQSKGKARLARFEELNSTEYQKRNETNELFIPPGPRLGDKVVEVTNLRKSYGDRVLIDDLTFSVPKGAIVGIIGPNGAGKSTLFRMMSGQEQPDSGTITLGETVKLASVDQFRDSMD…	ABC1, ABC2, arm, linker
Escherichia_hermannii_NBRC_105704	WP_002434757.1	YbiT	MLVTSNVTMQFGSKPLFENISVKFGGGNRYGLIGANGSGKSTFMKILGGDLEPTLGNVSLDPNERIGKLRQDQFAFEEFTVLDTVIMGHGELWEVKQERDRIYSLPEMSEEDGYKVADLEVMYGEMDGYSAEARAGELLLGVGIPVEQHYGPMSEVAPGWKLRVLLAQALFSNPDILLLDEPTNNLDIDTIRWLEQTLNDRDSTMIIISHDRHFLNMVCTHMADLDYGELRVYPGNYDEYMTAATQARERLLADNAKKKAQIADLQSFVSRFSANASKSRQATSRARQIDKIKLEEVKASSRQNPFIRFEQDKKLFRNALEVEAITKGFDEGALFKNFNLLLEVGEKVAIIGANGVGKSTMLKTLVGELQPDAGTVKWSENAQIGYYAQDHEYEFENDL…	ABC1, ABC2, arm, linker
Escherichia_hermannii_NBRC_105704	WP_002436332.1	YheS	MIVFSSLQIRRGTRVLLDNATATINPGQKVGLVGKNGCGKSTLLSLLKGEMTADGGSYTFPGNWQLAWVNQETPALAVPAIEYVIDGDREYRQFERELNEANERNDGHAIATAHGKLDAINAWTIRARAASLLHGLGFSNEQLERPVSDFSGGWRMRLNLAQALICRSDLLLLDEPTNHLDLDAVIWLEKWLKSYQGTLILISHDRDFLDPVVDKIIHIEQQTMFEYTGNYSSFERQRATRLAQQQSMYESQQQRVAHLQSFIDRFKAKASKAKQAQSRIKMLERMELILPAHVDNPFHFSFRAPESLPNPLLKMEKVSAGYGDKTILNAIKLNLVPGSRIGLLGRNGAGKSTLIKLLAGELAPLQGEIGLAKGIKLGYFAQHQLEYLRADESPLQHLA…	ABC1, ABC2, bact_CTD_extensions, arm, linker
Staphylococcus_capitis_SK14	WP_002436907.1	YdiF	MILLQLNDISKSFDGEDIFTDVDFEVKTGERIGVVGRNGAGKSTLMKIIAGVEGYDSGHISKIKNLKMGYLTQQMTLNSTATVFEEMSKPFEHIKNMENLIKEETDWLAQHTNEYETKTYQEHMERYESLTNRFEQLEGYQYESKIKTVLHGLNFTESDFNKPINDFSGGQKTRLSLAQMLLNEPDLLLLDEPTNHLDLETTKWLEDYLKYFKGAIIIISHDRYFLDKIVTQIYDVALGDVKRYVGNYEQFIEQRDQYYEKRMQEYEKQQEEIQKLETFVDKNITRASTSGMAKSRRKTLEKMERIDKPMIDARSANIQFGFERNTGNDVMHIRDLKIGYDSPITQPINIEVFKGDHIAVIGPNGVGKTTLIKTIADKQNKLGGEITFGANLQIGYYDQ…	ABC1, ABC2, bact_CTD_extensions, arm, linker
Staphylococcus_caprae_M23864:W1	WP_002441468.1	Uup	MEAYKIEHLNKSYADKVIFDNLNLSISEHERIGLVGINGTGKSTLLKVIGGLDEDFTADITHPNHYRIRYSSQKQDLDGEMTVFEAVLSSDTPTLRVIKDYEKAVNAYAIDQSEAQFNAMMKVQEAMDQSDAWDYNAEIKTILSKLGINDTTKYVRELSGGQQKRVVLAKTLIEQPDLLLLDEPTNHLDFESINWLINYVKQYPHTVLFVTHDRYFLNEVSTRIIELDRGKLTAYPGNYEDYIAMRAENEVIEQKQQEKQKSLYKKELAWMRAGVKARTTKQQARINRFNNLESEVKGQHTQDKGELNLAYSRLGKQVYELEHVTKSINDKVLFKDITEIIQSGQRIGVVGPNGAGKTTLLNILSNEDHDFEGVLKIGQTVKVAYFKQTEETLDRDIRM…	ABC1, ABC2, bact_CTD_extensions, arm, linker
Staphylococcus_caprae_M23864:W1	WP_002442807.1	YbiT	MLQVTDVSLRFGDRKLFEDVNIKFTEGNCYGLIGANGAGKSTFLKILSGEIDSQTGHVSLGKDERLAVLKQDHFAYEDERVLDVVIKGHERLYEVMKEKDEIYMKPDFSDEDGIRAAELEGEFAEMNGWNAEADAANLLSGLGIQADLHDKKMSELENNQKVKVLLAQSLFGDPDVLLLDEPTNGLDIPAISWLEDFLINFENTVIVVSHDRHFLNNVCTHIADLDFGKIKVYVGNYDFWYQSSQLAQKMAQEQNKKKEEKIKELQDFIARFSANASKSKQATSRKKQLDKIELDDIQPSSRRYPYVKFTPEREIGNDLLTVENLSKTIDGEKVLDNISFTMNPNDKAILIGDSEIAKTTLLKILAGEMEPDEGTFKWGVTTSLSYFPKDNSEFFDGVD…	ABC1, ABC2, arm, linker
Staphylococcus_caprae_M23864:W1	WP_002445315.1	YdiF	MILLQLNDISKSFDGEDIFTDVDFEVKTSERIGVVGRNGAGKSTLMKIIAGVESYDSGHISKIKNLKLGYLTQQMTLNSTATVFEEMSKPFEHIKNMESLIKEETDWLAQHTHEYESETYQEHMERYESLTNRFEQLEGYQYESKIKTVLHGLNFTENDFDKPINDFSGGQKTRLSLAQMLLNEPDLLLLDEPTNHLDLETTKWLEDYLKYFKGAIVIISHDRYFLDKIVTQIYDVALGDVKRYVGNYEQFIEQRDQYYEKRMQEYEKQQEEIKRLETFVEKNITRASTSGMAKSRRKTLEKMERIDKPMIDARSANIQFGFERNTGNDVMHIKNLKIGYDAPITEPINIEVSKGDHIAVIGPNGVGKTTLIKTIAQKQDNLGGSITFGANLQIGYYDQ…	ABC1, ABC2, bact_CTD_extensions, arm, linker
Staphylococcus_hominis_SK119	WP_002448285.1	YdiF	MILLQLNDISKSFDGEDIFNHVNFEVKTGERIGVVGRNGAGKSTLMKIIAGVEDYDSGHISKIKNLRIGYLTQQMTLDSSLTVIEEMSKPFEHIKHMETLINDETDWLAAHVDSYDSEDYKQHMERYESLSNQFEQLEGYQYESKIKTVLHGLNFTEEEFDKPINDFSGGQKTRLSLAQMLLSEPDLLLLDEPTNHLDLETTKWLEDYLKYFKGAIIIISHDRYFLDKIVTQIYDVALGNVKRYVGNYEQFITQRDKYYELRMQEYEKQQEEIKRLETFVEKNITRASTSGMAKSRRKTLEKMERIDKPMMDAKSANIQFGFDRNTGNDVMHIRNLEVGYQSPITAPINIEVTKGDHIAIIGPNGVGKTTLIKTIANRQKALGGEITYGANLNIGYYDQ…	ABC1, ABC2, bact_CTD_extensions, arm, linker
Staphylococcus_hominis_SK119	WP_002449064.1	Uup	MEAYKIEQLNKSYADKVIFDDLNLSISEHEKIGLVGINGTGKSTLLKVIGSLDEDFSADITHPNQYRIRYSSQKQHLNGDMTVFQAVLSSDTDTLRIIKTYEEAVTIYTEHQNDANLKKMMEAQELMDQHHAWDYNAEIKTILSKLGINNTTKKVKELSGGQQKRVVLAKTLIEQPDLLLLDEPTNHLDFESINWLINYVKQYPHTVLFVTHDRYFLNEIATRIVELERGKLKSYPGNYEDYIAMRAENEVIEQKQQEKQKALYKQELAWMRTGAKARTTKQQARINRFNDLETEVQSHHQKDKGQLNLAYSRLGKQVFELDHLTKKIQNKILFKDVTEIIQSGQRIGIVGPNGAGKTTMLNILNQDDTDYSGELKVGQTVKIAYFKQTEETLDRDIRM…	ABC1, ABC2, bact_CTD_extensions, arm, linker
Staphylococcus_hominis_SK119	WP_002449123.1	ARE1	MKILLEGLHIKHYVQDRLLLNINRLKIYQNDRIGLIGKNGSGKTTLLHILYKKIVPEEGIVKQFSHCELIPQLKLIESTKSGGEVTRNYIRQALDKNPELLLADEPTTNLDNNYIEKLEQDLKNWHGAFIIVSHDRAFLDNLCTTIWEIDEGRITEYKGNYSNYVEQKELERHREELEYEKYEKEKKRLEKAINIKEQKAQRATKKPKNLSSSEGKIKVTKPYFASKQKKLRKTVKSLETRLEKLERVEKRNELPPLKMDLVNLESVKNRTIIRGEDVSGTIEGRVLWKAKSFSIRGGDKMAIIGSNGTGKTTFIKKIVHGNPGISLSPSVKIGYFSQKIDTLELDKSILENVQSSSQQNETLIRTILARMHFFRDDVYKPISVLSGGERVKVALTKVF…	ABC1, ABC2, ARE1_2_CTD, linker
Staphylococcus_hominis_SK119	WP_002449802.1	YbiT	MLQVTDVSLRFGDRKLFEDVNIKFTEGNCYGLIGANGAGKSTFLKILSGEIDSQTGHVSLGKDERLAVLKQDHFAYEDERVLDVVIKGHERLFEVMKEKDEIYMKPDFSDEDGIRAAELEGEFAEMNGWNAEADAASLLSGLGITPDLHDKQMSELENNQKVKVLLAQSLFGDPDVLLLDEPTNGLDIPAISWLEDFLINFENTVIVVSHDRHFLNNVCTHIADLDFGKIKVYVGNYDFWYQSSQLAQKMAQEQNKKKEEKIKELQDFIARFSANASKSKQATSRKKQLEKIELDDIQPSSRRYPYVKFTPEREIGNDLLVVDGISKTIDGEKVLDNISFTMNPNDKAILIGDSEIAKTTLLKILAGEMEPDEGSFKWGVTTSLSYFPKDNSDFFEGVD…	ABC1, ABC2, arm, linker
Staphylococcus_warneri_L37603	WP_002450951.1	Uup	MEAYKIEHLNKSYADKVIFDDLNLSISEHEKIGLVGINGTGKSTLLKVIGNIDEDFTADITHPNNYRIRYSSQKHDLDGDMTVFEAVLSSDTPTLKVIKDYEKAVSQYAINQSDKQFQIMMEAQEMMDRKEAWDYNAEIKTILSKLGINDTNKLVKALSGGQQKRVVLAKTLIEQPDLLLLDEPTNHLDFESINWLINYVKQYPYTVLFVTHDRYFLNEVSSRIIELDRGKLKTYPGNYEDYIAMRAENEQIEQKQQQKQKALYKQELAWMRAGAKARTTKQQARINRFSDLESEVKQQTKQDKAQLNLAHSRLGKQVYELDHLSKTINDKVLFEDITEIIQSGQKIGIVGPNGAGKTTLLNILASEDQSFEGQLKVGQTVKVAYFKQTEETLDRDIRV…	ABC1, ABC2, bact_CTD_extensions, arm, linker
Staphylococcus_warneri_L37603	WP_002451353.1	YbiT	MLQVTDVSLRFGDRKLFEDVNIKFTEGNCYGLIGANGAGKSTFLKILSGELDSQTGHVSLGKDERLAILKQDHFAYEDERVLDVVIKGHERLYEVMKEKDEIYMKPDFSDEDGIRAAELEGEFAEMNGWNAEADAANLLSGLGIDASLQDKKMSELENNQKVKVLLAQSLFGDPDVLLLDEPTNGLDIPAISWLEDFLINFENTVIVVSHDRHFLNNVCTHIADLDFGKIKVYVGNYDFWYQSSQLAQKMAQEQNKKKEEKIKELQDFVARFSANASKSKQATSRKKQLEKIELDDIQPSSRRYPYVKFTPEREIGNDLLTVQNLSKTIDGEKVLDNISFTMNPNDKAILIGDSEIAKTTLLKILAGEMEPDEGSYKWGVTTSLSYFPKDNSEFFDGVD…	ABC1, ABC2, arm, linker
Staphylococcus_warneri_L37603	WP_002452016.1	YdiF	MILLQLNDISKSFDGEDIFTNVDFEVKTGERIGVVGRNGAGKSTLMKIIAGVEDYDSGHISKIKNLKMGYLTQQMTLDSNATVFEEMSKPFEHIKNMELLIKRETDWLAAHANEYDTPTYQSHMEKYESLSNQFEQLEGYQYDSKIKTVLHGLNFNEDDFNKPINDFSGGQKTRLSLAQMLLNEPNLLLLDEPTNHLDLETTKWLEDYLRYFKGAIVIISHDRYFLDKIVTQVYDVALGSVKRYIGNYEQFIQQRDKYYEKRMQEYEKQQEEIKRLETFVEKNITRASTSGMAKSRRKTLEKIQRIDKPMIDARSANIQFGFDRNTGNDVMHIKQLEIGYDDTPITKPINLEVSKGDHIAIIGPNGVGKTTLIKTIAQRQRPLGGEVTFGANLQIGYYD…	ABC1, ABC2, bact_CTD_extensions, arm, linker
Staphylococcus_simiae_CCM_7213	WP_002462131.1	Uup	MESYKIEQLNKSYADKIIFDNLNLSISENEKIGLVGINGTGKSTLLKVIGGIDDDFTANINHPNQYRIRYSSQKQDLDGEMTVFQAVLSSDTTTLRVIRNYEQAVNDYAKDQSEQHFQTMMHAQEDMDRYEAWDYNAEIKTILSKLGINDTSKYIKELSGGQQKRVVLAKTLIEQPDLLLLDEPTNHLDFESINWLINYVKQYPHTVLFVTHDRYFLNEVSTRIIELDRGKLKTYPGNYEDYIAMRAENEIIEQKQNQKQRALYKQELAWMRAGAKARSTKQQARINRFNDIEQDVKNQHKEDKAELNLAHSRLGKQVFELEQVTKSINKKVLFSDINEIIQSGQRIGIVGPNGAGKTTLLNILNGDDLNFDGTLKVGQTVKIAYFKQTEETLDRDIRV…	ABC1, ABC2, bact_CTD_extensions, arm, linker
Escherichia_hermannii_NBRC_105704	WP_002463021.1	Uup	MSLISMHGAWLSYSDAPLLDNAELHIEDNERVCLVGRNGAGKSTLMKILNREVGLDDGRLIFEQDLVVARLQQDPPRNVTGSVYDFVAEGIEEQAEYLKRYHDVSHLVMQDPSDKNLAELARVQELLDHHGLWQLENRINEVLMQLGLNADTELAALSGGWLRKAALGRALVSGPRVLLLDEPTNHLDIETIDWLEGFLKTFQGCIIFISHDRSFIRNMATRIVDLDRGKLVSYPGDYDQYLVAKEEALRVEELQNAEFDKKLAQEEVWIRQGIKARRTRNEGRVRALKSLRRERSERREVLGSAKMQVEEASRSGKIVFELEDVNYGIEGKTLVRNFSAQVQRGDKIALVGPNGCGKTTLLKLMLGQLNADSGRVHVGTKLEIAYFDQHRAELDPERT…	ABC1, ABC2, bact_CTD_extensions, arm, linker
Staphylococcus_simiae_CCM_7213	WP_002464779.1	YdiF	MILLQLNHIAKSFDGEDIFTDVDFEVKTGERIGIVGRNGAGKSTLMKIIAGVEGYDTGTISKIKNLKIGYLTQQMTLNSNATVFEEMSKPFNHIKKMEQLIKQETDWLAQHANDYDTTEYSEHMERYESLTNQFEQLEGYQYESKIKTVLHGLNFTEEDFDKPINDFSGGQKTRLSLAQMLLNEPDLLLLDEPTNHLDLETTKWLEDYLRYFKGAIVIISHDRYFLDKIVTQIYDVALGGVKKYIGNYDQFIAQRDQYYHKRMQEYERQQDEIKRLETFVDKNITRASTSGMAKSRRKMLEKMERIDKPMLDAKSANIQFGFDRNTGNDVMHIKNLEIGYNSPITKPINIEVSKGDHIAVIGPNGIGKSTLIKTIAGIQQKLSGDIHFGANLKIGYYDQ…	ABC1, ABC2, bact_CTD_extensions, arm, linker
Staphylococcus_simiae_CCM_7213	WP_002465042.1	YbiT	MLQVTDVSLRFGDRKLFEDVNIKFTEGNCYGLIGANGAGKSTFLKILSGELDSQTGHVSLGKDERLAVLKQDHFAYEDERVLDVVIKGHERLYQVMKEKDEIYMKPDFSDEDGIRAAELEGEFAEMNGWNAEADAANLLSGLGIDPSLHDKKMSELENNQKIKVLLAQSLFGDPDVLLLDEPTNGLDIPAISWLEDFLINFDNTVIVVSHDRHFLNNVCTHIADLDFGKIKVYVGNYDFWYQSSQLAQKMAQEQNKKKEEKMKELQDFIARFSANASKSKQATSRKKQLEKIELDDIQPSSRRYPYVKFTPEREIGNDLLTVQNLSKTIDGEKVLDNISFTMNPNDKAILVGDSEIAKTTLLKILAGEMEPDEGSYKWGVTTSLSYFPKDNSEFFEGVD…	ABC1, ABC2, arm, linker
Staphylococcus_pettenkoferi_VCU012	WP_002471087.1	ARE1	MKIMLEGLHIKHYVQDRLLLNINRLKIYQNDRIGLVGKNGNGKTTLLHILYKKIVPEEGIVKQFSHCELIPQLKLIESTKSGGKVTLNYIRQALDKNPELLLVDEPTTNLDNNYIEKLEQDLKNWHGAFIIVSHDRAFLDNLCTTIWEIEEGRITEYKGNYSNYVEQKELERHREELEYEKYEKEKKRLEKAINIKEQKAQRATKKPKNLSLSEGKIKGAKPYFAGKQKKLRKTVKSLETRLEKLESVEKRNELPPLKMDLVNLESVKNRTIIRGEDVSGTIEGRVLWKAKSFSIRGGDKMAIIGSNGKGKTTFIKKIVHENHGISLSPSVKIGYFSQKIDTLELDKSILENVQSSSQQNETLIRTILARMHFFRDDVYKPINVLSGGERVKVALTKVF…	ABC1, ABC2, ARE1_2_CTD, linker
Staphylococcus_pettenkoferi_VCU012	WP_002471759.1	YdiF	MILLQLNHITKSFDGEDIFNDVNFEVKSGERIGIVGRNGAGKSTLMKIIAGVEDYDSGHISKVKDLKLGYLTQQMTLDTEQTVFEAMSQPFEYIISLEKRMREETEWLAQHADDYESSEYQEHIATYEKLSNDFEQREGYQYQSKIKTVLHGLSFTEADFDRPINDFSGGQKTRLSLAQMLLSEPDLLLLDEPTNHLDMETTEWLEQYLNFFNGAIVIISHDRYFLDKIVKQIYDVSLGEVRHYHGNYKQFIEQRDKYYEKRMQEYESQQAEIKRLEDFVDKNIARASTSGMAKSRRKTLEKIEKIDKPMLDARSANIQFDFDRNTGNDVFHIRSLEIGYDHQPITQPINLEVFKGDHIAVIGPNGIGKSTLIKTIANQQQALGGEITTGANLRIGYYD…	ABC1, ABC2, bact_CTD_extensions, arm, linker
Staphylococcus_pettenkoferi_VCU012	WP_002471807.1	Uup	MEAYKIEHLNKSYADKVIFDDLNLSISEGERIGLVGINGTGKSSLLKVIAGIDDDYQAEISHPNNYRIRYSSQKQVFNESMTVFEAVLATNTPTLQVIREYEQAVQRYSETQSDDDFKAMMRAQEQMDVHEAWDYSAEIKTILSKLGITETSKQVKDLSGGQQKRVGLAKTLIEQPDLLLLDEPTNHLDFESINWLINYVKQYPHTVLFVTHDRYFLNEVSTRIIELDRGKLQGYPGNYEDYIAMRAENEMQEQKQQEKQKSLYKQELAWMRAGVRARTTKQQARKDRFKELEQDVKNHHQKEKASLNLASSRLGKQVIELEDVTKVINDKTLFAHFTQIIQNGQQIGIVGPNGAGKTTLLNILCGEDTDYTGTVKIGQTVKIAYFKQTEERLDRDIRM…	ABC1, ABC2, bact_CTD_extensions, arm, linker
Staphylococcus_pettenkoferi_VCU012	WP_002472027.1	YbiT	MLQVSDVSLRFGDRKLFEDVNIKFTDGNCYGLIGANGAGKSTFLKILSGEIDAQTGHVSMGKDERLAILKQDHFAYEDQRVLDVVIQGHERLFNVMKEKDEIYMKPDFSDEDGIRAAELEGEFAEMNGWNAEADAGSLLSGLGIPAELHDKTMSELENNQKVKVLLAQSLFGDPDVLLLDEPTNGLDIPAINWLEDFLINFENTVIVVSHDRHFLNNVCTHIADLDYGKIKLYVGNYDFWYQSSQLAMKMAQEQNKKKEEKIKELQDFIARFSANASKSKQATSRKKQLEKIELEDIQPSSRRYPFVRFTPEREIGNDLLFVNNVSKTIDGEKVLDDISFTMNPNDKAVLIGDSEIAKTALLKILAGEMEPDEGSVKWGVTTSRSYFPKDNSAYFEGVD…	ABC1, ABC2, arm, linker
Staphylococcus_simulans_ACS-120-V-Sch1	WP_002480905.1	YbiT	MLQVTDVSLRFGDRKLFEDVNIKFTEGNCYGLIGANGAGKSTFLKILSGELDSQTGHVSMGKNERLAILKQDHFAYEDERVLDVVIQGHERLYEVMKEKDEIYMKPDFSDEDGIRAAELEGEFAEMNGWNAEADAATLLSGLGIPADLHDKKMSELENNQKVKVLLAQSLFGEPDVLLLDEPTNGLDIPAISWLEDFLINFENTVIVVSHDRHFLNNVCTHIADLDFGKIKVYVGNYDFWYQSSQLAQKMAQEQNKKKEEKIKELQDFIARFSANASKSKQATSRKKQLEKIELDDIQPSSRRYPFVKFSPEREIGNDLLFVENVSKTIDGEKVLDNISFTMFPNDKAVLVGDSEIAKTTLLKILAGEMEPDEGTVKWGVTTSRTYFPKDNSEFFDGVN…	ABC1, ABC2, arm, linker
Staphylococcus_simulans_ACS-120-V-Sch1	WP_002481512.1	Uup	MEAYKIEHLHKSYADKVIFDDLHLSVSAHERIGLVGINGTGKSTLLKVIAGLDDDFEAEVNCPNDYRIRYSSQKQDLTKDRTVLEEVLSADTDTVKLIRDYEKAVQEYSQTQNDQNLNHMMKMQEAMDQAEAWDYSAEVKTILSKLGIHDTSVSVKSLSGGQQKRVILAKTLIEQPDLLLLDEPTNHLDFDSIKWLINYVKQYPHTVLFVTHDRYFLNEVSTRIIELDRGKLTTYPGNYEDYIAMRAENEQIEQQQNQKARALYKQELAWMRAGAKARTTKQQARINRFSDLESQVKNQTTRESGQLNLAHSRLGKQVFELDDVSKSIADKTLFEHVTQIIQNGQQIGIVGPNGAGKTTLLNILAGEDTDFSGELKIGQTVKTAYFKQTDERLDRDIRV…	ABC1, ABC2, bact_CTD_extensions, arm, linker
Staphylococcus_simulans_ACS-120-V-Sch1	WP_002481728.1	YdiF	MILLQLNNVSKSFDGEEIFSDVHFEVKSHEKIGIVGRNGAGKSTLMKIIAGVDGYDSGNVSKIKNLKVGYLTQQMTLDTDHTVWEEMSKPFAYLKQMEQEMQAETNWLANHADEYESETFKDHMARYEALSNQFERLEGYQFESKIKTVLHGLDFNEEDFNRSVNDFSGGQKTRLSLAQMLLSEPDLLLLDEPTNHLDMETTQWLEDYLNYFKGAIVIISHDRFFLDKTVNQIYDVALGAVQHYVGNYSKFITQRDQYYQKRMQEYERQQAEIKRLETFVEKNITRASTSGMAKSRRKVLEKIERIDKPMLDARSANIQFDFDRNTGNDVYHIRNLEIGYAEPVIAPITMEITKGNHLAVIGPNGIGKSTFIKTVADRIPKLGGEIIHGANLRVGYYDQ…	ABC1, ABC2, bact_CTD_extensions, arm, linker
Staphylococcus_equorum_subsp._equorum_Mu2	WP_002507649.1	YbiT	MLQVTDVSLRFGDRKLFEDVNIKFTDGNCYGLIGANGAGKSTFLKILSGELDAQTGHVSMGKDERLAVLKQDHFAFEDERVIDVVVKGHERLYEVMKEKDEIYMKPDFSDEDGIRAAELEGEFAEMDGWNAEADAGTLLSGLGIKADLQDKTMSELENNQKVKVLLAQSLFGKPDVLLLDEPTNGLDIPAISWLEDFLINFENTVIVVSHDRHFLNNVCTHIADLDYGKIKLFVGNYDFWYQSSQLAMKMAQDQNKKKEEKVKELQDFVARFSANASKSKQATSRKKQLEKIEIDDIQPSSRRYPFVKFTPEREIGNDLLHVDNVSKTIDGVKILDNISFSMDPNDKAVLVGDSEFAKSTLLKILAGEMEPDEGTVRWGVTTSQSFLPKDNSFYFDGVD…	ABC1, ABC2, arm, linker
Staphylococcus_arlettae_CVD059	WP_002508896.1	Uup	MEAYKIEHLHKSYADKTIFDDLHLSISEGEKIGLVGINGTGKSTLLKVIANLDEDYEADINHPNAYRIRYSSQKQEFDDDMTVFEAVLSSETETLKTIRTYENAIAQYTEQQTEANFQMMMRAQEAMDTQGAWDYSAEIKTILSKLGIVETSKNVSELSGGQQKRVGLAKTLIEQPDLLLLDEPTNHLDFESINWLINFVKQYPHTVLFVTHDRYFLNEVSTRIIELNQGKLTTYPGNYESYITMRAENEVIAQKQQQKQQALYKQELAWMRAGVKARTTKQQARINRFNSLEQDVQNQQQQDKGSLNLAYSRLGKQVFELDEVTKQINNKVLFDSITEVIQNGQQIGVVGPNGAGKTTLLNILSGEDDNFTGELKIGQTVKVAYFKQTDERLDRDIRM…	ABC1, ABC2, bact_CTD_extensions, arm, linker
Staphylococcus_arlettae_CVD059	WP_002509108.1	YdiF	MILLQLNNVSKSFDGKDIFNDVNFAVKTGERIGIVGRNGAGKSTLMKIIAGVDGYDSGHISKIKNLKLGYLTQQMTLDTNETVFEEMSKPFKQVMEIEQQMQQETHWLAQHATEYESDDYKAHIEKYENLSNRFEQLEGYQYESKIKTVLHGLHFTDEDFNRPINDFSGGQKTRLSLAQMLLEDPDLLLLDEPTNHLDMETTQWLESYLNYFKGAIIIISHDRYFLDKIVTQIYDVALGDVQHYVGNYGQFITQRDKYYEKRMQEYENQQAEIKKLETFVDKNIARASTSGMAKSRRKMLEKIERIDKPLLDARSANIQFDFDRNTGNDVFHIKHLTIGYEQPITQPIDLEVTKGDHVAIIGPNGIGKSTLIKTIAERQPALGGKITTGANLKIGYYDQ…	ABC1, ABC2, bact_CTD_extensions, arm, linker
Staphylococcus_arlettae_CVD059	WP_002510375.1	ARE1	MEQYTIKFHQINHKLTDWRSLNIKQLYAYQFEKIALIGGNGTGKTTLLNMIAQKITPESGTVETDGVVQYFEQLNMDVDHDFDTLDGSLMSELGIPMHTTDSMSGGEKAKYKLANVLSNYSPILLLDEPTNHLDKYGKDYLYNILKYYYGTLILVSHDRDLIDQIADTIWDIQADGTIRVFKGNYSQYQQQREQEHLEQQRQYDQYVSEKQRLSQASKTKRKQAQQMSQASSKQKNKSIEPDRLSASKQKGSVEKAAQKQAKHIEKRIEHLEEVEKPQNEHGFHFPHNNIYDIHNNYPIIAQNLTLRQGNQTLLSHVRFQIPYGKNIALVGANGAGKTTLLEAIYQQIEGIECSPKIQMAYYRQLAYEEMRDISLLQYLMDETDSSESFSRAILNNLGL…	ABC1, ABC2, linker
Staphylococcus_arlettae_CVD059	WP_002510460.1	ARE6	MSFYYAQKPFELYGKTLIETVDIQIQQGNHVALIGDNGVGKTTLLTAIHNKYPDDTYLMHQNLAMYGEEHALDYIMSVDATLLTLKRKMTQDLDALGEFIDLSGYEFEQDILTKAKLFQLSASDLDKKVKELSGGQQTKIAIIRALMSNKPCLLLDEPTNHLDSHMVTLLANMINESKQTILLVSHLRSFINLVASQIIEITSQKTTMYEGNYENYEQIKAIEQQSQVKAFEKAQKEINDLKSSMDQVQRWHASAKAKASVRNPYEQKKLSKLMKRAKAKETQLTHKINEQDIVNPNQHDVTQYQFQETDTFQNKYLLQFDQMGYDINNTCLYHQVNLNIRKGENILVTGNNGSGKSVLVDIITGKRAPTTGTVKHSPSLKIACFDQKHDNLADNLSPK…	ABC1, ABC2, linker
Staphylococcus_arlettae_CVD059	WP_002511114.1	YbiT	MLQVTDVSLRFGDRKLFEDVNIKFTEGNCYGLIGANGAGKSTFLKILSGELDAQTGNVSMGKNERLAILKQDHFAYEEERVIDVVIKGHERLYEVMKEKDAIYMKPDFSDEDGIRAAELEGEFAEMDGWNAEADAGSLLSGLGIKADLQDKLMSELENNQKVKVLLAQSLFGQPDVLLLDEPTNGLDIPAISWLEDFLINFENTVIVVSHDRHFLNNVCTHIADLDYGKIKLYVGNYDFWYQSSQLAMKMAQDQNKKKEEKIKELQDFVARFSANASKSKQATSRKKQLEKIELDDIQPSSRRYPYVKFTPEREIGNDLLFVENVSKTIDGQKVLDNISFTMDPNDKAVLIGDSEIAKTTLLKILAGEMKPDEGSVKWGVTTSQSYFPKDNSEYFDGVD…	ABC1, ABC2, arm, linker
Staphylococcus_equorum_subsp._equorum_Mu2	WP_002511410.1	YdiF	MILLQLNDLTKSFDGEDIFNNVDFEVKTGERIGIVGRNGAGKSTLMKIIAGVETYDSGQVSKSKNLKLGYLTQQMTLNTNQTVFDEMSKPFESMKKLELEMKFETDWLAQHADEYDTESYKTHIDRYESLSNQFEQQEGYQYESKIKTVLHGLNFSEADFNRPINDFSGGQKTRLSLAQMLLSEPDLLLLDEPTNHLDMETTQWLESYLNYFKGAIVIISHDRYFLDKIVNQIYDVALGDVQHYVGNYGQFIEQRDKYYEKRMQEYESQQAEIKKLETFVEKNIARASTTGMAKSRRKMLEKMERVNKPMIDAKSANIQFDFDRNTGNDVFHIKNLEIGYEEAITKGINIEATKGDHIAIIGPNGIGKSTLIKTVAGLQQKISGEITTGANLKVGYYDQ…	ABC1, ABC2, bact_CTD_extensions, arm, linker
Staphylococcus_equorum_subsp._equorum_Mu2	WP_002512094.1	Uup	MEAYKIEHLNKSYADKTIFDDLHLSISEGEKIGLVGINGTGKSTLLKVIAGLDEDYDAEISHPNSYRVRYSSQKQDFDRNMSVFEAVLTSETKTLQVIRAYESALNQYSTTQSESDLQKMMQAQDAMDANQAWDYSAEIKTILSKLGIHDTTKEVSELSGGQQKRVGLAKTLIEQPDLLLLDEPTNHLDFESINWLINYVKQYPHTVLFVTHDRYFLNEVSSRIIELDRGKLRTYAGNYEAYIAQRAENEIIEQKQQSKQQSLYKKELAWMRAGVKARTTKQQARKNRFNDLEQEVKNQHQQDKASLNLAYSRLGKQVFEFDALTKRINDKTLFEDITQIIQSGQQIGIVGPNGAGKTTLLNILSGEDQAFEGNLKIGQTVKVAYFKQSEERLDRDVRM…	ABC1, ABC2, bact_CTD_extensions, arm, linker
Staphylococcus_equorum_subsp._equorum_Mu2	WP_002512472.1	ARE6	MSFYYVQKPFEKYGKTLINHVNISVEIGEHIALVGDNGVGKTTLLSELYLKYRDNAYLMKQDMTDYYNETGMEFVLSLFPEILKLKKEITYNYEKIADYIAYNGYEVEQKIITQANLFNLTETDLDKQMGLLSGGQQTRVALLRSIISEKDLILLDEPTNHLDQTMLNDLITHMNKSKCTIIYVSHHRGFINATASHIIEINRAQTRKFTGNYNQYKEIIDLEFQTQVNAYEKQQKEVKKLEDTIKRVKEWHAASKQTTSVRDPSMQKRLSKLAQKSKVKESQLNQKLNEKNIEEPEKDNRKFHFEHHEKKRKRYLLRLEDFSISINDLCIYNQANFEIKNNENILLTGLNGSGKSLLINLIRQKIKPDQGFIHITPSLKIGYFDQQNNNLTYRETPLN…	ABC1, ABC2, linker
Propionibacterium_sp._409-HC1	WP_002516881.1	AAF6	MLQVKDVEVRVGARLLLNPVSFQVATGDKVGLVGRNGAGKTTLTRVLAGEALPAAGSVRRTGELGYLPQDPRDPDMETIARARILSARGLDHMLERMRTLEHQMANGSEEDRAVAMDKYAKTEDRLIAAGGYGASAEAARIASNLGLDDRVLSQPLKNLSGGQRRRVELARILFSGADTLLLDEPTNHLDADSIIWLRSFLQSYSGGVLMISHDTELVEATVNKVFHLDANRATLDIYSMGWKLYLEQRAADEKRRHKERINAERKAAALQAQADKLHAKATKAVAAQQMARRAEKLLAGVEGERAVDKVAAIRFPDPAPCGKTPLTARNLTKTYGSLEVFAGVDLNIDRGSQVVVLGLNGAGKTTLLRILAGKETPDTGEVIAGHGLKLGYFAQEHDL…	DUF612, ABC1, ABC2, arm, linker
Propionibacterium_sp._409-HC1	WP_002516980.1	EttA	MAEFIYTMHNVRKAVGDKVILDNVTLSFFPGAKIGVVGPNGAGKSTMLKLMAGLDKPNNGDANLAKGATVGILLQEPPLTEDKTVRENVEEAVGDIKAKLARFEEVSAEMANPDADFDALMAEMGELQTELDNANAWDIDTRLEQAMDALQCPPGDTPVDVLSGGERRRVALCKLLIEQPDLLLLDEPTNHLDAESVNWLEGHLKSYPGAVLAVTHDRYFLDHVAEWICEVDRGQLHPYEGNYSTYLDTKRKRLQIEGKKDAKRAKILEKELEWVRSSPKARQAKNKARLARYEEMAAEAERNRKIDTAEINIPPGPRLGNVVLEAEHLSKGFGDRILIKDLSFTLPRAGIVGVIGPNGVGKTTLFKTIVGLEKADSGSLKVGETVSFSYVDQNRTGID…	ABC1, ABC2, bact_CTD_extensions, arm, linker
Propionibacterium_sp._409-HC1	WP_002518249.1	Uup	MAGTNIVNADRISKSWGTRTVLSEVSLGLSTGDVIGVVGRNGDGKSTLLALLTGSLEPDSGTVTRTNGISIGVLAQAETRRDQTVRDLVVGGQPDHVWAANREARPIVEDMLSDIDLDRAMADLSGGERRRAALVSIMLGDHDLLVLDEPTNHLDVEAVAWLAGHLRHLQERGVAMLVVSHDRWFLDEICTDIWEVHDATVEAYQGGYSAYTLARVERARIAASNEAKRQNLARKELAWLRRGAPARSSKPRYRVEAANALIADVPEPRDKLQLARFSATRLGKDVLDLNDVTVTVSSDELGERTLLDKVTCSIGPGDRIGLVGVNGAGKTTLLNLFDGSRKPDSGRVKQGKTLRLAHLRQEVDDLDSTMTVLESVNDVKARTKLATGRDASATDLLEG…	ABC1, ABC2, bact_CTD_extensions, linker
Propionibacterium_humerusii_P08	WP_002527035.1	AAF6	MLQVKDVEVRVGARLLLNPVSFQVATGDKIGLVGRNGAGKTTLTRVLAGETLPAAGSVRRTGDLDYLPQDPRDPDMDTIARARILSARGLDHMLERMRTLEDQMANGSEEDRAVAMDKYAKAEDRLIAAGGYGASAEAARIASNLGLDDRVLSQPLKNLSGGQRRRVELARILFSGADTLLLDEPTNHLDADSIVWLRGFLQSYSGGVLMISHNTELVEATVNKVFHLDANRATLDIYSMGWKLYLEQRAADEKRRHKERINAQRKAAALQAQADKLHAKATKAVAAQQMARRAEKLLAGVEGERVVDKVATIRFPDPAPCGKTPLTARNLTKTYGSLEVFTGVDLNIDRGSQVVVLGLNGAGKTTLLRILAGKEAPDTGEVIAGHGLKLGYFAQEHDL…	DUF612, ABC1, ABC2, arm, linker
Propionibacterium_humerusii_P08	WP_002527119.1	EttA	MAEFIYTMHNVRKAVGDKVILDDVTLSFFPGAKIGVVGPNGAGKSTMLKLMAGLDKPNNGDANLAKGATVGILLQEPPLTEDKTVRENVEEAVGDIKAKLARFEEVSAEMANPDADFDALMTEMGELQTELDNSNAWDIDTRLEQAMDALQCPPGDTPVDVLSGGERRRVALCKLLIEQPDLLLLDEPTNHLDAESVNWLEGHLKSYPGAVLAVTHDRYFLDHVAEWICEVDRGQLHPYEGNYSTYLDTKRKRLQIEGKKDAKRAKILEKELEWVRSSPKARQAKNKARLARYEEMAAEAERNRKIDTAEINIPPGPRLGNVVLEAEHLSKGFGDRVLIKDLSFTLPRAGIVGVIGPNGVGKTTLFKTIVGLEKADSGSLKVGETVSFSYVDQNRTGID…	ABC1, ABC2, arm, linker
Propionibacterium_humerusii_P08	WP_002527553.1	AAF2	MIHLDVTSVTYTLPDGRPLLRDVSLSLGSGERVAIIGANGAGKSTLLRIVTGELSPGLGNVTCTGSLGVARQFITGTTVRELLLSVAPPAIRDAATQLAHSEATMNQEGTTQSQMAYASAVASWGEVGGYGVEVLWDVCTVAALGIPFDRCRDRSLATLSGGEQKRLVLEALLRGPDDVLLLDEPDNSLDVPGKRWLEEQLSATDKCVLFVSHDRELLAQTATSIVTLEVGAAGNTAWTHAGGFRTYHRAREQRFERLDELHRRWREEHAKLRSLMLMYKQKAAYNSDMASRYRAAQTRLNRFEEAGPPQEPPRGQHLHMRLRGGRTGKRVLTCEALELTGLMHPFDFEAYFGDRVALLGSNGSGKSHFLRLLAAGGTNPALDQEPVTGTRIEPVPHEG…	ABC1, ABC2, linker
Propionibacterium_humerusii_P08	WP_002527735.1	Uup	MAGTNIVNADRISKSWGTRAVLSEVSLGLSTGDVIGVVGRNGDGKSTLLALLTGALEPDSGTVTRTNGISIGVLDQAETRNDQTVRDLIVAGQPDHVWAADRKARPIVEDMLSDIDLDRPMTDLSGGERRRAALVSIMLGHHNLLVLDEPTNHLDVEAVAWLAKHLRHLQERGVAMLVVSHDRWFLDEICTDIWEVHDTTVEAYQGGYSAYTLARLERTRIAASNEAKRQNLARKELAWLRRGAPARSSKPRYRVEAANALIANVPEPRDKLELARFSVARLGKDVLDLNDVTVTVSSNELGERTLLDKVTWSIGPGDRIGLVGVNGAGKSTLLNLCDGSRKPDSGRVKRGKTLRLAHLRQEVDDLDSTMTVLESVNDVKARTKLATGHDASATDLLEG…	ABC1, ABC2, bact_CTD_extensions, linker
Grimontia_sp._AK16	WP_002535181.1	YheS	MITISDIQLLRGGKPLLNNASATIHPGDKVGLVGKNGCGKSTLFALLKGELSLDAGSCNFPSGWQMAWVAQETPALEREAIEYVIDGDREYRALEQALRAAEEADDGHKVATLHDKIDAVGGYSIRARAAELLDGLGFRQEQMSWNLTQFSGGWRMRLNLAQALLCRSDLLLLDEPTNHLDLDAVMWLEKWLQNYRGTLVLISHDRDFLDPVVNRIIHIENELLNEYTGNYSAFETMRAEKLILQQAMYQKQQKQMAHMQSYIDRFRYKASKARQAQSRIKALERMEKMLPAQFDNPFSFEFREPSALPNPILMMEEVCAGYGDTMILEKIFLNLVPGSRIGLLGRNGAGKSTLIKLLSGTVPAQAGELRYSQGVKIGYFAQHQLETLRDDETAIQHMM…	ABC1, ABC2, bact_CTD_extensions, arm, linker
Propionibacterium_sp._409-HC1	WP_002537062.1	AAF2	MSKSGLALEALLRGPDDLLLLDEPDNSLDVPGKRWLEEQLRATDKGVLYVSHDRELLAQTATSIITLELGVAGNTAWTHPGGFDTYHRAREQRFERLDELRRRWGEEHAKLRSLMLMYKQKAAYNSDMASRYRAAQTRLTRFEEAGPPQGQPREQCLQMRLHSGRTG	ABC1, ABC2, linker
Grimontia_sp._AK16	WP_002537086.1	Uup	MALINITNAQLAYGDNPLLDHAEFVLQQGERVCLVGRNGAGKSTLMKVIHGTVQLDDGSINRQQDLKVSRLEQDPPRDAEGSVVDYVAEGLAEVGAQLKEYHDLLGLIEHDPSEKNINRLARVQEQLEHSGAWRFENQLTTVLGALKLDGTKKLSELSGGWQRKAALARALVCDPDVLLLDEPTNHLDVATIIWLETFLKDFKGAIVFISHDRAFIRSMATRIVDLDRGQLTSWPGDYEKYLEGKEEMLRVEAEQNAEFDKKLAQEETWIRQGIKARRTRNEGRVRALKQLRRERADRVEVQGNANIQLDEAVRSGKIVFEASDIDYHWDGKKIIGDFSFNVMRGDRIALIGPNGCGKSTLLKLMLEKIAPDSGKFHVGTKLEVAYFDQYREKLDPEKT…	ABC1, ABC2, bact_CTD_extensions, arm, linker
Grimontia_sp._AK16	WP_002538926.1	EttA	MAEYVYTMSRVGKIVPPKRQILKDISLCFFPGAKIGVLGLNGAGKSTLLRIMAGIDTDIEGEARAQPGIKVGYLPQEPKLDEDKTVRETVEEAVSDVVDALSRLDAVYAAYAEPDADFDALAKEQGELEALIQAKDGHNLDNALERAADALRLPEWDAKIKHLSGGERRRVAICRLLLERPDMLLLDEPTNHLDAESVGWLERFLVDYNGTVVAITHDRYFLDNAAGWILELDRGEGIPWEGNYTSWLEQKDARLQQEASSEKARQKTIEKELEWVRQNPKGRQAKSKARMARFEELNTTDYQRRNETNELFIPPGPRLGDKVIEVNNLTKSFGDRVLIDDLSFSVPKGAIVGIIGANGAGKSTLFKMLSGTEQPDSGSVEMGETVQLASVDQFRDSMD…	ABC1, ABC2, arm, linker
Grimontia_sp._AK16	WP_002539059.1	YbiT	MISTANITMQFGAEPLFENISAKFGNGNRYGLIGANGCGKSTFMKILSGALAPSSGNVSIAPGLKLGVLSQDQFAFENFNVIDVVIMGDKKLWEVKKERDRIYSLPEMSEEDGMKVAELEVEFAEMDGYTAESRAGDILIKAGIEEHLHFGLMRQVAPGWKLRVLLAQALFANPDILLLDEPTNNLDIHTIGWLAEELSQRKCTMIIISHDRHFLNTVCTHMADIDYGELRIYPGNYDYFLEASGLQREQLLASNAKKAAEISELQEFVNRFGANASKAKLASSRAKRMDKIKLDEVKTSSRISPSIDFGEGKKLHRQALELQHVGHGYNGEMLFENGNLLLEAGSRLAVIGENGVGKTTLLRCLVNELEQAQGVVKWAENASVGYCPQDCTADFDNDM…	ABC1, ABC2, arm, linker
Grimontia_sp._AK16	WP_002541139.1	YbiT	MLSTANITQQFGAKPLFENISVKFGEGNRYGLIGANGCGKSTFMKILSRELEPTSGNVSVDPNERVAKLNQDQFAYENFTVIDTVIMGHKELWAVKQERDRIYSLPEMSEEDGMRVADLEVEFAEMDGYMAESKAGELLLAVGIPVEQHYGLMSAVAPGWKLRVLLAQVLFADPDIMLLDEPTNNLDIDTIRWLEDTLNERNCTMIIISHDRHFLNSVCTHMADLDYGELRVYPGNYDEYMTAATQARERLLADNAKKKAQIAELQTFVARFSANASKAKQATSRAKQIDKIQLSEVKASSRQNPFIRFEQSKELFRNALEVENLSQGFEADLFANFGGIFEVGERVAIIGENGVGKTTLLNTLAGVLEPRTGEYKWSENSNIGYYAQDHAHDFEQDMN…	ABC1, ABC2, arm, linker
Mycoplasma_flocculare_ATCC_27716	WP_002557851.1	YbiT	MLEVRELSKTFADKTLFQNVNLKFTEGNTYGIIGANGAGKSTFLKILAGLVEPSSGSIHISQNQRISVLSQNHFEFDDFIVTDVVIMGNQQLYQIQQEKDQIYANPNATEADYNHASELEEKFGLLGGWSAENDAQILLSALEIPKQYWNMKMSELKSACKVKVLLAKALFGNPDILIMDEPTNHLDFKAIKWLKQFLVNYTNVVLIVSHDSDFLDQVCTHTVDIDYGEIRIFTGNYSFWKQSSELMKELQKNANAKKEEQVAKLTAFIAKFSANASKSAQATSRKKSLEKIQLDEIKPSSRKYPYIRFGVFPRPGKQILTVENLSYKNPLTGEYLFKNVSFNLLPGEKMVIFADDDLAKTKLLETLVGKEKASSGTITWGSTIKFDYLPSNNDSFFAS…	ABC1, ABC2, arm, linker
Bacteroides_nordii_CL02T12C05	WP_002559479.1	BdAF1	MISVDGVAVEFGGTTLFSDISFVINEKDRIALMGKNGAGKSTLLKILAGVRQPTRGNISAPKECVIAYLPQHLMTEDGRTVFEETAQAFAHLHEMEAEIEQLNKELETRTDYESDSYMELIEKVSSLSEKFYSIDATNYEEDVEKALLGLGFVREDFHRQTSDFSGGWRMRIELAKLLLKKPDVLLLDEPTNHLDIESIQWLEDFLINNGKAVIVISHDRKFVDNITTRTIEVTMGRIYDYKVNYSQYLQLRAERRVQQQKQYDEQQKFIAETTEFIERFKGTYSKTLQVQSRVKMLEKLVLLEVDEEDTSALRLKFPPSPRSGSYPVIMDNVGKTYGEHTVFKNASLTIERGDKVAFVGKNGEGKSTLVKCIMKEIEHEGTLTLGHNVQIGYFAQNQA…	ABC1, ABC2, arm, linker
Bacteroides_nordii_CL02T12C05	WP_002560564.1	EttA	MVGVSKSFQNNKQVLKNIYLSFFYGAKIGIIGLNGSGKSTLLKIIAGLEKSYQGEVVFSPGYSVGYLAQEPYLDNTKTVKEIVMEGVQPIVDALNEYEEINQKFGLPEYYEDQDKMDLLFARQGELQDIIDATDAWNLDSKLERAMDALRCPPEDQLVENLSGGERRRVALCRLLLQKPDILLLDEPTNHLDAESIDWLEQHLQQYEGTVIAVTHDRYFLDHVAGWILELDRGEGIPWKGNYSSWLEQKTKRMEMEEKTASKRRKTLERELDWVRMAPKARQAKGKARLNSYDKLLNEDVKEKEEKLEIFIPNGPRLGNKVIEAKHVAKAYGDKLLFDDLNFMLPPNGIVGIIGPNGAGKTTLFRLIMGLDAVDKGEFEVGETVKVAYVDQQHKDIDPN…	ABC1, ABC2, arm, linker
Bacteroides_nordii_CL02T12C05	WP_002560853.1	YbiT	MITVSNVSVQFGKRVLFNDVNLKFTSGNCYGIIGANGAGKSTFLRTIYGDLDPTTGNITLGPGERLSVLSQDHFKWDAFTVMDTVMMGHTVLWDIMKQREELYAKEDFTDEDGLKVSELEEKFAELDGWNAESDAAMLLSGLGVKEDKHYVLMGELSGKEKVRVMLAQALYGNPDNLLLDEPTNDLDMETVTWLEEYLSNFEHTVLVVSHDRHFLDSVCTHTVDIDYGKINMFAGNYSFWYESSQLALRQQQNQKAKAEEKKKELEEFIRRFSANVAKSKQTTSRKKMLEKLNVEEIKPSSRKYPGIIFTPEREPGNQILEVSGLSKKTEEGVVLFNDVNFNVEKGDKIVFISRNPRAMTAFFEIINGNMKPDAGHFNWGVTITTAYLPLDNTDFFNTD…	ABC1, ABC2, arm, linker
Atopobium_minutum_10063974	WP_002563213.1	EttA	MAEFIYQMYKVRKAYDGKTILDDVTMGFYPGAKIGVVGPNGMGKSTLLKIMAGTEDVSNGEARLAAGYTVGLLQQEPPLDESKTVKENIELAFADLLAKIDRFNEIGNLMADPDADFDALMAEMGKLQDEIDAANGWDLDSQLSQAMDALQCPDADENVAHLSGGERRRVALCKLLLEAPDLLLLDEPTNHLDAESVLWLEQFLKNYPGAVLAVTHDRYFLDNVAQWICEVDRGTLYPYEGNYSTYLETKAQRLEMESRQNEKRARKMKSELEWVRSSQKARQAKSKARLAAYEQMEAEARRTTKVDFTDIHIPVGPRLGTKVLEVEHLHKSFGDRVLIEDLSFTLPRNGIVGVIGPNGVGKSTLFKMITGSEQPTSGALTVGETVALSYVDQGRTGLD…	ABC1, ABC2, arm, linker
Atopobium_sp._BV3Ac4	WP_002563213.1	EttA	MAEFIYQMYKVRKAYDGKTILDDVTMGFYPGAKIGVVGPNGMGKSTLLKIMAGTEDVSNGEARLAAGYTVGLLQQEPPLDESKTVKENIELAFADLLAKIDRFNEIGNLMADPDADFDALMAEMGKLQDEIDAANGWDLDSQLSQAMDALQCPDADENVAHLSGGERRRVALCKLLLEAPDLLLLDEPTNHLDAESVLWLEQFLKNYPGAVLAVTHDRYFLDNVAQWICEVDRGTLYPYEGNYSTYLETKAQRLEMESRQNEKRARKMKSELEWVRSSQKARQAKSKARLAAYEQMEAEARRTTKVDFTDIHIPVGPRLGTKVLEVEHLHKSFGDRVLIEDLSFTLPRNGIVGVIGPNGVGKSTLFKMITGSEQPTSGALTVGETVALSYVDQGRTGLD…	ABC1, ABC2, arm, linker
Atopobium_minutum_10063974	WP_002563636.1	Uup	MGILIGCEKISHEWPGKKVFSDQTLGITEGDRIGIVGKNGYGKSTLLQLIAHELKPDAGKITWRGGVSVGYLSQKDALDDALTIHQAVVGEMPDYEWASNPAIREIIAALLSDMDWETLVGTLSGGQRRRVDLARVLIGNWDVLLMDEPTNHLDMAAISWLAAHLKRRWQTGQGALLVVTHDRWFLDEVCLSMWEVHDGVVDPFEGGYSAYIQQRVERQRQEAVSEERRQNMLRKELNWLAHGAKARTSKPKFRIDAAMELIANDPPLRNPLELKHLAVARLGKMVIEMKNAGFSYADADKPVIEQVDWLVGPGDRWGILGENGAGKTTLLKLMTGTIQPTQGSIRIGKSVQFGFLTQNMDALADKQTWRVREVLGQYKNSYYIDGKTYSPERLLERLG…	ABC1, ABC2, bact_CTD_extensions, linker
Atopobium_sp._BV3Ac4	WP_002563636.1	Uup	MGILIGCEKISHEWPGKKVFSDQTLGITEGDRIGIVGKNGYGKSTLLQLIAHELKPDAGKITWRGGVSVGYLSQKDALDDALTIHQAVVGEMPDYEWASNPAIREIIAALLSDMDWETLVGTLSGGQRRRVDLARVLIGNWDVLLMDEPTNHLDMAAISWLAAHLKRRWQTGQGALLVVTHDRWFLDEVCLSMWEVHDGVVDPFEGGYSAYIQQRVERQRQEAVSEERRQNMLRKELNWLAHGAKARTSKPKFRIDAAMELIANDPPLRNPLELKHLAVARLGKMVIEMKNAGFSYADADKPVIEQVDWLVGPGDRWGILGENGAGKTTLLKLMTGTIQPTQGSIRIGKSVQFGFLTQNMDALADKQTWRVREVLGQYKNSYYIDGKTYSPERLLERLG…	ABC1, ABC2, bact_CTD_extensions, linker
Atopobium_minutum_10063974	WP_002563652.1	YdiF	MIVLADKISKSFGGRTLYTAATLQLNAQERWALVGPNGAGKTTLLKILMGQESYDEGSVSFARGTSIGYLEQENKLAGKKSALGEVMDSATEIKALAKRIATLEQDISTTTDEKLLAGMLEEYGRAQDRFEHAGGYELESRARQILCGLGFPVDDLDKPAKDFSGGWQMRIALSKLLLRHPDLLLLDEPTNHLDLESVRWLESFISNYDGAVLLVSHDRAFMDACVTHVAALENRSLVTYTGNYSSYLHQRSDNLEQLRAKRAAQERDIAHMETFIEKFRYKPTKAKQVQERIKRLEKIKEELVVLPEQSKHVHFSFPEPPRTGDCVIAVKNLTKSYGTNLVYKDVDFSLYRSDHVVLVGPNGAGKSTLMKLITAHTKPTAGSIELGQNVTSAYYAQHQ…	ABC1, ABC2, bact_CTD_extensions, arm, linker
Atopobium_minutum_10063974	WP_002563773.1	ARE1	MIHVDALTKVVGTRTLFAIDHLAINIYDKIGLIGDNGTGKTTFLRILSNLDTDYTGHVHADTKITYLLNDSDDTFSCVDQYGSQQNSSPGERQRQKLEDLLADNRTFVLIDEPTSHLDSKQKDALAKRLQSRNKGFILVSHDRDFINQTCTIIFELIHGKIEIYNGDYSFYLSEREKRNTFAEREYQNYTKEKKRLLHVANAIKQQSAKVKTTPKRMGNSEARLHKMGGQQNKKKLDKQVKTTLERMNQLEVKNKPYQTTAIKLSMDEREKIHAKVIIKAENLNKSFDGKVIFKNANFTIDNMSKVALLGDNGTGKTTLLKMILHGEVWTHPNLRIGYYSQLEETLDCIKTILDNVLPYSIYDQSMTRIILARLGFKADDVFKQVHVLSDGEKAKVKLA…	ABC1, ABC2, ARE1_2_CTD, linker
Atopobium_sp._BV3Ac4	WP_002563773.1	ARE1	MIHVDALTKVVGTRTLFAIDHLAINIYDKIGLIGDNGTGKTTFLRILSNLDTDYTGHVHADTKITYLLNDSDDTFSCVDQYGSQQNSSPGERQRQKLEDLLADNRTFVLIDEPTSHLDSKQKDALAKRLQSRNKGFILVSHDRDFINQTCTIIFELIHGKIEIYNGDYSFYLSEREKRNTFAEREYQNYTKEKKRLLHVANAIKQQSAKVKTTPKRMGNSEARLHKMGGQQNKKKLDKQVKTTLERMNQLEVKNKPYQTTAIKLSMDEREKIHAKVIIKAENLNKSFDGKVIFKNANFTIDNMSKVALLGDNGTGKTTLLKMILHGEVWTHPNLRIGYYSQLEETLDCIKTILDNVLPYSIYDQSMTRIILARLGFKADDVFKQVHVLSDGEKAKVKLA…	ABC1, ABC2, ARE1_2_CTD, linker
[Clostridium]_bolteae_ATCC_BAA-613	WP_002564316.1	YdiF	MKGTNMNLSFGLEVIYEDADFHIDAHDKAGIVGVNGAGKTTLFHVLMHEQELDSGTVSTGHLRIGYLPQEIILENESCTVLEYLQSGRPIQKLENELNQIYQQLESADSSEHAQLFKQMEKLQSRLESLDYYEADSILLHIIDRMQIDIDLLGMPLGNLSGGQKSQIAFARVLYAKSDILLLDEPTNHLDAAAKEFVTGFLKNYKGTVLIISHDISFLNQIINKILFINKATHKISVYDGSYDTYKQKYAQEQRLREQAIVQEEKEILELEEFVRRANQASRTNHALKRMGQERALRLEKKRRAKQTRDRIYKRIKMDIHPLRECAAILLEAEHLSFHYPNQPPLYRDLSFQINGKERFLVVGENGVGKSTLLKLIMGILSPDAGNIHFHPKTDVAYYA…	ABC1, ABC2, arm, linker
[Clostridium]_bolteae_ATCC_BAA-613	WP_002564439.1	ARE7	MLYQISNGTVSVGGELILSHIDFEIRGNEKIAVVGKNGAGKTTLLNLVAGKLSLDRDDRREGAGIRCSRRLTVGMLSQQAFKDGNRTVEEELLEACPCRDTFERERFEYEREYDTLFTGFGFPKEDKKKRISQFSGGEQTKIALIRLLLEKPDILLLDEPTNHLDMETAGWLEQYMKHYKNAVVMVSHDRFFLDQTADVVYELTGKGLRRYPGNYTHYREEKLKQIRLQKKAYERQQEELARLENLVERFKHKPNKAAFARAKRKTMEHMERVEKPQEDDAHIFTGEINPLLPGSKWVFTSEHLKIGYEKPLLEITMRIRRGQKIALLGPNGAGKTTFLKTIAGFLPSLEGSYSLGNQTTIGYFDQHSGAIQSEQTVLEHFTAQFPALTEKEARSILGA…	ABC1, ABC2, linker
[Clostridium]_bolteae_ATCC_BAA-613	WP_002567392.1	YdiF	MSFLKEFTMILSCSNISKSFGEKHILKQVSFHLEDHEKAAIVGINGAGKSTLLKIIIGELACDEGCVALSKGASIGYLAQHQDLDSESTIHDALLEVKRPILQMEERIRSLELDMKSASGEGLENMLEEYSRLTHQFELEGGYACRSEITGVLKGLGFAEEEFSKPINALSGGQKTRVSLGKLLLTKPDILLLDEPTNHLDMESIAWLETYLKTYSGSVIIVAHDRYFLDRVVTKIVELDNGTGTVFSGNYTAYSDKKAMLRDARIRAYLNQQQEIRHQEAVIAKLKSFNREKSIRRAESREKMLDKIDRLEKPIDIDDSMDIRLEPDVESGKDVLTVTGLSKSFDSQTLFTDVNFEIKRGERVAIIGNNGTGKTTLLKIINQLLPADAGEIRLGSKVH…	ABC1, ABC2, bact_CTD_extensions, arm, linker
[Clostridium]_bolteae_ATCC_BAA-613	WP_002568953.1	Uup	MNLVTIEHLTKSYTERLLFDDTSFSINEGEKIGLIGVNGTGKSTLLKIVAGLEDADSGSVVRGRSLYIRYLSQIPEFAEGDTVLESVMRENAGETHYSSADEMQATAKSMLNKLGIIEHDALTSTLSGGQRKRVALASVLMSTADLLILDEPTNHLDSGMADWLEEYLKAFRGALLMITHDRYFLDSVVGRIVELDKGKLYSYQANYEGFLALKAERMEMAEASERKRQTILRNEIAWMQRGARARSTKQKAHIQRFEELRDQKGPEYDRNVELESIASRLGRTTVEVKDLCKAYGDKVLMKDFTYIFLKNDRVGIIGPNGSGKSTLMKMLAGWVEPDSGTIQIGQTVKMGYFSQENEAMDESLKVIDYIKNVAEYVKTKDGSISASQMLERFLFPSGM…	ABC1, ABC2, bact_CTD_extensions, linker
[Clostridium]_bolteae_ATCC_BAA-613	WP_002568956.1	YbiT	MISTSNISLRVGKKALFEDVNIKFTEGNCYGLIGANGAGKSTFLKILSGQLEPTSGDVIITPGQRLSFLQQDHFKYDQYTVLDTVIMGNKRLYEIMKEKEAIYMKEDFTDEDGIKAAELEGEFANMNGWEAESDAESLLNGLGIEPDLHYAQMGSLLGAQKVKVLLAQALFGNPDILLLDEPTNHLDLDAIAWLEEFLINFENTVIVVSHDRYFLNKVCTQIADIDYGKIQLFAGNYDFWVESSQLIVKQMKEANRKKEEKIKELQEFIQRFSANASKSKQATSRKRALEKIELDDIRPSSRKYPYIDFRPFREIGNEVLTVEHLSKTIDGEKILDDISFILGREDKVALVGPNERAKTVLFKILSGEMEPDEGSYKWGLTTSQAYFPKDNSAEFDNDD…	ABC1, ABC2, arm, linker
[Clostridium]_bolteae_ATCC_BAA-613	WP_002569050.1	ARE1	MLLNALNVKKEYGIQTVLDIEKLVIRDGDRIGLIGRNGAGKSTLLGVLSGRIACDEGVVKRYCPIAEILQTGETEDEPEARLLSQLKLRDSAVKSGGEKTRRAIGAAFSSQAPLLFADEPTTNLDMEGVELLEKMMKGYKGAILMISHDRTLLDRVCNQIWELDKGNIRVFDGNYSDWAAQKERERGFQEFEYQQYQKEKKRLERTTDALQRKSQTMTKPPKRMGSSEWMLYKGVAAVQQGHVQSNKTAVMSRLEHLEKKERPDELPQVSMKLPDAGKIRAKNAAAIRHLTVSYGERIVLDNVSLEIEAGRRTFITGNNGAGKSTLIKALIDRAPETFITSEARVAYFSQDLDTLDPKKTVLENVSEDAAYPQHICRAVLSNLYMTKDDMFKPVSVLSG…	ABC1, ABC2, linker
Clostridium_butyricum_5521	WP_002580648.1	YfmM	MSVLLVKDMNHGFGDRAIFEDVSFRLLKGEHVGLLGANGEGKSTFMNIVTGKLQPDEGKVTWSNNVRVGYMDQHAALTKGQSIREALRGAFKYLFDLEAEMNSLYEKMGDCTEDELTKMLDRTAVIQDLLDNNGFYVIDPKVEEVAKGLGLLDLGLDRDVDDLSGGQRTKILLGKLLLENPDILLLDEPTNYLDEEHIEWLKRYLQSYENAFILISHDIPFVNSVVNLIYHVEDRKLTRYVGDYDEFQRIYAENKKKLEAAYEKQQKEIARLEDFVARNKANVATANMAKSRQKKLDKMDVIELSQEKPKPEFNFKTARAAGKVIFETKDLVIGYDSPLTKPLNLYMERGQKIALVGANGLGKSTLLKSLLGKIKPLSGEVHLGDYQYIGYFEQEDRTD…	ABC1, ABC2, arm, linker
Clostridium_butyricum_5521	WP_002582066.1	YdiF	MIVLSCKDICKSYGITEVLKNITFSINEGDKVGIIGSNGEGKSTLFKILTKEISYDDGEVFIDKNKTIGYLSQHLSLDSCNNIYDEMLLVFDDLQRLEKKIADLEVKMNEPYDINNAEYHEKIIKDYGTAQDLYENRGGFTYKAEISRVIKGLGFTESDFDKSISTLSGGQKTRVALCKLLLLKPDILLLDEPTNHLDLDAIEWLEEYLKAYKGTVIVISHDRYFLDSVTTSTFQVINGHVNCYNASYTNSIELMKKDYEAKLKAYNLQQAEIKRQEAIIEKFRSFNREKSIKRAESREKALEKIERLDAPDVEKNASKIKFEASVKSGYDVLHVEKLSKSYGEKKLFSNLSFDLKRSEKIALIGENGRGKTTLFKIIMDKIKPDSGSKVLGANVNVGY…	ABC1, ABC2, bact_CTD_extensions, arm, linker
Clostridium_colicanis_209318	WP_002597812.1	Uup	MNLLTLENISKSYSEKVLLKEVSLGINDKDKIGIIGINGAGKSTFLKIISGREEFFDGKRVVGKNVKIEYLSQNEKVEEDCTVLDQIFKSDSEEMKILLEYESLLDEINNGNNEKQDRLINLQSKIDSLNLWELETSAKNILTKLGIVNYNQKMRELSGGQRKRVFLAAALIKPCDLLILDEPTNHLDYKSIEWLEEYLNSRSGALVMITHDRYFLDRVVNKIVELDRGNLFTYEGNYSKYLTKKVERIELEKTLETKRQSLIRTELKWIKRGAKARSTKQKARIQRFNELVSKEYNEYNTDIEINYVGSRLGKKILEIYNLNKRFDQKILIRDFSYIFTKEDRIGIVGDNGVGKSTFLNIIEGIEEFDSGNIEIGETVKIGAFSQEGKELNNNLRVID…	ABC1, ABC2, bact_CTD_extensions, arm, linker
Clostridium_colicanis_209318	WP_002597861.1	YfmM	MSVVTVKNVNHGFGDRAIFEDVSFRLLKGEHVGLIGANGEGKSTFMNIITGKLMPDEGKVIWSNNVRVGYMDQHAVLQKGTSIRDALRDAFKYLFDLEIEMNDLYGKMGDCTEEELNKMLERTAVIQDMLDNNGFYLIDAKVEEVAKGLGLLDLGLDRDVDDLSGGQRTKILLGKLLLENPDILLLDEPTNYLDEEHIIWLKRYLQNFENAFILISHDIPFLNDVVNLIYHVEERKLTRYVGDYYEFKRIYDENKKRLIQAYEKQQKEIARLEDFVARNKANVATTGMAKSRQKKLDKMERIELSEEKPKPEFNFKQGRTAGKIIFETEDLVIGYDKPLTKPLNLYMERGQKIALVGANGLGKSTLLKSLLGKVKPLSGNVRLGDYQQIGYFEQEDRED…	ABC1, ABC2, arm, linker
Clostridium_colicanis_209318	WP_002598060.1	YdiF	MIVLSCKNIKKSYGITEVLKDVNISINEGDKVGIIGPNGEGKSTLFKILAKELSFDEGEIFVDKKRTLGYLSQHLEANSDSTIYSEAESVFKDLLEIEKRLSDLEIKMNEPYDDSQKSYHEDLIKKYTTLQELYSHRGGYTYKGEINRVLKGLGFLETDFQNKISSLSGGQKTRIALCKLLLQSPDIILLDEPTNHLDLEAIEWLEEFLKAYKGTLLVISHDRFFLDTVTNKTFQVINGHVNCYNAPYTKSLELQKKDYEAKLKAYNIQQAEIKRQEAIIEKFRSFNREKSIRKAESREKALNKLERLEAPDKEKGASKISFETETSSGYDVLHVENLTKSFGDLKLFSNVSFDLKRGEKIALIGANGRGKTTLLKMIMGKIKQDKGLIKLGANVEIGY…	ABC1, ABC2, bact_CTD_extensions, arm, linker
Clostridium_colicanis_209318	WP_002599097.1	YbiT	MITVSNVSLRFGGRKLFEDVNLKFTPGNCYGVIGANGAGKSTFLKILSGEIEPNTGDVSLAPNVRMSVLSQDHFKFDEFEVLETVIMGNKRLYQIMKEKDEIYARDPFTDEDGIKASELEGEFAELNGWEAESEASSLLQGLGIGTDAHYKKMSELTGAEKVKVLLAQALFGNPGVLILDEPTNHLDIKSINWLEEFLINFEGTVIVVSHDRHFLNKVCTQMADVDFGKIKIYVGNYDFWYESSQLALQMAKDQNKKKEEKIKELQDFIARFSANASKSKQATSRKKLLDKITLEDIQPSTRRYPFVGFKPEREVGNDILTVEGLTKTIDGVKVLDNVSFRVNKGDKIALIGDNEIAITTLFKILNGEMEADAGTFKWGITITTAYFPKDNSEYFNDCH…	ABC1, ABC2, arm, linker
Clostridium_innocuum_2959	WP_002606790.1	YbiT	MIETQNVSVRFGSRTLYDNVNLKFTDGNCYGLIGANGAGKSTFLRVLSGELKPDTGSVIIKPNETVFTLKQDHFAFDEYTVLETVLMGNTKLYEVKREKDEIYCKEDFSEADGIRAGELEAAFADMDGWNAESNAATLLNGLGISVDLHDVLMKELSGSDKVKVLLAQALFGKPNTLLLDEPTNHLDIKACSWLEHFLMNYENTVIVVSHDRHFLNKVCTHIADVDYGKIKLFAGNYDFWYESSQLISRQLKDANSKKEEKIKELEDFIARFSANASKSRQATSRKKILDKITLDDLQPSTRKYPFIEFKPERESGRSILYIEDVEKQVEDCRLTNISFNMMKGDKVALIGNPLKTTLLLKLIAQELTPDAGSIQLGQTIRVSYIPDDNSAYFEGTQSI…	ABC1, ABC2, arm, linker
Clostridium_innocuum_2959	WP_002607544.1	SAF1	MLILKHLTIRDSKHHTLINDLNYSLGNDDKVGIIGEEGNGKSTLLKAVYNRNLIEDYAAVSGEIDTDYKEIGYFEQQLSRQWEDAFLFDYLLKEKSEDEIQPERYNDLQGCETLCAQLGLKNEFLYGEQRIGTLSGGEKVKLQLLKLMLRKPKLLLLDEPTNDLDIQTLQWLEDFLKNLRIPVLFISHDEILLSRCATVILHLEQLNKKTQCRHTIFHGNYEEYVKQRCSRLKKEAQEAFAQKREYRRKKEKLNDFMNAVHDAQNDTVRSPFYAAALKTKMRNLKAQDRRLEKEGYAHVDSVEEAIDVFFQCEGFPKSRRILDFHLEELKTDVSTLLQDIHITLYGRQKTVIAGENGCGKSLLMKEIHKVLKSHTDIRLGYMPQNYAEAFSVKDTPVTF…	ABC1, ABC2, linker
Clostridium_innocuum_2959	WP_002608071.1	ARE7	MKYQIHKGSKYYGATTVFENIQFEIRNTEKIAIVGRNGCGKTTLLRVIAETEVLDAGEIHKENKLRIGYLAQTTFTDENVIVEEEMEQAFEQVKAVGKRLEELSEKMCSDHSEAVLNAYADVQQRFEELGGYTYRSEMMTIFTKFGFQEDDLKRPISTFSGGQKTRLAFVKLLLSKPDVLLLDEPTNHLDIDTIEWLEGYVKRYPKAVILVSHDRMFLDDVVDVVYEIEYGVMRRYPGNYSNYVNVKKSDLEQQKSAYIRQQKEIQRMEELIEKFRYKKNKAAFAQSKIKYLDRMERIEDPKSNEKSFNARFVPNVKGGKRVLEVQDLTIGYDQPLCTVNLEVMQSAKIAVIGPNGKGKSTFMKTLMKQVKPLSGSFLLGHQIEVGYFDQELAQFNSAN…	ABC1, ABC2, bact_CTD_extensions, arm, linker
Clostridium_innocuum_2959	WP_002608094.1	ARE1	MLLELQHVIKRFHDKELLHIPVWQIHQGQRIGLIGANGCGKTTLLRILQGVCVVEEGVVRRFCTLSYFEQLSQQVSYGDGRLLRELSVSHLQLKKQVSGGEQQRLRLSKALSTPCHLYLLDEPTSNLDQQGIAFVKKALQNMDSFVLVTHERSLLQEVCNQIIEIKDGRLHIYEGNYESYLYQKEEHRKYLQHRYDTIEKQRHQLQKAYEQKIKQAQKAKRKPRNVSNSERKMRGKVALRKSKDGISKAMYRQADAIASRMEHLEKVEVLKEEEAIVMDVQALDLPKGKWLLKAEGLSVSYGRHNVLKNVHFFMKNHSRVALVGENGCGKTTLLQAIVQGNPAIWKAPKVKIGRLFQQFENLKDEQSVYENAMADSVQGEHVVRTILDRLLFQQQDLKK…	ABC1, ABC2, ARE1_2_CTD
Clostridium_innocuum_2959	WP_002609201.1	YfmM	MSIVTVENVSHSFGGRQILENVSFRLLSGEHVGLVGANGEGKSTFLNILTGKLVPEEGRVAWCRRITRGYLDQHTVLEKGKSIRQVLQDAFSHLFELEAEMLQKYEEMGDCSEECMNELLQDVGEIQDILEHSGFYMIDARIQEVAQGLGLLDIGLEKDVTMLSGGQRSKVLLCKLLLENPMILILDEPTNYLDEGHIAWLKNFLISYEHAFILVSHDIPFLNSVVNIIYHVENCELTRYVGDYDYFLEQHALKKRQLEAAYVKQQKEIADLEDFIARNKARVATRNMAHSRQKKLDKMDRIEKVKEKVKPSFSFLSDRAPGRVIFDARELVIGYEEPLTKAMHLVLERNMRVVIKGVNGLGKTTLLKTLMGRIPGVSGSVEVDPYASIGFFEQEEAGE…	ABC1, ABC2, arm, linker
Clostridium_innocuum_2959	WP_002609633.1	Uup	MLPVFYMSVAPCLTTIKQITYDKDFTFFIFDGCDKIRQESGENMLISVEHLSKRQNIKEIVNDVSFAIEDRDKIALIGVNGTGKTTLLRMLAGLETYEEGSITKKSGLRVSYLPQDPVFDEDDTILHQILSMDKEIQEFEAKSILGKLGISDSSLNISHLSGGQRKRVALARALLKPCDLLILDEPTNHLDNEMIEWLEAYLIRYAHALIMVTHDRYFLERVCNTMMEIDRGSMYTYHANYSTYLQEKAERESIQAAQEKKRQSILRKELAWMRAGVQARGTKSRERIERFHKLNDMESVKEQGQVVLDTITSRLGRKTIEIDAISKAYGSHVLFQNLSYTLTRNDRIGILGPNGCGKSTLLHVLAKDIEPDQGSVVLGETVKLAYFRQGCEEMDMSQK…	ABC1, ABC2, bact_CTD_extensions, linker
Cystobacter_fuscus_DSM_2262	WP_002623753.1	YdiF	MSLVIAQDICLSYGKKVLFDSESFTLGPKDRVGLVGANGTGKSSLMKILAGVQHPDSGTLTYRRKSRIGYLPQELAGLPEGSVVDAVMSTVPGRDSLEARLRDTEAALAAAGSEEEQLELSQSLADLHAELDHFEEHYGRHHAERILKGLGFREADLAKPTGALSGGWRMRAALAGLLLQDPDLLLMDEPTNHLDVPTQAWFDGFLKRSNKAVVLISHDKDFLNRQVGRILSLELEGLRSYVGNYDTYKRQRAEEKEQLKAQAEKVEARKAELQGFIDRFGAKATKARQAQSRAKMLEKLEDVQVIEERATMRFRFPEVERSGRDVVTLEGIQKRYGEAVVYSGLDARVERGQRIAVVGANGAGKTTLLKIVAGELAPDGGTVKLGHNVVMGYYAQHHG…	ABC1, ABC2, bact_CTD_extensions, arm, linker
Cystobacter_fuscus_DSM_2262	WP_002623929.1	EttA	MAQNFIFTMQDLRKVKGGKDILKGIYLSFFPGAKIGVIGPNGSGKSTLLRIMAGVDKEFFGVAKPDPSARVGYLAQEPQLDPTLDVKGNVELGLKPIRVLLDRFNEVSAKFAEPMDDAAMEKLLAEQGRLQDAIDASNGWELDRTLEMAMDALRLPPGDADVSKLSGGEKRRVALCRILLEKPDLLLLDEPTNHLDAESVAWLEQALKEYKGTIVCITHDRYFLDNVAEWILELDRGEGVPWKGNYSSWLEQKQKRLELEEKTESARQKTLKRELEWVRASPKARQAKSKARISAYEQLLNQSQEKRDPTGEVTIPPGPQLGGLVVEAKGLRKAFGDRLLIDDLNFKLPPGGIVGIIGPNGAGKTTLFRMLTGAEKPDGGELRIGETVKLAYVDQSRDA…	ABC1, ABC2, arm, linker
Cystobacter_fuscus_DSM_2262	WP_002624390.1	YbiT	MFSIINVSKAYGPKKLFEDVNVAFSPGRRYGLTGPNGAGKSTFMKILAGDEEADMGTISRPKKLGILRQDQFRYEDNRVLDVVIMGNKALWEAMKEKDTILAKSDITEEDGNRLGDLEMVIAEEDGYSAESEAASLLEGLGIPTESHEGPMKQLTGGLKLRVLLAQALFGKPQGLLLDEPTNNLDIDSIRWLESFLTAFEGVLITISHDRHFLNSICTHIADIDYETIIQYTGGYDEMVRQKSQVRSRIESEVGEKKKKIAQLQDFVARFHAGTRASQVQSRIKQIDKLKSDDLKRSNIARPFIRFDQAEPSGKQTLTVEDLSKSFDGQKVIKPFSPLIVKGEKICVIGRNGVGKSTLVKMLAGQLEPDTGKLIWGHNASVGYLPQDHHGTIRKGTTAF…	ABC1, ABC2, arm, linker
Cystobacter_fuscus_DSM_2262	WP_002627914.1	Uup	MTLLRAADVQLSFGSRTVFEGLTFTIEEGERVGLVGVNGSGKSSLMKILAGAARADAGELQLRRGSRVTYLPQEPEFAPGATVASELSVAQGPLKEALAAQAELTRRLESAPTEAHEKLMEQLAAVSDRIEQLGGWDTEHHAKTLLDRLGVKEWDRPVAELSGGLRKRVAIARALLTRPDLLMLDEPTNHLDADTVDWLEDELDKLPGALLLVTHDRYFLDGLVDRIVEIQPGAGLTSYPGNYEAYVEQKLVAQEQAGLAQHKRERWIAQEVAWLRKGPEARRTKSKARIERARKLMEEKGFQRPKVAGLQVMQAPRLGHTVIEAEGVQKSYGERNVLRGVNLLLQRGERVGLVGPNGVGKTTFLRVLLGELPPDAGKVVIGKNTKVAYYDQTRASLDP…	ABC1, ABC2, bact_CTD_extensions, arm, linker
Cystobacter_fuscus_DSM_2262	WP_002627939.1	YdiF	MIRLDNIGKQHGQQILFVEASAQLNKGEKVGLVGPNGAGKSTLFRMVVQREHPDEGQVSVDRGVTIGYFDQDVGEMSGQSAVAAVMDGAGPVSEIASELKALEAAMADPERMDEMDKLVERFGVVQGRYEELGGYALEGKAREILAGLGFSEEMMDGDVGALSGGWKMRVALARILLMRPDVMLLDEPSNHLDIESLIWLESFLKNFEGALLMTSHDREFMNRIVTKIVEIDGGELTTYSGNYDFYEQQRAQNEKQQQAQFDRQQAMLAKELKFIERFKARASHAAQVQSRVKKLEKIEKVEPPKRRQTLLFDFQAPPRSGDDVAKLERVVKGYGKRRIYNGLDFLVRRGERWCVMGVNGAGKSTLLKLIAGDSRPDDGAVTLGGSVKLAYFAQHAMEI…	ABC1, ABC2, arm, linker
Cystobacter_fuscus_DSM_2262	WP_002632592.1	YdiF	MSSIRAHRVSFAFSDAVSLFSDVEFHLASGWTGLVGANGAGKSTLLRLLSGELRPTDGHLQFEPPSALVQLCPQQVEALTPDITALAEAADSRARRLIGQLALDPWSLERWATLSPGERKRWQIGAALAREPDVLLLDEPTNHLDAEARKWLLAALRRFRGVGVLVSHDREVLEELTTSTLRVHAGTVRLWPGAYPVAREAWEAELESRRTTRQHAQEEHRRLQQRLVQTRREQESASAARNAGSRMRNKYDSDARTLGAKNLANWADERLGRRVTTTRREVERAASAVESIEVEKTLGRSVFVDYVRPPHPLLFSLDLPGLRAGEVELFGPLRLDISREARIRIEGPNGAGKSTLLRALLEHARVPRERVLYLPQDVSAEEARGALDAVRELPPDEKG…	ABC1, ABC2
Myxococcus_sp._(contaminant_ex_DSM_436)	WP_002633569.1	YdiF	MSLVIAQDLSLSYGKKVLFDQDSFTLGPRDRVGLVGANGTGKSSLMKILAGVAQPDSGTVQYSRKARAGYLPQEIAGLPDGSVVEAVMSTVPGRDAMEARLKVTEEALAAATDEEDQLELSQSLAELHAELDDFENRYGRHHAERILKGLGFRDADLAKPTSALSGGWRMRAALAGLLLQDPDLLLLDEPTNHLDVPTLTWFDDFMRRSNKALVLISHDKDFLNRQINRVVSLEVEGVREYAGNYDEYKRLRAEEKELLKARAEKVESRRAELQGFIDRFGAKATKARQAQSRAKMLAKMEKVQVLEERTTMKFRFPEVERSGRDVVTLEGITKHYGAQTVYNGLTGRVERGQRIAVVGANGAGKTTLLKMVAGELTPDSGTVTLGHNVVVGYYAQHHA…	ABC1, ABC2, bact_CTD_extensions, arm, linker
Leptospira_weilii_str._2006001853	WP_002634774.1	YbiT	MISTSGLTLNFGKKVLFENVTVKFKENCRYGLIGANGSGKSTFMKILAGIEQGASGSVSIDAGIKVGYLKQDHFEYENETVLNTVIMGNKELWEVSQERDAIYSKPEMSDEDGMRVSELEEKYGELGGYEAESTAGELLEGLGIPTTSHTQTLAFLTGGFKLRVLLAQVLFQKPDVLLLDEPTNHLDIKTIHWLEEFLTNYRGVVIVISHDRHFINSIATHIADLDYQSLTVYPGNYDDYMEASTMARERLLDENKRKKEKIAELQDFVNRFSANASKSKQATSRQKQIEKIKLDDIKPSSRVSPYIRFKMKKPLGKDVIIAENISKSYDRPIFKDFTINITKGEKIAIIGTNGVGKTTLLKTLMKQIEPDAGKVSMGDSVTSSVFPQDHREGILEDSD…	ABC1, ABC2, arm, linker
Myxococcus_sp._(contaminant_ex_DSM_436)	WP_002636035.1	YdiF	MIRLDNISKQNGQQILFIEASAALHKGEKVGLVGPNGAGKTTLFRMITGQEHPDEGQVAVDRGVTIGYFSQDVGEMEGRSAAAEVMDGAGPVSVVAAELKDLEAAMADPDQADNMDKLVERYGLVQGRFEELGGYALEGRAREILAGLGFTQEMMDGDVGALSGGWKMRVALARILLMRPDSMLLDEPSNHLDIESLIWLEEFLKNYDGALLMTSHDREFMNRIVNKVVEIDGGSLSTYTGNYEFYEQQRAMNEKQQQAQFERQQAMLAKELKFIERFKARASHAAQVQSRVKKLEKIERVEPPKRRQTVLFEFQPAPRSGDDVVSLKGVHKAYGSRTIYEGLDFLVRRMERWAVMGVNGAGKSTLLKLVTGSTQPDTGNVALGGSVKMGYFAQHAMDL…	ABC1, ABC2, arm, linker
Myxococcus_sp._(contaminant_ex_DSM_436)	WP_002636110.1	EttA	MAQNFIFTMQDLRKVKNGKEILKGIYLSFFPGAKIGVIGPNGSGKSTLLRIMAGVDTEFFGVAKPDPSAKVGYLAQEPQLDPSLDVKGNVELGLKEIRGTLDRFNEVSAKFAEPMSDAEMEKLLAEQGRLQDAIDAVNGWELDRTIEMAMDALRLPPGDADVTKLSGGEKRRVALCRILLEKPDLLLLDEPTNHLDAESVAWLEQALKEYKGTIVCITHDRYFLDNAAEWILELDRGEGVPWKGNYSSWLDQKQKRLELEEKSESHRQKTLKRELEWVRASPKARQAKSKARIAAYEELLNQSQDKRDATGEVIIPPGPPLGGLVIEAKGLRKAYGDRLLIEDLSFKLPPGGIVGVIGPNGAGKTTLFRMMTGVESPDAGELRIGETVKLAYVDQSRDA…	ABC1, ABC2, arm, linker
Myxococcus_sp._(contaminant_ex_DSM_436)	WP_002636659.1	YbiT	MFNVINVSKAYGPKKLFEDVNVTFSPGRRYGLTGPNGAGKSTFMKILAGDEEADMGNIVRPRKLGILRQDHFRYEDNRVLDVVLMGNGPLWAAMSEKNELLAKSDITEEDGNRLGELEGVIAEEDGYSAESDASTLLAGLGIDQAFHEEPMKQLTGGLKLRVLLAQALFGKPEGLLLDEPTNNLDIDSIRWLETFLHEYEGVLITISHDRHFLNAICTHIADIDYEAIIHYPGGYDDMVRQKAQVRSRVESETAEKKKKIAQLQDFVARFHAGTRASQVQSRIKQIDKLKSDDLKRSNIARPFIRFDQKVVSGKQTLMIEGIHKSFDGQSVIKPFTSLVCKGEKVCVIGRNGVGKSTLVKMIAGQLEPDGGKIGWGHQASVGYLPQDHHGVVRKGTTCF…	ABC1, ABC2, arm, linker
Myxococcus_sp._(contaminant_ex_DSM_436)	WP_002637102.1	Uup	MTLLRAANVQLSFGSRTVFQGLTFTIAEGERVGLVGVNGSGKSSLMKILAGAARADVGELQLRRGARVTYLPQEPEFPEGATVASELSVSQGPLKETLAAHAELAKRMESAPAEEQEKLMAQFSALSDRIEQMGGWDTEHHAKTLLDRLGVKDWDRPVAQLSGGLRKRVAIARALLTRPDLLLLDEPTNHLDADTVDWLEEELDKLPGALLLVTHDRYFLDGLVDRIVEIQPGEGVTSYPGNYQAYVEQKLVAQENAALAQHKRERWIAQEVAWLRKGPEARRTKSKSRIERAQKLMAEKGFERPKVADLRVAAAPRLGHTVIEAEGVKKSFGDRKVLDGVDFRLQRGERVGLVGPNGVGKTTFLRVLLGEVAPDGGKLVIGKNTKVAYYDQSRAQLDV…	ABC1, ABC2, bact_CTD_extensions, arm, linker
Myxococcus_sp._(contaminant_ex_DSM_436)	WP_002640796.1	YdiF	MPSVRAHRVSFAFSDAVPVFSDVDFHLPPGWTGLVGANGAGKSTLLRLLSGELTPTEGHLQFDPTAPTLRLCRQEVEALTPDISAFAESWDSIARRLHGQLGLDVTALERWPTLSPGERKRWQVGAALAAEPHLLLLDEPTNHLDAEARTWLVSALRRFRGLGIVVSHDRELLESLTTNTLRVHNGSARLWPGAYTAARGHWEAEREGELASHQQARAEQRRAAQLLDQARREQQAADAARHTRKRLKNKNDNDARSMGAKVVAGWAEAGAGRRVGVARRELERVSEAVGTVTADKTVGRSVFLDYARAPNPWLFTLDVPGLRAGDVELLGPVNLSVSREARVRIEGPNGAGKSTLVRALLEHARIPLERVLYLPQDVSEEEARANLDAVRALPPEERG…	ABC1, ABC2
Simonsiella_muelleri_ATCC_29453	WP_002641378.1	Uup	MTILAVENASFAVGHVPLLDKTSFQLNQGEKVGLIGRNGVGKSSFLKILAGVQKLDDGQLIIQNGLKIVYVPQESVFDDETSVFEVVSEGLGSLRDVLRRYHQVSHALETQHSDDLIRQLNELQNEIESQDGWQFDAAIRQTISELGLPENELIGNLSGGQKKRVALAQAWVQKPDILLLDEPTNHLDINAIIWLENLLRAFSGSMVVITHDRRFLDNISNRIVELDRGVLRSYDGSFSQYSEKKAQELAVEAEHNRLFDKFHAQEEAWIRKGIEARRTRNEGRVRRLEELRRQRAARRERVGQVNFKLNTGERSGKIIAELEHASFAYGDKVIMNQFSTIIQRGDKIGLIGANGIGKTTFLKLILGELQPTYGKIRLGSKQEVAYFDQFRSQLNENDT…	ABC1, ABC2, bact_CTD_extensions, arm, linker
Simonsiella_muelleri_ATCC_29453	WP_002641409.1	YbiT	MISTNNITMQFGAKPLFENVSVKFGEGNRYGLIGANGSGKSTFMKILGGDLEQTSGEVAIESGVRLGKLKQDQFAYEDMRVLDVVMMGHTEMWAAMTERDAIYANLEATEEDYMHAAELEAKFAEYDGYTAEARAGELLLGVGIDESLHNATMAEVAPGFKLRVLLAQALFSKPDVLLLDEPTNNLDINTIRWLEGVLNQYDSTMIIISHDRHFLNEVCTHMADLDYNTITIYPGNYDDYMLASAQSRERALKDNAKAKEKLQELQEFVARFSANKSKARQATSRLKQADKIKAEMVEVKPSTRQNPYIRFETDEKNKLHRQAVEVENLAKSFDKTLFEKLSYILEAGQRLAIIGPNGAGKSTLLKLLAGAFDAQYSDLKPDSGSIKWAEKATIGYYPQ…	ABC1, ABC2, arm, linker
Simonsiella_muelleri_ATCC_29453	WP_002642094.1	YheS	MIEIKKLTLQRGLKVLLNQATATINPRQRVGLIGKNGTGKSSLFALIKGEITHDSGEISIPKTWKLAAVAQETPALEISALDYVLQGDADLQRFQAALKQAECENNGIQIAEFHAKLDEIDAYTAPARAAKLLNGLGFAQEEHAKPVKAFSGGWRMRLNLAQALMCRADLLLLDEPTNHLDLETVLWLENHLASLSCTQVIISHDRDFLNATTTHTIELANQKLNVYGGNYDFYLKERAQRLANQQSAYAKQQEKIKHLQSFIDRFKAKATKAVQAQSRMKALAKLERIAPAHLDSEFSFEFEQPTHLPNPLLKMDEVSLGYADNVIFKNISLSLENGARFGLLGVNGSGKSTFIKSLSGSLKPFSGQIIKSDKLNIGYFAQHQLDTLRDDQSPMWHIR…	ABC1, ABC2, bact_CTD_extensions, arm, linker
Simonsiella_muelleri_ATCC_29453	WP_002642558.1	EttA	MSQYVYSMFRVSKIVPPQKTIIKDISLSFLPGAKIGLLGLNGAGKSTVLRIMAGVDKEFEGEAVPMSGLKIGYLPQEPELDPEKTVREEVESGLGEVAAAQKRLEEVYAAYAEPDADFDALAEEQGRLEAIIAAGSSTGGGAEHELEIAADALRLPEWDAKIGNLSGGEKRRVALCKLLLSKPDMLLLDEPTNHLDAESVEWLEQFLVRFPGTVVAVTHDRYFLDNAAEWILELDRGHGIPWKGNYSSWLEQKEQRLENEAKSEAARVKAMKQELEWVRQNAKGRQAKSKARLARFEEMSNYEYQKRNETQEIFIPVAERLGNEVIEFVNVSKSFGDKVLIDDLSFKIPAGAIVGVIGANGAGKSTLFKLISGKEQPDSGSVKIGQTVKMSLIDQSREG…	ABC1, ABC2, arm, linker
Planctomyces_maris_DSM_8797	WP_002645569.1	EttA	MAQQYIMQLEGVTKVFEQKEVLKDIWLSFFPGAKIGVLGTNGAGKSTLLKIMAGEDTTFSGEARPAKGIKIGYFKQEPDLNPEQTVEECIAEAVAESQAILDRYNEVNMKFGEDPSPEEMEKLIEEQATLQDQIDAANLWELDRTLEIAMDAMRVPPGDAVIGTLSGGEQRRVAMCKILLQNPDLLLLDEPTNHLDAESVAWLERYLHTFQGTVVAITHDRYFLDNVAGWILELERGRGIPFEGNYSSWLEQKQARLAVEEKQESKRQKFLKRELEWVRMSPKAQATKNKARVQRYEELAAEDYANRDDASDIQIPISRPLGSRVLVAENLTKGFGDKLLFENFNFELPRGGIVGVIGPNGAGKTTLFKMIMGQEQPDSGTLELGETVELSYVDQSRDS…	ABC1, ABC2, arm, linker
Planctomyces_maris_DSM_8797	WP_002648018.1	DAF2	MATLIEISNVTKSYGAQELLKEASIALADEQKIGFIGRNGAGKSTLLRILLEEESVDSGQIIRHPNLRVGYLRQHDPFQAGESALDFLMRDSGQPDWRCGAVAGEFELKGRFLNGPVKELSGGWQTRVKLAALLLHEPNFLMLDEPTNFLDLRTQLLLEDFLKDYRGAVLVVSHDRTFLKAICNQTLELKRGKLTLFNGNVDQYLENQEILKERDERTNATVLAKRRQLETFIAKNKAGANTASQARSKEKQLARLTLTEIEGAESTVNIIIPQTEKRQGIALICDDLAIGYPKNRVADNINLEIEHGTRAAIVGDNGQGKTTFLRSITGSLKPIDGSLKWGYHCNVACYAQHVYTSLPPEQTIRDYLELESAPGTTNQQILAVAGSFLFKEQALDKAI…	ABC1, ABC2, bact_CTD_extensions, linker
Planctomyces_maris_DSM_8797	WP_002648023.1	Uup	MSLLSMNQVSFTWSGHPLLDEISLEIYEGERIGLLGRNGAGKSTLMKMIAGELDPDDGQIKRDKDVRIARLIQEVPTGCSDRIHDFVTEAATPFFEHEWEAEHAVERILSRMELNGETRFDALSSGMKRRVLLAASIVQSPDILLLDEPTNHLDIPAIKWLEQFLQSYNGTLLFVTHDRVFLQALATRIIEIDRGKIYDWTCDYDTFLKRKEAFLDAEEKQNALFDKKLAEEEVWIRQGIKARRTRNEGRVRALKKMREERRQRQSRVGNVNMQVATADRSGQLVIEAKNVTFSYGDEPVIQNLSTLISRGDKIGIIGRNGAGKTTLLKLLLGELKPDTGSIRQGTNLEILYFDQLREQIEEEKTVIENVGEGQQTLTINGQPRNIYGYLQDFLFSPER…	ABC1, ABC2, bact_CTD_extensions, linker
Blastopirellula_marina_DSM_3645	WP_002650567.1	DAF2	MTPLIQIQNVVKRFGHKVLLDGASASLIEGQKVGMIGRNGAGKSTLCRAILGDEELEKGDVILHPKLRLGYLRQHDPFEEGETVVGFLMRDSGQPDWKCGEVAGQFEIKGAMLESPVRQLSGGWQTRVKLTALLLHDPNYLLLDEPTNFLDLRTQMLLERFLLDFRGGVMVVSHDRAFLKQTCTHTLELARGKLQMFPGDVDAYLIVQEERKEHDQRVNASVKAKQKQLQRFIDKNRAAASTASQARSKAKQLDRLQLVEIEESDALAYVRVPIVERRRGTVVRCDNMVIGYPDKKIADQVTLDIEHGSRIGVVGDNGQGKTTLLRTLVGSIEPLDGDVKWGHHADVGVYAQHVYTTLPQNDTVEDYLRSAADPDVSTQQVLNVAGSFLFRGEDVKKKV…	ABC1, ABC2, bact_CTD_extensions, linker
Blastopirellula_marina_DSM_3645	WP_002652519.1	EttA	MGKKHIFTIENLNKKFGQREILKEMWLAFYPGAKIGVLGRNGAGKSTILKIMAGIDKEFDGVAQLTPGFTVGYLSQEPQLNPEKDVYGNVEEAVAHRRDLLVRFNEISMKLGEPLEDEEMNALYEEMGKLQDEIEATNSWELDREIEIAMDAMNLPPGDADVSKLSGGERRRVALCQLLLKKPDLLLLDEPTNHLDAESILWLEHHLQAYHGTIVAITHDRYFLDNVAGWILEIEHGRSYPYEGNYSSWLEQKQKRLALEEKQSEARQKFLANELEWIRSSQKAKQSKGKARINAYEKLSAEQFEERNDEFEIQIPPGKHLGDLVIEAKNVTKAYGDNILIDNLSFHLPAGGIIGVVGPNGAGKTTLFRMLTGQTEPDTGEFRIGTTVEMGYVDQSRDA…	ABC1, ABC2, arm, linker
Blastopirellula_marina_DSM_3645	WP_002653497.1	BAF2	MVKTGLEGRNGVGKTTLLKLITGELEPRSGLVTVKGRLGILRQTLQPHPGETIADLFGVVDALAILRRAELGEATDDDLNIADWTLESRIRAALDRLDLHVSAETLLQTLSGGQRTRAGLAALVFAEPDFLLLDEPTNNLDRNGRQTVIDLLAGWKSGAVVVSHDRELLDTMESIVELTTLGATRYGGNWTTYRELKAQELAAAERYLADAEKRIADAARVAQERTERQNRKNSAGRRDGKSGGTPRIILGGRKDRAEDTTGGNARLAEHQHEQAMQAASEARERIEVLQPFTVKLPPTGLPLGKRVLEVVKATAGYRPKQPVIRDLSLTLTGPERVAVIGPNGTGKTTFLSLITGKLHPWSGTVEMSTPFALLDQQVSVLDPSASIRDNFRRINPQAD…	ABC1, ABC2
Blastopirellula_marina_DSM_3645	WP_002653984.1	Uup	MALISVRDVSISFHTAPLLNQANLQIEPGERVCLVGRNGTGKSTLLRMLAGEQATDAGDVVVGPEVRVATLSQTATAGEDQTVFDLVAAGLGDMGETLAEYHHLTHQIAVEATDEVVNRLDQLQHKLDMEDGWNQHQWVEQAISATKLDGDSNFAELSVGKKRRALFAQALASKPHVLLLDEPTNHLDIESILWLEEFLLSFDGTIVFVTHDRMFAQKLATRVVDIDRGKLTSWTCGFDEYVIRKEAALEAEEKQNALFDKRLAQEEVWVRQGIKARRTRNEGRVRALKKMRDEYQSRRTRIGTVKFDVQQAERSGQVVIRAEDISHSFGDFVICKDFSTTIMRGDKIGVLGPNGVGKTTLLRILLGELKPTEGEVSVGSKVEIAYFDQLHAALNEEQT…	ABC1, ABC2, bact_CTD_extensions, arm, linker
Borrelia_sp._SV1	WP_002656991.1	YbiT	MITVSNLEVAFGERVLFKDVNIKFSPGNCYGIIGANGAGKSTFLKVLGGMIEASKGEISIPKNQRVAALEQDQFAYDGYKVIDTVIMGHKRLYSVQKEKDEIYSKLDFTDEDGIRAGELEAEFSELGGYEAESDAAVLLKGLGIDEAIHNNLMGDVEGALKVRVLLAQALFGDPDVLLLDEPTNNLDLQSIKWLEEFLINFENTVIVVSHDRHFLNQVCTHIVDIDYGKIQVYLGNYDFWYETSQILNKQLKDAKKRSEDKIAELKTFIQRFSSNASKSRQATSRKKLIEKIKVEDLKPSSRKFPYVNFKSERELGKNVLTIKNLIKEFEGNLILNKFSIIVEPQQKIVFLGNPMFATFLFDIITNEDRNYKGHYEWGSTVNFSYFNKDNGKYFDLDLN…	ABC1, ABC2, arm, linker
Bergeyella_zoohelcum_ATCC_43767	WP_002661539.1	YbiT	MLTVSNVSLQFGKRVLFDEVNIMFGKGNCYGVIGANGAGKSTFLKILTGKQDPTTGNVSLEPGKRMSVLEQDHFAYDQFTVLETVLRGNKKLFEIKEEMDALYAKPDFSDEDGIKAGELGVIYDEMGGWNAESDAMTMLSNVGIKENMHYQLMGELENKDKVKVLLAQALFGNPDVLILDEPTNDLDIDTIAWLEDFLADYENTVIVVSHDRHFLDAVCTHIIDLDYSKLNLYTGNYSFWYQASQLATKQRAQANKKAEEKKKELQEFIARFSSNVAKAKQATARKKMIDKLNIDDIKPTSRRYPAIIWEMERETGDQILEVKNLEKTKDNELLFSNIDFKLKKGDKVAILSRNSLAITEFFQIISGNATPDKGEYNWGITTSQSYMPLDNTEFFQDKD…	ABC1, ABC2, arm, linker
Bergeyella_zoohelcum_ATCC_43767	WP_002662695.1	YdiF	MLSVQGLGLHHSGNYLFRDVNFTIKKEDKIGLVGKNGAGKSTLLKMLSGEISFYEGNVVPEGNITIGFLKQDLDFVKGRTVWDETMQAFEQINAMKAELEEVNHQLATRTDYESQAYHDLIHRMTELNDLLHHHDAYNLEGDMEKVLLGLGFKADDFNKITDEFSGGWRMRIELAKLLLQKNDLMLLDEPTNHLDMESIIWLENFLKDYPGAIVLVSHDKQFMTAVCNRTFDINNKKIDDYKANYSKYLTLRAERREKLEQAKKNQDAEIKQMEDNINRFRASATKASFAQSLIKKLEKIERIELDNEDVSKFNIRFQQSVVPGKVIFEAENLGKSYGDKKVFDQVDFFVQRGQKIALLGQNGQGKTTLAKILAGEIKDYTGSWTLGHNVNIGYFAQNQ…	ABC1, ABC2, bact_CTD_extensions, arm, linker
Bergeyella_zoohelcum_ATCC_43767	WP_002664457.1	Uup	MNYISAENLSKAYGVKKLFSNISFHINEGDKIAIVAKNGSGKSTLLKILTGKEIADSGTITIHKDIQVVLFDQEIDFDENSSIEEFMMSLDSAPILALKNYHKALVSQDAEEMEKALAEMEIHHAWDLENEMKQILSQLKIEHLNQKMGELSGGQIKRVALAKLLTETRVQHTHTLLIMDEPTNHLDVEMVEWLENYLSKQKITLLLVTHDRYFLDSVCDMIWEMEDEQLYIHHGAYATYLENKMIREENLHATIDKANNLYRKELEWMRRQPKARTTKSKSRIDAFYQTEKIAKTDTRKQDLVLDFEMKRLGKKILELEGISKSYGEKVLIKDFSYQFQRGEKVGIIGKNGAGKSTLLNIIQGLEKPDAGKIDTGETIHFGYFSQKGIFFKEDERVID…	ABC1, ABC2, bact_CTD_extensions, arm, linker
Capnocytophaga_gingivalis_ATCC_33624	WP_002666318.1	EttA	MADDKKIIFSMNKVSKTYSSTNKQVLKDIYLSFFYGAKIGILGLNGAGKSSLLKIIAGVDKNYQGEVVFAPGYTVGYLEQEPKLDEEKTVIEVVREGVAETMKLLEEFNHINDLFGLEENYSDPDKMQKLMDKQAELQDKIDALNAWEIDNQLEVAMDALRTPDPDTPIKVLSGGERRRVALCRLLLQQPDVLLLDEPTNHLDAESVLWLEQHLQQYAGTVIAVTHDRYFLDNVAGWILELDRGEGIPWKGNYSSWLDQKAKRLAQEQKAESKRQKVLERELEWVRQGAKGRQAKQKARLQNYDRLLSEDQKQLEEKLEIYIPNGPRLGTNVIEARHVSKAFADKLLYDDLNFVLPQAGIVGVIGPNGAGKSTIFRMIMGEEKPDSGEFLVGDTVKIAY…	ABC1, ABC2, bact_CTD_extensions, arm, linker
Capnocytophaga_gingivalis_ATCC_33624	WP_002666708.1	Uup	MNYLSVENISKAYGERVLFENVSFGINKDQKIALIAKNGAGKSSLLKILIGQDTPDTGQVVSRKGLKIAFLSQEPALPEELTIEDYIFQEENPILKVIQQYEHALEHPEDEVAYQKAFEAMERHEAWDFETQYKQILFQLKLTNLHLPIKHLSGGQRKRLALANVLISKPDLIFLDEPTNHLDLEMIEWLENFFAKEKMTLFMVTHDRYFLERVCNEILELDEGTLYSYKGNYTYFLEKKQQRLDQEQASQEKAKNLYVRELDWIRRQPKARTTKSKSRIDDFALIKEQAQKRRREHVVELEIAMQRLGSKIIELHNVVKKFPEKTILDRFSYVFKRGERVGIIGKNGTGKSTFLNLLTGKIAPDAGKIIIGETVQFGYYTQQGIEINPQEKVIDVIKK…	ABC1, ABC2, bact_CTD_extensions, arm, linker
Capnocytophaga_gingivalis_ATCC_33624	WP_002667736.1	YbiT	MLSVSNLSVQFGKRVLFDEVNVTFTQGNCYGIIGANGAGKSTFLKILSGKQEPTSGRVILEPGKRMSVLEQDHYAYDDYTVLDTVIMGNKVLSKVKKEMDDLYADYSDEHAERIGELQIQFDEMNGWNAESDAAALLSNLGISEDMHYTLMSEMDGKLKVRVLLAQALFGNPDVLIMDEPTNDLDFETIGWLENFLANYDNTVIVVSHDRHFLDAVCTHISDIDFGKINHFSGNYTFWYESSQLAARQRAQQNKKAEEKAKELQEFIARFSANVAKSKQATSRKKMLEKLNIEEIKPSSRRYPAIIFDRDREAGDQILHVENLAASIDGQVLFKNVDINLAKDDKVAVISKDSRATTAFYEILNGNLKPDTGTFAWGITTSQSYLPVDNSDFFTQDLSL…	ABC1, ABC2, arm, linker
Capnocytophaga_gingivalis_ATCC_33624	WP_002668669.1	YdiF	MLNVSGLSISFQGETLFSDVAFMLIGGDRVGIIGKNGAGKSTLLKMLSGELPPDTGTIALEKNAKIGYLKQDIDFVAGRTVLEEAYQAFTTLMRLEEELDHIHHEMAERTDYESDSYNDLLIRLHDVTHEYEIHGGYTYKGDTERILSGLGFSREDFSRLTDSFSGGWRMRIELAKLLLEKNDILLLDEPTNHLDIESIIWFEGFLKSFPGAVVIISHDKMFLDNVTNRTIEIVAGRIYDYPKPYSAFLELRKEMITQQLAAQKNQEKMIQQTEKLIDKFRAKASKASMAQSLIKKLDRIERIEVDEQETAVMSVRFPLSQQPGKVVLEIDHVSKSYDDKLILKDVSLLVERGSKIAFVGQNGQGKTTLAKMIIGEIPYEGNIRLGHNVEIGYFAQNQA…	ABC1, ABC2, bact_CTD_extensions, arm, linker
Capnocytophaga_sputigena_ATCC_33612	WP_002678046.1	EttA	MADDKKIIFSMNKVSKTYSSTNKQVLKDIYLSFFYGAKIGILGLNGSGKSSLLKIIAGIDKNYQGEVVFAPNYTVGYLEQEPHLDDEKTVIEVVREGVAETVKLLDEFNHINDLFSLEENYSDPDKMQKLMDKQAELQDKIDALNAWELDNQLEVAMEALRTPEPDTPIKVLSGGERRRVALCRLLLQQPDVLLLDEPTNHLDAESVLWLEQHLQQYAGTVIAVTHDRYFLDNVAGWILELDRGEGIPWKGNYSSWLDQKAKRLAQEQKTESKRQKVLERELEWVRQGAKGRQAKQKARLQNYDRLLNEDQKQLEEKLEIYIPNGPRLGTNVIEARHVAKAFGDKLLYDDLNFVLPQAGIVGVIGPNGAGKSTIFRMIMGEEKPDSGEFLVGETVKIAY…	ABC1, ABC2, bact_CTD_extensions, arm, linker
Capnocytophaga_sputigena_ATCC_33612	WP_002678711.1	Uup	MNLLSVENISKAFGERIILENISFGINKDQKIAFIAKNGTGKTTLLNIIAGKDLPDSGQVVFRKGIHIGFLSQNPYFDEELTVEEAIFATDNPILRLIQEYEHALQYPENEDAYQKAFEQMERHNAWDFETQYKQILSRLKLDNLQLKVKSLSGGQKKRLALANVLISKPDLLILDEPTNHLDLEMIEWLEQYFAKENLTLFIVTHDRYFLEHVCNEILELDNGELFSYKGNYSYFLEKKEQRLAQEQASVEKAKNLYVKELDWMRRQPKARTTKSKSRIDDFYKIKEAAHKRRKEHSVQLEINMERLGSKTVEFHNVCKAFDELCILDKFSYNFLRGERVGIIGKNGTGKSTFLNLLTGTITPDSGKIVVGDTIKFGYYTQEGIEVLQGQKVIEVIQK…	ABC1, ABC2, bact_CTD_extensions, arm, linker
Capnocytophaga_sputigena_ATCC_33612	WP_002679122.1	YbiT	MLSVSNLSVQFGKRVLFDEVNVTFTQGNCYGIIGANGAGKSTFLKILSGKQEPTSGRVILEPGKRMSVLEQDHYAYDDYTVLDTVIMGNKVLSKVKKEMDDLYADYSDEHAERIGELQIQFDEMNGWNAESDAAALLSNLGISEDMHYTLMSEMDGKLKVRVLLAQALFGNPDVLIMDEPTNDLDFETISWLENFLANYDNTVIVVSHDRHFLDAVCTHISDIDFGKINHFSGNYTFWYESSQLAARQRAQQNKKAEEKAKELQEFIARFSANVAKSKQATSRKKMLEKLNIEEIKPSSRRYPAIIFDRDREAGDQILHVENLAASVDGQVLFKNVDINLAKDDKVAVISKDSRATTAFYEILNGNLKPDAGTFAWGITTSQSYLPVDNSDFFTQDLSL…	ABC1, ABC2, arm, linker
Capnocytophaga_sputigena_ATCC_33612	WP_002679940.1	YdiF	MLNVHNLSVSFQGEYLFEDVAFMLNAGDRVGLIGKNGAGKSTMLKLLSRELKPDTGGIATDKDVRIGFLKQDIDFVKGRTILEEAYQAFTEIKALERQLDDIHHQIETRTDYDSQEYHDLLDKLSDYTHRFDLIGGYQYQGETEKVLQGLGFQRSDFDKLTDSFSGGWRMRIELAKLLLQNNDVLLLDEPTNHLDIESIIWLEQFLTTYSGAVVIVSHDRMFLDNVTNRTIEISVGKIYDYPKPYTQFLALRQEIREQQLASQKNQEKKIQQTEKLIEKFRAKATKASMAQSLMKKLDKIERIEVDEEDNAVMNVRFPVSVTPGKVVLEIDDVSKNYGEKQVLSHVSLLVERGSKVAFVGQNGQGKTTLAKMIVGEIPYDGTIKLGHNVQLGYFAQNQA…	ABC1, ABC2, bact_CTD_extensions, arm, linker
Beggiatoa_alba_B18LD	WP_002683501.1	EttA	MAQYIYTMNRVGKVVPPKREILKDISLSFFPGAKIGILGLNGAGKSTLLRIMAGEDKDYIGEARPQTGIRIGYLSQEPRLNLEKDVRGNVEEGVSEVKALLTRFDEVSMKFAEPMSDEAMNALLEEQGRLQDAIDAVNGWEMERTLEIAADALRLPAWDADVSKLSGGEKRRVALCRLLLSAPDMLLLDEPTNHLDAESIAWLERFLQDYKGTVIAITHDRYFLDNVAGWILELDRGHGIPWEGNYSSWLDQKEKRLAIEEKQESARQKAIKQELEWVRSNPKGRHAKSKARLARFDDLMNQDVQQRNATQEIYIPPGPRLGDLVIEANNLTKRFGERVLVENLSFNLPKGGIVGIIGANGAGKTTLFRMLVGQEKPDAGELRVGSTVQLAYVDQSRDE…	ABC1, ABC2, arm, linker
Beggiatoa_alba_B18LD	WP_002683538.1	YheS	MITLRNLSLQRGTKLLLNNVDLTLFRGQKVGIVGSNGCGKSSLFSLLLGELHADQGDIDLPPVLSIAHVAQETPALTVSAIEYVLAGDAELKSIEQALVIAQQNHDGMHEAELHARFDAIGGYTARSRAGQLLSGLGFAPNDEEKAVKDFSGGWRMRLNLARALMCRSDLLLLDEPTNHLDLDAVFWFEQWLKRYEGTLLLISHDRDFLDNVIDTIAHFYQQQITLYTGNYESFERQRAEKLALQQAAYQKQQREISHIQSFVARFRYKASKAKQAQSRLKALERMEVISAAHIDSPFNFEFLPPPQMPHTLVNLDKINIGYGEQTILTQVILRIAPGSRIGLLGPNGAGKSTFIKLLAGELSPLTGQMSQGEGLRIGYFAQHQLEQLQPHASPLQHIQ…	ABC1, ABC2, bact_CTD_extensions, arm, linker
Beggiatoa_alba_B18LD	WP_002691416.1	Uup	MLLISLDKVSIAYGHVALLDNVELRVDTGEKICLIGRNGEGKSTLLKIIGGTIKPDQGRVERQNNCRIAYLTQEPEFDEQDTIFHAVAKGLGAVGELMESYHTLTQALTHQVSDELLTQLEKVQHQLEAQDGWSLEQKVETVLSRLELPADKKIFELSGGWKRRVALAQILIQEPDLLLLDEPTNHLDIEAIDWLEEVLINFKGGLLFVSHDRRFMQRVANRIIELDRGKLTSYPASYDAYLELKEANLAAEATQNAKFDKVLAQEEVWIRQGIKARRTRNEGRVRALKKLREERKQRREKMGTVRLNLDQGDTSGKIVIEADRINKDYAGKSIIKDFSTVIFRGDRIGLIGANGAGKTTLLKTLLGELTPDSGSIKHGTKLSVLYFDQLRTQLNPEQS…	ABC1, ABC2, bact_CTD_extensions, arm, linker
Treponema_phagedenis_F0421	WP_002695850.1	YbiT	MITVSDLSLNFSDRPLFKDVNLKFTHGNCYGIIGANGAGKSTFLKILSGELEHDSGQIDITSNERIAVLQQNHFAFDEYSVKDTVFIGYPKLYEIMKEREAIYEKPDFSEEDGIRASELEGEFADLNGWEAENQVEQMLSGLGVDESNHDRKMNELDESQKIRVLLAQALFGNPDILLLDEPTNGLDLESIGWLEEFLIEFPNIVIVVSHDRHFLNNVCTHICDIDYGKIRLYSGNYDFWYQMSQIMQRQAKDQQKKREEKMKDLREFILRFASNAAKSRQATSRKKVYDKLALEEIEVTSRKFPYVHFKPNREIGNNVLTLDKLSYTAKEDSDEQNTVLLKNLSLVINRTDKIAFVGQEHNAKTALFDIITGEKQQDSGDVFWGQTITYGYLKKDNSE…	ABC1, ABC2, arm, linker
Microscilla_marina_ATCC_23134	WP_002697143.1	EttA	MSKETIIFSMAGVNKIYPPKKQVLKNIYLSFFYGAKIGVLGLNGSGKSSLLKIIAGIDKDYQGEVVFSPGYSVGYLEQEPQLDPTKTVREIVEEGVQEVVDLLKEFDEINLKFAEPMSDDDMNKLIERQGVVQEKLDNVDAWSLDSKLERAMDALRTPPADATIEHLSGGEKRRVALCRLLLKEPDVLLLDEPTNHLDAESVHWLEQHLQQYKGTVIAVTHDRYFLDNVAGWILELDRGEGIPWKGNYSSWLDQKQKRLSEEEKTESKRMKTLERELEWIRMTPKARQSKSKARLSAYEKLLGEDAREKEAKLEIFIPPGPRLGNKVIEVNGVSKAYGDKLLFEGLSFNLPPAGIVGIIGPNGAGKTTLFKLITGKETPDEGSFEVGETVDIAYVDQEH…	ABC1, ABC2, arm, linker
Treponema_phagedenis_F0421	WP_002701099.1	YdiF	MSFVQLSQISLAFGARDLLKDITLVLTKGTKAALTGANGCGKSTLMKIIAGLQQPDSGTVSSEKSTRIAYLPQSGIVHKEDTLVEEAEKAFAHSKELLRLLEVKGSELAENESEEKSLRLADEYHNLQIELEESGWYRRKGLIDEVLRGLSFTDYDFNRPCKEFSGGWQMRIALAKILLSGADIIILDEPTNYLDIEARTWLESWLKNYKGGFLLVSHDRFFLDSTVNEIYELFNGTLKRYVGTYSQYEKIRAVELETLIKAYEQQQEEIAKTEDFIRKFRYNASKAALVQDRIKRLEKTERIEIPEQLKKIQFRFPPAPHSGKLIIQAQQVSKAYGEHQVIQNLDLIIENGERVVFAGKNGAGKTTLLKILAGEDPEFSGEVLYGSGVRVGFFSQDES…	ABC1, ABC2, bact_CTD_extensions, arm, linker
Treponema_saccharophilum_DSM_2985	WP_002702910.1	Uup	MNILSINGISRMGREAPLFSGVTFGMDEGDKAAIIGRNGSGKSTLLSVIAGVLPADDGQVVVSRDAGVSFLPQNPVFDGNDSIRDHIFKSDSPKLRTITEYESLCGKMAEGFSAAEQARFEEISRKMDEGDLWNYESHVRSILSTLGLNDLGRKMSALSGGMIKKVALAQVLVEDTKLLLLDEPTNHLDITTIRWLQEYLASTKRTVLMVTHDRYFLDAVCSSIYELSRMSLKLYEGNYSKYLEKKEIEAQIEENTERRIESVLRFERDWLMRGPCARGTKAKARIQRDEQLINREKFAKDKGFQFEVAGRRLGGKILELHGIGKDFPKSFPIPSSGENRAPVLRDFSYTFSKGEKIGIFGGNGSGKSTLLNIITGAVKADEGTVVVGENTVFGYYQQN…	ABC1, ABC2, bact_CTD_extensions, arm, linker
Microscilla_marina_ATCC_23134	WP_002702925.1	YbiT	MISVSNLSLRFGKRTLFEEVNIKFTPGNCYGVIGANGAGKSTFLKILSGDVDPTTGHVEITPGERMAVLKQDHFEFDEYPVLETVIMGHDKLYSIMKEKDAIYAKPDFSEDDGMRASELEAEFAEMDGWNAESDAAGLLSGLGVTEDLHTKTMGELNGGDKVKVLLAQSLFGTPDILILDEPTNDLDVHTIKWLEDFLINFKNTVIVVSHDRHFLDTVCTHIADIDYSKLNLHTGNYSFWYQSSQLAARQQSDRNKKNDEKRKELQTFIERFSANVAKSKQATARKKMLEKLSVDDIKPSSRRYPGIVFKPEREAGDQILMVENLKKSIEGKTLFSGVSFMLHKGDKVAFVSKDSLAVSSFFETLMGELEPDEGTYKWGQTITAAYLPNDNTKYFEGVQ…	ABC1, ABC2, arm, linker
Microscilla_marina_ATCC_23134	WP_002704864.1	YdiF	MLAISNMSFYFGSRPLYKDANLHIKPKDRIGLIGANGTGKSTLLRLISGEYAPDEGTISKAKDCTIGFLNQDLLSYLTNESILEVAMQAFEEQNQLQEQIDKTLHEMEVNYTDSLVDKLAKLQERFEMLGGYSMQAKAEEILEGLGFKTADLQRPLQEFSGGWRMRVMLAKLLLQKPALLMLDEPTNHLDLPSIQWIENYIHSYEGAIIVVSHDRQFLDNAVKTTVEVSQAKLNIYAGNYSFYLKERELRQEIQQSAYENQQDKIRQTERFIERFRSKSTKARQVQSRVKALEKMDLIDEVIDETAKVNFKFNFGQKSGRQVMELDNIGKAYGDLTILKNTTARIERGDKIALVGANGKGKSTLLRIIAGTEQIKGERKLGHNVLFSFFAQHQLESLVV…	ABC1, ABC2, bact_CTD_extensions, arm, linker
Treponema_saccharophilum_DSM_2985	WP_002705901.1	YdiF	MAFVQFSQVSLAFGDRDILKDVSVNLMTGTKAALTGANGTGKSTLIKVMAGLVQPDSGKRTAEKGARIAYLPQSGLTHKGTTLREEADKAFQFGYELQKELDEIGDALKSGNGNQNALLERHDKIINELEDSGWNRRSALAEQILVGLGFSRGDLDRRCEEFSGGWQMRIALAKSLMVNPDILLLDEPTNYLDLDAREWLESFLVNFKGGFLLVSHDRYFLDHTINEVYELFGGNLHRYPGNFSHYEKVREVELETLMREYEKQQAEIRHLQEFIDRFGVKATKAAQAQERQKMLDKIKENEIVIPESLKKIRFKFPQAPHSGRLVATIQGLTKSYDGERNVIDNLDLVIENGDRLVVAGHNGAGKSTLLRMIAGVDTATGGSVKLGAGVEVGYFSQDN…	ABC1, ABC2, bact_CTD_extensions, arm, linker
Microscilla_marina_ATCC_23134	WP_002706255.1	Uup	MVENFSYVFQRRERIGIVGQNGVGKSTFLNLLTGKIQPDSGEITKGETIVYGYYTQEGIKLPEDKRVIEVVQEIAEEIELDKGQKLSPAQLLERFLFDRDKQYNYVSTLSGGERRRLYLLTVLVQNPNFLILDEPTNDLDLLTLNVLEEFLTDFGGCLIIVTHDRYFMDKLVDHLFVFEGEGFIRDFNGKYREYREFKHLQELEKEKEKKESKQGKQKEEKSTKKTADDTQKRKLSYKEQKEYEGLEQEIEQLEEKKDELTEKLNSGTLDHEELQNTSQKLGEIIDLIDSKTERWLELAEFI	ABC1, ABC2, bact_CTD_extensions
Microscilla_marina_ATCC_23134	WP_002706257.1	Uup	MLKILTGKDGSNGGEVVFHKDVHVGFLDQNPDFGSAETIIEAVLNSNNPVIQAIKTYEEALQNPNNAQKMEEGLAQMDTHKAWDYELKIKQILSKLRVDDLEKRIDTLSGGQKKRVALAKVLIDEPDFLILDEPTNHLDLDMIEWLENYLSASQLTLLMVTHDRYFLDRICTEIIELDRQTLFRFKGNYEYYLEKKAELTQQASSEVEKAQNLMRKELDWVRRQPKARGTKAKYRLDAFDELKKKANSGVYQKEANMGVKMSRMGKKFLK	ABC1, ABC2, arm, linker
Treponema_saccharophilum_DSM_2985	WP_002706477.1	YbiT	MITVSDVSLHFSEKPLFKNVNIKFTAGNCYGIIGANGAGKSTFLKVLSGEIEHDSGDIFITPGERMAVLSQNHFAFDEFSVKDTVLQGYPKLHQVSKERDEIYSKADFTEEDGIRSAELEAEFGELGGYEAENQIEQMLSGLGLEEKFHDKMMSELDESQKVRVLLARALFGNPEILLLDEPTNGLDLESINWLEDFLLNFQNTVIVVSHDRHFLNTVCTVTCDIDYGKITQFAGNYDFWYQMSQILQKQAKDQKKKNEEKAKDLKEFIQRFASNAAKSRQATSRKKVLEKLELEDLPVTSRKFPYVHFAIDREIGNNVLECRKLNSKDEDGLQLLKDFELKVNRTDKIAFVGVEHNTISSLFDIIAGEAKADSGEFFWGQTTSMTYIARDNNKYFDND…	ABC1, ABC2, arm, linker
Treponema_saccharophilum_DSM_2985	WP_002706633.1	EttA	MAKTFDDKKIIYTMDRVSRAYGTKVVLKDISISYYYGAKIGVIGENGAGKSSLFKIFAGKDTDYTGETKLLPGYTMGYLEQEPYLEPGKTVMEIVREGVKPITDLLAEFDKVNEAFGDPDADFDKLCARQAEIQEKLDAADAWNLDANLELAMDALRCPPADQIVDVLSGGERRRVALCRLLLQKPDILLLDEPTNHLDAETVAWLERHLKDYPGTIIAITHDRYFLDNVAGWILEMDRGEGYPFKGNYSEWLEAKEKRLALEEKQASVRRREMQEELEWIHAGAKGRQAKHKEHITKYEALLAEESKRVTLKDSQISIPAGPRLGSLVIDAEKLTKSFDDRVLFENLDFHIPAGAVVGIVGPNGAGKTTLFKMIATAAGQKVEMHDGTQGEEKPDSGE…	ABC1, ABC2, arm, linker
Thiothrix_nivea_DSM_5205	WP_002708645.1	Uup	MALLHLRNIHLENGDNRLFDGIDLSIEQGERLCLVGRNGTGKSTLMKLLCREVTADDGETIHPPDLKIARLQQDVPHGSDARVFDIVAQGLTDLHPEDEWQVQWKVDTVLSRLQLDGDVSFDSLSGGWKRRALLARALVSEPDLLLLDEPTNHLDIPAIEWLENFLLSYKGTLLFVSHDRAFVQKLATRIIELDRGRLTSWVGTYQQYQERKQAALEAEAQQAALFDKRLAEEEVWIRQGIKARRTRNEGRVRRLEAMREEFKQRRNLQGKVQAQIGQADASGKIVIDATNLSYGWEGKPLIREFNTTVMRGDKIGIIGPNGVGKTTLIKLLLGQLQPDSGKLELGTRLQVAYFDQHRAQFDDEKNLRDNLAPGSDFVDISGQKQHIISYLQNFLFTPL…	ABC1, ABC2, bact_CTD_extensions, linker
Thiothrix_nivea_DSM_5205	WP_002709009.1	YbiT	MLVAANITMQFGAKPLFDNVSVKFGDGNRYGLIGANGAGKSTFMKILCGLQEPTHGNVSKDSTERMAYLRQDQFAYEEVRVLDVVMMGHEEMWKVMAEKDAIYMNPEASEDDYMRAAELEGQFAELDGYTAESRAGELLLAVGIPTEQHTGPMSQVAPGWKLRVLLCQALFANPDILLLDEPTNNLDINTIRWLEETLNNRDSTMIIISHDRHFLNQVCTHTADLDFGKIQVYPGNYDDFMEAATQARERQANANAKAKERIAELQDFVRRFSANKSKAKQATSRRKLIEKLKPEDVKPSSRQYPWIRFEYDEKERLHRFAVEVEDLTFAYENMEHILIRHFSFTVEAGEKIAIIGENGVGKTTLLKLLEGKLEPQKGSIKWAEKARFCTYEQDHEDEF…	ABC1, ABC2, arm, linker
Thiothrix_nivea_DSM_5205	WP_002709608.1	YheS	MLVFSDLSLRRGAKPLLESASFSIHPGQKVGVTGANGVGKSSLFALIRGELAQDSGNFSKPPGWVLAHVKQETPSSEQTALDYALHGDEEYISLQAQIAQADGAHLGELHARLDAIDGYTAESRAATLLHGLGFKPEDIARPVSSFSGGWRMRLNLAQALMCRSDLLLLDEPTNHLDLDAVIWLQDWLKSYRGTLLLISHDREFLDAICTHIAHIEHGRLTLYTGNYSTFEITRAEKLAQQQAAFEKQKREREHMQKYVDRFRAQATKARQAQSRLKALERMEVISAAHVDSQFHFSFRDPEKLPERLLNMQGVAIGYGDKTIITGVKLQILAGERIGLIGPNGAGKSTLIKFLAAELPAQAGECWQAQDLKIGYFAQHQLEQLNPDQTPLQHIRELDK…	ABC1, ABC2, bact_CTD_extensions, arm, linker
Thiothrix_nivea_DSM_5205	WP_002709860.1	EttA	MAQYIYTMNGVGKVVPPNRFILKDIYLNFFPGAKIGVLGYNGAGKSTLLRIMAGIDTDIVGEARPQPGINIGYLPQEPQLNPDKDVRGNVEEGLSVIKDAQARLDEVYAAYADPDADFDALAAEQAKLENILQVADAHNLEHTLEVAADALRLPPWDADVSTLSGGERRRVALCRLLLSSPDMLILDEPTNHLDAESVAWLERFLQNFPGTVVAVTHDRYFLDNVAGWILELDRGQGIPWEGNYSSWLDQKERRLEQEKKSEQGRLKAMKEELEWVRSNPKGRQAKSKARMQRFEELSSSDYQKRAETNEIYIAPGPRLGDLVIEANGISKSFGDRLLYENVSFNLPKGGIVGIIGPNGAGKTTLFRMITGQEQPDTGEFRVGDTVNIAYVDQSRDALD…	ABC1, ABC2, arm, linker
Thiothrix_nivea_DSM_5205	WP_002710400.1	BAF2	MTRVVCQFSQLTRQFDARPVFSGLSTTLTASLTGLTGRNGQGKSVLLALLAQALPPNNGSIRWFVPFHWVQQLERPQGLRLADALGVGDLHDCFQRIQRGESREQDFVRVENRWHLPAQWDQALHDAGLHRPLSAPADCLSGGEQTRLALCRAFLLPNHYLLLDEPGNHLDAEGHDWLRQKLVHHPAGALIASHDRELLQQVDRILELDQQGLHEYGGNYTLYQNISTARIAATEQRLTSLRKTHQQQKLAQQTTLEKAAQRRKQGERQRYARSQSKLLLDAQQERAENNLATLRQQHQQRNAQLLAELNATQVQMDTIKPQTLRFAPATNFNKLCLHVAGLVLPYVRHKPLSFTLHQGERWHIRGKNGSGKSTLLRVIAGLEQAVAGVCKHHGNCLYL…	ABC1, ABC2
Afipia_clevelandensis_ATCC_49720	WP_002711250.1	YdiF	MIRLDNISKQNGHQILFIEASAALQKGEKVGLVGPNGAGKTTLFRMITGRELPDEGQVAVDRGVTIGYFSQDVGEMSGRSAVSEVMDGAGPVSAVAAELKELEAAMADPDRADEMDAIIEQYGEVQHRFEELDGYALEGRAREVLSGLSFSQEMMEGDVGALSGGWKMRVALARILLMRPDVMLLDEPSNHLDLESLIWLEEFLKGYEGVLLMTSHDREFMNRIVTKIVEIDGGGLTTYSGNYEFYEQQRAISEKQQQAQFERQQAMLAKEIKFIERFKARASHAAQVQSRVKKLDKIERVEPPKRRQTVAFDFLPAPRSGEDVVSLKNVHKGYGSRSIYEGLDFQIRRRERWCVMGINGAGKSTLLKLIAGSAEPDDGSVALGSSVKMGYFAQHAMDL…	ABC1, ABC2, arm, linker
Bradyrhizobiaceae_bacterium_SG-6C	WP_002711250.1	YdiF	MIRLDNISKQNGHQILFIEASAALQKGEKVGLVGPNGAGKTTLFRMITGRELPDEGQVAVDRGVTIGYFSQDVGEMSGRSAVSEVMDGAGPVSAVAAELKELEAAMADPDRADEMDAIIEQYGEVQHRFEELDGYALEGRAREVLSGLSFSQEMMEGDVGALSGGWKMRVALARILLMRPDVMLLDEPSNHLDLESLIWLEEFLKGYEGVLLMTSHDREFMNRIVTKIVEIDGGGLTTYSGNYEFYEQQRAISEKQQQAQFERQQAMLAKEIKFIERFKARASHAAQVQSRVKKLDKIERVEPPKRRQTVAFDFLPAPRSGEDVVSLKNVHKGYGSRSIYEGLDFQIRRRERWCVMGINGAGKSTLLKLIAGSAEPDDGSVALGSSVKMGYFAQHAMDL…	ABC1, ABC2, arm, linker
Afipia_clevelandensis_ATCC_49720	WP_002711416.1	Uup	MAPPLIQLKDIALTFGGTPLLAGVELAVSAGERVCLIGRNGSGKSTLLKIVAGLVEADRGTRFVQPGATIRYLPQEPDFDGFKTTLAYVEAGMNPGDDHYQAQYLLEQLGLTGTEDPANLSGGEARRAALARVLAPSPDILLLDEPTNHLDLTTIEWLEGELASRRSALVMISHDRRFLSNLSRATVWLDRGETRRIEKGFSAFEEWRDEVLAEEERDQHKLDRKIVAEEHWLRYGVSGRRKRNVKRLGNLFELRQQRRDYRGTAGKANLAAAEAETSGKLVIEAKRIGKSYGERRIVDDFSTRVTRGDRIGIIGPNGAGKTTLIGLLTGGDAPDTGTVRLGANIEMATLDQHRESLDPKTTLADALTGGRGDSIMVNGKPKHVIGYMKDFLFQQEQAR…	ABC1, ABC2, bact_CTD_extensions, linker
Afipia_clevelandensis_ATCC_49720	WP_002711504.1	YheS	MLSINDISIRIAGRLLIDQSTVQIVPGARVGFVGRNGVGKSTLFHAIRGDLALESGSITIPPRWRVGSLAQEAPDGPESLIDVVLKADLERAALLHEAETAHDPHRIADIQTRLVDIDAHSAPARAAAILSGLGFSAADQLRSCSEFSGGWRMRVALAATLFAAPDLLLLDEPTNYLDLEGTLWLEDHLANYPRTVIVISHDRDLLDTSVDQILHLDRGKLTLYKGTYSSFEEQRATREMLDAKHAKKQMDERKRLQAFVDRFKAKASKAKQAQSRVKMLERMKPVTALVTQDVREITFPEPEKTLSPPIIAVDGVSVGYDPAKPVLNKVTLRIDNDDRIALLGSNGNGKSTLVKLLAGKLPPFSGKVVRAANLSVGYFAQHQTDELDLEGSAYDHLRR…	ABC1, ABC2, bact_CTD_extensions, arm, linker
Afipia_clevelandensis_ATCC_49720	WP_002712967.1	EttA	MARQFVYFMQGLTKAYPTRKVLDNVHLSFYPDAKIGVLGVNGAGKSTLLKIMAGIDKDYSGEAWVAEGARVGYLEQEPQLDATKTVRENVMEGVAKQKAILDRYNELAVNYSDETADEMTKLQDEIEAQGLWDLDSKVDQAMDALRCPPDDADVTKLSGGERRRVALCKLLLDAPELLLLDEPTNHLDAESVSWLEGHLRNYPGAILIVTHDRYFLDNVTSWILELDRGKGIPYEGNYSSWLVQKQKRLEQEGREDAAHQKTLAREQEWIASSPKARQAKSKARYQRYEDLLKQASEKQTQTAQIIIPVAERLGNNVVDFEGLSKGYGDRLLIDNLTFKLPPGGIVGVIGANGAGKTTLFKMITGQEKPDSGTITVGETVHLGYVDQSRDALDGNKTVW…	ABC1, ABC2, arm, linker
Afipia_felis_ATCC_53690	WP_002716110.1	YheS	MLSIYDISIRIAGRVLIEDSTVQIVPGARVGFVGRNGVGKSTLFRAIRGDLALESGSISIPPRWRIGSLAQEAPDGPESLINVVLKADVERHALLEEAETALDPARIADIQTRLVDIDAHSAPARAAAILSGLGFSAADQLRPCQEFSGGWRMRVALAATLFAAPDLLLLDEPTNYLDLEGTLWLEDHLAHYPRTVIVISHDRDLLDTSVDQILHLDHGRLTLYKGSYSSFEEQRATREMLDAKHAKRQADERKRLQDFVDRFKAKASKAKQAQSRVKMLERMKPVTALVTQDVREIKFPEPEKLLSPPIIAVDDVSVGYEPSKPVLRRVTLRIDNDDRIALLGANGNGKSTLVKLLAGKLPPFSGEIVSAANLSVGYFAQHQTDELDLEGSPYDHLRR…	ABC1, ABC2, bact_CTD_extensions, arm, linker
Afipia_felis_ATCC_53690	WP_002716166.1	Uup	MAPLIQLKDIALTFGGTPLLTGVELAVEAGDRVCLIGRNGSGKSTLLKIVAGLIEPDRGTRFVQPGATVRYLPQEPDFSGAATTLAYVEAGLNPGDDSYQARYLLEQLGLTGNEDPANLSGGEARRTALARVLAPSPDILLLDEPTNHLDLTTIEWLEGELASRRSALVIISHDRRFLANLSRATVWLDRGETRRIEKGFDAFEAWRDDVLAEEEREQHKLDRKIVMEEHWLRYGVSGRRKRNVKRLGNLHALRQQRRDYRGATGKATLAAAESDASGKLVIEAKHIAKSFGERAIVSDFSTRIARGDRLGIVGPNGAGKTTLINLLTGTEPPDSGTVRLGANLEMATLDQHRESLDPKTTLSDALTGGRGDSIMVGGKPKHVVGYMKDFLFSQEQIRT…	ABC1, ABC2, bact_CTD_extensions, linker
Afipia_felis_ATCC_53690	WP_002716682.1	EttA	MARQFVYFMQGLTKAYPTRKVLDNVHLSFYPDAKIGVLGVNGAGKSTLLKIMAGIDKDYNGEAWVAEGARVGYLEQEPQLDPNKSVRENVMEGVAKQKAILDRYNELAVNYSDETADEMTKLQDEIEAQGLWDLDSKVDQAMDALRCPPDDADVTKLSGGERRRVALCKLLLDQPDLLLLDEPTNHLDAESVSWLEGHLRNYPGAILIVTHDRYFLDNVTSWILELDRGKGIPYEGNYSSWLVQKQKRLEQEGREDAAHQKTLAREQEWIASSPKARQAKSKARYQRYEDLLKQASEKQTQTAQIIIPVAERLGNNVIDFEGLTKGFGDRLLIDNLTFKLPPGGIVGVIGANGAGKSTLFKMITGQEKPDAGTITTGESVHLGYVDQSRDALDGKKTVW…	ABC1, ABC2, arm, linker
Afipia_felis_ATCC_53690	WP_002717028.1	YdiF	MIRFDNIGKQNGHQIIFIEAQASLLKGEKIGLVGPNGSGKTTLFRLATAQELPDEGQVVAERGINIGYFSQDVGEMEGHSAVSEVMNGVGPVSEVAAELKELEAAMADPDRMDEMDEIITRYGEVQARFEELDGYALESRAREVLAGLSFTQEMMDGDVGNLSGGWKMRVALARILLMRPDVMLLDEPSNHLDIESLIWLEGFLKNYDGALLMTSHDREFMNRIVNKIIEIDGGTLTSYSGNYDFYEQQRALADKQQQAQFERQQAMLAKEIKFIERFKARASHAAQVQSRVKKLDKIERVDPPKRRESVSFDFPAAPRSGEDVVTLKSVQKGYGARRIYDDLDFQVRRRERWCVMGINGAGKSTLLKLVAGASEPDDGSVAVGASVKMGYFAQHAMDL…	ABC1, ABC2, arm, linker
Phaeospirillum_molischianum_DSM_120	WP_002726058.1	YheS	MLRITDLTFRYGGRALFEQAGVHIAAGQRVGLVGRNGTGKSTLFKLILGELHPDGGDISLRARARIGRLAQEAPEGETCLIDCVLAADTERATLLDEAETTTDGHRIAEIHERLNTIDAHSAPARAAAILSGLGFSAEAQMRPVSDFSGGWRMRVALAAALFANPDLLLLDEPTNHLDLEATLWLQNHLASWPGTLLVISHDRELLNEVATRIVHLDGGKLVAYGGNYDQFEATRRARMELQAKAFTKQAEQRRKIQAFIDRFRAKATKATQAQSRVKMLERMEMVVPVVEDRAVSFDFPDPEPMSPPILAIDDGIAGYGDKAILKGLDLRIDMDDRIALLGANGNGKSTLAKVLSGRLKLLKGSLRKPPKLRIGYFAQHQTEELRAERTAFEHMAELM…	ABC1, ABC2, bact_CTD_extensions, arm, linker
Phaeospirillum_molischianum_DSM_120	WP_002727284.1	Uup	MAPPPLLSLRDVRLTFGGKPLFEGVTAWIGRGDKTCLVGRNGSGKSTLLKVLAGEILPDSGERFVQPGTRIAVLPQDPVIGAATVAAYVAEGLAADEHDQMFRVETVLDALKIGGDRESATLSGGEARRAALARALVAEPDVLLLDEPTNHLDLPTILWLEQWLAAYGGAMVVISHDRRFLETVSKQTLWLERGVVRRAEVGFARFTDWQEEVLAAEEASLARMDNRLRQELHWMARGVTARRKRNMGRLRAVHALRAERGERKSAFLAAGRQAQLAAESGEVSGRLVIEAEGLCKRFGERVICENFSTRILRGDRVGLIGPNGAGKSTLLKMLIGALPPDQGTVRLGTNLEIAAFDQHRTILDPERSVWDTLTDGRGDEVWVRGQPRHVVGYMKDFLF…	ABC1, ABC2, bact_CTD_extensions
Phaeospirillum_molischianum_DSM_120	WP_002727699.1	EttA	MAAYQYVYVMKNLTKAYPGGKEIMKGLYLSFLPGAKIGVLGANGAGKSTLLKIMAGIDKEYGGEAWAAEGVKIGYLAQEPQLDPAKDVMGNVMEAVAETKALLDRFDEVSARFAEELTDDEMNALIAEQGELQEKIDHLNAWDLQRTIEIAMDALRCPPGDADVTTLSGGERRRVALCRLLMSHPDMLLLDEPTNHLDAESVAWLERYLEDYSGTVVIVTHDRYFLDNVTGWILELERGHGIPYEGNYTGWLEQKEKRLQQEEREESARQRSIRDELEWVRASPKARQTKSKARITAFEDLVAKSQEKATGAAQISIPPGPRLGGKVIEVEGVSKGFGDRLLYENLSFRLPPGGIVGVIGPNGAGKTTLFRMITGQEKPDAGTFTVGETVVLGYVDQSR…	ABC1, ABC2, arm, linker
Phaeospirillum_molischianum_DSM_120	WP_002730404.1	YdiF	MIRLENISKQNSHRILFFEASAALNRGEKVGLVGPNGAGKTTLFRMITGEESPDDGQVAIEKQVSIGYFNQDVGEMSGRSAVAEVMDGAGPVSTVAAELAGLETAMCDPDRANDMDEIIERYGEVQARFEELGGYELEGRAREVLAGLSFSQEMMETDVGALSGGWKMRVALGRILLMRPDAMLLDEPSNHLDLESLIWLEEFLKGYEGALLMTSHDREFLNRIVTKIVEIDGGSLTSYSGDYAFYERQRALNEKQQQAQFERQQAMLAKELKFIERFKARASHASQVQSRVKKLDKIERFEPPKRRQTVSFDFPPAPRSGQDVVILKNVHKSYGSRTIYQGLDFMIRRKERWCVMGVNGAGKSTLLKLVTGSTEPDVGTVAVGGSVKIGYFSQHAMEL…	ABC1, ABC2, arm, linker
Leptonema_illini_DSM_21528	WP_002770769.1	Uup	MAAQIHFQSVSKSFSRELFRDLSFGINDGERIGLIGPNGSGKSTLLKLLAGLEEADSGNVTVRKGLRRVYLSQAEAYDESATIEEILLAAIANHPEEHERYELVEKATENLSLDAGQRFGELSGGQRKRVAIAAAMIQSPDLLLMDEPTNHLDLEGILWLEATLKEAPFAYIVISHDRFFLENVTDHIIEVNRMFPGGIFTTAGNYSTFLERKQEFLAGQAEQQAALANRLRKETEWLRRMPKARTTKAQYRIDAAEKLKQDFSAVKQRNERNRKLQIEFDATGRQTRRLIECSGIAKGIAGRTLFADLDLVLSPGSCIGLMGRNGAGKSTLMRLLTGELEPDAGTIKRADNLKIVHFDQRRQTLNPDDSLRKALSPVGDTVIYQGRSIHVAGFAKRFL…	ABC1, ABC2, bact_CTD_extensions, linker
Leptonema_illini_DSM_21528	WP_002772753.1	BAF2	MISFSSLSAGALFSNLHLSLVEGRLICLTGPNGAGKTTLLSLLKEEAQRRGLHCELLFQSDSDPFESDMQTFEQASAGELRAKRIEALMRAQPDLLLLDEPTNHLDTPSFRRLLALLRRFKGALLVVSHDRRLLREADRIAHLEAGRLEEYGGGWQLYQEQRRLEAEARLREAERLDRRAASAQRRLETSVARQVSRRNHAEAVNRTQKNPKSLVNMQRNRADHTKARLETHHKRLLHEAEASAAEAKERRLAQGRPLDLRPQGGSSLSSRPLITVQQLQLSRGNASSLSFTVRADSRIAVVGPCGSGKSTLAGAILFGRHIASGEIIGQARHPLLLDQQLSLLAPFSQSVVEFFTAHYQGPDARTLLAASGFPGEIQRRPIASLSGGERMRLALAMAF…	ABC1, ABC2
Leptonema_illini_DSM_21528	WP_002773849.1	DAF2	MKTAFTIQNLSRSFGIRTLFKDLSLSVPANEKIGVIGRNGAGKTTLFKMIEGVEQADTGSIIFNGSMRFGFLEQHDNWNDEESVLDYLIRKSEEEPWTCSRVAAKMGIHQHQLDLPITALSGGYRMRVKLASLLARNPDFLFLDEPTNFLDLSTQLFLEAFLKSWKGGYMIISHDREFLMQTCEMTLEVSQNELLLFPGDVQEYFAYAEERQEQLARQQKNIDSRRKELMDFVNRFRAKASKATQAQSKLKMAAKLEDVQAIKKSRSARIKIPDVRVAKGPIFECEMDIGYGEKVIADSVELKLGGGERYAVLGDNGQGKSTLLKTLAGVLKPVRGTMRWAPSKRLGYYAQHLSDALRENETVFESLRRMADTTANRQEILDMAGGFLFSGDDVDKPVK…	ABC1, ABC2, bact_CTD_extensions, linker
Leptonema_illini_DSM_21528	WP_002774717.1	YbiT	MIRTNNISLAYGGRKLFQDVTVSFNPGNCYGLIGANGAGKSTFMKILAGEIQADSGEVIVGKNERVAMLRQDQFAFDDYTVLDTVIVGHRHLYDVMKEREAIYAKESMTDEEGMRVGELEEEFAEMNGYEAETEAASLLEKLGIGDDMLYTEMKNLEAGLKIRVLLAQALFGNPDVLLLDEPTNNLDLKTTAWLENFLSNFENTVVVISHDRHFLNSVCTHIADLDFGKIQVYTGNYDFWYHASQLAAQQRKTAEKKAQEKIAELQAFIQRFSAHKAKSKQASSRRKLIDKLTPEEMPQSSRKTPYIHFKAERKCGDQILETEDLTVAVDGENVIEKFSFRVNHGERIALLGKSVTRTAFFQTIVEEIKPVSGSFRWGQTIKYAYLPADNESYFTENKS…	ABC1, ABC2, arm, linker
Campylobacter_coli_JV20	WP_002778415.1	YbiT	MVEVKNLTMRFANQLLFENVNLKLVRGQRYGLIGANGAGKSTFLKILSGEIESSSGEIVFDEGLKIAVLGQDQFAFENYTIKDAVMCANKRLYEALKEKEKLYMSEEFTDEINERLGELEIITAEEDPNYDCETRCEKILSSLKIKDFDVLMSTLQSADKFKVLLAQVLFLGADVLFLDEPTNNLDLEAISWLENELLRHEGTLVVISHDRHFLNKICTRILDVDFKQIRDFAGNYDDWYMASTLLAKQAELKRDKTLKEREELENFIRRFSANASKAKQATSRAKALEKLELEEIKISSRRDPSIVFRTNREIGNEVLELKGISKAYDKELFSNLELKIEKNDKIALIGANGVGKSTLAKIIANAIAPDSGSIHLGATIELGYFPQDTSNLICENLKL…	ABC1, ABC2, arm, linker
Campylobacter_coli_JV20	WP_002784331.1	Uup	MALIDLIDASKKFGEKIVLNEANFSANEGEKIAIIGKNGEGKSSLLKALLGTLALDSGRAVRQNGKSIAMLSQTVDFNANLSVKEAIKIELEEIYNTLKEYEASQSKLEKEPTNKEYLKQMDDLIALIDSKDAWNIEAKITRVLKEFSLLDYSDRLVCTLSGGEIRRVGLCILLLKNPDILLLDEPTNHLDVYMTSFLEDLLKNSKMCVIFISHDRYFIDAIAHKCVEVDQGKLSVFKGGYTNYLEKKTQILESLAKSHETLLKHLKSEEEWLRRGVKARLKRNEGRKERIFKMREEAKKNPGAIKRLKLEISRAALNFTGEKIPNRKKMLFELKNVSKNLGEKALFADFSSRILQGERIAIVGKNGCGKSTFLKMLLGELKQDSGEIKRGEIKIGYFD…	ABC1, ABC2, bact_CTD_extensions, arm, linker
Xanthomonas_fragariae_LMG_25863	WP_002802383.1	Uup	MPLITLQSVDYSVGGPLLLEKTDLAIEPGERIALIGRNGAGKSTLMKLIAGQLKPDDGEVRVQQGVRIARLEQEVPQGTAGSVFDVVADGLGELGHWLAEFHQLSHAEVFDADAFGKVQAKIDAAEGWALDQRVSETLTKLELDGDADFARLSGGMKRRVLLARSLVSSPDVLLLDEPTNHLDIEAIDWLESFLKSWNGSVLFVTHDRRFLRALATRIVEIDRGQVTSWPGDWSNYERRREERLNAQAQENARLDKLLAQEEIWIRQGIKARRTRDEGRVRRLESMRNERVQRRDLTGNVHMEVSQGESSGKKVIEAKEVGFAFGARTMVKDFSTIIQRGDRIGLIGPNGSGKTTLLKLLLGDLQAQQGEIRIGTNLQIAYFDQYRSTLREDWSAIENV…	ABC1, ABC2, bact_CTD_extensions, arm, linker
Xanthomonas_fragariae_LMG_25863	WP_002808015.1	YheS	MISLRNFSMRRGERLLLSNVDLTMHAGYRVGVVGRNGTGKSSLFAAVKGELEADKGDVDLPGKVRTASVSQETPSLPDPALSFVLGGDIDVSAILQEEAAATAREDWEAVANAHQKMAELGAYDAEARAGKLLHGLGFPADTHHRAVSSFSGGWRVRLNLARALMMPSDLLLLDEPTNHLDMDAVLWLEQWLLKYPGTLLLISHDREFLDNVATHTLHLHGGTAKLYVGGYTDFERQRIEHLRQQQIAHDKEQAERAHLQSFIDRFKAQASKATQAQSRMKRLAKMAGTEAVRAEREFRIQFAQPNRLPFSLIRLNHAACGYAASPRESGVGIRGWQKPANAEPHISNSVTVLHDVGFGLEAGDRIGLLGPNGAGKTTLVKTLVGELAPLAGERSAHPD…	ABC1, ABC2, bact_CTD_extensions, arm, linker
Xanthomonas_fragariae_LMG_25863	WP_002811933.1	EttA	MSQYIYTMNRVSKVVPPKRQIIKDISLSFFPGAKIGLLGLNGAGKSTVLKIMAGVDTDFEGEARPQAGIKVGYLAQEPQLDPQHTVREAVEEGVGDVLQAQAALDAVYLAYAEEGADFDALAKEQERLEAILAAGDAHTLENQLDVAADALRLPPWDAVVGKLSGGEKRRVALCRLLLQKPDMLLLDEPTNHLDAESVEWLEQFLARYTGTVVAVTHDRYFLDNAAEWILELDRGRGIPWKGNYTDWLTQKDERLKQEDNQEKSRQKAIQKELEWSRQNAKGGRTKGKARLARLEELQSVDYQRRNETNEIFIPPGERLGNAVMEFKNVSKKFGDRLLIDNLSMIVPPGAIVGIIGPNGAGKSTLFKMITGQEKPDSGEIVVGPTVQLSYVDQSRDKLE…	ABC1, ABC2, arm, linker
Weissella_paramesenteroides_ATCC_33313	WP_002827380.1	Uup	MKQLRATDLHSVYGEKTLLDKVSFLIETGDRVGIVGVNGTGKTTLLNAVSKVVPADSGQIETPNDYTIGYLQQEPPLDENKKVMDAIFSGAQPVFQLIRDYQAALAEYSENPADEKRLSRYTRLEQQMTQQDAWLAESEVKNILTQLHLPNLDLQISALSGGQRKRVGLAQVLIQAPDLLLLDEPTNHLDFDSIAWLEKYLANYSGAVMTVTHDRYFLDSVTNRIFELSFGKLYEYHGNYEKYVTAKAERVSAEAVAEHKSAQLYKKELAWMHAGAKARSTKQKARENAFAELAAQQGTRQVEGEVAVNLGQTRLGKKVINIDHANLAFDQLTILKDFSELVQGNERIGITGPNGSGKSTLLNAIAGQQPLDSGVIEIGETVKMAYYTQITEPIPEDKR…	ABC1, ABC2, bact_CTD_extensions, arm, linker
Weissella_paramesenteroides_ATCC_33313	WP_002827735.1	YdiF	MIILQASNVARRFNGVTFFDNISMQVQNKARVGLVGRNGAGKSTLLKMLIGETTPDEGEVSMKKGIRLAYLAQNSGLDSDLSVYNEMLTAFADVIALEERMRQMETQMATLTDYASDAYKELLAAYDQAQHDFNEKNGYGYDATIRSVLHGFGFDETFYDQKIAALSGGQRTRLAIAKQLLETPDLLILDEPTNHLDMQTLAWLEQYLKNYQGALLIVSHDRYFLDRVVTEIYDMHSGQLDHYKGNYSEFMAQKAAKILQEQKAYDKQQAEIAKLEDFVKRNIVRASTTKRAQSRRKQLARMNRIEAPKNESGVAHIQFMADEDSGNEVLRVNDVKLGYDMTHVLAENVNVAVDKQHAVALVGPNGVGKSTFIKTVLGKLPLLAGQIKLGANVTVGYYD…	ABC1, ABC2, bact_CTD_extensions, arm, linker
Weissella_paramesenteroides_ATCC_33313	WP_002828011.1	ARE3	MMTSYGGFFVRFMLFLLPDLFTGGHNMSTIELKKLTFGFGNQTQLLFNQTNLIIDTSWKLGLIGRNGRGKTTLLKLIMGEYPYQGTIIHQEAFNYFPQPIKDRTQLTYFVLTDKNDIESWRIEKELSLLQTDPSILWRPFDSLSGGEQTKALLALLFSDDQHFPLIDEPTNHLDQQARRQVAKYLKAKKQGFILVSHDRSFVDEVVDHVVAIEKQQLVLYQGNFSVYEEQKAARDSYEQEQNKKLQSEISRLKQTAAEKAEWSRGREKDKYGKPNVKGSGAIFDTGFIGARAARTMKRSKTLVNHMTQRIEEKQQLLKEIETVEPLTMSYEPSYRKQLLTVEDLQLSYDNQALFQPLSFQLEQGQRIALQGPNGSGKSSIIQYLFGQFDGQATGQADLA…	ABC1, ABC2, linker
Weissella_paramesenteroides_ATCC_33313	WP_002828083.1	YbiT	MLTVSNVSVSFTGKKLYDDVNLKFTPGNTYGIIGANGAGKSTFLKVLEGKLQPTTGNVSMDPNERMSSLVQDHFAFDAFTVLDTVMQGHKELYDVKTEMDAIYLHDPFTDEDGIRVGELSARFEELDGWTAETEATQLLQSIGVPESQHQTLMSDLPEVTKVKVLLAQALFGNPDILILDEPTNGLDTKTIAWLEDFLADYQNTVLVVSHDRHFLNAVATMILDVDFGKIKLFVGNYDFWKQSSELAQRLQSQANAKKEEQIKELQDFIARFSANASKSKQATSRKKQLDKITLDDIQPSSRKYPYINFETLREIGNDMLRVEGVSKSVDGVKVLDNISFTVNPNEKALVMAENDVAATMILDIIAGKVKPDSGRVTWGVTTSQDYLAKDMGTNFPNPE…	ABC1, ABC2, arm, linker
Pediococcus_acidilactici_DSM_20284	WP_002830023.1	YfmM	MSLLSVEHLSHGFADKELYEDASFELNKEDHMGIVGQNGAGKSTLIKILTGETLPDKGRIVWQNKVTYGYLDQYADIPQNDTLYEFLTTAYADLFKQRDLMEKYYAEYAENLDDKLLEKAGRIQENLDANNFYEIDTEINRVMTGLGLDDIGKDHIVSEMSGGQRSKIILAKLLLQDPDVLILDEPTNYLDTAHINWLADYLNGFEGAFMVVSHDYEFLQKVTNCICDVSFNKITKYRGDFQSAMRQKEARQEAQLKAYEKQQVVIEKAENFIRKNKAGQRSTMAKSREKMLNRMDKIDPPSENLKGHFDFPYLDTGSQNAVAVNKLAVGYGKKQLLEPVTFSMVAGEKVAFSGFNGAGKSTLIKSILGLIPALGGEAHFSPSAKVNYFSQELVWDNPD…	ABC1, ABC2, arm, linker
Peptostreptococcus_anaerobius_653-L	WP_002843282.1	YfmM	MLVVENVSHGFGSRTILEDVSFRIRKGEHIALVGPNGEGKSSFLNIITMKLVPDAGNIKWSNRVTVGYLDQHTVLAKGNTIRDILRDAFKHMYELESEMLAIYDKMGDATDEEMAKYMEDTADIQTLLENSGFYTIDAKIQEVANGLGLGEIGLDRDVEDLSGGQRTKVLLTKLLLENPTILVLDEPTNFLDEDHITWLTRYLQEYENSFVLVSHDIPFINDTCNVIYHLENGELNRYKGNYDEFVRLNEIKKRQEEQAYEKQVEERKKLEDFIARNKARVATRGMANSRQKQLDKMEILERPREKIKPTFDFKNARTSGKVVFETSDLVLGYNEPLTKPLNFRLERGNKIALKGMNGIGKSTLLKTLLGIVKPFDGRVKLGDYLEVGYFEQESSHENT…	ABC1, ABC2, arm, linker
Peptostreptococcus_anaerobius_653-L	WP_002844696.1	YbiT	MLQVTDVGLRFGDKELYKEVNLKFTKGNCYGIIGANGAGKSTFLKILSGEIEPNTGSVSITEKERMSVLQQDHFKYDEFTVLDTVIMGHERLWTIMKEKDALYMKEDFSDEDGIKAAELEGEFAELDGWDAETNAEKILMGLGIDKEFHYSLMNEMTGSDKVKVLLAQSLFGNPEILLLDEPTNHLDYASIKWLNEFIIGLDDTIVIVVSHDRHFLNTICTHIVDVDFGKIQLYTGNYDFWYESSQLALQLMKDQNKKNEEKIAQLKEFIARFSSNASKAKQATSRKKQLDKLNIEEIQPSRRKYPYVAFKPEREIGNEVLEVKNITKVVDGVKILDNISFRLDNEDKVVFMGDDMAATALFNILTENDTDFEGEFKWGVTTSQDYMPKNHNNFFDDCS…	ABC1, ABC2, arm, linker
Ruminococcus_albus_8	WP_002850221.1	YbiT	MITVSNVSLSFGGQLLFKDVDLKFTNGNCYGIIGANGAGKSTFLRILNGELEPTTGEVAITKGERLSVLKQDHFAFDEYTVLDTVIMGNKRLYDIMKEKDALYAKEDFSEEDGDRAGQLESEFAELNGWEAESDASKLIQGLGLPEELLYQQMAGLSGNEKVKVLLAQALFGNPDIIMLDEPTNHLDIDAIRWLEDFLADYFGTVLVVSHDRHFLNNVCTHIVDIDYTKIKMYVGNYEFWYESSQLMQRLIKNQNKKAEEKIKELQEFINRFSANKSKSRQATARRKLLDKLSVEEMPASSRKYPFIGFNIDRELGKDILKVNGISKTVDGVKMLNNVSFTLSRTDKVAFIGESEQAITLLFKILAEEVEPDEGTIKWGVSTSRSYFPVDNSEYFNGHD…	ABC1, ABC2, arm, linker
Ruminococcus_albus_8	WP_002852789.1	YdiF	MLVKIEHLYKYFNGEPLLKDINLVIEDHEAVGLIGVNGCGKSTLLNILMGDLGYDKTDDGLGSVEVSSNCTIGFLRQNSGLESSSTIDEELHKAFDKLITARKRMDELEQQMTHLTGAELEVVSGEYAELSAYFEANDGYRIDVNISRILNGMGFGDVPRDRVISSLSGGEKTRLALAKLLLECPDLLILDEPTNHLDFTTLMWLEDYLKSYKGSILIVSHDRYFLNKVCSRICEIEQGRLTSYKGGYSAYVVQKKHNAERQLKEWEAQQEEIKKLEDYIVRNKTRASTAKMAKSRQHMLDRIERIDKPLMFTRPPKIKLEYDIEPTKDIVKVIDCPLVVGEGESRKTLINSLDMHIRRGEHAAIIGANGIGKTSILKLIQGIIPHERGNIVWGGNVKI…	ABC1, ABC2, bact_CTD_extensions, arm, linker
Streptococcus_oralis_ATCC_35037	WP_002874429.1	SAF1	MHYGHSRKGDNMIKINHLTITQNKDLRDLVSDLSMTIQDGEKVAIIGEEGNGKSTLLRALMGEALPDFTIKGDIQSDLQSLAYIPQKLPEELKNRTLHDYFFLDSADLDYSILYRLAEELHFDSDRFASDQEIGSLSGGEALKIQLSHELAKPFEILFLDEPSNDLDLETVDWLKGQIRKTRQTVIFISHDEDFLSQTADTIVHLRLVKHRKEAETLVEHLDYDRYSEQRKANFARQSQQAANDQRAYDKTMEKHRRVKQNVETALRATKDSTAGRLLAKKMKTVLSQEKRFEKEAQSMIQKPLEEEQIQLFFSDIQPLPASKVLIQLEKENLSIGERILAQELRLTVRGQDKIGIIGPNGVGKSTLLAKLQQLLSAKREISLGFMPQDYHKKLQLDLS…	ABC1, ABC2
Mycoplasma_alkalescens_14918	WP_002882053.1	YbiT	MLDVVGISKIFPDKKLFSNINIKFLPGNVYGIIGANGVGKSTFLKILSGEIEASEGQIIKNKNARMSVLSQNQDEFNAYNVTDVVIMGNKELYEINLEKNKIYENPNATDADYEKASHLEEKYGEMGGWSAENDAQTLLSNLGIEPSKWNIQMKELKANEKVKVLLAKALFGNPDILVMDEPTNRLDLKTIKWLENFLMDYPNIVIVVSHDSDFLDAICTHIIDIDYSEAKLFVGNYSFWKQSSQLLIEMQQKTNLRKEEQAQKLKEFIARFSANASKSKQATSRKKLLEKIVIDEIKPSSRKYPFIKFELNRLPGKQILNVKNLTYVNESGDTLFENVSFSLKNNEKMVVIGNDDIAKTRLLEILIGKRQPTSGEVEWGITITPNYFPSNNQEYFNES…	ABC1, ABC2, arm, linker
Streptococcus_salivarius_SK126	WP_002883959.1	YbiT	MLTVSDVSLRFSDRKLFDDVNIAFTPGNTYGLIGANGAGKSTFLKILAGDIEPTTGHISLGPDERLSVLRQNHFDYEEERVIDVVIMGNERLYDIMKEKDATYMKEDFSDEDGVRAAELEGLFAELGGWEAESEASQLLQNLNIPEDLHYQNMSELANGDKVKVLLAKALFGKPDVLLLDEPTNGLDIQSISWLEDFLIDFENTVIVVSHDRHFLNKVCTHMADLDFGKIKLYVGNYDFWKQSSELAARLQADRNAKAEEKIKELQEFVARFSANASKSKQATSRKKMLDKIELEEIVPSSRKYPFINFKAEREIGNDLLTVENLTVKMDGETILDNISFILRPGDKTAIIGQNDIQTTALIRALADDIDYEGTIKWGVTTSRSYLPKDNSKDFASGES…	ABC1, ABC2, arm, linker
Streptococcus_salivarius_SK126	WP_002884075.1	YdiF	MIILQGNKIERSFSGDVLFDNINIQVDERDRIALVGRNGAGKSTLLKILVGEEAPTSGEINTKRDLNLSYLAQDSRFESSNTIYAEMLNVFADLRADEKRLRDMEMKMAELTGADLDKLMTDYDRLSEDFRQRGGFTYESDIRAILNGFKFDESMWEMPISDLSGGQNTRLALAKMLLEKPELLVLDEPTNHLDIETIAWLENYLVNYQGALIIVSHDRYFLDKVATVTLDLTKHSLDRYVGNYSKFMDLKAEKLATEAKNFEKQQKEIAKLEDFVNRNIVRASTTKRAQARRKQLEKMERLDKPTEGQKSANMTFHADKVSGNVVLTVRDAAIGYDDEILSEPISLDVKKMDAIAIVGPNGIGKTTFIKSVVGKLPFIKGTSTYGANVEVGYYDQTQS…	ABC1, ABC2, bact_CTD_extensions, arm, linker
Streptococcus_salivarius_SK126	WP_002884268.1	SAF1	MIQIQHLTITHTKDLRELVHDLNLTIATGEKVAIIGEEGNGKSSLLALLVNPKAHFDHLFFEGTINKTDSPQVYIPQQISDSLQSLTLNDYFFADTYDLDYAILYRLADELHFDSDRFASSQLISTLSGGEKLKIQLIRELARPHDVIFLDEPSNDMDLTTMTWLKDFIKHSDKTIVYISHDEDLLSQTADTIIHLELLKRRRQAKTSVEHLDYENYSQQRTDSYQQQMQQAKTEKKAYDKAMAKHRRIKQNVQTTLRNTHDSTQGRLLAKKMKTILSQEKRYDRLAQDMTQMPDKEDSIELFFSHIDPLPQGKYLLNLDEKQINIAPHLTIDHLKLSLKGQEKIGIVGDNGCGKSTLLHYLYQKLSQKTDLTIGYMPQHYDTILQNDLSPIAFLSKTG…	ABC1, ABC2
Streptococcus_salivarius_SK126	WP_002885596.1	Uup	MSDFIVEKLTKSVGDKTVFKEISFIIHDLDRIGIIGVNGTGKTTLLDVVSERIGFDGDVSPFTKANGYKIAYLTQEPEFDDSKTVLDTVLSSDLREMALIREYETLMADYSEENQARLEKVMAEMDSLDAWSIESEVKTVLSKLGLSDLSQKVGDLSGGLRRRVQLAQVLLNDADLLLLDEPTNHLDIDTIAWLTNFLKSSKKTVLFITHDRYFLDNVATRIFELDQANLIEYQGNYQDYVRLKAEQDERDAAALHKKKQLYKQELAWMRTQPQARATKQQARINRFKDLKGEVHQTVNNDDLEINFETSRIGKKVVNFEHVDFAYEDGKQILSDFNLIMQNRDRIGIVGDNGVGKSTLLNLINGDLVPTAGVLDIGETVRIGYFSQQIKDMDESKRVI…	ABC1, ABC2, bact_CTD_extensions, arm, linker
Thauera_sp._27	WP_002929301.1	EttA	MAQYVMSMLRVSKIVPPKRQIIKDISLSFFPGAKIGLLGLNGSGKSTVLRIMAGVDKEYDGEVQWLAGQRIGYLPQEPELDPAKTVKEEVESALGEIMEARQKLEEVYAAYAEPDADFDKLAEEQAKYENILSTAGSDVETQMEIAADALRLPPWDAVIGNLSGGEKRRVALCKLLLSKPDMLLLDEPTNHLDAESVDWLEQFLTRFPGTVVAVTHDRYFLDNAAEWILELDRGHGIPWKGNYSSWLEQKGDRLAQEAKQEAAHQKAMKTELEWARSNPKARQAKSKARLARYEEMASVEYQRRNETQEIFIPPGERLGDKVIEFHNVSKAFGDKLLMDNVSFSIPPGAIVGIIGPNGAGKSTLFKMIEGRDTPDSGTVEIGTTVKIAAVDQTREGLAN…	ABC1, ABC2, arm, linker
Thauera_sp._27	WP_002936011.1	YbiT	MLVAANITMQFGAKPLFENVSVKFGDGNRYGLIGANGAGKSTFMKILCGALEASAGNVSKDVHERMAYLRQDQFAYEDMRVLDVVMMGHEELWAAIKERDAIYANPDATEDDYMHAAELEGKVGEYDGYTAESRAGELLLGVGIGTELHNGPMSEVAPGWKLRVLLCQALFANPDILLLDEPTNNLDINTIRWLEDVLNNRDCTMIIISHDRHFLNQVCTHMADLDYGTITIYPGNYDDYMEASTMARERQSSANARAKDKIQELQAFVRRFSANKSKAKQATSRLKLIDKLKPEDVKPSSRQYPWIRFDYDEKDKLHRLACEVDNISFAYEGMDKPLINRFSIAIEAGERVAIIGENGVGKTTLLKLLVGELAPQKGAIKWAEKAKPGYYAQDHSSDF…	ABC1, ABC2, arm, linker
Thauera_sp._27	WP_002937988.1	YheS	MISLRNLRLARGAKVLIEAATLQIHPGWKVGLTGANGSGKSSLFAMLRDQLHPDQGDLDMPPGWVIAHVAQETPGLAQPAIDYVLDGDAELRRIEAELAAAEAAHDGSHIGELHARLHEIGGYSARARAAALLDGLGFLQSDIERPVADFSGGWRMRLNLAQALMCRSDLLLLDEPTNHLDLDAVIWLEAWLRDYRGTLLLISHDREFLDACVTHIAHIEQQKLALYTGGYSDFERQRGERLIQQQAMFEKQQRDIAHMEDYIRRFRAKATKARQAQSRIKALERMERIAAAHVDTPFSFAFRDAPPAPDPLLQIEDGAVGYGDKTVLERITLTLRPGERVGLLGRNGAGKSTLIKLLAHELQLARGRRLEGKGLATGYFAQHQLETLRPDESALQHMV…	ABC1, ABC2, bact_CTD_extensions, arm, linker
Thauera_sp._27	WP_002943702.1	Uup	MPLLSVDNACLAFGHVDLLDRVGFQLDAGERVALIGRNGSGKSSLLRVLAGQAALDDGTVWRQAEMVTAYVPQEPDFGLERDVFETIADGLGGAAKLLVDYHAAMLAVAEHATPEALARLDALQHAVEAAAAWRLNQRVEQVVARLGLDPAAKVSSLSGGGVKRVALARALVAEPDLLLLDEPTNHLDLDGILWLEELIRDFRGAVIVITHDRVFLDHVATRIIELDRGRLASYPGRFSDYQRRKAEELDAEDKAAARFDKFLAQEEVWIRKGVEARRTRNEGRVRRLEALRRARAARRDRLGSVSLAVDTGDKSGQMVAELTHVSKRYGDKLVVRDFSTRIMRGDRIGLIGPNGAGKTTLLKLILGDVEPDQGSVRRGTRQSVAYFDQLREQLDPELP…	ABC1, ABC2, bact_CTD_extensions, arm, linker
Campylobacter_rectus_RM3267	WP_002944370.1	YbiT	MLEVKNLLMRFNVQLLFEDVNLKLTRGNRYGLIGANGAGKSTFLKILAGEIEANSGEIVIENGLRVGVLGQDQFAFENFSVKDAVLYGNKRLYDAVKEKEKLYMSEEFTDAVNDRLAQLEMINAEEDPSYEYEVRIEKILSSLGFSDFEKPMSEVENSDKFKVLLAQVLFPKPDILFLDEPTNNLDIDSIKWLENELNRHEGTMVLISHDRHFLNAVCTHILDVDFKKIRQFAGNYDDWYIASTLVAKQHEMERDKKLKEKEELEKFIARFSANASKARQATSRQKQLNKLDIEEIKVSSRRDPSILFRTKRDIGNEILEVRGISKTYDKVLFENFSFKLEKNDKVAIIGANGVGKSTLAKIIIGEVAPDSGDVHVGATIEPSYFAQDTTNKITGELRL…	ABC1, ABC2, arm, linker
Campylobacter_rectus_RM3267	WP_002945626.1	Uup	MALIDLIDVSKKFGPNEILNKISLSINERERIAIIGKNGSGKSTLMKLVAGALEPDSGRRIVQGGVKAQMLAQNPKFDDAATVKDALNLELKEIFDARGEYAEVLEALGRDPHNKELNARQDELIKFIEAKDGWQIERKIECVLEEFKLKEYENRAVSSLSGGEIRRVALGALILKKPDILLLDEPTNHLDVYMVRFLEDMLKSSRQTIVFISHDRYFIDALATRSVEIEDGALASFDGGYANYLAKKEEILASLAKSHETLLKQLKAEEEWLRRGVKARLKRNEGRKERVLAMREEAKKNPGVIRRVRLELERASKNFNQTQSVNRKKMLFEIKQLSKTIGGKQLFSDFNARVLQGERIAIVGRNGSGKSTLIKILLGFEKPSSGEVRRGEVRVGYFD…	ABC1, ABC2, bact_CTD_extensions, arm, linker
Campylobacter_showae_RM3277	WP_002946496.1	Uup	MALIDLIDVSKKFGPNEILNKISLSVNERERIAIIGKNGSGKSTLMKLVAGSLEPDSGRRIVQGGVKVEMLAQNPKFDDAATVKDALNLELKEIFDARDEYAAVLEALGRDAHNKELNARQDELIKFIEAKDGWQIERKIERVLEEFKLKEYENRAVSSLSGGEIRRVALGALILKKPDILLLDEPTNHLDVYMVRFLEDMLKSSRQTIVFISHDRYFIDALATRSVEIEEGALASFDGGYANYLAKKEEILASLAKSHETLLKQLKAEEEWLRRGVKARLKRNEGRKERVLAMREEAKKNPGVIRRVRLELERASKNFNQTQSVNRKKMLFEIKQLSKNIGGKQLFSGFNARVLQGERIAIVGRNGSGKSTLIKILLGFEKPSSGEIKRGEVRVGYFD…	ABC1, ABC2, bact_CTD_extensions, arm, linker
Campylobacter_showae_RM3277	WP_002949570.1	YbiT	MLEVKNLLMRFNAQLLFEDVNLKLTRGNRYGLIGANGAGKSTFLKILSGEIEANSGEIVIENGLKVGVLGQDQFAFENFSVKDAVLYGNKRLYDAVKEKEQLYMSEEFTDAINDRLAQLEMISAEEDPSYEYEVRIEKILSSLGFSDFEKPMSEVENSDKFKVLLAQVLFPKPDILFLDEPTNNLDIESIKWLENELNRHEGTMVLISHDRHFLNAVCTHILDVDFKKIRQFAGNYDDWYIASTLVAKQHEMERDKKLKEKEELEKFIARFSANASKARQATSRQKQLNKLDIEEIKVSSRRDPSILFRIKRDIGNEILEVRGVSKKYDKVLFENFSFKLEKNDKVAIIGANGVGKSTLAKIIIGEVAPDSGDVHVGATIEPSYFAQDTTNKITGELKL…	ABC1, ABC2, arm, linker
Helicobacter_cinaedi_CCUG_18818	WP_002955760.1	YbiT	MLQTINLSMRYATKKLFENVNIKLDSGKRYGLIGANGAGKSTFLKILSGQYEASSGEVVIEKGLKMGVLGQDQYAFEDLSLKDAVLLGNKRLYEAIKRKEYLYENGDLSDDTINAELGELEMICAEEDPMYECEVVIEKILEYLGFESSTHNELMKTLTGGDKFKILLAQVLFPKPDILLLDEPTNNLDLHSISWLEENLKRHEGTLVVISHDRHFLNSVCTHILDMDFGSVREFSGNYDDWYIASTLIAKQQEMERNKKLKEKEELESFIARFSANASKARQATSRQKQLEKLNIESLAVSSRRDPSIVFKPNRTIGNEALECENISKSYEDLCVLNNVSLKILPGDKIAIIGANGVGKSTLCKILVEELKADSGVVKWGATTQRGYFPQNVSEEISG…	ABC1, ABC2, arm, linker
Helicobacter_cinaedi_CCUG_18818	WP_002957474.1	Uup	MNLLSLQDIHKQYDHKIILKQANLNISQYERIAVIGQNGSGKSSLLQIIAGGLEIDGGERIGIKNLKILSLEQKPIFKANASVQDVLIESMSEITKAHNALQEINNKLSMIQDSIKDSLTRKEMLNEYARLSAFLDDNNGWDLQKRAEEILEHFGLQAFRDRLANSLSGGEQKKIALASILLQPCDILLLDEPTNHLDTQMVAFLEDFILKSRFTLVFISHDRYFIDRVATRIIEIDSAHLTSFEGGYLDYLAKKEEILRHLSQAHQKLLKILKSEEQWLRQGVKARLKRNEGRKNRILAMREEAKHNPSVIRKMRLELEREQKSFNKTENVNNQKCLFEIEHLCKNIGGKILIKDLNLRILRNDKIAIVGKNGSGKSSFLKILLGQDRADSGVVKVGD…	ABC1, ABC2, bact_CTD_extensions, arm, linker
Leptospira_terpstrae_serovar_Hualin_str._LT_11-33_=_ATCC_700639	WP_002972696.1	YdiF	MIQFIQIHQHFGPKVLFEGFSWHIKPGCRVAIVGPNGSGKTTLFQMAAGKMKPESGEVIRSKNTVLSLFQQIPEFSPETSVIDTVLDENKLYAEYDGKRKQIESKFETIDHEDPAFEELLHEQSDLEEFAHLHDLHGLEARAKKILSGLGFSTTDFLRKTKEFSPGYHHRIGLAIALLNPHNLLLLDEPTNHLDDKTKSWLADFLVSQNQAFVLVTHDPEFLNQTVDTIIEINPHGTFEFQGSLEEFFEAKNEIQEKLKAQFEKEETYLKSRMEWVERFRAQATKARQVQSVIKRLEKRDRVENPEESFWNQKPDYQFQFVPSSNIILRLENASFSYPDKNTGVKKKIFENAEIEISAGDKVALVGPNGAGKSTLMRCLLERHKLDSGSLYYGPKTKLG…	ABC1, ABC2, bact_CTD_extensions, arm, linker
Leptospira_terpstrae_serovar_Hualin_str._LT_11-33_=_ATCC_700639	WP_002973820.1	ARE1	MSQHITIHNLNYFYDSQSELLFQGLNLHFSVGWTGIVGKNGSGKSTLAKIIAGLLVPNSGTVVGNETVYYLSQDTDLSKEELSDFLYDNSKESGKYKNLLKVKIKSLEEYDHLSFGEKRRILLAMALSYGPASLILDEPTNHLDFESIQIIQGAMKHYQGIGILISHDRSLLDDLTTSCVFLEKNFYSQRPGNYSEGKREMKREAEKRVHDWGIRRKERKKLDAELKRRREEASLSHKHRSKKGLDLHDHDGRSKKNLARVSGKDGQAGRLKNQLEKRYEQSERKENEIFVNLPEKENLGITWKTEISKRKHLFLWEEDCFDFGFMKLNLNTHIQIQPESKISITGKNGTGKSTLLRFLANQCEEKQIPYLYLPQEFSKEEVQSLQWKFQNLPADAKAK…	ABC1, ABC2
Leptospira_terpstrae_serovar_Hualin_str._LT_11-33_=_ATCC_700639	WP_002974653.1	DAF1	MIKISGLNKQFNGNVLFDDLQFSVNRGERVGLVGRNGHGKSTMVQIILGKTEPDSGNITIPKGYRIGHLEQHLVFTKPTVLEECALGLPEGDEYETWKVERILFGLGFSEKDMERSPEEFSGGYQIRMNLAKLLVSAPDMLILDEPNNYLDIVTIRWLEEFLREWEGEIILITHDRSFMDSVVTHTVAIHRTKAIKVQGDTEKLYTQINQAEEIYEKTRLNEAKKRKQEEIFIAKFKAKASFASRAQSRVKRLEKQGEMKALENIEDMELYFNSAPFSASQMLSVDEVTFSYNGNSPYLFENFSISVGPEDRICIIGKNGKGKSTLLKLIAGELNAVKGEVKKHPILKEGYFGQTNKLNMNESNTVVQEIMSADTNCSEGKARNIAGGLMFSEDLALKK…	ABC1, ABC2, linker
Leptospira_terpstrae_serovar_Hualin_str._LT_11-33_=_ATCC_700639	WP_002974759.1	YbiT	MIQASGITVSFGKKPLFENVSIKFKPECRYGLIGANGSGKSTFMKVLAGILQPSAGSVALDKDVKVGYLKQDHYEYENETVLGTVLRGNPELWNVMSERDAIYAKEDMTDEDGMRISEIEEIFADMGGYEAESVAGELLEGLGIPTTAHNRPLNFLTGGFKLRVLLAQVLFLKPDVLLLDEPTNHLDIKTIHWLEELLINYEGVVIVISHDRHFINSVATHIADLDYNTIRVFPGNYDDFMIAAEQSREQLMSDSKRAKEKIADLQEFVSRFSANASKSKQATSRQKMIEKIKGEMVDVKPSSRVAPYIRFKAKRTLGKDVFEAINISKSYDGKPVIKEFSTSVTKGEKVGIVGTNGVGKTTLLKMLLKKLEPDSGQVKWGDSVETSFFPQDHREAMEP…	ABC1, ABC2, arm, linker
Leptospira_terpstrae_serovar_Hualin_str._LT_11-33_=_ATCC_700639	WP_002974990.1	Uup	MDIVLVSVSKLSKTIGEKKLFQNLDFSISEGEKLAIVGINGSGKSTLLRAILGKEETDSGQIIKNNNLKISILDQNPVFDQKETILDHIYKGDNKLVKTIRQYEDICERMSEGVEGLDDEFTEISGEMDRLSAWDYEQQVKSILRELGVEKLERKMSELSGGMLKKVELAKSLIDESNLLILDEPTNHLDVKSILWLEDYLAGLDKAILLITHDRYFLDRIVNKILELDRGSHFLYDGNYSIYLERKVEREETLQKQEDKIKQFLKQEVKWLKRQPKARSTKQKARIERAGELQNREKREEQKDLELSVAAKRQGKTILEIHNLKKAIADKLLINDFTYTFKAKERLGVIGPNGIGKSTLLNLMAGRITPDSGYIKPGMNTKVGYFDQTSSELPLDRNV…	ABC1, ABC2, bact_CTD_extensions, arm, linker
Chryseobacterium_gleum_ATCC_35910	WP_002976644.1	Uup	MNYVSAENLTKSYGIKVLFKNISFHINEGDKIAIVAKNGSGKSTLLKILMGKEIADSGTAIINKDIQVVLFDQEIDYDPNLSIEEFMMTLDSEPILALKNYHQSLHSTDNDFIEKALVDMEVHKAWDLENEMKQILSQLKITDLEAKMGTLSGGQIKRVALAKLLTETRAEHRHTLLIMDEPTNHLDVDMVEWLENYLNKAKITLLLVTHDRYFLDSVCDIIWEMEDQNLYVHNGSYATYLENKMIREENLNATIDKANNLYRKELEWMRRQPKARTTKSKSRIDAFYETEKVAKTDTRKDGLELDFEMKRLGNKILELKHIDKSFGPKVLLKDFSYQFQRGEKVGIVGKNGAGKSTLLNIIQGYEKADKGEIETGETISFGYFSQKGLTYKEDERVID…	ABC1, ABC2, bact_CTD_extensions, arm, linker
Chryseobacterium_gleum_ATCC_35910	WP_002976839.1	YdiF	MLSVQSLGLHHSGNYLFQNVNFTIKKDDKVGLVGKNGAGKSTLLKMLSGEINFYEGEVVTEGSITIGFLKQDLDFVKGRTVWDETMQAFEQINAWKNELEEVNHQMAVRTDYESDSYTDLINKMTELNDLLMNHDAYNLEGDMEKVLFGLGFKADDFQKITDEFSGGWRMRIELAKLLLQKNDIMLLDEPTNHLDMESIIWLENFLKDYPGAIVLVSHDKQFMTAVCNRTFDINNKKVDDYKANYSKYLIMREDRREKLIQAKKNQDAEIKQMEDNINKFRASATKASFAQSLIKKLDKIERIEVDNEDVSKFNIRFVQSMVPGKVIFEAVNLGKAYGNKQIFDNVDFIVQRGDRIALLGQNGQGKTTLAKILAGDIKDYSGTWNLGHNVNIGYFAQNQ…	ABC1, ABC2, bact_CTD_extensions, arm, linker
Leptospira_vanthielii_serovar_Holland_str._Waz_Holland_=_ATCC_700522	WP_002976855.1	YdiF	MIQFIQIHQHFGPKVLFEGFSWHIKPGCRVAIVGPNGSGKTTLFQMAAGKMKPESGEVIRSKNTVLSLFQQIPEFSPETSVIDTVLDENKLYAEYDGKRKLIESKFETIDHEDPAFEELLHEQSDLEEFAHLHDLHGLEARAKKILSGLGFSTADFLRKTREFSPGYHHRIGLAIALLNPHNLLLLDEPTNHLDDKTKSWLADFLVSQNQAFVLVTHDPEFLNQTVDTIIEINPHGTFEFQGSLEEFFEAKNEIQEQLKAQFQKEETYLKSRMEWVERFRAQATKARQVQSVIKRLEKRDRVDNPEESFWNQKPDYQFQFVPSSNIILRLEDASFSYPDKNTGIKKRIFENAEIEISAGDKVALVGPNGAGKSTLMRCLLERHKLDSGSLYYGPKTKLG…	ABC1, ABC2, bact_CTD_extensions, arm, linker
Leptospira_vanthielii_serovar_Holland_str._Waz_Holland_=_ATCC_700522	WP_002978170.1	YbiT	MIQASGITVSFGKKPLFENVSIKFKPECRYGLIGANGSGKSTFMKVLAGILQPSAGSVALDKDVKVGYLKQDHYEYENETVLGTVLRGNPELWSVMSEREAIYAKEDMTDEDGMRISEIEEIFADMGGYEAESVAGELLEGLGIPTTAHNRPLNFLTGGFKLRVLLAQVLFLKPDVLLLDEPTNHLDIKTIHWLEELLINYEGVVIVISHDRHFINSVATHIADLDYNTIRVFPGNYDDFMIAAEQTREQLMSDSKRAKEKIADLQEFVSRFSANASKSKQATSRQKMIEKIKGEMVDVKPSSRVAPYIRFKAKRTLGKDVFEAINISKSYDGKPVIKEFSTSITKGEKVGIVGTNGVGKTTLLKMLLKKIEPDSGQVKWGDSVETSFFPQDHREAMEP…	ABC1, ABC2, arm, linker
Leptospira_vanthielii_serovar_Holland_str._Waz_Holland_=_ATCC_700522	WP_002978207.1	DAF1	MIKVSGLNKQFNGNVLFDDLQFSVNRGERVGLVGRNGHGKSTMVQIILGKTEPDSGNITIPKGYRIGHLEQHLVFTKPTVLEECALGLPEGDEYETWKVERILFGLGFSEKDMERSPEEFSGGYQIRMNLAKLLVSAPDMLILDEPNNYLDIVTIRWLEEFLREWEGEIILITHDRSFMDSVVTHTVAIHRTKAIKVQGDTEKLYTQINQAEEIYEKTRLNEAKKRKQEEIFIAKFKAKASFASRAQSRVKRLEKQGEMKALENIEDMELYFNSAPFNASQMLSVDEVSFSYNGSVPFLFENFSISVGPEDRICIIGKNGKGKSTLLKLIAGELSPVKGDVKKHQLLKEGYFGQTNKLNMNESNTVVQEIMTADQNCSEGKARAIAGGLMFSEDLALKK…	ABC1, ABC2, linker
Leptospira_vanthielii_serovar_Holland_str._Waz_Holland_=_ATCC_700522	WP_002978936.1	Uup	MLVSVSKLSKTIGEKKLFQNLDFSISEGEKLAIVGINGSGKSTLLRAILGKEETDSGQIIKNNNLKISILDQNPVFDQKETILDHIYKGDNKLVTTIRRYEDICERMSEGVEGLDDEFTEISGEMDRLSAWDYEQQVKSILKELGVEKLERKMSELSGGMLKKVELAKSLIDESNLLILDEPTNHLDVKSILWLEDYLAGLDKAIILITHDRYFLDRIVNKILELDRGSHFLYEGNYSIYLERKVEREETLQKQEDKIKQFLKQEVKWLKRQPKARSTKQKARIERASELQNREKREEQKDLELSVAAKRQGKTILEIHNLKKAIADKLLINDFTYTFKAKERLGVIGPNGIGKSTLLNLMAGRITPDSGYIKPGMNTKVGYFDQTSSELPLERNVLDY…	ABC1, ABC2, bact_CTD_extensions, arm, linker
Chryseobacterium_gleum_ATCC_35910	WP_002981278.1	BAF3	MILLQNISFGFPGGNLLFNHTNLTIQSHTKSALVGNNGMGKSTLLKIIAGEIHPLSGNISLQGEVFYVPQMFGNFNHFTIAECLKIDKKLHALEKITSGEVDEIYFETLNDDWDIEERCRHALELWGLGDFELTRKLEGLSGGQKTKVFLARIQINQPEMIILDEPTNHLDMEGRKLLYDLIDKTDATVVIVSHDRTLLNLVDTIFELSNQGIAAYGGNYDFYAEQKEVEEEALHNDIHAKKRALKKAKEKERETLERKQKLDARGKGKQEKSGVARIMMNTLRNNAEKNSSKLQSVHTEKISGISHELRDLRSSVRNSDQMKVNFNDSNLHSGKILITAENINFSYGEQKLWKENLSLEIRSGDRISIKGGNGSGKTTLIKLLLGKTEPSEGQINRSG…	ABC1, ABC2, linker
Leptospira_vanthielii_serovar_Holland_str._Waz_Holland_=_ATCC_700522	WP_002981612.1	ARE1	MSEHITIHNLNFLYESQSEFLFQDLNLHFGPGWTGIVGKNGSGKSTLAKLIAGELDPHSGTIQGKQSLCYVSQDTYITREVLEDLLYNDSKESGRFKNLLKIRIESPDDYDFLSFGEKRRLLLAVALSESPAVLILDEPTNHLDFESIQIIRNTLSHYQGIGILISHDRSLLDDLATHCIFLEKNFYSQRPGNYSEGKKEMEREAIERTREWEAARFVRKKLEAELTRRREEASLSHKHRSKKGLDLHDHDGRYKKNLARVSGKDGQAGRLKQQLDKRTEHLERKENEIFLRLPENENLGILWKTETSKRKHLFLWEEENFDFGFMKLQVQSHIQILPESKIAITGKNGSGKSTLLKFLVKQLEEKKIPHLYLPQEFSKKEIQSLLWEFQNLQADVKAK…	ABC1, ABC2
Chryseobacterium_gleum_ATCC_35910	WP_002983348.1	YbiT	MLTVSNLSLQFGKRVLFDEVNIMFTKGNCYGIIGANGAGKSTFLKILTGKQDPTTGHVSLEPGKRMSVLEQDHFAYDQFTVLEAVLRGNKKLFEIKEEMDALYAKEDFSDEDGIKAGELGVIYDEMGGWTAESDAQTMLSNVGITEDMHWQLMGELENKDKVKVLLAQALFGNPDVLILDEPTNDLDIDTISWLEDFLADYENTVIVVSHDRHFLDTVCTHIGDLDYSKLNLYTGNYSFWYQASQLATKQRAQANKKAEEKKKELQDFIARFSSNVAKAKQATARKKMIDKLNIDDIKPTSRRYPAIIFEMEREAGDQILDVKGLEKTKDGELLFSNIDLNLKKGDKVAVLSKNSLAITEFFEILAGNVEADKGTVAWGVTTTQSHMPLDNTNFFQEDL…	ABC1, ABC2, arm, linker
Myroides_odoratus_DSM_2801	WP_002986653.1	EttA	MSDDKKVIFSMSKVSKTYSSTNKTVLKDIYLSFFYGAKIGILGLNGSGKSSLLKIIAGVDKNYQGDVVFAPGFTVGYLEQEPELDEEKTVIEIVREGAAEIVAVLDEFNKINDMFGLPEVYEDADKMQKLMDRQAELQDKIDAVGGWELDTKLEIAMDALRTPDPDTPIKVLSGGERRRVALCRLLLQNPDVLLLDEPTNHLDAESVHWLEQHLQQYAGTVIAVTHDRYFLDNVAGWILELDRGEGIPWKGNYSSWLDQKAKRLEQEEKTASKRRKTLERELDWVRQGAKGRQTKQKARLQNYDKLLNEDQKQLEENLEIYIPNGPRLGTNVIEAKGVAKAFGDKLLYDNLNFTLPQAGIVGIIGPNGAGKSTIFRMIMGEQTPDAGTFAIGDTVKIAY…	ABC1, ABC2, bact_CTD_extensions, arm, linker
Myroides_odoratus_DSM_2801	WP_002987629.1	YdiF	MLNIHNLSVSFAGEYLFENVTFKIGAGDRVGLVGKNGAGKSTMLKLLSRDMEPDTGSIAMEKELKIGFLRQDIDFTPGRTVLEEAYQAFVEIKEVEAALDRVNKELTERTDYESESYSELIEKLSDLTHRYEIIGGYNYVGNTERILQGLGFKREDFENLTDTFSGGWRMRIELAKLLLQDNDVLLLDEPTNHLDIESIIWLEQFLRSYPGAVVIISHDKMFLDNVTNRTIEISLGKIYDFDKPYSAYLLLREELREMQLATQKNQAKKIEETEKLIERFRYKASKAAMAQSLIKKLDKVERIEVDEDDNAVMNISFPVSIDPGKVVLEMEGVTKRFGDKVIFKDVDFLIERGSKIAFVGQNGQGKSTLIKAVMKEFEYDGTIKLGHNVQIGYFAQNQA…	ABC1, ABC2, bact_CTD_extensions, arm, linker
Myroides_odoratus_DSM_2801	WP_002989744.1	BAF3	MSIVIKNLSYEHSDKTPLFHQVDLVLNKGEKANLIGANGTGKSTLLKLIATTSLPAIQLGGTAYYLPQINTNQITGQTIQEALQTDKKLQALHRILQGSVEEQDYVDLDDDWQIEENIAQALQYWQLEAKDLTLPMHQLSGGQQMRVYFASIHIHQPDILLLDEPTNHIDQATRQLLFDFLDQYRGTVLLVSHDIELLNRQSLTFEITTQGIQAYKGNYDFYKMQKQEELSSLQHRIDTLSKDLRQVKTDQQKLLQKQQKAVGQHKKAEQKGGLPKIVVNTLKNAAENSSAKSTEVQVEKQQKLQGELWELKDQLEQVKPFHLNFNSSNLHTNKVLFQVKEVNYQYESTADCIWSTPLNLEIRSGERLLIEGVNGSGKSTLLQLLAGKLRPTTGQVERL…	ABC1, ABC2
Myroides_odoratus_DSM_2801	WP_002990482.1	Uup	MNYLSVENISKSFGAHNLFENVSFGINKDQKIAFVAKNGSGKSTILKIITGLDDPDSGQVVIRKGIRMEFLSQEPNLQDELTIEESIFASDSDILKVIEAYEKALENPEDEDAYQKAFEQMEIHNAWDFETQYKQILTKLKLDDLKLKVKTLSGGQKKRLALAIILINKPDLLILDEPTNHLDLEMIEWLENYFAKENITLFMVTHDRFFLERVCNEIIELDNGLIYQYKGNYSYYLEKKEERIAAENASIDKAQNLFVKELSWMRRQPKARTTKSKSRIDDFYVIKEKASSRRKEHQVELEINMERMGSKVVELHKLNKSFNGKVILQDFSYMFNRGERIGIIGKNGSGKSTFLNILTQTMKPDTGKVVIGETIKIGYYTQGGISIKPEQKVIDVIKE…	ABC1, ABC2, bact_CTD_extensions, arm, linker
Myroides_odoratus_DSM_2801	WP_002990492.1	BdAF1	MITVNDVAVQFGSTTLFSGVSFSINENDKIALMGKNGAGKSTLLKIVAGVDKPSLGVVAAPKEAVIAYLPQHLLTADDCTVFEETSKAFAQIFAMKNEIEQINEELTVRTDYESDAYMKLIERVSELSEKFYSIEEVNYEAEVEKVLKGLGFLREDFTRPTSEFSGGWRMRIELAKILLQKPDLILLDEPTNHMDIESIQWLEEFLITQAKAVMVISHDRAFVDNITNRTIEVTMGKIYDYKAKYSDYLVLRQDRRAHQIKAYEEQQKMIAETTEFIERFKGTYSKTLQVQSRVKMLEKLEIIQVDEVDNSALRLKFPPAARSGQYPVTITEMGKTYGDHVVFKDANMVVERGQKVAFVGKNGEGKSTMIKAIMGEIDYTGSIELGHNIQVGYFAQNQA…	ABC1, ABC2, arm, linker
Myroides_odoratus_DSM_2801	WP_002991705.1	YbiT	MLTVSNLSVQFGKRILFDEVNVTFTQGNCYGIIGANGAGKSTFLKILSGEFDPTSGHVILEPGKRMSVLNQNHNMFDENTVLETVVMGNKDLFAVKKEMDELYLNYTDENADRIGELQIRFDEMNGWNAESDAATMLSNLGISEEFHYTLMAEMDAKLKVRVLLAQALFGNPDVLIMDEPTNDLDFETIGWLENFLANYENTVLVVSHDRHFLDAVCTHVSDIDFGKITHYSGNYTFWYESSQLAAKQRAQQNKKAEEKKAELEEFIRRFSANVAKSKQATSRKKMIDKLKLDDIKPSSRRYPAIIFDQDREAGDQILNITGLASSIDGEVLFKDVDLNVVKGDKIVVISRDSRATTAFYEIINENRAADAGKVEWGITTSQSYLPADNHAFFENDLTL…	ABC1, ABC2, arm, linker
Sphingobacterium_spiritivorum_ATCC_33861	WP_002993485.1	EttA	MSDEKIIFSMAGVNKIYPPQKQVLKNIYLSFFYGAKIGVIGLNGSGKSSLLKIIAGLDKSFQGEVVFSPGYSVGYLAQEPELDTEKTVREIVEEGVAEITAILKEYEEINDKFGLPEVYENADEMDKLLARQGELQDKIDATNAWELDSKLERAMDALRCPEPEAKIANLSGGERRRVALCRLLLQEPDVLLLDEPTNHLDAESIDWLEQHLQQYKGTVIAVTHDRYFLDNVAGWILELDRGEGIPWKGNYSSWLDQKAKRLAQEEKTESKRQKTLERELEWVRMAPKARHAKSKARLHNYEKLASEETKEREEKLELFIPPGPRLGNVVIEANNISKSYGDRILFENLSFSLPPAGIVGIIGPNGVGKTTLFRLITGQESPDTGTFKVGETVVLGYVD…	ABC1, ABC2, bact_CTD_extensions, arm, linker
Sphingobacterium_spiritivorum_ATCC_33861	WP_002993764.1	YbiT	MINVSNLSLRFGKRVLFEDVNLKFTAGNCYGIIGANGAGKSTFLKIVSGEIDPSTGSVAFTPGERMSVLKQNHYEFDKFSVIETILIGNQELYKIMKEKDAIYLKEDFTDADGERAGELESLFAEMDGWNAESNAATLLSNLGISEDLHYKLLEELDGNQKVRVLLAQALFGKPDILILDEPTNDLDINTIAWLEDFLATYEAIVLVVSHDRHFLDAVCTHIVDIDFSKMTIYTGNYSFWYESSQLVLKQRTDQNKKMEDKVKELQEFIRRFSANASKSKQATSRKKALDKINIEEIKPSNRKYPAIMFNQMNREPGDQTLSVEGLGKTVSGEVFFKDINFMINKGDKIAVLGRNSLVTSAFYDIITGRDKDFQGEFKWGITITPADMPIENAEFFEGK…	ABC1, ABC2, arm, linker
Sphingobacterium_spiritivorum_ATCC_33861	WP_002994193.1	YdiF	MISINNLTFEIGSRALYDEASWHIKPGDKVGLIGANGTGKSTLLRLIVGQYTPTSGTISMAKDLKIGYLNQDLLSYHSDKSILHVAMEAFERQNQLHTEIENLLQKLETDYSDEILNKLSDKQMEFEALDGYNIEFRAHEILAGLGFSEDEQKRPLATFSGGWRMRVMLARILLQTPDILLLDEPTNHMDLPSIKWLENYLQAFEGAIVIVSHDRYFLDRIIKKTVESRKGKLTLYAGNYSFYLEEKALRSEIQSNQFKNQQAKIKQEERLIERFRAKASKAKMAQSRIKALDRMEKIDDVDDDNPTVNFQFKFSKPSGRHVVTLENISKSYPNLEILKNTDGLIEKGDKIALIGANGKGKSTLLRIVADADHEYTGTSTKGHNVSQTFFAQHQLEALH…	ABC1, ABC2, bact_CTD_extensions, arm, linker
Sphingobacterium_spiritivorum_ATCC_33861	WP_002995370.1	BAF3	MISLQQITYIHPNKELLFDQISLHIQQQHKIALIGNNGVGKSTLLKLIAGKIQPSSGQIHLDAKCYDVPQHYGQYNTSTVAEALGISAKLKAFYEILDGRMTDEQLQILDDDWSIEERCQKAFHYWGIENIDLQQSMSRLSGGQKTKVFLSGVMIHEPDVVLMDEPSNHLDRTGRAKLYEFITQTNLTLLIVSHDRQLLNLLNTVYELSPKGIRIYGGNYDHYVEQKKIESEALEQDIRSKEKALRKAKEVERETMERQQKLDARGKKKQEKAGLPTIVMNTLRNSAERSTAKIKDVHAEKLGHITNDLDMLRKEVSDTDRMKFGFDQSSLHKGKVLVDAKDINYAYAHSAIWNENVSFKIFSGDRYAIKGANGSGKTTLINMILGNLSPSNGTLFSAI…	ABC1, ABC2, linker
Sphingobacterium_spiritivorum_ATCC_33861	WP_002996327.1	BdAF1	MINVNNISVSFGGTTLFSDVSFSINENDKIALMGKNGAGKSTLLKIIAGAGKPTTGNVSGPKDAVIAYLPQHLLTQDNMTVFEETSKAFEEVYKMRDELEALNEQLNIRTDYETDDYMKLIERVSELSEKFYSIEETNYDAEVEKVLKGLGFERTDFTRQTSEFSGGWRMRIELAKILLKKPDLILLDEPTNHMDIESIQWLEDFLINSAKAVIVISHDRAFVDNITNRTIEVTMGKIYDYKAKYSHYLELRKDRRMHQLKAYEEQQRFIADNQEFIDRFRGTYSKTLQVQSRVKMLEKLEIIEIDEVDTSALRLKFPPSPRSGQYPVIVEELTKAYGDHTVFEKASMVIERGEKVAFVGKNGEGKSTMIKAIMGEIDFEGTLKVGHNAKIGYFAQNQA…	ABC1, ABC2, arm, linker
Sphingobacterium_spiritivorum_ATCC_33861	WP_002998515.1	Uup	MSILSTEQVSHSFNDRWLFKDIHFGLQKGDRIALVGINGTGKSTLLSILAEKAIPTSGKVVKEKGIKIGFLAQDPDFSGLHSINDFIYSADNEQQTLIRQYEELLSTDEPDQQKLEDLTEKLSLLNAWEYEYNIKTILNRLNIIDFTQQIDNLSGGQRKRLALAKLLIDEPDVYILDEPTNHLDIETIEWLEKLLNTGNKTVLLVTHDRYFLDGVCTEIRELDRGNLLTFKGNYSYYLEKKAEREANDSLLVEKSRNLLRKELEWMRRQPQARGTKSKSRIEAYYDLEEKSKAAKKNDIVQLSVKVSRQGSKILEIENASKSFGTKSIIENFSYTFKKGDRIGLSGRNGSGKSTFLNLITGIEKPTSGTISVGETTVYGYYKQGGLEFQTNERVIDVVK…	ABC1, ABC2, bact_CTD_extensions, arm, linker
Streptococcus_downei_F0415	WP_002998516.1	Uup	MDNVATRIFELDQAQLTEYQGNYQDYVRLKAEKDEREAASLHKKRQLYKQELAWMRTQPQARATKQQARINRFKELKGQVQSTSTTNDLEINFQTSRIGKKVLNFKDVSFAYPDKPILKDFNLLVQNKDRIGIVGDNGVGKSTLLNLINGDLQPDSGQLEIGETVRIGYFSQQIKDMDESKRVINYLQEVADEVKTTVGTTSITELLEQFIFPRSSHGTQIAKLSGGEKKRLYLLKILIEKPNVLLLDEPTNDLDIATLTVLENFLQGFGGAVITVSHDRYFLDKVANKILAFENGGVREFFGNYTDYLDEQEFLKSQASQVSQKSEKTDQEVSQEELASSSKKRMSWQEKQEWATIEDDIANLEEKIASVEVDMQNYGSDFTKLAELQKELDQLNQDL…	ABC1, ABC2, bact_CTD_extensions, linker
Streptococcus_downei_F0415	WP_002999594.1	YbiT	MLTVSDISLRFSDRKLFDNVNINFTAGNTYGLIGANGAGKSTFLKILAGDIEPTTGHVTLGPNERLSVLRQNHFDYEEERAIDVVIMGNEQLYKVMKEKDAIYMKPDFSEEDGVKAAELEGTFAELGGWEAESEASQLLQNLNIPEDLHYQNMSELANGDKVKVLLAKALFGKPDVLLLDEPTNGLDIQSISWLEEFLIDFENTVIVVSHDRHFLNKVCTHMADLDFGKIQIYVGNYDFWKESSELAAKLQADRNAKAEEKIKELQEFVARFSANASKSKQATSRKKMLDKIELEEIVPSSRKYPFINFKSEREIGNDLLTVENLSVTIDGEKILDNISFILRPGDKTALIGQNDIQTTALIRALMGDIDYEGTIKWGVTTSQSYLPKDNSRDFASGES…	ABC1, ABC2, arm, linker
Streptococcus_downei_F0415	WP_003000327.1	YdiF	MIILQGNKIERSFSGDVLFDNINIQVDERDRIALVGRNGAGKSTLLKILVGEEAPTSGQVNSKKDLSLSYLAQDSRFESDDTIYDGMLRVFEDLRQQEGALRAMEMKMADLSGADLDKLMQDYDRLSEEFRAQGGFTYEADIKAILNGFQFDESTWQMPISDLSGGQNTRLALAKMLLEKPQLLVLDEPTNHLDIETIAWLENYLANYQGALIIVSHDRYFLDKVATVTYDLTPHSLDRYVGNYSNFMDAKVQKLASQEKAYEKQAKEIAKLEDFVQRNIVRASTTKRAQARRKQLEKIERLDKPQAQAKSAHMTFHADKPSGNVVLTVSQAAIGYDGQVLSQPIDLDVRKFDAIAIVGPNGIGKSTLVKSIVGQIPFVEGQSHYGANVQVGYYDQTQS…	ABC1, ABC2, bact_CTD_extensions, arm, linker
Streptococcus_downei_F0415	WP_003000349.1	SAF1	MLQIQYLTIVQDKDLHTLIEKLNATINTGDKVAIIGEEGTGKSTLLQYIYQPELITGYASVTGKIVNHFKSMAYLPQILPKEDSQLSIPDYLYKNIDYELFDFNLLYQLAARLHFDSQRFEDDKQKVGQLSGGEKIKLQLLKLLAHQPDLLLLDEPSSDLDIETLTWLEDFIAKSPLTIVFISHDESLLGKTANHIIHLEQIKKGSQARSTSKALDYQSYIQERQSSRIKQERLANKEREEQQELMEKLNRTKSAVRHGLVTTKDSTAGRLLAKKMKNLLSREKRFERESDNFTEPPDNPDKIGLFFSHVHALPAQKVLLAYHAEKLATGQVINFTFKGQEKVALIGRNGIGKSMLIRKIYQDLQGKTGISVGYMPQDYAETIDQNVTALDFLSQPGRE…	ABC1, ABC2, linker
Citrobacter_freundii_str._ballerup_7851_39	WP_003019019.1	EttA	MAQFVYTMHRVGKVVPPKRHILKNISLSFFPGAKIGVLGLNGAGKSTLLRIMAGIDTDIEGEARPQPGIKIGYLPQEPKLNPEHTVRESVEEAVAEVVNALKGLDEVYAKYAEPDADFDKLAAQQGKFEEIIQAHDGHNLNVQLERAADALRLPDWDAKIENLSGGERRRVALCRLLLEKPDMLLLDEPTNHLDAESVAWLERFLHDFEGTVVAITHDRYFLDNVAGWILELDRGEGIPWEGNYSSWLEQKDQRLAQEASQEAARRKSIEKELEWVRQGAKGRQSKGKARLARFEELNNTEYQKRNETNELFIPPGARLGDKVVEVTNLRKSYGDRVLIDDLSFSVPKGAIVGIIGPNGAGKSTLFRMMSGQEQPDSGTITLGETVKLASVDQFRDAMD…	ABC1, ABC2, arm, linker
Blautia_hansenii_DSM_20583	WP_003019544.1	YbiT	MIAANNVTLRIGKKALFEDVNIKFTEGNCYGLIGANGAGKSTFLKILSGQLETTNGNITITPGQRLSFLQQDHFKYDSYPVLDTVIMGNQRLYDIMKEKEAIYSKEDFTDEDGIRASELEGEFAEMNGWEAESDAAMLLNGLGIDTDLHYSLMSDLKGSEKVKVLLAQALFGNPDILLLDEPTNHLDLDAIEWLEEFLINFENTVIVVSHDRYFLNKVCTHTADIDYGKIQLYAGNYDFWYESSQLLIKQMKEANRKKEEKIKELQEFISRFSANASKSKQATSRKRALEKIQLDDMRPSSRKYPYIDFRPNREIGNEVLMVEGLSKTIDGVKVLDNITFTLGHDDKVAFVGGNERAKTVLFQILMGEMEPDEGTYKWGVTTSQAYFPKDSTKEFDNDL…	ABC1, ABC2, arm, linker
Blautia_hansenii_DSM_20583	WP_003019667.1	Uup	MNILNIEHISKIYGEKVIFEDASFGVQEGDKVGIIGINGTGKSTLLKMLAGEEVPETGQIIMQNNVRLAYLPQNPQFPENATILSYIQDCEAEWKVQSNLTQLGITEYEKQIAVLSGGQRRKVALAKILAQDFDILLLDEPTNHLDEAMISWLEEYLKSFRGTVLMVTHDRYFMDKVTNRILEISHGKMYSYEANYSKFLELKAEREEMELASERKRQSVLRMELEWAKRGCRARTTKQRARLERLEALKNTAAPVGDQSVELESVETRMGKKTIELKHVSKKYGNQVLVEDFNYILLKNQKLGIIGPNGCGKSTLMKLMAGLVEPDSGTVEMGETIKIGYFAQEEQEMDERQRVIDYVKDIAEYINTKDGKISASQMLERFLFTPDMQYAPIGKLSGG…	ABC1, ABC2, bact_CTD_extensions, linker
Streptococcus_anginosus_F0211	WP_003027585.1	YdiF	MIILQANKIERSFAGEVLFDNINLQVDERDRIALVGKNGAGKSTLLKILVGEEAPSDGEVNKRRDISLSYLAQDSRFESANTIYDEMLHVFDDLRQQEQRLRQMELSMGDLTGTDLEKLMTDYDRLSEDFRQAGGFTYEADIRAILNGFKFDESMWQMKIEELSGGQNTRLALAKMLLEKPDLLVLDEPTNHLDIETIAWLENYLSNYSGALIIVSHDRYFLDKVATVTLDLTQHSLDRYVGNYSSFVQQKEQKLLTEAKNYEKQQKEIAALEDFVNRNLVRASTTKRAQSRRKQLEKMERLDKPDRGNRSANMTFRSAKPSGNVVLTLEDAAIGYDHQVLAEPINLDIRKFNAVAIVGPNGIGKTTLIKSIVGQIPFIRGQEHLGANVELGYYDQTQS…	ABC1, ABC2, bact_CTD_extensions, arm, linker
Streptococcus_anginosus_F0211	WP_003027896.1	YbiT	MKLITDYRIRRKILLTVSDVSLRFSDRKLFDDVNIKFTKGNTYGLIGANGAGKSTFLKILAGDIEPTTGNISLGPDERLSVLRQNHFDYEEERVIDVVIMGNEHLYNIMKEKDAIYMKPDFSDKDGVRAAELEGEFAELGGWEAESEASQLLQNLNIPENLHYQNMSELSNGDKVKVLLAKALFGQPDILLLDEPTNGLDIQSISWLEDFLVDFENTVIVVSHDRHFLNKVCTHMADLDFGKIKLYVGNYDFWKESSELAAKLLADRNAKAEEKIKQLQEFVARFSANASKSKQATSRKKMLDKIELEEIVPSSRKYPFINFKAEREIGNDLLTVENLSVKIDGEVILDNISFILRPGDKTALIGQNDIQTTALIRAIMGDIDYEGTVKWGITTSQSYL…	ABC1, ABC2, arm, linker
Streptococcus_anginosus_F0211	WP_003027982.1	SAF1	MLQIRHLTITHLKDLKDLVSDLSLTVNAGDKAGIIGEEGNGKSTLLKLLMDERFVSDYISYTGEIQKSYSHYAYLPQTLPENERRLSLNDYFFGDLNVDLDYSKLYRFAQELHFDSERFTSQQTIATLSGGETLKVQLLKILSTNWDILFLDEPSNDLDIDTMIWLENFLQNTPQTVMFVSHDESLLSHAATKIVHLELVKKKQKARTTVQNLDYENYSQQRQIAFEKQTKDAKKEREEYQKTMEKHRRVKQSVEHVLRNTHDSTAGRLVAKKMKNVLSQGKRFEREASEPTELPIQADAINLKFPAITPLPSTKRVVTLEQMCLKVGERTLAQNINFELLGQEKIGIIGKNGVGKSTFLKELRHLLKEKRGITLGYMPQNYPDSLNEVDSPIDFLTST…	ABC1, ABC2
Streptococcus_anginosus_F0211	WP_003028230.1	YfmM	MSILEVKNLSHGFGDRAIFEDVSFRLLKGEHIGLVGANGEGKSTFMSIVTGQLLPDEGKVEWSKYVTAGYLDQHAVLKEGQSVRDVLRTAFDELFKTESRINEIYLAMAEDGADIDVLMEEVGELQERLESRDFYTLDAKIDEVARALGVMDYGMETDVTALSGGQRTKVLLAKLLLQKPDILLLDEPTNYLDAEHIDWLKRYLQNYENAFVLISHDIPFLNDVINIVYHVENQNLTRYSGDYYQFQEVYEMKKSQLEAAYERQQKEIAGLKDFVARNKARVATRNMAMSRQKKLDKMELIELQGEKSKPSFGFKIARTPGRFIFQAEELQIGYDCPLTKPLNLTFERNQKVAIIGANGIGKTTLLKSLLGIIPPLAGQVERGDYLELGYFEQETAGGN…	ABC1, ABC2, arm, linker
Streptococcus_anginosus_F0211	WP_003029222.1	Uup	MSDFIVEKLTKTVGDKTVFKNISFIIHGLDRVGLIGVNGTGKTTLLNVLSGKSGFDGDVNPFSAKSGYKIGYLTQEPHFDDDKTVLDTVLSSNLREMQLIREYELLLSNYDESNQSRLEKIIAEMDALQAWEIESQVKTVLSKLGLNDLSAKVGDLSGGLRRRVQLAQVLLGDDDLLLLDEPTNHLDIDSIEWLTNFLKNSKKTVLFITHDRYFLDHVSTRIFELDSGDLLEYQGNYQDYVRLKAEQDERDAALLHKKQQLYKQELSWMRRQPQARATKQQARINRFQDLKKDLSDQAIQTDLEMNFETSRIGKKVIEFKDVDFAYGDKKILSHFNLLVQNKDRIGIVGDNGVGKSTLLNLIAGKLAPQSGQLIIGETVRVAYFSQQIEGLDESKRVIN…	ABC1, ABC2, bact_CTD_extensions, arm, linker
Sphingopyxis_sp._MC1	WP_003041729.1	YheS	MLTINNLTVRLGGRTILDRASASLPPKSRTGLIGRNGAGKSTLMKAMIGELEADDGGIEMPRKTRLGYIAQEAPSGSATPFETVLAADAERADLLERSEIETDPDRLADIHERLIAIDAYTAPARAARILIGLGFDEDMQGRPLDSFSGGWKMRVALAALLFSNPDLLLLDEPSNHLDLEATMWLESFLRSYPGQLVVISHERDLLNNVVDHILHLEGGKVTLYAGGYDAFERQRAERAAQLAAAKAAQDAQRAKLQDYIARNSARASTAKQAQSRAKQLARMQPIAAIADDPSLVFDFPSPGDELKPPLITLDLASVGYTPGAPVLRRLNLRIDPDDRIALLGRNGNGKTTLARLLAAQLKPEEGGMAVAGKMRVGYFTQYQVEELDGADTPLGHMTR…	ABC1, ABC2, bact_CTD_extensions, arm, linker
Sphingopyxis_sp._MC1	WP_003043197.1	BAF2	MSTITLSRLGWSTPDGRRIFSDLDLQFRPERTGIVGRNGVGKSTLLRLIAGEATPTNGAISRGAHIAMLHQTVQVAADATIADLFGARTALALLARAEAGTASLDDIAEADWTLASRINEALAGVDLPLDAATPLVHLSGGQRTRAALAGAIFARPDFLLLDEPTNNLDRQGRETVRAILHDWQGGAIVVSHDRELLEEMDAIVELTATGAARYGGGWSAYRARKAVEQAAVEADLATAEKRVDQAHRQAQAAAERQDRRDSRGRKNAARGDMPRIVMGAMQRRAEESRAAAGRLAERQQGQAEQALAAARSRIEIGDPLAIALPSTGLPASRTVVALEHVRAGYDGGAPVIDDLSLTITGPERLAITGPNGSGKSTLLALIAGTLTPWSGSVRVGVPF…	ABC1, ABC2
Streptococcus_canis_FSL_Z3-227	WP_003043875.1	YdiF	MIILQGNKLERSFSGEVLFQNISLQVGEHDRIALVGPNGAGKSTLLKLLVGEEIPTSGEVNTKKDLTLSYLAQNSRFESDKTIYDEMLKVFEGLRSDEQRLRQMEMEMATVSGQDLSRLMADYDLLAERFRQQGGFTYESDIKAILNGFRFDESMWQMTISELSGGQNTRLALAKMLLEKPELLVLDEPTNHLDIETIAWLENYLTNYQGALIIVSHDRYFLDKVATVTLELTPHGLDRYVGNYSRFMTLKAEKLAAEERQFEKQQKEIAKLEDFVQKNIVRASTTKRAQARRKQLEKIERLDKPSSGLKSAHMTFHAEKSSGNIVLKVEEAAIGYDNQILSEPITIDINKLDAIAVVGPNGIGKSTLIKSIIGQIPLIKGQIKYGANVETGYYDQTQS…	ABC1, ABC2, bact_CTD_extensions, arm, linker
Streptococcus_canis_FSL_Z3-227	WP_003045798.1	ARE1	MSALRFENQGFLRALFQTFLVIERIISMEILKLNHYQLEIEGQQLLDIDQLRLQQGEKVFLIGENGSGKTSFFRTLVGESQAYRGQVICQTDLAYLPQLKLDQQQSGGERVMAYLKDVFQKKAPLLVLDEPSSHLDKVNQQWLIHQLKRYRGTLLVASHDRYLMNQVAQKIWSIEKQKIKVYQGNYDDYKQAKELENQKQVAAMANHQRQVAKLEKQIQEKKERANQMMRPKKTVSRSDWKVNAFAGSYDSQAKYIAKSAKAMEKRLAKLEPVKQVAKRPWAKLKHSPQEKKIPHTLIHLKEGSLYRDSRLLFAYPALTLRANSKVAIIGRNKAGKSTFLQALANHSLSGFYADQLKITYYKQDQTQLETNQTAFEFVRGQSHHDRALILNYLAMMGLP…	ABC1, ABC2, linker
Streptococcus_canis_FSL_Z3-227	WP_003045849.1	YbiT	MLTVSDVSLRFSDRKLFDDVNIKFTAGNTYGLIGANGAGKSTFLKILAGDIEPSTGHISLGSDERLSVLRQNHFDYEEERAIDVVIMGNEQLYSIMKEKDAIYMKADFSEEDGVRAAELEGIFAELGGWEAESEASQLLQNLNIPEDLHYQNMSELANGDKVKVLLAKALFGKPDVLLLDEPTNGLDIQSISWLEDFLIDFENTVIVVSHDRHFLNKVCTHMADLDFGKIKLFVGNYDFWKQSSELAARLQADRNAKAEEKIKELQEFVARFSANASKSKQATSRKKMLDKIELEEIVPSSRKYPFINFKAEREMGNDFLTVENLSVTVDGEKIIDNISFILRPGDKTAIIGQNDIQTTALMRALAGDIDYEGTIKWGVTTSRSYLPKDNSKDFATEES…	ABC1, ABC2, arm, linker
Sphingopyxis_sp._MC1	WP_003047632.1	Uup	MQGTGWLFQDLDIYVGARDRLALIGRNGAGKTTLLKLLAGRIEPDKGKRTIVPGTHVVLLEQEPDFTGYATLMDYAIGGANPPAEHEVAAIADQLGIDMAREAASASGGERRRAAIARALAQNPDVLLLDEPTNHLDLAAIDWLEGWLSRFSGAFVAISHDRTFLTRLTRQTLWLDRGGIRRKEIGFGGFDAWMEAIYAEETRAAEKLDAKLKLEAHWLQRGVTARRRRNQGRLEKLMEMRATRAAMIGGPGVAKLGLANDDVRSKSVIVADHISKRFGDRTIIKDFDFRVQRGDRIGIVGANGAGKSTLLKLLTGEIEPDEGKVTLAPTLDGIVIDQQRSLLSPEKTVRDILADGGDWVEVRGVKKHVQGYLKDFLFDPSVAEASVAALSGGERSRLL…	ABC1, ABC2, bact_CTD_extensions, linker
Streptococcus_canis_FSL_Z3-227	WP_003048135.1	Uup	MSHFLVEKLTKTVGDKTVFQDISFIIHDFDRIGIIGVNGTGKTTLLDVLSGRFGFDGDSSPFSKANDYKIAYLTQDPEFNDAASVLDTVLSADVKAIQLIRQYELLMANYTEDKQESLESLMSEMDRLDAWSIESDVKTVLSKLGITDLEQNVGDLSGGMRRRVQLAQVLLGSADLLLLDEPTNHLDIDTIAWLTAYLKNTKKTVLFITHDRYFLDHVATRIFELDKAGLTEYQGNYQDYVRLKAEQDERDAAKLHKKKQLYKQELAWMRTQPQARATKQQARINRFTDLKKEVHQEKSSDKLEMGFETSRIGKKVIHFENLSFSYGKRQLIKEFNLIIQNKDRIGIVGDNGVGKSTLLNIISGDLKPTSGKLDIGETIRVGYFSQQLKDMDESKRVIN…	ABC1, ABC2, bact_CTD_extensions, arm, linker
Streptococcus_canis_FSL_Z3-227	WP_003048363.1	YfmM	MSILEVKQLSHGFGDRAIFENVSFRLLKGEHIGLVGANGEGKSTFMSIVTGHLQPDEGKIEWSKYVTVGYLDQHTVLEAGQTVRDVLRTAFDELFKTEERINEIYMSMADEGADIDALMEEVGELQDRLESRDFYTLDAKIDEVARALGVMDFGMESDVTALSGGQRTKILLAKLLLEKPDILLLDEPTNYLDAEHIEWLKRYLQNYENAFVLISHDIPFLNDVINIVYHVENQDLVRYTGDYYQFQAVYDMKKSQLEAAYERQQKEIADLQDFVNRNKARVATRNMAMSRQKKLDKMDLIELQAEKPKPSFDFKEARTPSRFIFQAKNLVIGYDRPLTREPLALNFERNQKIAIIGANGIGKSTLLKSLLGIIQPLEGNVETGDFLEVGYFEQEVAGG…	ABC1, ABC2, arm, linker
Sphingopyxis_sp._MC1	WP_003051732.1	EttA	MAAQYSFVMKGLTKTYPGAQKPVLNGINLQFYSDAKIGIVGPNGTGKSTLMKVMAGIDTDFTGEAWPGEGITLGYLAQEPELDPTKTVKENVMDGVRPVADMLDRFNEISALMADPPEDADFDALMTEMGELQEKIDAVDGWTLDNQLEIAMEALRCPPGDWGVESLSGGEKRRIALTRLLLEKPSILLLDEPTNHLDAESVAWLEKHLVDYPGNVILVTHDRYFLDNVVNWILELDRGRYFPYEGNYSTYLEKKAKRLEQESREEAGRQKAIRDELEWIRQSPKARQAKSKARIKSFDQLVEAQENRTPGKAQIVIQVPERLGGKVIEVHNVSKAYGDKLLFEDLSFTLPPGGIVGVIGPNGAGKSTLFKLITGQETPDSGEVVIGDTVRLGYVDQSR…	ABC1, ABC2, arm, linker
Amycolatopsis_vancoresmycina_DSM_44592	WP_003062075.1	Uup	MANLVNLEAVSKSYGVRPLLDGVSLGIAAGQRIGVVGLNGGGKTTLLEVLSGLAEPDSGRVSHVRDLRMAVVTQRTELPDGSTVGDVVLERYGAEHEWAADARVRSIVDGLGITAIGLDTPTANLSGGERRRVSLAAALTGELDLIVLDEPTNHLDVEGVRWLADHLLARKVAVVVVTHDRWFLDTVATLTWEVANGRVEQYEGGYADWIFARAERARLAATAEEKRQNLARKELAWLRRGPQARSSKPRYRVEAAEALIADVPPPRDSVELQAFAKRRLGKTVLELEDTTYQVGERTLLDHVTWRVGPGDRIGLVGVNGSGKTSLLKLLGGDVEGSTGRRIEGKTVALAHLRQELDDLPGDLRVLQAIEQVAGRVVFGKQEMTASQLGEKLGFPQARQ…	ABC1, ABC2, bact_CTD_extensions, linker
Streptococcus_bovis_ATCC_700338	WP_003064305.1	YdiF	MIILQGNKIERSFSGDVLFDNINIQVDEKDRIALVGRNGAGKSTLLKILVGEETPTSGEINTKRDLTLSYLAQDSRFESKNTIFDEMLHVFDDVRGMESRLRKMEMQMAELIGDAFDKLMSDYDRMSEEFRVKGGFTYEAEIKAILNGFKFDESMWQMKISELSGGQNTRLALAKMLLEKPELLVLDEPTNHLDIETIAWLENYLVNYQGALIIVSHDRYFLDKVATVTLDLTPHSLDRYVGNYSKFMDLKAEKLALEAKNYEKQAKEIAKLEDFVQRNIVRASTTKRAQARRKQLEKMERLDKPTAGQKSANMTFHADKVSGNVVLTVTDAAIGYDDQILSEPINIDVKKFDAIAIVGPNGIGKSTLIKSIVGQIPFIKGTSTYGANVEVGYYDQTQS…	ABC1, ABC2, bact_CTD_extensions, arm, linker
Streptococcus_bovis_ATCC_700338	WP_003064813.1	YfmM	MSILEVKHLSHGFGERTIFEDVSFRLLKGEHIGLVGANGEGKSTFMSIVTGHLQPDEGKVEWSKYVTAGYLDQHTVLEAGMSVRDVLRTAFDELFKTEARINEIYMSMADDGADMDALMEEVGELQDRMESRDFYTLDAKIDEVARALGVMDFGMDSDVTELSGGQRTKVLLAKLLLEKPDILLLDEPTNYLDAEHIEWLKRYLQNYENAFVLISHDIPFLNDVINIVYHVENHDLVRYTGDYDNFQAVYAMKKAQLEAAYERQQKEIADLQDFVNRNKARVATRNMAMSRQKKLDKMERIELQSEKPKPSFEFKESRTPSRFIFQTQNLEIGYDHPLTKPLNLTFERNQKVAIIGANGIGKTTLLKSLLGIIPPISGSVERGDYIELGYFEQEVVAGN…	ABC1, ABC2, arm, linker
Streptococcus_bovis_ATCC_700338	WP_003065278.1	Uup	MSDFIVEHLTKSVGDKTVFRDISFIIHDFDRIGIIGVNGTGKTTLLDVISGRLGFDGDVSPFAAKNGYKIAYLTQEPEFDDDKTILDTVLSSDLREMTLIKTYETLMADYNEANQAKLEKVMAEMDSLDAWAIESEVKTVLTKLGLDDLSQKVGALSGGLRRRVQLAQVLLNDADLLLLDEPTNHLDIDTIAWLTNFLKNSKKTVLFITHDRYFLDNVATRIFELANSQLTEYQGNYQDYVRLRAEKDERDAATLHKKKQLYKQELAWMRTQPQARATKQQARINRFNELKTDLSGATQSTELEINFETSRIGKKVINFENVSFAYPDKQILTDFNFLVQNKDRIGIVGDNGVGKSTLLNLINGDLQPTIGNLEIGETVRIGYFSQLTKDMDENKRVIN…	ABC1, ABC2, bact_CTD_extensions, arm, linker
Streptococcus_bovis_ATCC_700338	WP_003065499.1	SAF1	MLQINHLTITHLKDLTQLISDLNVIVNSGDKLAIIGEEGTGKSTLLKAILSPQLMTNYCILEGKIDNHFPKIGYLPQALSQKQEKMTVSEFLYDNLDYVSFDFNAFYQMAARLDLDIQFLENRNQSLKSLSGGEKLKLQLAKLVGETNDLLLLDEPSSDLDAQAINTLQAFIQSSDKTIIFISHDEALLEKTATAILHLELIKRRQVARASYFSESYTDYMTYRHKAYTKQLEQAKNDRRIKAKRDAKIQRLHQAAEYNVRNTHDSTMGRLAAKKMKNVLSLEKRYAKEEEEKMVNFPEEMDSIKLFFDDIIPLDNKKKLLSWDNHDLSTGQKVSLTILGQDKLVITGRNGIGKTRLLTQIYQELDKNHFSIGYMPQDYDSVFSKEMTALTFLTQVSDS…	ABC1, ABC2
Streptococcus_bovis_ATCC_700338	WP_003067017.1	YbiT	MLTVSDVSLRFSDRKLFDEVNINFTAGNTYGLIGANGAGKSTFLKILAGDIEPTTGHVSLGPNERLSVLRQNHFDYEEERAIDVVIMGNERLYNIMKEKDAIYMKPDFSDEDGVRAAELESEFAELGGWEAESEASQLLQNLNIPEDLHYQNMSELANGDKVKVLLAKALFGKPDVLLLDEPTNGLDIQSISWLEDFLIDFENTVIVVSHDRHFLNKVCTHMADLDFGKIKLYVGNYDFWKQSSELAARLQADRNAKAEEKIKELQEFVARFSANASKSKQATSRKKMLDKIELEEIVPSSRKYPFINFKAERELGKDLLTVENLSVKIDGETVLDNISFILRPGDKTAFIGQNDIQTTALIRALMDDIEYEGTIKWGVTTSRSYLPKDNSRDFSSGES…	ABC1, ABC2, arm, linker
Streptococcus_intermedius_F0395	WP_003068753.1	YdiF	MIILQANKIERSFAGELLFDNINLQVDEGDRIALVGKNGAGKSTLLKILVGEEEPTSGQINKKRDLSLSYLAQDSRFESENTIYDEMMLVFDSLRQQEKRLRQMELQMGELSGEELTALMTQYDQLSEDFRQKGGFTYEADIRAILNGFKFDLSMWQMKISELSGGQNTRLALAKMLLEKPELLVLDEPTNHLDIETIAWLENYLVNYKGALIIVSHDRYFLDKVATITLDLTKHSLDRYVGNYSSFVVQKEQKLATEAKNYEKQQKEIAALEDFVNRNLVRASTTKRAQSRRKQLEKMERLDRPETGGRSANMTFKADKVSGNVVLTLEDAAIGYGEEVLSEPINLDIRKFNAVAIVGPNGIGKTTLIKSLIGQVPFIRGQEQLGANVELGYYDQSQS…	ABC1, ABC2, bact_CTD_extensions, arm, linker
Streptococcus_intermedius_F0395	WP_003068881.1	SAF1	MLQIRHLTITHLKDFKNMVSDLSLTVNTGDKIALIGEEGNGKSTLLKLLMNDALVSDYVSYTGEIQKSYNRYAYLPQTLPENERKLSLNDYFFGDLEVELDYNKLYRFAQELKFDSQRFTSQQTLASLSGGELLKIQLLKILSTDWDLLFLDEPSNDLDLDTLIWLENFLQNTPRTVIFVSHDENLLSHVATKIIHLELIKKKQEARTTVRNLDYENYSQERQETFKKQTKDAKKEREEYQKAMAKHQRVKQSVEHVLRHTHDSTAGRLLAKKMKNILSQEKRFNREATKMTELPTQADAIILEFPAISPLPSTKRVLTIQQMCLKIEEHILVRNINFELLGQEKIGIIGKNGVGKSTFLKELRHLLKEKRSITLGYMPQNYHDILNEADSPIDFLTST…	ABC1, ABC2
Streptococcus_intermedius_F0395	WP_003069712.1	Uup	MSDFIVEKLTKTVGDKTVFKNISFIIHGFDRIGLIGVNGTGKTTLLNVLSGKSGFDGDVSPFSAHSDYKIGYLTQEPHFDDNKTVLDTVLSSNLREMQLIREYELLLSNYDENNQSRLEKVMAEMDALQVWEIESQVKTVLSKLGLNDLSAKVGDLSGGLRRRVQLAQVLLGDDDLLLLDEPTNHLDIDSIEWLTNFLKNSKKTVLFITHDRYFLDSVSTRIFELDSGSLVEYQGNYQDYVRLKAEQDERDAALLHKKQQLYKQELSWMRRQPQARATKQQARINRFHDLKQDLAGQATDSSLEMNFETSRIGKKVIEFKNVDFAYGDKKILSHFNLLIQNKDRLGIVGDNGVGKSTLLNLIAGKLAPQSGQLMIGETVRVAYFSQQIEGLDGSKRVIN…	ABC1, ABC2, bact_CTD_extensions, arm, linker
Streptococcus_intermedius_F0395	WP_003069951.1	YfmM	MSILEVKNLSHGFGDRAIFEDVSFRLLKGEHIGLVGANGEGKSTFMSIVTGKMLPDEGKVEWSKYVTAGYLDQHAVLEQGQSVRDVLRTAFDELFKTEARINEIYMNMAEEGADVDALMEKVGELQDRLESRDFYTLDAKIDEVARALGVMDYGMESDVTELSGGQRTKVLLAKLLLEKPDILLLDEPTNYLDAEHIDWLKRYLQNYENAFVLISHDIPFLNDVINIVYHVENQHLTRYSGDYYQFQEVYEMKKSQLEAAYERQQKEIADLKDFVARNKARVATRNMAMSRQKKLDKMDIIELQSEKPKPSFDFKSARTPGRFIFQTQDLKIGYDRPLTSPLNLTFERNQKVAIIGANGIGKTTLLKSLLGIIPPIAGQVERGDYLELGYFEQEVESGN…	ABC1, ABC2, arm, linker
Amycolatopsis_vancoresmycina_DSM_44592	WP_003071241.1	AAF6	MITATGLELRAGSRILLDGATLRIQPGDRIGLVGRNGAGKTTSLKVLAGEGEPHAGEVRRTGELGYLPQDPREGDLSVTAKDRVLSARGLDKLMRDMEKAQASMAELVDDAARDKAINRYARLEERFASLGGYAAESEAARICSNLGLADRILAQTLGTLSGGQRRRVELARILFAAAEAGAGGKSETILLLDEPTNHLDADSINWLRGFLKQHDGGLVVISHDVELLADVVNKVWFLDATRGELDLYNMGWQRYLDARATDEKRRRRERANAEKKASALQQQAAKLGAKATKAVAAKNMARRAEQMLSSLEDTRQADKVARIKFPEPAPCGRTPMTAEGLSKSYGSLEIFTGVDLAVDRGSKVVVLGLNGAGKTTLLRLLGGMETPDTGSVVPGHGLR…	ABC1, ABC2, arm, linker
Streptococcus_intermedius_F0395	WP_003071648.1	YbiT	MLTVSDVSLRFSDRKLFDDVNIKFTKGNTYGLIGANGAGKSTFLKILAGDIEPTTGNISLGPDERLSVLRQNHFDYEENRVIDVVIMGNEHLYNIMKEKDTIYMKPDFSDEDGVRAAELEGEFAELGGWEAETEASQLLQNLHIPETLHYQNMNELSNGDKVKVLLAKALFGKPDVLLLDEPTNGLDIQSISWLEDFLIDFENTVIVVSHDRHFLNKVCTHMADLDFGKIKLYVGNYDFWKESSELAAKLLADRNAKAEEKIKQLQEFVARFSANASKSKQATSRKKMLDKIELEEIVPSSRKYPFINFKAEREIGNDLLTVENLSVKIDGDIILNNISFILRPGDKTALIGQNDLQTTALIRAIIGDIDYEGTVKWGVTTSQSYLPKDTSKDFASGES…	ABC1, ABC2, arm, linker
Streptococcus_macacae_NCTC_11558	WP_003079459.1	YdiF	MIILQGNKLERSFSGEVLFDNITIQVAQHDRIALVGPNGAGKSTLLKILVGEERASAGSIDKKRDLSLSYLAQNSRLDSSKTIFDEMLHVFEDLRKDEERLRHMEMKMGEVEAVELEDLMHTYDKLSEDFRQRGGFTYENEIKAILNGFKFDETMWSMRIADLSSGQNTRLALAKMLLEKPELLVLDEPTNHLDIETIAWLENYLTHYQGALIIVSHDRYFLDKVTTVTLDLTKHSLDRYIGNYSHFMDQKAQKLLAAEKLFEKQQKEISKLEDFVQRNIVRASTTKRAQSRRKQLEKMERLEKPEGYAKSADMTFKADKPSGNEVLNLTDAAIGYDGISLSGPINADVKKLDALAIVGPNGIGKSTLIKSIVGLLPFIQGEVKYGANVQMGYYDQTQS…	ABC1, ABC2, arm, linker
Streptococcus_macacae_NCTC_11558	WP_003080382.1	SAF1	MLQINHLTITHLKDLTQLISDLNVIVNSADKLAIVGEEGTGKSTLLKAILSPQLIANYCILEGKIDNHFPKIGYLPQALSQKQEKMTVSEFLYDDLDYVSFDFNAFYQMAARLDLDIQALEKRNQSLKSLSGGEKLKLQLAKLAGENNDLLLLDEPSSDLDAQAIDILQAFIQSSDKAIIFISHDEALLEKTATAVLHLELIKRRQVARVSYFSGNYTDYMTYRHKAYTKQLEQAKNDRRIKAKRDAKIQRLHQAAEYNVRNTHDSTMGRLAAKKMKNVLSLEKRYAKEEEKLADFPEEMDSIKLFFDDIVPLDKKKKLLSWGNHDLPTGQKVSLTILGQDKLVITGKNGIGKTRLLTQIYQELDKNHFSIGYMPQDYDSVFHKEMTALTFLTQVSDIE…	ABC1, ABC2
Streptococcus_macacae_NCTC_11558	WP_003080883.1	Uup	MSDFVVDELSKTVGDKTVFQNISFIIHKYDRIGIIGLNGSGKTTLLDVISGRLGFDGDTCPFSSHNHYKIAYLTQEPDFDEEKTVLDTVLSSDLPEMRLIREYETLMADYQDSYQVRLEKIMAEMDALDVWTIESEVKTVLSMLGLSDLSQKVKNLSGGLRRRVQLAQVLLNTADLLLLDEPTNHLDMDTIAWLSHYLKSSRKTLLFITHDRYFLDSLATRIFELDKAALLEYQGNYQDYVRLRAERDEREAALLHKKRQLYKQELAWMKKQPQARATKQQARINRFNDLKTDLAGSSSSSNLEINFQTSRIGKKVVQFEHVNFAYPNKPILNDFNLLIQNKDRIGIVGENGVGKSTLLNLISGSLQPKAGKIDIGETVRIGYFSQQIQGMDESKRLIH…	ABC1, ABC2, bact_CTD_extensions, arm, linker
Streptococcus_macacae_NCTC_11558	WP_003081086.1	YbiT	MLTVSDISLRFSDRKLFDDVNIKFTAGNTYGLIGANGAGKSTFLKILAGDIEATTGHVSLGPEERLSVLRQNHFDYEEERVIDVVIMGNQELYNIMKEKDAIYMKADFSDEDGVRAAELEGQFAELGGWEAESEASQLLQNLNISENLHYQNMSELTNGDKVKVLLAKALFGKPDVLLLDEPTNGLDIQSINWLENFLIDFENTVIVVSHDRHFLNKVCTHMADLDFGKIKLFVGNYDFWKESSELAAKLQADRNTKAEEKIKELQEFVARFSANASKSKQATSRKKMLDKIELEEIIPSSRKYPFIHFQAEREIGNDLLTVENLSVKVEGEIILENINFTLSPGDKTAIIGQNDIQTTALIRALMGDIDYEGTIKWGVTTSRSYLPKDNSNEFMNSES…	ABC1, ABC2, arm, linker
Streptococcus_porcinus_str._Jelinkova_176	WP_003082701.1	YfmM	MSILEVKNLSHGFGDRAIFENVSFRLLKGEHIGLVGANGEGKSTFMSIVTGHLQPDEGKVEWSKYVTAGYLDQHTVLEAGQSVRDVLRTAFDELFKTEARINDIYLSMAEEGADVDGLMEEVGELQDRLESRDFYTLDAKIDEVARALGVMDFGMESDVTELSGGQRTKILLAKLLLEKPDILLLDEPTNYLDAEHIEWLKRYLQNYENAFVLISHDIPFLNEVINIVYHVENQDLVRYSGDYYQFKEVHEMKKAQLEAAYERQQKEIADLQDFVNRNKARVATRNMAMSRQKKLDKMDIIELQAEKPKPNFEFKESRTPSRYIFQAKELVIGYDRPLTKNPLNLNFERNQKIAIIGANGIGKSTLLKSLLGIIKPLAGQVERGDFIELGYFEQEVSGV…	ABC1, ABC2, arm, linker
Streptococcus_porcinus_str._Jelinkova_176	WP_003083671.1	Uup	MSDFLVEKLSKTVGDKTVFRDISFLIHDYDRIGIIGVNGTGKTTLLDLIAEKIGYDGDLSPFLKPNDYKIAYLTQDPEFKANDSVLETVLSTDLPEMVLIGQYERLMSNYSEANHKELEKVMAEMDRLDAWSIESEVKTVLSKLGISDLEQKVGQLSGGMKRRVQLAQVLLGAADLLLLDEPTNHLDIDTIAWLTNYLKSSKKTVLFITHDRYFLDHLATRIFELDNANLQEYQGNYQDYVRLKAEQDERDAANLHKKKQLYKQELSWMRTQPQARATKQQARINRFNELKEDVSNSVSNESLEMAFETSRIGKKVIHFENVSFGYDKDFSLINDFSLIIQNKDRIGIVGDNGVGKTTLLHLINGDLKAHSGKVDIGETVRIGYFSQQIQGMDESKRLI…	ABC1, ABC2, bact_CTD_extensions, arm, linker
Streptococcus_porcinus_str._Jelinkova_176	WP_003084840.1	YbiT	MLTVSDVSLRFSDRKLFDEVNIKFTPGNTYGLIGANGAGKSTFLKILAGDVEPSTGHISLGQDERLSVLRQNHFDYEEERVIDVVIMGNEQLYNIMKEKDAIYMKEDFSEEDGVRAAELEGVFAELGGWEAESEASQLLQNLNIAEELHYQTMSELANGDKVKVLLAKALFGKPDVLLLDEPTNGLDIQSISWLEDFLIDFENTVIVVSHDRHFLNKVCTHMADLDFGKIKLYVGNYDFWKQSSELAARLQSDRNAKAEEKIKELQEFVARFSANASKSKQATSRKKMLDKIELEEIVPSSRKYPFINFKAEREMGNDFLTVENLSVTIDGEKILDNINFILRPGDKVALIGQNDIQTTALMRALMDDIDYEGTVKWGVTTSRSYLPKDNSKDFASGES…	ABC1, ABC2, arm, linker
Streptococcus_porcinus_str._Jelinkova_176	WP_003084985.1	ARE1	MEAIRLRNISKQIFSRILFNISDLTVYQGERIGIVGANGSGKTTLLRMIINEDSDYSGEIVRKGDIAYVPQIKELKDGSGGEVTLRLLEKAFSLSPSILVLDEPTSHLDQENVQWLIHKLLRFKGTIIIVSHDRFLLDCIPERIFFIDEREIETYVGNFSEFEDQKNKKRKQLEREMTHYKNEVARLTEELENKKIRSQKISKKKTSKVSNSDWKVRSKMGSYDSQAKAIAKSAKAIEKRISRLSEPPKIPAQAFIKFKSIGHLENNSPRTLIRIEEGNFKTKFIELKLPMIKMKFGERWLLTGRNKSGKSTLLKSIVEKDIDGYFSNDLKIGYFSQNLDLLNKEKSLFENIYSISIQNERLIINLLAMLGLKKDKIFIPCKNLSGGEQVKGQLALTLL…	ABC1, ABC2, linker
Streptococcus_porcinus_str._Jelinkova_176	WP_003085149.1	YdiF	MIILQANKIERSFSGDVLFQNVSLQIDERDRIALVGPNGVGKSTLLKILVGEEAPTSGEINKKKDLSLSYLAQDSRFESCHTIYQEMLAVFADLRQDEARLRQMESQMGQLTGEALQKLMQDYDRLTESFRLRNGFSYESDIKAILNGFKFDQSMWDMPIAALSGGQNTRLALAKMLLEKPDLLVLDEPTNHLDIETIAWLENYLSNYQGALLIVSHDRYFLDKVATVTFDLQKNGLDRYVGNYSRFVDLKAAKLANQEKNYDKQQKEIAKLEEFVQKNIVRASTTKRAQARRKQLEKIDRLEKPSVSSKTAQMTFHSEKPSGNQVLNVQHAAIGYHQQVLSEPIDFEVQKWDAIAIVGPNGIGKSTLIKAIVKQIPFIRGEIKYGANLEIGYYDQTQS…	ABC1, ABC2, bact_CTD_extensions, arm, linker
Streptococcus_porcinus_str._Jelinkova_176	WP_003085686.1	SAF1	MLQLNKLNLIHTKDLSQLLKELTLTINNGEKVAIIGEEGTGKSTLLKAIFHPEKLPDYINMSGLIKYDFTKVIHLPQELDQLTLAKTLDAFLYDENDIPFLDFNLFFQLAQSCRFNLDLLDRKDIRLKDLSGGERLKLQVSKALALNPDLLLLDEPSSDLDLESIIWLEKIIQDNQQTILFISHDEGFLTTCATAILHLELTQKRRKSKWTFFKGSYPEYKSYRQNQYQKQLQIASKERTDFQKKKAKQEKLQASLHHQLNHTKDSTAGRLLAKKMKVIKSQERKLDITQNQLKELPDELESIAIFFSDSIPLPKKKIILHWQDYILETGQKVNLLIRGQDKLVITGQNGVGKSRLLKTIVTELEENSSFRVGYMPQHYDDLLIENEKVLDFLAPENPE…	ABC1, ABC2
Streptococcus_ratti_FA-1_=_DSM_20564	WP_003087832.1	SAF1	MLQINHLTITHLKDLRQLISDLNVIVNSGDKLAIIGEEGTGKSTLLKAILSPKLIDNYSILEGKIDNHFPKIGYLPQALSQKQEKMTVSEFLYDDLDYVSFDFNAFYQMAARLDLDIQILESRNQTLKSLSGGEKLKLQLAKLAGKNNDLLLLDEPSSDLDAQAINTLQAFIQSSDKTIIFISHDEALLEKTATAILHLELIKRRQVARASYFSGNYTDYMTYRHKAYTKQLGQAKNDRRMKAKRDAKMQRLHQAAQYNVRNTHDSTMGRLAAKKMKNVLSLEKRYAKEEEKMTDFPEEMDSIKLFFDDIVPLDKKKKLLSWDNHDLSTGQKVSLTILGQDKLVITGRNGSGKTRLLTQIYQELDKNHFSIGYMPQDYDSVFHKEMTALTFLTQVSDSE…	ABC1, ABC2
Streptococcus_ratti_FA-1_=_DSM_20564	WP_003088028.1	Uup	MSDFIVEGLSKTVGDKTVFQDISFIIHDLDRIGIIGVNGTGKTTLLDVISGKLGFDGDKSPFSSKNDYKIAYLTQEPVFDETKTILDTVLSSDLREMQLIHTYELLMANYSEASQEQVEKVMAEMDSLDAWSIESEVKTVLSKLGLLDLSQKVGDLSGGLKRRVQLAQVLLNDADLLLLDEPTNHLDIDTIAWLANFLKSSKKTVLFITHDRYFLDNIATRIFELHDASLTEYQGNYQDYVRLRAEQDERDTAALHKKKQLYKQELAWMRRQPQARATKQQARINRFNDLKTDLSGTRASADLEINFATSRIGKKVINFEQVNFAYPHKTILTDFNLLIQNKDRIGIVGDNGVGKSTLLNLINGELQPSSGKLDIGETVRIGYFSQQIKNMDDNKRVIN…	ABC1, ABC2, bact_CTD_extensions, arm, linker
Streptococcus_ratti_FA-1_=_DSM_20564	WP_003088737.1	YdiF	MIILQGNKIERSFAGDVLFDNITIQVDERDRIALVGRNGAGKSTLLKILVGEEAASSGSIDKKRGLSLSYLAQNSRFESDSTIFEEMLHVFDNLRQDEERLRQLEMKMGELTGSELDDLMQTYDKLSEDFRIRGGFTYESDIRAILNAFQFDESMWQMKISDLSGGQNTRLALAKMLLEKPELLVLDEPTNHLDIETIAWLENYLTHYQGALIIVSHDRYFLDKVATLTLDLTKHSLDRYVGNYSSFMEQKAQKLLAEEKLFEKQQKEIAKLEDFVQRNIVRASTTKRAQSRRKQLEKMERLEKPDSKAKKAHMTFKSSKPSGREVLKVTDAAIGYEGEILSAPINMDVSKYDAIAVVGPNGIGKTTLIKSILGTVPLIKGDIKYGANVLLGYYDQTQS…	ABC1, ABC2, bact_CTD_extensions, arm, linker
Streptococcus_ratti_FA-1_=_DSM_20564	WP_003090089.1	YbiT	MLTVSDISLRFSDRKLFDDVNIKFTAGNTYGLIGANGAGKSTFLKILAGDIEPTTGHVTLGPNERLSVLRQNHFDYEEERVIDVVIMGNQELYDIMKEKDAIYMKPDFSDEDGVRAAELEGQFAELGGWEAESEAAQLLQNLNIPEDLHYQNMCELSNGDKVKVLLAKALFGKPDVLLLDEPTNGLDIQSINWLEDFLVDFENTVIVVSHDRHFLNKVCTHMADLDFGKITLYVGNYDFWKESSELAAKLQADRNAKAEEKIKELQEFVARFSANASKSKQATSRKKMLDKIELEEIVPSSRKYPFIKFQAEREIGNDLLTVENLSVKIDGETILDNISFILNPGDKTAIIGQNDIQTTALMRALMGDIDYEGTIKWGVTTSRSYLPKDNSSDFASGES…	ABC1, ABC2, arm, linker
Streptococcus_vestibularis_F0396	WP_003092731.1	YdiF	MIILQGNKIERSFSGDVLFDNINIQVDERDRIALVGRNGAGKSTLLKILVGEEAPTSGDINTKRDLNLSYLAQDSRFESSKTIYAEMLNVFADLRADENRLRDMEMKMADLTGADLDKLMTDYDRLSEDFRQRGGFTYESDIKAILNGFKFDESMWEMSISELSGGQNTRLALAKMLLEKPELLVLDEPTNHLDIETIAWLENYLVNYQGALIIVSHDRYFLDKVATVTLDLTKHSLDRYVGNYSKFMDLKAEKLATEAKNFEKQQKEIAKLEDFVNRNIVRASTTKRAQARRKQLEKMERLDKPTEGQKSANMTFHADKVSGNVVLTVRDAAIGYDDEILSEPISLDVKKMDAIAIVGPNGIGKTTFIKSVVGKLPFIKGTSTYGANVEVGYYDQTQS…	ABC1, ABC2, bact_CTD_extensions, arm, linker
Streptococcus_vestibularis_F0396	WP_003093552.1	YfmM	MSILEVKNLSHGFGDRAIFENVSFRLLKGEHIGLVGANGEGKSTFMSIVTGKLQPDEGKVEWSKYVTAGYLDQHAVLEKGMTVRDVLRTAFDELFKTEERINEIYMSMAEEGADVDALMEEVGELQDRLETRDFYTLDAKIDEVARALGVMDFGMDTDVTDLSGGQRTKILLAKLLLEKPDILLLDEPTNYLDAEHIAWLKRYLQEYENAFVLISHDIPFLNDVINIVYHVENQDLVRYAGDYDNFQSVYAMKKAQLEAAYERQQKEIADLQDFVNRNKARVATRNMAMSRQKKLDKMEIIELQAEKPKPEFHFKESRTPGRFIFQTKDLVIGYDRPLTKAPLNLTFERNQKVAIVGANGIGKTTLLKSLLGIIQPLEGEVETGDFIDLGYFEQEAEGS…	ABC1, ABC2, arm, linker
Pseudomonas_otitidis	WP_003094829.1	EttA	MAQYVYTMHRVGKIVPPKREILKDISLSFFPGAKIGVLGLNGAGKSTLLRIMAGVDTEIEGEARPMPGINVGYLPQEPKLDPQATVRDIVEEAVGQIKQAQARLDEVYAAYAEPDADFDALAAEQAKLEAILQASDGHNLERQLEVAADALRLPPWDAKVEHLSGGEKRRVALCRLLLSAPDMLLLDEPTNHLDADSVAWLEHFLHDFPGTVVAITHDRYFLDNVAGWILELDRGHGIPFEGNYSGWLESKAARLAQEAKQEASHAKAMKAELEWVRQGAKGRQAKSKARLQRFEELQSQEFQKRSETNEIYIPAGPRLGDKVIELHNVTKGYGDRVLIDNLSLSIPKGAIVGVIGGNGAGKSTLFRMLTGKEQPDSGTIEIGETVQIASVDQSRDSLE…	ABC1, ABC2, arm, linker
Streptococcus_vestibularis_F0396	WP_003095259.1	YbiT	MLTVSDVSLRFSDRKLFDDVNIAFTPGNTYGLIGANGAGKSTFLKILAGDIEPTTGHISLGPDERLSVLRQNHFDYEEERVIDVVIMGNERLYDIMKEKDAIYMKEDFSDEDGVRAAELEGLFAELGGWEAESEASQLLQNLNISEDLHYQNMSELANGDKVKVLLAKALFGKPDVLLLDEPTNGLDIQSISWLEDFLIDFENTVIVVSHDRHFLNKVCTHMADLDFGKIKLYVGNYDFWKQSSELAARLQADRNAKAEEKIKELQEFVARFSANASKSKQATSRKKMLDKIELEEIVPSSRKYPFINFKAEREIGNDLLTVENLTVKMDGETILDNISFILRPGDKTAIIGQNDIQTTALIRALADDIDYEGTIKWGVTTSRSYLPKDNSKDFASGES…	ABC1, ABC2, arm, linker
Streptococcus_vestibularis_F0396	WP_003095372.1	Uup	MSDFIVEKLTKSVGDKTVFKEISFIIHDLDRIGIIGVNGTGKTTLLDVVSERIGFDGDVSPFTKANGYKIAYLTQEPEFDDSKTVLDTVLSSDLREMTLIREYETLMADYSEDNQSRLEKVMAEMDSLDAWSIESEVKTVLSKLGLSDLSQKVGDLSGGLRRRVQLAQVLLNDADLLLLDEPTNHLDIDTIAWLTNFLKSSKKTVLFITHDRYFLDNVATRIFELDQANLIEYQGNYQDYVRLKAEQDERDAAALHKKKQLYKQELAWMRTQPQARATKQQARINRFKDLKGEVHQTVNNDDLEINFETSRIGKKVVNFGHVDFAYEDGKQILSDFNLIMQNRDRIGIVGDNGVGKSTLLNLINGDLVPSAGIIDIGETVRIGYFSQQIKDMDESKRVI…	ABC1, ABC2, arm, linker
Amycolatopsis_vancoresmycina_DSM_44592	WP_003098009.1	AAF1	MSATLVAKDLAAGHGDRILFSGLDLVVAPGDVVGLVGVNGAGKSTLLRTLAGLAKPDSGEIRLNPPSATVGHLPQEPERREGESVRAFLARRTGVTAAQADLDAATSALTDGVAGADDQYAAALDRWLALGGADLDDRAAEVAADLGLSVDLEQPMTSLSGGQAARAGLASLLLSRYDVFLLDEPTNDLDLDGLARLERFVSGLRAATVLVSHDREFLARTVDRVVELDLAQQQVNVYGGGYESYLEEREVARRHAQEEYEEYADTKASLEARGRMQRAWMEKGVKNARRKQPDNDKAARKFRSEATEKQASKARQTDRMIERLEVVEEPRKEWELRMEIAAAPRAGAVVATLRGAVVRRGGFTLGPVDLQVDRADKVAITGANGSGKSTLLAALLGRV…	ABC1, ABC2, linker
Amycolatopsis_vancoresmycina_DSM_44592	WP_003098999.1	EttA	MAEFIYTMKKVRKTVGDKVILDDVSTAFYPGAKIGVVGPNGAGKSTVLKIMAGIEQASNGEAFLQPGASVGILMQEPELNEEKTVRQNVEEGLGEVKVKLDRYNEVLKLMETEYTEELMEEMGQLQEELDHADAWELDSTVEQAMDALRCPPPDEGVSHLSGGERRRVALCKLLLSAPDLLLLDEPTNHLDAESVLWLEQFLARYAGAVLAVTHDRYFLDNVAQWIMELDRGRVVGYEGNYSTYLEKKRERLEVQGKKDAKLAKRLKTELEWVRSNAKARQTKSRSRLDRYEEMAAEADKHRKLDFEEIQIPPGPRLGSVVVEVEKLQKGFDGRVLIDGLSFNLPRNGIVGVIGPNGVGKTTLFKTIVGLEEPDNGVVKIGETVKLSYVDQNRGGIDPK…	ABC1, ABC2, arm, linker
Streptococcus_iniae_9117	WP_003099133.1	SAF1	MLQVKNLKITHKNDLKSLINNLSISLNDAGKLAIIGEEGTGKSTLLKYLADPSLIEDYCSFHGELISDFRGIAYIPQSMDHLQLEQHLSDYIYHDANIAYFDYNYFFQVANQLNFDCDLLEKEHLHLKNLSGGERLKIQLMKALAYHPQLLLLDEPTADLDSLSLDWLESFIKSSPQTIIFISHDQHFIQKVATSILHLELVRKRQLPQARFYFGSYEDYLAKRQQKDQHQRMLAKKEHEELQKREAKFKKIHDSVQSQLRQTKDSTAGRLLAKKMKAVKSYEKRLEKDLQLITQKPDTMDNMAIFFSDISPLAKQKIILDWENQKLDTGQTISLQIKGQDKILIIGKNGLCKSRLMQKIHTELKAKTGLTVSYMPQHYEDQLDLNLTPLDFLGNHDTQ…	ABC1, ABC2, linker
Streptococcus_iniae_9117	WP_003099245.1	YdiF	MIILQANKIERSFSGDVLFQNINLQIDSRDRIALVGPNGAGKSTLLKILVGEEEPNQGDINKKKDLSLSYLAQDSRFESELTIYQEMLKVFSDLREDEAKLRQMEMDMANVTGAELDKLMKDYDHLSESFRQRNGFSYESDIKAILNGFKFDESMWDMSISELSGGQNTRLALAKMLLERPELLVLDEPTNHLDIETIAWLENYLTNYQGALLIVSHDRYFLDKVATITMDLNQNALDRYVGNYSRFVDLKAEKLALEEKNFEKQQKEIAKLEDFVQKNIVRASTTKRAQARRKQLEKMERLGKPSSATKSAHMTFYAEKPSGNQVLQIRQAAIGYEGKVLAEPIDFELTKLDAIAIVGPNGIGKSTLVKSIVGQIPFIEGQVNYGANLDMGYYDQKQS…	ABC1, ABC2, bact_CTD_extensions, arm, linker
Streptococcus_iniae_9117	WP_003099543.1	YfmM	MSILEVKHLSHGFGDRAIFENVSFRLLKGEHIGLVGANGEGKSTFMSIVTGHLQPDEGKIEWSKYVTAGYLDQHTILEPGLTVRDVLRTAFDELFKTEASINDIYAAMAEPDADIDALMEEVGELQDRLETRDFYTLDAKIDEVARALGVMDFGMDSDVTELSGGQRTKILLAKLLLEKPDILLLDEPTNYLDAEHIDWLKRYLQNYENAFVLISHDIPFLNDVINIVYHVENQDLVRYTGDYYQFKEVYEMKKSQIEAAYERQQKEIADLKDFVNRNKARVATRNMAMSRQKKLDKMDIIELQSEKPKPSFEFKESRTPSRFIFQARDLVIGYDRPLTKEALNLSFERNQKIAITGANGIGKSTLLKSLLGLIHPISGEVERGDFIDLGYFEQEVAGG…	ABC1, ABC2, arm, linker
Streptococcus_iniae_9117	WP_003099861.1	Uup	MSDFIVEKLNKSVGDKTVFKDISFIVHDFDRIGIIGVNGTGKTTLLDVLSERLGFDGDISPILKANEFRISYLTQDPDFDDQETVLDTVLSADLPEMKLIRHYELLLRDYSEANQEKLEKVMSEMDRLDVWSVESDVKTVLSKLGITQLDQKVGQLSGGLRRRVQLAQVLLGKSDLLLLDEPTNHLDIDTIAWLTNYLKSSKRTVMFITHDRYFLDGLATRIFELDNASLNEYQGNYQDYVRLKAEQDERDAANLHKKKQLYKQELAWMRRQPQARATKQQARINRFHDLKGQVHVDNSQEELDINFETSRIGKKVIHFEKVGFSYDEKKPLIKDFDLIIQNKDRIGIVGDNGVGKSTLLQLITGDVVAQSGQVIVGETIRIAYFSQQIRDMDDNKRVI…	ABC1, ABC2, bact_CTD_extensions, arm, linker
Streptococcus_iniae_9117	WP_003100533.1	YbiT	MLTVSDVSLRFSDRKLFDDVNIKFNAGNTYGLIGANGAGKSTFLKILAGDIEPSTGHVSLGPGERLSVLRQNHFDYEEERAIDVVIMGNEQLFSIMKEKDAIYMKEDFSEEDGVRAAELEGLFAELGGWEAESEASQLLQNLYIPEDLHYLTMSELANGDKVKVLLAKALFGKPDVLLLDEPTNGLDIQSISWLEDFLIDFENTVIVVSHDRHFLNKVCTHMADLDFGKIKLFVGNYDFWKQSSELAARLQSDRNAKAEEKIKELQEFVARFSANASKSKQATSRKKMLDKIELEEIVPSSRKYPFINFKAEREMGNDFVTVENLSVTIDGEKILDNISFILRPGDKAAIIGQNDIQTTALMRALADDIDYEGTIKWGVTTSRSYLPKDNSRDFATPES…	ABC1, ABC2, arm, linker
Streptococcus_parauberis_NCFD_2020	WP_003102737.1	YdiF	MIILQGNKIERSFSGDVLFKGINIQVDERDRIALVGPNGAGKSTLLKILVGEEAPTSGDIIKKKDISLSYLAQDSRFESDKTIYQEMLKVFSALRDDEARLRQMESDMANSSAEQLDQIMHDYDKLSESFRQNKGFTYESEIRAILNGFKFDETMWDMPISALSGGQNTRLALAKMLLEGPDLLVLDEPTNHLDIETIAWLENYLTNYQGALIIVSHDRYFLDKVATVTLDLNKFSLDRYVGNYSHFVDLKAEKLATEKKNFDKQQKEIAKLEEFVQKNIVRASTTKRAQARRKQLEKIDRLDKPTASKKSAHMTFHSDKPSGNKVLNLEDAAIGYDNHILSEPISFEVNKLDAIAIVGPNGIGKSTLIKSLIGQLPFIKGQLKLGANLEIGYYDQTQS…	ABC1, ABC2, bact_CTD_extensions, arm, linker
Streptococcus_parauberis_NCFD_2020	WP_003103160.1	SAF1	MLQIINVTLTHQNDLSKLTDKLSFTLSTGEKLGIIGEEGTGKSSLLQAIYQPNLISSYLDIEGQITNQFKKLAYLPQSLEKSVLNLSPSEFLYQDLDYDMFDFNHFYQLANQLNFKTDHLENDQLKMKDLSGGERLKLQLMKLLAHGPDLLLLDEPSADLDLTSSEWLAQFIKTSPLTIIFISHDQALLEACATAILHLELVKKRTVASYHFSKTNYSDYITNRLAAFEKQSQLANKEKEEFDKKEARFKRVHERVQHQLEHTKDSTAGRLLAKKMKALKSQESRLAKDHNQLTKAPLEMDSLNLFFTDIPRLAKQRTILHLQDQVLISGQVISFLVKGQDKVVITGLNGIGKTKLLKYILETLQADPTLSIGYMPQNYEELLNPEQSPLEFLDDYPLE…	ABC1, ABC2, linker
Streptococcus_parauberis_NCFD_2020	WP_003104195.1	Uup	MSDLLVEKLSKTVGDKTVFKDISFLIHDFDRVGIIGVNGTGKTTLLDVLSEKIGFDGDISPITKANGYNIAYLTQDPVFDDQTTVIDTVLSSDLQEMQLIRQYEKLMADYSESNQSLLEKVMADMDRLDAWSIESDVKTVLSKLGIHQLQAKVGSLSGGLRRRVQLAQVLLGSADLLLLDEPTNHLDIDTISWLTNYLKASKKTVLFITHDRYFLDSLATRIFELDNASLTEYQGNYQDYVRLKAEQDERDAANLHKKKQLYKQELTWMRRQPQARATKQQARISRFHNLKTEVHVDNNQNQLDINFETSRIGKKVISFDHVTFGYDDKKVINDFSLIIQNRDRIGIVGDNGVGKSTLLHLINADLQAQFGKIDIGETIKIGYFSQQIKDMDVNKRMIT…	ABC1, ABC2, bact_CTD_extensions, arm, linker
Streptococcus_parauberis_NCFD_2020	WP_003105751.1	YbiT	MLTVSDISLRFSDRKLFDEVNIKFTAGNTYGLIGANGAGKSTFLKILAGDIEPTTGHISLGTDERLSVLRQNHFDYEEERAIDVVIMGNEQLFNIMKEKDAIYMKEDFSEEDGVRAAELEGTFAELGGWEAESEASQLLQNLNIPESLHFQSMSELANGDKVKVLLAKALFGKPDVLLLDEPTNGLDIQSIAWLENFLIEFENTVIVVSHDRHFLNKVCTHMADLDFGKIKLYVGNYDFWKQSSELALRLQSDRNAKAEEKIKQLQEFVARFSANASKSKQATSRKKMLDKIELEDIVPSSRKYPFINFKAEREMGNDLLTVENLSVTIDGEKIIDNISFILRPGDKAAIIGQNDIQTTALMRALADDIDYEGTIKWGVTTSRSYLPKDNSKDFDTDES…	ABC1, ABC2, arm, linker
Streptococcus_parauberis_NCFD_2020	WP_003105973.1	YfmM	MSILEVKNLSHGFGDRAIFENVSFRLLKGEHIGLVGANGEGKSTFMSIVTGHLIPDEGKVEWSKYVTAGYLDQHTVLEQGQTVRAVLRTAFDELFKTEERINEIYMSMADEGADVEALMEEVGELQDRLESRDFYILDAKIDEVARALGVMEFGMESDVTELSGGQRTKILLAKLLLEKPDILLLDEPTNYLDAEHIDWLKRYLQNYENAFVLISHDIPFLNDVINIVYHVENQDLVRYSGDYYQFRDVYEMKKSQLEAAYERQQKEIADLTDFVNRNKARVATRNMAMSRQKKLDKMDLIELQAEKPKPSFEFKESRTPSRFIFQARDLVIGYDRPLTKDSLTINFERNQKIAITGANGIGKSTLLKSLLGIIKPLSGEVERGDFIELGYFEQEVAGG…	ABC1, ABC2, arm, linker
Pseudomonas_otitidis	WP_003111315.1	YbiT	MISTANITMQFGAKPLFENVSVKFGNGNRYGLIGANGCGKSTFMKILGNDLEPSAGQVMLEPNVRLGKLRQDQFAYEDFSVIDTVIMGHEELWAVKAERDRIYSLPEMSEADGMAVAELEVQFAEFDGYTAESRAGELLLGLGIPLEQHFGPMSAVAPGWKLRVLLAQALFSDPDVLLLDEPTNHLDINTIRWLEGVLTARNSTMIIISHDRHFLNSVCTHMADLDYGELRLFPGNYDEYMTAAEQARERLLSDNAKKKAQIAELQSFVSRFSANASKAKQATSRARQIDKIQLEEVKPSSRVSPFIRFEQYKKLHRQAVTVENISKGYDGKPLFKGLSLQVEAGERVAIIGPNGIGKTTLLRCLVGDLPVDGGEVKWTDSADVGYFAQDHADDFADDM…	ABC1, ABC2, arm, linker
Enterococcus_gallinarum	WP_003129260.1	YbiT	MITVSDVSLHFSDRKLFDDVNIKFTPGNCYGLIGANGAGKSTFLKILSGEIQPSTGNVSLGPDERMAVLKQNHFDFEEYPVIETVIMGHKRLYDVMKEKDAIYMKEDFSDEDGIRAAELEGEFAELDGWEAEPEAAVLLQGLNIPDELHHVQMKELTAGQRVKVLLAQALFGKPDVLLLDEPTNGLDIQSINWLEEFLINFDNTVIVVSHDRHFLNKVCTHMADLDFGKIKLYVGNYDFWLESSQLAAKLQSQSNAKKEEQIKELQEFIARFSANASKSKQATSRKKMLDKITLDDIQPSSRRYPFVGFKPEREIGNDLLQVDNVSVTIDGKKILDNISFTLNKDDKVAFIANNDITTTTLFKVIMGEIVPDTGSVRWGVTTQHAYLPKDTTGEFDTDT…	ABC1, ABC2, arm, linker
Enterococcus_saccharolyticus_30_1	WP_003129260.1	YbiT	MITVSDVSLHFSDRKLFDDVNIKFTPGNCYGLIGANGAGKSTFLKILSGEIQPSTGNVSLGPDERMAVLKQNHFDFEEYPVIETVIMGHKRLYDVMKEKDAIYMKEDFSDEDGIRAAELEGEFAELDGWEAEPEAAVLLQGLNIPDELHHVQMKELTAGQRVKVLLAQALFGKPDVLLLDEPTNGLDIQSINWLEEFLINFDNTVIVVSHDRHFLNKVCTHMADLDFGKIKLYVGNYDFWLESSQLAAKLQSQSNAKKEEQIKELQEFIARFSANASKSKQATSRKKMLDKITLDDIQPSSRRYPFVGFKPEREIGNDLLQVDNVSVTIDGKKILDNISFTLNKDDKVAFIANNDITTTTLFKVIMGEIVPDTGSVRWGVTTQHAYLPKDTTGEFDTDT…	ABC1, ABC2, arm, linker
Lactococcus_raffinolactis_4877	WP_003137159.1	Uup	MATMTDFRVENLTKSVGDKTVFSQLNFIIHPLDRIGLIGVNGTGKTTLLDVISGKLGFDGDNSPFFGRNDFKIEYLTQDPQFDGNLSIMDAILSDELPQMQAIKRYEQALIELTQDAMNVKLQENLSKVEAQMTAIEAWEVENQVKTVLSKLKLPDLTAQIKNLSGGQKRRVQLAQALLNPADLLLLDEPTNHLDVDTIAWLENYLKNSRQTVLFITHDRYFLDNLATRIFELDNGNLIEYQGNYQDYLQQKAENDERESAQQHKNKQLYKQELAWIRKSPQARATKQQARIDRFEGIKKDVQSVTTSDDLSINVATSRIGKKVINFNHVNFAYDADKVILKDFNLLVQNTDRIGIVGNNGTGKSTLLNLISGDLVPDSGLVEIGETIKIGYFSQQIRG…	ABC1, ABC2, bact_CTD_extensions, arm, linker
Lactococcus_raffinolactis_4877	WP_003138313.1	ARE3	MIELKNMSFSYADNMIFEDVTVTFDASWKLALVGRNGRGKTTLMKLLLGELPYAGRIQSDVNFVYFPQTIPDKTQLTKFILDELYDAPEWQIQRELNLLGLPEDILWWPFDTLSGGEQTKVLLAGLFLDEANFPLIDEPTKHLDAASRAKIANYLKRSKSGYIVVSHDRQFLDEVSDHLLAIERNGLALLASNFSTYEQQKKQRDDFEWSQNDKLKSEIGRLKQTARDKAEWSRSREKDKYGDPRKKGSGAIGDTGFIDARSARQMKKAKVLEHRMHSEITEKEKLLKNIEKVDALSMIYAPSHRQILLTEKDLTVSFEGQPLFTPINLAQSAGQITAITGPNGVGKSQLLEKIIQLAKNKNLNFSRVRQIYDDNRGDLKTFAYDHQLDYSLFLNNLRK…	ABC1, ABC2, linker
Lactococcus_raffinolactis_4877	WP_003139666.1	YdiF	MILLQGNNISRTFGADVLFEKINFTIQDNSRVSLVGRNGAGKSTLLKIIAEVETPSSGEISKTKNLTMSYLAQEANFSSERTIYDEMLSVFEVQISQEKQLRQMETQMGELSGADLSSLMTRYDSLTETFRQNKGFTYESDIKNVLNGFKFDETFWAQSVASLSGGQKTRLALAKILLENPAFLILDEPTNHLDIETLLWLENYLKNYRGAILIVSHDRYFLDKVTTETLELSRGKLEKYVGNYSKYIELKAEKLATQAKQYDKQQKEIASLEDFVNRNLARASTTKRAQSRRKKLEKMERLDQPLANEKSAHFTFSPAIESGNVVLTVENGAVGYDKEVLSSPINLDERKYDSIAIVGPNGIGKSTLIKSIVGKIPLIEGTVKLGANVAMGYYDQEQR…	ABC1, ABC2, bact_CTD_extensions, arm, linker
Lactococcus_raffinolactis_4877	WP_003139785.1	YbiT	MLQVSDISLQFSDRKLFDEVNIKFLPGNCYGLIGANGAGKSTFLKILAGDIEPSTGHTSMGPDERMSILRQNHFDYEDIPVLDVVLMGHQRLYDVKVEKDAIYMKEDFTDEDGMRSAELEGEFAELGGWEAESDAAQLLQNLGIPDALHMQNMSELTNGEKVKVLLAQALFGKPDVLLLDEPTNGLDIQSINWLEEFLINFENTVIVVSHDRHFLNKVCTHMADLDFGKIKLFVGNYDFWKESSELALKLQGDANRKSEEKIKELQDFIARFSANASKSKQATSRKKMLDKIELDEIVPSSRKYPFINFKPDREIGNDLLKVENLSVKIDGEVILDNISFILNPGDKTAFIGQNDIQTTALIRAIMGDIEYTGEVKWGVTTSQAYLPKDNSRDFAGGET…	ABC1, ABC2, arm, linker
Lactococcus_raffinolactis_4877	WP_003139805.1	YfmM	MSILTVQKLSHGFGDRAIFDDVNFRLLKGEHIGFVGANGEGKSTFMNIITGNLQSDEGKITWSSKHRVGYMDQHAALGKGKTTRQALSEAFQYLLDAESEMNDIYARMGDMSDDEMTTALEKAADLQDTLDNSDFYLIDAKVDEIARGLGLGDLLDKDVADLSGGQRTKILLGKLLLEKPDILLLDEPTNYLDEEHITWLKNYLQNYENAFVLISHDVDFMNDVINIVYHVNQQKIDRYVGDYHNFERLFEEKKKQLASLADAQQAEAAKLKDFIAKKKANVATSGQAKARQKKLDKMTFVETIQEKAKPSFDFKLGRTSGKLIFEAKDLVLGYEASEPLSSPINMLVERGQKVAFTGSNGIGKSTLLKSLLGEIQPLSGEVIQGEFQIIGYFAQEDKT…	ABC1, ABC2, arm, linker
Aerococcus_viridans_ATCC_11563	WP_003140874.1	Uup	MKDYKALNWSKTYGMKQLLNDVSFLIREGQHVGLVGANGSGKTTLLNIIAGKSSLDQGQIEHPKDFTVGIVTQDPELDESQTIFEAVYHSESPIVQLVGRYEEITLDLQLDPENSQLQKKFQQIEQEMNAQNAWTLDTTIQTILSKLGIHDLTQEVKVLSGGQRKRVGLAKVLIEEPDLLLMDEPTNHLDFDMVEWLENYIANYKKSVLVVTHDRYFLDQITTHIFALDRGDLKQYEGNYQIYLEKLQSEHEIEAATMAKQKKLYKSELAWMRKGAKARTTKQQARIHRFENLKEKVSQTTDDSELTVDLDTQRLGNKVLEFDNLTVGYPNKPLITNINLLLQNKERVGIIGDNGAGKTTFLNTIAGIQAPLSGEVKTGETVRIAYFQQIPTDLPEDKR…	ABC1, ABC2, bact_CTD_extensions, arm, linker
Aerococcus_viridans_ATCC_11563	WP_003141096.1	SAF1	MLQIKHLTMTQASTVFTIIDDLSFVVNPGDKVAIIGEEGNGKSSILKYIVGDESIQSYLEITGQMINHFTQLAYLPQAMANEDLAKSLENYFFRGRDYADVDYQLLYQLGNRLNFDVERIYDQQLVGDLSGGERIKFQLIDLLMDEPDLLVMDEPSNDLDVETSLWLEKFIQQSDLAMIYISHDELLLKRTATHILHVERLTNKSTARSTFVKASYEDYLTHRDQEMSNQENLANKQRVEDQKRMAKFNRVHDSVDHQLNNTKDSTAGRLLAKKMKAVQSMDKRFERERAKFVDHPIKEAPIHIEFSNVNPLSKSQVVVHLDDGQVTVDDRTLADNLQLTVKGQDKIGIIGPNGIGKTTFLRQLWCDLKDAKGLQVGYMPQQYSEEIPDDQTPIEFMTT…	ABC1, ABC2, linker
Aerococcus_viridans_ATCC_11563	WP_003142538.1	YbiT	MLTVNNVSVQFASRKLYDEVNLKFTPENCYGIIGANGAGKSTFLKVLSGELSPTTGNVSMGDDERLSVLSQNHFGFEQYTVLDTVIMGNKRLYTVREEKDALYAKADFSEEDGIRAGELEAEFAEMNGWDAENEASQLLRGLGIGEGMHYQTMSELAEQEKVKVLLAQALFGEPDVLLLDEPTNGLDSDTIEWLAEYIINFPNTVLVVSHDRYFLNKVCTHICDVDYGKIQLYVGNYDFWKQSSELAAKLQADANAKKEEKVKELQDFIARFSANASKSKQATSRKKTLEKIELDDIRPSSRKYPFVGFEPEREIGNDVLTVENLSKTIDGVKVLDNVSFIIRPKDKVAFVSRNDISTTALMEIITGNMEPDSGSYKWGVTTSQTYLARDNSDEFENSQ…	ABC1, ABC2, arm, linker
Aerococcus_viridans_ATCC_11563	WP_003143265.1	YdiF	MLKSFCGKIIKTINERIMPIMIILQGSNLSRRYGVEVIFENVQMTIQHNSRIALVGRNGAGKSTLLKMLANIEAPDDGQVSLTKGTTIAYMDQHTAVSGDRTIYEEMVSVFEPVIKLLKESETAALALADEELMQDAEAYEAALNRYDKLQEDLIRFNAYGYESEIRMVLHGFKFFDEDYDRKISTLSGGQRTRLALAKILLEKKDLLILDEPTNHLDIETLTWLENYLPKYPGALLIVSHDRYFLDAVTNETYEMAHQGIHYYKGNYSFYLKERVQRVTLQMKAYEKQQEEIAKLEDYVARNIVRASTTKMAQSRRRQLEKMTKIEKPMNDEKSARIQFSVAEPSGNDVLQANKLAVGYSPDNVLAEPISFQLRKQEAIAIVGPNGVGKSTLLKTIIK…	ABC1, ABC2, bact_CTD_extensions, arm, linker
Gemella_haemolysans_ATCC_10379	WP_003144736.1	YdiF	MLIQLNNVTKNFVVNEIFSNVKLEINDKDRVAIVGRNGAGKSTLLKIISGAISFDSGERTISKNTTVGYLSQEFIVREDLSIYEEMITCFDEIITLEAELEKLSFELTSENIENDPTLLNKFDRLQNEVLTHKDYHYKSKIESVLYGLDFTKEVFDKKISTFSGGEKTRLSMAKLLLSEPDLLVLDEPTNHLDMENVAWLENYLSSYNGAIVIVSHDRYFLDKVVNVVYNLEFGKLKKYVGNYSKFLVQYEEDFEKQLKEYTSQQKDIKKLEEFVQKNIARASTSKMAKSRQKVLDKMDLIDNPKKDDKAAGIEFLIKEQSGRDVLTISDLQVGYNGIKVGQSYNLSVYKGDRIAVVGRNGIGKSTLIKTIAKRQKAISGSVQYGSKVSLGYYDQKQAE…	ABC1, ABC2, arm, linker
Gemella_haemolysans_ATCC_10379	WP_003144743.1	YdiF	MKLWDEYPLMKEAEVRTVLGRFLFRGDDVLKIVRELSGGEKARLQLAKLMLEKNNLLILDEPTNHLDITSKQVLEEALKNYEGTILFVSHDRYFINKIANKVLDITDNGHNIYLGNYDYYLEKSEQERIAQQLTKQNEEVVVEKEANNYILDKETKRRVRKLERTRDELMNKIETLEEKIQDVNNELAREEVYTDMIKTQEFNEQLKQLNSELEELNDSWLEIEEELECING	ABC1, ABC2, bact_CTD_extensions
Gemella_haemolysans_ATCC_10379	WP_003144861.1	YbiT	MLQVTNLGLRFADRKLFEDVNIKFTNGNCYGLIGANGAGKTTFLKLLSGELDSQQGHVSLGKGERLAVLRQNHFAYEENRVIDVVMMGHERLWDVMNRKNEIYMKDPFTEEDGIIAAELEGEFAEMDGWTAESDAAQLLEGLGIPVEFHEMLMGELDNAIKVKVLLAQALFGNPDVLLLDEPTNGLDISAIKWLEEFLINFENTVIVVSHDRHFLNNICTHICDLDFGKIQLYVGNYDFWYQSSQLARRMAEDNNKKKEEKIKELQEFIARFSANASKSKQATSRKKMLDKITLDDIKPSSRRYPYVRFTPDREIGNDLLIVEGVSKTVEGKEVLSNVSFTVNPNDKVILLGDEVAKTTLLKILAGEMEPDSGTVKWGITTSRSYMPKDNSEYFEGLKL…	ABC1, ABC2, arm, linker
Atopobium_rimae_ATCC_49626	WP_003148483.1	Uup	MGILIGCEELTMEWPSKKVLSDQTIGINEGDRIGVVGKNGDGKSTLLRLIAHRLTPDKGQVVWRGNIHVGYLGQQDTLDDDATVGQAIVGDTPEYVWASDARIRHIIDELVGDLDWNAPVRQLSGGQRRRCDLARLLSGTWDVILMDEPTNHLDMHAIQWLAAQLTNLWPKGQGALIVVTHDRWFLDEVCDHMWEVHDGTIDPFEGGYSAYIQQRVERDRQAAATEERRQNTLRKELNWLAHGAKARTSKPRFRVEAAQKLLADDPPLRNTLELKRMAMSRLGKQVIEMHDVSFVYPSSDGRGAKPIIDGVEWLIGPGDRYGILGENGAGKSTLLKLMTQQLMPTKGLIKVGASVTFGWLSQQLDGLSEKEDQSVLTLLSRYKTSYYVDGRMQSPTQLL…	ABC1, ABC2, bact_CTD_extensions, linker
Atopobium_rimae_ATCC_49626	WP_003148756.1	YdiF	MIALADKISKSFGGRVLYSGATLQLNAGERWALVGPNGAGKTTLLKIIMGQETPDEGTISFARDTTIGYLEQETELMGEKTALQEVIDSAHEIKTWERKVAKLSQEIAETPEGPKLTKILEAYGHAMERFERLGGYELEARARQILGGLGFPVEDFDKPAKEFSGGWQMRISLSKLLLRHPDLLLLDEPTNHLDLESVQWLEKFLAAYDGAVLLVSHDRTFMDACVSHVAALENRMLVTYTGNYSGYLHQREENLEQLRAKRSAQERDIAHMEVFIERFRYKPTKARQVQERVAKVEKIKQELVVLPEQSHHVHFRFPDPPRTGDTVISLENVSKSYEDNLVYQDVDLKLYRGDHVALVGPNGAGKSTLMKLMAHKISPDTGQIELGQNVSEAYYAQHQ…	ABC1, ABC2, bact_CTD_extensions, arm, linker
Atopobium_rimae_ATCC_49626	WP_003149997.1	ARE1	MQLNLSNIEYTYPLAVEPTIRNVTATLPAGWTGFVGDNGSGKTTLARVVCGFLQPDVGVVSPSLFSTYCAQSTEEPPGNLEDFAVAYDRAAIKLRNELSIEDEWPWRYNTLSCGQQKRLQVACALWSAPDVLVVDEPTNHVDASTRHALFTALSKFKGIGVLISHDRVLLDALCSQCLFIANGTATMRPGGYSQAFSQVALERSSAIHAREIAQKEKVRTEREAQRRREEASRVQARRSGKGITKNDSDARAKRRHYIISGQDGKAGKLSARMQSRLGKAEDDVADSKVEKRYDAHVWLNAEPSKREVLFRMGPGRIAVGESLLSLPALFIGNTDHIGLVGDNGSGKTTLVKKIIASISADTSLINTSLMDATSANTGCADTKVLYIPQEPDMLQKEKT…	ABC1, ABC2
Atopobium_rimae_ATCC_49626	WP_003150096.1	EttA	MPTMYVLLDTSVAVSMVWSDQRKYAMAEFVYQMYQARKAVGDKVILDDVTVGVYPGAKIGVVGPNGMGKSTLLKVIAGLETLSNGEARLTPGFTVGLLQQEPPLDEDKTVKENIEQAFGELLSQIARFNAIGEEMSSPDADFDALMAEMGQLQTEIDAADGWDLDSRLSQAMDALQCPDPDAPVARLSGGERRRVALCRLLLEAPDLLLLDEPTNHLDAESVLWLEKFLHDYPGAVMAVTHDRYFLDDVAEWICEVDRGQLYPYEGNYSTYLENKAARLEAQNQQDAKRAKKMRAELDWVRSSPKARQAKNRARLDRYEQMEAEARASKKLDFTEIQIPVGPRLGQKVLDASHLHKAFGDRVLIDDLSFSLPRNGIVGVIGPNGVGKSTLFKMIVGQEP…	ABC1, ABC2, arm, linker
Brevundimonas_diminuta_ATCC_11568	WP_003165246.1	BAF2	MTLNNVAARTPDGRGLFDNLTLAFGRERMAVVGRNGVGKTTLLRLVAGLAEPAEGAISRAGTVGWLAQAQTPTDDETVADTLGVAAPLTILHRVLAGEGSLDDMAEADWTLEERMQAALAEVGLADLALDRRTADLSGGEQTRLRLAGLKLAAPDLLVLDEPTNHLDAEARAMIADVVAGWPGGVVLVSHDRALLRRVDRIVELSSLGARVHGGGWDLYVERRDAERAAAERDLEQAERAIGRVQRENQAAQERQARRDRAGKSARANSSDPKILLDAQAQRAEESGARGQRLAERKRQAVEAELAEARERVERVRQMALAMPSTGLPGGRTVLNLSDAVVTANDGRRLLGPLSLRLTGPERVAVIGPNGAGKTTLLKLIAGLSEPSSGTVERPVRAAL…	ABC1, ABC2
Brevundimonas_diminuta_ATCC_11568	WP_003165417.1	YheS	MLQIKNLTYNAWGREFLDDASVSLPPGSKVGLVGRNGIGKSTLFKLILGELAANGDEISLPKTARIGSVDQEHPATPVSVLDTILEADVERHDLLTRLETAEPEEMGEIWGRLIEIDADSAPARASEILAGLGFSHDDILRPMAEFSGGWRMRVALAAALFAEPDMLLLDEPTNYLDLEGALWLEQRLKRYPHTALIISHDRELLNGVCTHILQLSNRKLDLYTGNYDTFEKTRAEKLRLMASTQAKQDAERAHLQKFIDRFKAKASKATQAQSRVKRLEKMQRIELPPEERVAPFTLPSPERPLPPPLIRLEKANVGYEPGKPILKNLNLRMDLDDRIGLLGVNGAGKSTFAKLIAKALTIETGEFHRDGKMRVGWFHQHQIEAMDPTDTPLEIIRRA…	ABC1, ABC2, bact_CTD_extensions, arm, linker
Brevundimonas_diminuta_ATCC_11568	WP_003165829.1	Uup	MFMAARPPLVALKDVRLQDGPRPLFDGVDMAMEPRSRAALVGRNGAGKSTLMKVVMGLIEPDSGDRSVQAGTRFAYVPQEPVITGETLADYAASGEAERWTAESWLETFGLNPNKSTQGLSGGEIRRAALAKAFAEEPDLLLLDEPTNHLDILAIELLENELIQARFALLVVSHDRAFLNRVTDTVHWLEGRRVRTLNKGFVEFDDWAAKVMEEEAESLRRLTKRIEAETYTFYRSITAQRTRNEGRARALQQMRLDRAERVKDLPRELNLGVDSGAVSGKLVADIKGVSKAFGDRTIFRNLTTRIIRGDRLAIVGPNGAGKTTLVKVLLGELAPDEGTVRMGANLEPLYLDQSREGLKSDMTLWDALTPGGGDSILVRGRSMHVAAYAKDFLFQEAQL…	ABC1, ABC2, bact_CTD_extensions
Bacillus_mycoides_DSM_2048	WP_003186968.1	YdiF	MGNVSFPWFFILKGVRKMTICSVNNVKKSFGGNIIFENISLEIKNGERIGLVGRNGSGKTTIFQLLTGMESLDAGAIHMKKGTCIGHVAQIPKFNNEMNVYDVLSSAFKKEKELEIEMHALEKNMAEEQESSALQKLMERYGVIQERYAFLGGYEIEANIMKVANGLQVTELFPRSFMELSGGEQTKVSLAYMLLQKPDLLLLDEPTNHLDLFAVEWLEQFLKEYTGTVMVISHDRYFLDEVVTKIFDLEDGEIHVYHTNYSQFVEEKEERLLQEFQAYQEQQKKIKKMKEAIKRLREWANQANPPNEGLHKRARNMERALERIEKLKRPILDRKQMGLQFEGQERSGKDVVVMKEVSKGFDERSLFEKVNLHIRFQERAAIVGRNGTGKTTLLKLLLK…	ABC1, ABC2, arm, linker
Bacillus_mycoides_DSM_2048	WP_003189933.1	ARE2	MKGIGIMKELLKLNDVYVEIKENTLLEKMNVTVKQGDVIGLIGKNGAGKSTLLQLINGKIEPSKGIVEWQQMNMTTAYVEQEIESFISNDMIAKEAELLAKWGVPTNDFLTLSGGEKLKVRLAKGFAENPNLLILDEPTNHLDEMSTEFLIKQIKNMKGTVIVVSHDRYFLDVVATRIWSIEDKKLIDHIGNYTSYMKAREHKRMTQQREYEKQQKKIEQVETHIKELSSWSQKAHAQSTKQEGVKEFYRVKAKRMDAQVKSKRKRLEKELEKTKVERLKEEYSVEFSIQANKKVGKRFLEVKKLKKDFHGKTLFENVNFTIQHGEKVAIVGPNGCGKTTLLKMIMGTETVQGEVWISPSANIGYLTQEVFDLPLDKTPEDLFFKETFEERGKVQSLMK…	ABC1, ABC2, ARE1_2_CTD, linker
Bacillus_mycoides_DSM_2048	WP_003192353.1	ARE1	MTILIARNIEKSFGDRTIFTLPSLEIQANDRIGIVGVNGAGKSTLLQILSKEIEADKGTVTHHSSISIIPQLSEELPETASSLAKGKWNISNVANSMSGGERMRLKIAHALEQDAGILFADEPTSHLDMFGTEQLEKALLSYKGALVLISHDRDLLDAICTKIIEVEDGTIQEYKGNYSNYRKQKERERIQKQAEYDQYIQEKNRLEQSISQRKQRASSMTKIPTRFSSSESKLYKLSGAHGQENVSKVAKALETRLEKLEQKEKPKDFSQAQFDVQYHTPIHSKAVVQFNKTTKKIGDRTLFKNMNGTIVPGAKLAILGANGSGKTTLFNMLLANERGIQLSKSCKIGYFEQTLSILKTDKTILENVLEETNYTEAFVRTILARLLFRREDVHKPVHV…	ABC1, ABC2, ARE1_2_CTD, linker
Bacillus_sp._105MF	WP_003198439.1	YbiT	MITVSNVGLRFADRKLFDDVNIKFTPGNCYGLIGANGAGKSTFLKILSGEIDPSTGDVNITPGERLAVLKQNHFEYEEFPVLETVIMGHTRLYKVMQEKNAIYMKEDFSDEDGMRAAELEGEFAELNGWEAESEAAILLKGLGIGEDVHDKKLSELTGAEKVKVLLAQALFGQPDILLLDEPTNHLDLKAIQWLENFLMNFENTVIVVSHDRHFLNKVCTHMADLDFGKIQLYVGNYDFWYESSQLALKLTQDANKKKEEKVKELQNFIARFSSNASKAKQATSRKKLLDKITLDDIKPSSRRYPFVGFTPEREVGNDLLTVEGLSKTIDGEKVLDNVYFTLNKGDKVAFIGRNDIAMTTLFKILMGEMEPDSGSFKWGVTTSQAYFPRDNSKYFENSE…	ABC1, ABC2, arm, linker
Bacillus_pseudomycoides_DSM_12442	WP_003202496.1	YfmM	MIQGTILKWTEDIMSLLTVENLGHTFGDRTLFKDVSMRLLAGEHVGLVGANGVGKSTFMNIITGQLIHDEGRVEWTPGTHYGYLDQHTILTPGRTIRDVLTDAFLPLFEKEKELNIVTEKMGTATPEELEELLDQMAEIQDALEAGGFYLLDIKIEEAARGLGIDAIGLDRDVSALSGGQRTKVLLAKLLLEQPEVLLLDEPTNYLDVEHIQWLTNYLKEYPHAFLLISHDTEFMNKCVDVIFHLEFSKMTRYTATYEKFLELAEINKNQHLNAYQKQQEFIKKQEDFIAKNKARYSTTGRAKSRQKQLDRMERIDRPETAIKPEFSFKECRASSRFVFEGEDVEIGYTHALLPKLTMTIERGEKIAIVGCNGVGKSTLLKTILGKIKPLSGKTSLGDF…	ABC1, ABC2, arm, linker
Bacillus_sp._105MF	WP_003203794.1	ARE1	MFLLEANHIKYYVQDRLLLDVDQLQIHQNARIGLVGRNGSGKTTLFQMLAGKISPEEGNVIQRTRCELLPQLKRTDTTKSGGEVTQEYVQKALMKDAELLLADEPTTNLDTEHIEWLEKKLKSWQGAFIIISHDRAFLDALCTTIWELNEGKIKEYTGNYSDYVKQKEIELNQEQLAYEKYEKKKKQLEEALKLKEKKAERATKAPKKVSKSEARITGAKPYFAKKQKKLQKTATAIETRLEKLEKVEKVKGLSPIKMNLPNAETFKNRIILRVDGVTGKVGERVLWSKTSFHIRGGDKLAIIGSNGSGKTTFVKKIMNQEYGIKLSPAVKIGYFSQNLNILDTEKSIIENVQLSSKQDETLIRTVLARMHFFRDDVYKPVGVLSGGERVKVALTKLFL…	ABC1, ABC2, ARE1_2_CTD, linker
Sporosarcina_pasteurii_NCIM_2477	WP_003244423.1	Uup	MSILKAENLYKTYGDKTLFDHISFHIEENERIGLIGPNGTGKSTLLKVIAGLESIEEGEITKSGSVQVEFLHQDPELPAGQTVLEHIYSGESAVMKTLREYEKALYELGKDPENEQRQKHLLAAQAKMDANNAWDANTLAKTVLSKLGVNDVTKPVNELSGGQKKRVAIAKNLIQPADLLILDEPTNHLDNETIEWLEGYLSQYPGAVMLVTHDRYFLNRVTNRIYELERGSLYTYKGNYEVFLEKRAEREAQAEQKETKRQNLLRRELAWLRRGAKARSTKQKARIDRVETLKEQTGPQSSGSLDFAIGSHRLGKQVIEAENVMIAYDGRMLVDRFNELVIPGERIGIIGPNGIGKTTLLNALAGRHTPDGGDITIGQTVRIGYYTQDHSEMNGELKV…	ABC1, ABC2, bact_CTD_extensions, arm, linker
Bacillus_alcalophilus_ATCC_27647	WP_003321331.1	ARE1	METLTLELSNIEISFLDKVILDIPKLSVYQFDRIGIVGQNGSGKSTLLKLIKGELHPNKGKVNHQVDFGYFEQTEPPTDGTFDYQMLGRLAIPETARNHLSGGEQTRLKLAQLFSTYYEGLLLDEPTTHLDQSGHQFLIEELKYYYGSLLLVSHDRYVLDELVNKIWEVKDGKVTEYTGNYSDYIAQKKLEKEQQQEQHEKYVKDKNRLLKAAEEKMKKAQKVTQASKKTSQKETKAKANLMFMTKSKDTSQKAIHKAAKALEQRVEQLEVVEAPERERSISFPQPASLQLHNKFPVMADRLTLKIKGKTLLDDVSFQFPLGQTIAITGDNGSGKSTLLRHILQNGEGLTISPKVEFGYYAQLSYHFKKEETVYSYIEERSVHEEKVIRAALHSMNFSG…	ABC1, ABC2, bact_CTD_extensions, linker
Bacillus_alcalophilus_ATCC_27647	WP_003321911.1	Uup	MSLLQIEHLTKTFGEKVLFQDLNFSINEKERIGLIGVNGTGKSSLLKAIARIEEADKGEFIHANDFQVEYLAQQPELDLELTVLEQIYYGETPMMVTMRRYEQALFELELSNDEKKLQTLMKLQQDMDRLEAWEANTVAKTILTKLGIKEFGKKVSELSGGQKKRVAIAKALINPVDLLLLDEPTNHLDNETIEWLEGFLGQYKGSFIVITHDRYFLNRVTNQIFELDRGRLFRYQGNYEVFLEKKAEREAIETQQESKRQNLLRRELAWLQRGAKARTTKQKARIDRVHDLKDQEFKQETREFDFAIGSKRLGNDVIELKGVSHSFSGKELFYPFDYLLVKGERLGIIGPNGSGKSSLLNIMAGRIQPVKGEVHVGETVEFGYYTQEDHEIDGDLKVI…	ABC1, ABC2, bact_CTD_extensions, arm, linker
Bacillus_alcalophilus_ATCC_27647	WP_003323100.1	ARE2	MKELLQLQNISYEINDQTIFEKVNTNIQQGDIIGIIGKNGAGKSTLLQLLNRDLVPTTGQIKQIQNHLKITIVEQETESHSFDNITNQEEILLKKWDVPVRVYAQLSGGEKLKARLARGLAKETALLLLDEPTNHLDQQSLDFLTKQLKSYHGTVILVSHDRYFLDEVATKIWSIEHKKVYAHTGNYSSYMEAREQKRLTQQREYEKQQKMVERIEGQMNQLTSWAQSGHAQSTKKEGFKEYYRVKAKRLDSQVQSKQKRLEKELERIKAKPLEPEYEVHFSMESTHKVGKRFLEVKNLAKTFGKQTLFQNVHFTIQHGEKVSVTGPNGSGKTTFLKMIVGEETGEGDIWISPSAKIGYLTQEVFDLPLRQTPEQLFYQETFSGRGHVQNLMKHLGFSA…	ABC1, ABC2, ARE1_2_CTD, linker
Bacillus_alcalophilus_ATCC_27647	WP_003323461.1	YdiF	MIILQCVNISKSFGAEPILSNIKLEVQTGERIALVGRNGAGKSTLLKIIAGQLSYDGGDIIKPKEVELGYLAQDTGLESTLSIWDEMLTVFAALIEMEQKLRTLEQQMSDPKLQQDEIAYSKILSEYDELQIIFKDKGGYQYEADIRGVLSGLNFSSFRYDTKISNLSGGQKTRLALGKLLLTKPDLLILDEPTNHLDIETLTWLEQYLSNYKGAILIVSHDRYFLDQVVGQVVEISRTKSTKFPGNYSAYLDEKAKRYELELKQFEKQQEQIAKLEDFVQRNIARASTTKRAQSRRKQLERIDKLDRPSGSEKSANFIFDIDKQTGNEVLRVSDLEVCYDKTPIFSELSLEVNRGESVAVVGPNGAGKSTLLKTLTKQLKETRGTIKLGSNVKIGYYD…	ABC1, ABC2, bact_CTD_extensions, arm, linker
Bacillus_alcalophilus_ATCC_27647	WP_003323854.1	YdiF	MILCQIKDITKDYGGHTIFEQLSFEIKTGEKIGLVGRNGSGKSTLMKIIAKAETSDNGQIHVQKNRQVGYLSQGQTTIFAGTARDFLLTAFSTLIQMEKKIRKLETEMPHQSGKDLEKFMHEYGELQEQFSHLGGYKIEANIEQVAAGLKASHLLDHPFSNLSGGEQTKIELARALLRKPDLLLLDEPTNHLDLNAIEWLTQFLQNYPGTFMVISHDRYFLDETVERIIDLEDGELHNYLTNYSGFVKEKEERLLKEFQAYQEQQKKIKKMKEAIKRLREWANQANPPNEGLHKRARNMERALERIEKLNRPTLNHKKMNLDFQTAHRSGKDVLSIKDLRKGYDGRELFSDVNMHVQYQERVALIGENGTGKSTFLKLILGQETVDAGEIKRGSNIKIG…	ABC1, ABC2, bact_CTD_extensions, arm, linker
Bacillus_alcalophilus_ATCC_27647	WP_003323875.1	YfmM	MSILSVSNLSHGFGDRAIFEKVSFRLLKGEHIGLIGANGEGKSTFMNIITGKLMPDEGKVDWSKRVRVGYLDQHTVLEKGLTMRDVLKSAFQYLFDLEQDMNDLYDKMGEATPEELEKMLEEVGVIQDILTNNDFYIIDAKVEEIARGLGLDDIGLERDVTDLSGGQRTKVLLAKLLLEKPDILLLDEPTNYLDEQHIEWLKRYLQEYENAFILISHDIPFLNSVINIIYHMENQELNRYVGDYEHFLEVHEMKKQQLEAAFKRQQQEISQLKDFVARNKARVSTRNMAMSRQKKLDKMDIIELAREKPKPEFHFKEARTTSKVIFETKDLVIGYDEPLSKPLTLRMERGQKIALVGANGIGKTTLLKSLIGINPALSGSIERGDYQEIGYFEQEAPST…	ABC1, ABC2, arm, linker
Bacillus_alcalophilus_ATCC_27647	WP_003324827.1	YbiT	MITVTNVGLQYGDRKLFEEVNIKFTPGNCYGLIGANGAGKSTFLKILSGEIEPQQGDVSLKPGQRLAVLKQNHFEYEEYEVLSTVIMGHARLYEVMKEKDAIYMKEEFTDEDGLKAAELEGEFAELNGWEAESEAAILLKGLGITEELHSKKMSELSGSEKVKVLLAQALFGEPDVLLLDEPTNHLDLKAIQWLEEFLINFENTVIVVSHDRHFLNKVCTHIADLDFSKIQIYVGNYDFWYESSQLASRMAADANKKKEEKIKELQSFIARFSANASKSKQATSRKKLLDKIELDDIRPSSRKYPYVHFTPEREIGNDLLRVENISKTIDGVKVLNKVSFVMNKDDKIALLGENEIAKTTLFKILAGEIEPDEGSYKWGITTSQAYFPKDNSAFFEGSD…	ABC1, ABC2, arm, linker
Bacillus_azotoformans_LMG_9581	WP_003329659.1	Uup	MNILSVENLSKSFGDKTLFNNITFSVAEKQRIGIIGVNGTGKSTLLKILAGIEPSDAGEIIKPKSYNIEYLAQNPEFEGNGTILDEIFYGDTPLIRLLKKYEEALIALQKDPLNERKQDTLFKLQQEMDAMNAWDANTQAKSILTKLGLDDHSQNVGQLSGGQKKRVAIARSLIQPADLLILDEPTNHLDIETIEWLEEYITRYPGAILLITHDRYFLDRVTNGIFELEQGNLYSYEGNYSTFLEAKAIREEIEAANEDKRQNLLRRELAWMRRGAKARTTKQKARIQRFEELQNKPGHRQKDDLDIAIGGSRLGKKVFEIENISKQYEHKTVIKNFSYIVQPFERIGIVGPNGSGKTSLLNLLTGKDIPDEGTIDVGQTVKIAYYTQENEEMNQEQRV…	ABC1, ABC2, bact_CTD_extensions, arm, linker
Bacillus_azotoformans_LMG_9581	WP_003329846.1	ARE1	MGNVCIELENIELSFLDRVVLNIPRLAVHQFDRIGIVGKNGAGKSTLLKLMDGQIKPEKGRVKRFIDFAYFDQQAIPEIKEVNYELKGKLSIPETEIEKFSGGEQTRLKLAQIFSNYHEGLLIDEPTTHLDAEGIQFFIEELNYYYGALVIVSHDRYVLDKLVTKIWEVDDGTVTEYTGNYSDYVAQKELQKRQQQEQHDHYVKEKSRLMKAAEEKMKKAEKITQANGRMSKKETKAKANRMFMTKSKDTSQKSVQRAAKAMEQRVEKLEEVEAPKEEQIIHFHQPSALQLHNKFPIMADCLTIKAGNKVLLKEASFQFPLGKTIAITGKNGSGKTTLLHHILQRGEGITISPKAVIGAYEQMAYQFTKDETVLDFMKDRSDFSESKIRSVLHSMGFTG…	ABC1, ABC2, bact_CTD_extensions, linker
Bacillus_azotoformans_LMG_9581	WP_003330246.1	YbiT	MITVSNVSLRYGDRKLFEDVNIKFTPGNCYGLIGANGAGKSTFLKILSGDIEPQTGDVIMGPGERLAVLKQNHFEYEEYEVLTTVIMGHARLYEVMQEKDAIYMKADFTDEDGIKAAELEGEFAEMNGWEAESEAAILLKGLGIPEELHTKKMAELTGAEKVKVLLAQALFGKPDVLLLDEPTNHLDLKAIAWLEEFLINFENTVIVVSHDRHFLNNVCTHIADLDFSKIQIYVGNYDFWYESSQLASKMASDANRKKEEKIKELKEFIARFSANASKSKQATSRKKLLDKIELDDIRPSSRRYPFVGFTPDREIGNDLLRVEGLTKTIDGEKVLDNLSFIMNKGDKVALVGSNEIAKTTLFKILMGEMEPDSGTFKWGVTTSQAYFPKDNSEYFENSD…	ABC1, ABC2, arm, linker
Bacillus_azotoformans_LMG_9581	WP_003330273.1	ARE2	MRELLKLQNIGYEVNDVTVFEDVNASVQEGDRIGIIGKNGAGKSTLLQLINKTLVPTKGQFRWLVQSPEIVLVEQETKNFSVEELTYCESKLLEKWHVPTGDFSQLSGGEKLKARLAKGLARATDLLLLDEPTNHLDEPSKELLKEQLQQFKGTIILVSHDRYFLDEVATKIWSIEGRKLIEHKGNYSSYMDARKQKRLTQAREYEKQQKMVEQIEGQINELTSWSKKAHAQSTKKEGFKEYYRVKAKRMDSQVKSKQKRLEKELEKAKVERVEPEYTVRFSMKANTKVGKRFLEVKNLSKAFDGRTLFKDVNFTIQHGEKLALIGPNGSGKTTLIKIIMGEETAQGNVWVSPSAEIGYLTQEVFDLPLAQTPEQLFYRETFEVRGQVQNLMKHLGFTA…	ABC1, ABC2, ARE1_2_CTD, linker
Bacillus_azotoformans_LMG_9581	WP_003331387.1	YfmM	MSILTVKNLSHGFGDRAIFNDVSFRLLKGEHIGLIGANGEGKSTFMNIITRKLEPDAGDVEWSKNVRVGYLDQHTVLEKGLTIRDVLKSAFQYLFDLEAEMNQIYEKMADATPEELEKLLEDVGTIQDLLTNNDFYIIDAKVEEVARGLGLQDIGLERDVTDLSGGQRTKILLAKLLLEKPDILLLDEPTNYLDEQHIEWLKRYLQEYENAFILISHDIPFLNSVINLIYHMENQELNRYVGDYDNFMSVYEMKKQQLESAYKRQQQEIAKLKDFVARNKASVATRNMAMSRQKKLDKMEVIELAKEKPKPEFNFKEARTSGKLIFETKDLIIGYDEPLSRPLNLKMERGQKLALVGANGIGKTTLLRSILGEIKPISGTVERGEYLYIGYFEQEVKSS…	ABC1, ABC2, arm, linker
Bacillus_azotoformans_LMG_9581	WP_003332093.1	YdiF	MILLQVNQLTKYYGADLILSNIKLEVQSKDRIALVGRNGAGKSTLLKIISEQMSYDGGEIIKPKNLMIGYLAQDTGLESSLSIWDEMLTVFHHLQIKEKKLRELETKMGDPSYLDDTEKYEKLLKEYDELQVTFKDEGGYQYEADIRTVLHGLNFGDFDYSTAIATLSGGQKTRLAMAKLLLTKPDLLILDEPTNHLDIETLGWLEQYLQGYPGALLIVSHDRYFLDKVVTQVYELSRTNCRRYVGNYSKYLEQSAAVYEQELKSFEKQQEEIAKLKDFVQKNIARASTTKRAQSRRKQLERMKVMDRPLGDEKSASFSFDIERQSGNDVLMVDSLTVSYQGKEPILTNVSFGLKREESVALVGPNGIGKSTLLKAITKQLEILTGTINYGSNVTIGYY…	ABC1, ABC2, bact_CTD_extensions, arm, linker
Brevibacillus_laterosporus_LMG_15441	WP_003333523.1	YdiF	MILLQAEHISKSYGVETILQDISLQVQTLERIGLVGVNGAGKSTLMKIIAGELSYDSGVLRKPKDVTIGYLAQNSGLESNNSIWAEMLLVFEHLQSEEKELRKMEAMMGDPAVFEDEKKYQQIMETYSHRVEAFKEKGGYSYEASIRGVLHGLRFSDMDYETPIYTLSGGQKTRLALAKLLLQSPDLLLLDEPTNYLDIETLSWLEVYLQNYKGAILVVSHDRYFLDKLVNIVYEIERHQAQRYVGNYSRYLDQKAMRLEQELRRFEKQEEEVAKLEDFIQRNIARASTTKRAQSRRKTLEKMDRMDKPIAGNKSAHFSFEIAKMSGNNVLKVRNLAIGYEEVTLSSQLTFDLEREERVALVGPNGIGKSTLLKTIVGQLTAKQGHTELGSNVTIGYYD…	ABC1, ABC2, bact_CTD_extensions, arm, linker
Brevibacillus_laterosporus_LMG_15441	WP_003334119.1	YfmM	MSILTVQGLSHGFGDRAIFNDVSFRLLKGEHIGLIGANGEGKSTFMNIITGKLEPDEGKIEWAKNVRVGYLDQHAVLQRGMTIRDVLRGAFQYLFDMEAEMNAICDKMADATPEELEQLLEDMGTIQDTLTNNDFYVIDAKIDEIARGLGLEDIGLERDVQDLSGGQRTKVLLAKLLLEKPDILLLDEPTNYLDEQHIEWLKRYLNEYENAFILISHDIPFLNSVINLIYHMSNQELGRYVGDYDNFMQIYEAKKAQLESAYKRQQQEISELKDFVARNKARVSTRNMAMSRQKKLDKMDVIELAKEKPKPEFNFKESRASGKVILEAKDLVIGYDEPLSRPLELYMERGQKIALVGANGIGKTTLMRSILGQIKPISGDVRMGDYLNIGYFEQEMKGS…	ABC1, ABC2, arm, linker
Brevibacillus_laterosporus_LMG_15441	WP_003335455.1	YfmM	MSILAVENVTQMYGDNIIFQNISFRLLQGEHAGLVGSNGAGKSTLLRILAGELLPDSGTVKWLSHLKIGYLQQHIHLQAGTTILQYLQGAFAHLYEIEKKLLQVTEEMATPKDNLERLLARYGELQSIMDHSDFYQIEAKIEEIASGLGIYELGMDRDVETLSGGQRTKLLLGKLLLEEPHVLLLDEPTNYLDDAHIAWLINYVKSYKHAFLVVSHDQRFLNEITTAIYHLEHQTIKQYTGNYDFFLTSYAQNKQQLHDAYERQQKEISRLENFIEKNRVRKAKQAKSREKALEKIARMEKPTSSMQPRFMFHIHSEPVSQILEARNLQIGYTEPLLGPIDLRVTRGEKIAIVGYNGIGKSTMLRTLLGYLQPLRGNVRIGERVKPAYFSQEGSASNQT…	ABC1, ABC2, arm, linker
Brevibacillus_laterosporus_LMG_15441	WP_003335783.1	ARE3	MSMIQVQDLTFSYPGSFDNIFEGVNFQIDTDWKLGFIGRNGRGKTTFFHLLLGNYEYSGKIISSVEFNYFPYPVSDKNKYTHEIFEEICPQAEDWEFLREISYLNVDAEVMYRPFKTLSNGEQTKVLLAALFLTEGQFLLIDEPTNHLDTDARKTVSDYLRKKKGFILISHDRNFLDGCVDHILSINRANIEVQSGNYSSWKLNFDRQQEHEEATNQRLQKDIGRLKQSSKRTAGWSNQVEASKNGTTNSGSKLDKGFVGHKAAKMMKRAKNLESRQQKAIEEKSKLLKNVEKTESLKLEPLEFQSNELIVLADVSVKYNDQIVNKPISFKVEQGDRIVLDGKNGSGKSSILKLILGNPIQHTGSMNLGSGLVISYVQQGTSHLKGLLSDFIEEHEIDE…	ABC1, ABC2, linker
Brevibacillus_laterosporus_LMG_15441	WP_003336041.1	YbiT	MISTNGVTLRYGKRALFEDVNIKFTPGNCYGLIGANGAGKSTFLKILSGEIEPNNGEVILTPGERLAVLKQNHYEFDECEVLKTVMMGHRRLFDIMEEKNALYMKEDFSEADGIRASELEGEFEDLNGWQAESDAAALLIGLGIPAEFHDKKMLELDGNLKVRVLLAQALFGNPDILLLDEPTNHLDIESIRWLENFLANYENTVIVVSHDRHFLNQVCTHIADIDFGKIQMYVGNYDFWYESSQLALKLMREQNKKKEEKIKELESFIARFSANASKSKQATSRKKMLDKISLDDIKPSSRRYPFINFKPEREAGKNILEIEGLSKTLEGEKLFENTHLIINKGDKIALVGPNGHVKTALFQILMGEMEADSGTFSWGVTTTQAYFPKDNSEYFDGCD…	ABC1, ABC2, arm, linker
Brevibacillus_laterosporus_LMG_15441	WP_003336480.1	ARE3	MSLINVTNLTFAYDGSFDNIFENVSFQIDTDWKLGFTGRNGKGKTTFLNLLLGKYEYSGNISATVSFEYFPFPVENKANNTLDVISDIDPDYVHWKLMRELSLLQVSEDVLYRPFDSLSNGEQTKVLLATLFLKENHFLLIDEPTNHLDMHARKLVSDYLKTKSGFILVSHDRSFLDNCVDHILSINRTNIEIQKGNFSDWWENKQRQDNFELAENERLKKDIKRLSDSAKRTSNWSHEVEKTKNGTRNSGSKVDKGYIGHKAAKMMKRSKTIEQRQQSAIEERSKLLKNIENAESLKISQLAFHKNQLAELKNVSIYYGEKMVCTDISFTIEQGERIALCGKNGSGKSSIIKLICGEHLNFTGTFDKGSQLKISYVSQDTSHLQGNLTDYARNNGIDE…	ABC1, ABC2, linker
Brevibacillus_laterosporus_LMG_15441	WP_003336890.1	Uup	MFDTISFHIAENQRIGLIGVNGTGKSTLLKILAGIEEADQGEIIHSNHFRVEYLPQNPEFDGDSTVLEQVFYGDTPLMQALREYEVSLEELQQDQENERKLQRLLRAQQQMDATNAWDANTKAKTILTKLGITQFGQKVAELSGGQRKRVAMARALIQPADLLILDEPTNHIDNETVEWLEEYLSSFKGALLLVTHDRYFLDRVTNRIFELDNGKLYSYEGNYASFLEKKAEREENELAQESKRQNLLRRELAWLRRGAKARTTKQKARVQRAEELRDKKVEGPQAKLDIALGASRLGKKVIEAEKVSKAFGEHRLLTDFSYIVVPGDRIGIIGPNGSGKSTLLNMLAGRIQPDSGTIETGETVKLAFYTQESVEMDGNLRVIEYIKEVAEQIKTADGF…	ABC1, ABC2, bact_CTD_extensions, arm, linker
Brevibacillus_laterosporus_LMG_15441	WP_003337686.1	YdiF	MIVLAANSLSKSFGATMVITEITCEVNRMSRIGIVGPNGAGKSTLCNLLLGLDSPDSGTVFRAKDATFAYLPQQPVYPLEWTGRHVIESAFAKVQEIEISIQACQELMSNIDEYQKLSTEEQEKVLFRYQQLQDSFEQLDGYMVEARIQKVVDGLRLSSSLLETPFSLLSGGEKTKIGLAKMLCEKSDVLLLDEPTNHLDVESMEWLEQFLREYPGTILLISHDRYFLDAVAKSIWEVDSGELQTYQGNYSQYVQEKEERLLRQFADYQEQQKKIKKMKEAIKRLREWGNQANPPNDSFHRRAKSMEKALERMEKIERPRLEADKMDLFFRRADRSGQDVIRINDVTKSFGNVCLLQEADFTLRYGERKALLGSNGSGKSTLLKMILGELEPDAGTIAL…	ABC1, ABC2, bact_CTD_extensions, arm, linker
Bacillus_methanolicus_MGA3	WP_003349716.1	YdiF	MILLQVNQLTKYYGADLILSNIKLEIQNRDRIALVGRNGAGKSTLLKIIAGHLSYDSGEIIKPKDVSIGYLAQNTGLESDLTIWDEMMAVFESLQKMEKELRKLEEKMADPAVFENPSAYERILKEYDLLQIQFKEQGGYQYEADIRSVLHGLNFHEYDHTTKISSLSGGQKTRLALGKLLLTKPDILILDEPTNHLDIETLSWLEQYLQNYDGAVLIVSHDRYFLDKVVTQVYEISRHQIQKYHGNYSSYLQQKAENFEREMKQYEKQQEEISKLQEFIARNLARASTTKRAQSRRKQLEKMEIMDRPLSDEKSASFSFDIERQSGNDVLKVHDLAVGYKENKVSENISFRITRGDSIALVGPNGIGKSTLLKTIVKKLPALSGEIQYGSNVTIGYYD…	ABC1, ABC2, bact_CTD_extensions, arm, linker
Brevibacillus_borstelensis_AK1	WP_003385713.1	YfmM	MSVLIVENLSHGFADRVLFRDVNFRLQPNDRVGLVGANGTGKSTMMGILTKQLIPDQGKIEWMPKVQYGYLDQHTKLQAGKTIRDVLKDAFLPLLQEEAEMLAIGEKMAEATPEELEELLERMGEIQDRLENSGFYLIDAKVEEIANALGLTAIGLDRDVSALSGGQRTKVLLAKLLLEKPSVLLLDEPTNYLDEEHITWLKGYLKEYPYAFILISHDTSFMNEVVNVIYHLEFTKLNRYTGNYESFLAQSEMKRSQHFDAYEKQREEISKMEDFIARNKARASTSGRAKSRQKQLEKIERIDKPETAAKPTFIFKEARASSRFVFTAEDLAIGYTHPLLPKLTVSLERGEKVAVVGMNGVGKSTLLKTMLGMIPPLGGKLDRGDFLFPAYFEQEVKPK…	ABC1, ABC2, arm, linker
Brevibacillus_borstelensis_AK1	WP_003386987.1	YbiT	MISTQNVTLRYGKRALFEDVTIKFTPGNCYGLIGANGAGKSTFLKILSGEIEPTSGHVSITPGERIAVLKQNHFEFDEFEVLKTVIMGHRRLYEIMEEKNALYMKEDFSEADGMRASQLEGEFEELNGWMAEADAAELLTGLGIPAELHDKQMKDLQGNEKVRVLLAQALFGNPHVLLLDEPTNHLDIESIRWLENFLADYENTVIVVSHDRHFLNKVCTHIADIDFGKIQLYVGNYDFWYESSQLALKMAREQNKKKEEKIKELQEFIARFSANASKSKQATSRKKLLEKISLEDIKPSSRRYPYINFKPEREAGKNLLMIEGLSKTLEGEKLFENLNLTINKGDKVAFVGPNELAKTTLFRILMGEVEADSGTFEWGVTTSQAYFPKDNSEYFNTDL…	ABC1, ABC2, arm, linker
Brevibacillus_borstelensis_AK1	WP_003388206.1	Uup	MHILSVENLSKGYGEKVLFDGISFHIAEGQRIGLIGVNGTGKSSLLKIIAGLDTADSGKVIHANHFRVEYLPQNPSFAENSSVLEQVFYGDSPLMQLLREYEQALAELQADPADEQKQARMLSLQGRMDTANAWEASTLAKTILTQLGIHDFSQQVQELSGGQRKRVAMARALIQPADLLILDEPTNHIDNEAVEWLEEYLSRYQGALLLVTHDRYFLDRVTNRIFELDRGKLYSYEGNYATFLEKKAEREENEAAAESKRQNLLRRELAWLRRGAKARTTKQKARVQRAEELRDRQVDGPADKLEMALGASRLGKKVLEIEHIRKGYGPRQLIDDFSYIVLPQDRVGIIGPNGSGKSTLLNILAGRLAPDAGTVETGQTVKLAYYTQENVEMDEKLRV…	ABC1, ABC2, bact_CTD_extensions, arm, linker
Brevibacillus_borstelensis_AK1	WP_003388878.1	ARE1	MLLLEARQIEKSFGDRVIFEAKKLEVFYGDRIGIVGQNGVGKSTLMHVLAGLTQPDAGQVNWYGSTALIQQIDQGEEAAETTGHARRMWGISHIHSQMSGGETVRLKIAAALEQQAPLLFADEPTSHLDMTGIRQLEESLLAYDGAVILISHDRELLDTICTRIWEVEDGKISEYKGNYSDYREQKEKKREREWFEYEEYRKEKERLTQAFTETKQRASEIRKAPKRMGNSEARLHKRKANGKREKVEKAALAMESRLARLEKKEKPKELPSVKFDVNHYGEQHGRTIIQVQKVTRRVEGKTLFEQLSFSVRPGQKVAIIGGNGCGKSTLLSMIYSQADGISVSPSSRVGYFSQSLSILDENKSIWNNVRESSRHSDTTIRTALARMLFTNDEIHKTVS…	ABC1, ABC2, ARE1_2_CTD, linker
Brevibacillus_borstelensis_AK1	WP_003389060.1	YdiF	MIVVSAQNIHKGYGANPVLEGVTLEIKAGERVGFVGPNGAGKTTLFKLLAGLEQQDQGELFRAKGSVWAYLPQNPQYPENWTAQDVIASAFADGLRLQQEIRELERQMSLVTAEDRDLERLIHRYQQKQEAFEQLGGYTWEVRMAQVIEGLGIEEWLLSTPFVQLSGGEKTKVGLAKLLCERSDVLLLDEPTNHLDVDAMEWLESFLKDYAGTVLLISHDRFFLDAVVTSIYHVDGGEVEHYLGNYSYFVTEREERLLRQFEAYQEQQKKIKKMQETIKRLKEWGNRSNPPNEAFHRRAKSMEKALARLERIERPRMEAERMGLSFQKTDRSGQDVLIASGLCKSYGEKCLMNGADLLLRYGERKALLGPNGCGKSTFIKMLLGEVAPDSGTVKVGASV…	ABC1, ABC2, bact_CTD_extensions, arm, linker
Brevibacillus_borstelensis_AK1	WP_003389767.1	YdiF	MILLQAEHIQKTYGIETILQDISLQIQTGERVGLVGVNGAGKSTLMKILAGQLSYDSGTVRIPKDVTLGYLAQNGGLESERSIWEEMLSVFTHFQKEEQELRKLETLMGDPAVLADEKRYQQILEDYSRRSEAFKERGGYGYEAMIRGVLHGLRFADMDYQTPIFTLSGGQKTRLALAKLLLQAPSILLLDEPTNYLDIETLTWLEGYLQNYQGAILVVSHDRYFLDKLVTVVYEIERTRATRYTGNYSQFLDQKAARLEQELKRYDKQQEEIAKLEDFIARNIARATTTKRAQSRRKTLEKIDRLEKPIMNNKSVNFSFDVAKMSGNIVMKAANVSIGYPDAVLSRHLTFELEREERVALVGPNGIGKSTLLKTIVEQLPAITGSIQFGSNVTIGYYD…	ABC1, ABC2, bact_CTD_extensions, arm, linker
Brevibacillus_borstelensis_AK1	WP_003391000.1	ARE3	MSLIKVANLTFAHDGSFDHIFENVSFQIDTDWKLGFTGRNGRGKTTFLNLLLGKYEYSGTISAAVSFEYFPFHVDNKEHHTLDVINEMIPDYQNWQLMRELSLLQVSEDVLYRPFATLSNGEQTKVLLAALFLKENSFLLIDEPTNHLDMAARKLVSDYLGTKSGFILVSHDRAFLDNCVDHILSINKTNIDIQKGNFSDWWENKKRQDHFELAENEKLKKDIKRLSDAARRTSIWSHEVEKTKNGTRNSGSKVDKGYIGHKAAKMMKRSKAIEQRQQAAIEERSRLLKNIETADSLKITQLPYHKNQLAELKDVSIYYGKKLVCSDVSFTIEQGERIALSGKNGSGKTSILKLLCGENIDYTGTFNKGSQLKISYVSQDTSHLQGNLKDYARMNGIDE…	ABC1, ABC2, linker
Clostridium_butyricum_5521	WP_003406403.1	Uup	MNIITLENISKTYSEKVLLKDVSLGISDSDKIGLIGINGAGKSTLLKIIGGKEEFFDGTITKGKNIRIEFLDQDPDFHDDVTVIEQIFKGNTKEMQTLREYEDILNKIDKAKSDEFDKLNSRLIKIQEEIDALNLWDLESEAKTILTKLGIKNFNEKVGNLSGGQKKRIALACALITPCDLLILDEPTNHLDSDSIEWLEEFLNSRKGALLMITHDRYFLDRATNRIIELDRGTLYSYPGNYTAFLEKKMERLETEAVQEEKRDALIRNELKWVRRGAKARTTKQKARLQRFDELVNTETIKRQDDIELSFVGTRLGKKVVELYNINKSFEDKTIIKDFSYIFLRNDRIGIVGHNGAGKTTLVNILRSKLNADSGTIEIGDTVKIGCFAQDNTNMDPKM…	ABC1, ABC2, bact_CTD_extensions, arm, linker
Mycobacterium_africanum_K85	WP_003407507.1	AAF6	MITATDLEVRAGARILLAPDGPDLRVQPGDRIGLVGRNGAGKTTTLRILAGEVEPYAGSVTRAGEIGYLPQDPKVGDLDVLARDRVLSARGLDVLLTDLEKQQALMAEVADEDERDRAIRRYGQLEERFVALGGYGAESEAGRICASLGLPERVLTQRLRTLSGGQRRRVELARILFAASESGAGNSTTLLLDEPTNHLDADSLGWLRDFLRLHTGGLVVISHNVDLVADVVNKVWFLDAVRGQVDVYNMGWQRYVDARATDEQRRIRERANAERKAAALRAQAAKLGAKATKAVAAQNMLRRADRMMAALDEERVADKVARIKFPTPAACGRTPLVANGLGKTYGSLEVFTGVDLAIDRGSRVVILGLNGAGKTTLLRLLAGVEQPDTGVLEPGYGLR…	ABC1, ABC2, arm, linker
Mycobacterium_orygis_112400015	WP_003407507.1	AAF6	MITATDLEVRAGARILLAPDGPDLRVQPGDRIGLVGRNGAGKTTTLRILAGEVEPYAGSVTRAGEIGYLPQDPKVGDLDVLARDRVLSARGLDVLLTDLEKQQALMAEVADEDERDRAIRRYGQLEERFVALGGYGAESEAGRICASLGLPERVLTQRLRTLSGGQRRRVELARILFAASESGAGNSTTLLLDEPTNHLDADSLGWLRDFLRLHTGGLVVISHNVDLVADVVNKVWFLDAVRGQVDVYNMGWQRYVDARATDEQRRIRERANAERKAAALRAQAAKLGAKATKAVAAQNMLRRADRMMAALDEERVADKVARIKFPTPAACGRTPLVANGLGKTYGSLEVFTGVDLAIDRGSRVVILGLNGAGKTTLLRLLAGVEQPDTGVLEPGYGLR…	ABC1, ABC2, arm, linker
Mycobacterium_orygis_112400015	WP_003408257.1	Uup	MAHLLGAEAVHLAYPTQVVFEAVTLGVNDGARIGIVGRNGDGKSSLLGLLTGQLRPDSGRVTRRSGLRVNALSQTDTLDPNRTVGWTLIGDQPEHQWAGNPRIRDVVAGLVSDIAWDTPVSTLSGGQRRRVQLASLLVGEWDVIALDEPTNHLDIQGITWLADHLRRRWARNTGGLLVVTHDRWFLDEVATTTWEVHDGIVEPFEGGYAAYVLQRVERDRLTAAAEAKRQNLLRKELAWLRRGAPARTCKPKFRIEAANQLIADVPPPRNTVELAKLAAARLGKDVVDLLGVSVSYQPSGGRPVLRDIEWRIGPGERIGIVGANGAGKSTLLGLIAGTVQPGVGRVKRGKTVRLAVLDQHGDDLAPFADDRIADVLGRLRGGYQVEGREVTPTQLLERL…	ABC1, ABC2, bact_CTD_extensions, linker
Clostridium_butyricum_5521	WP_003410239.1	YfmM	MSLLEVKNLTHGFGEKELYKNVGFELYKGEHMGIVGVNGAGKSTLLKILSGEVIPDEGEIKWQSGIKIGVLDQYAEIIEEYSVFEYLKTSFNDLYEIEKKLNVLYEEMAFNQSNTVMKKADVYQEILENRDFYSIDSTIRKVSAGLGINVIGFGKILKNLSGGQRAKVILAKLLLEQPDLLILDEPTNFLDKEHVDWLSEYLTDFKGAFIIVSHDNNFLDRICGCICDIEFKDIRKYNAGYSQYLKQKENLKEDYLRRYSEQQRTIEKLENYIAKNKVRAATAQMAKGRQKQLDKIDRIEAPTIASVKPTITFKYSETLTRTVLDVKGLKVGYKNYAILPDMNFSINNGEKVVITGFNGIGKSTLLKTIIGQLNKIDGEIYFGHNVKYAYYEQDLNWID…	ABC1, ABC2, arm, linker
Clostridium_butyricum_5521	WP_003411548.1	FAF2	MIKIDNLSYSFPEKDLYKNISFTLETDAHAAFIGTNGSGKSTLIDMIMDTEKYLYDGTIEKSPNCRIGYVQQFSQNDKMREITVFDYICEEYNKLQSKITSICTQMETSSDIETLLEKYQEALDALDAIGGDEFENNVNKKLNLTNLMKHKDLMISELSGGEFKLVQVMKGMLNNPDLIIMDEPDVFLDFENLNSLKNLINSHKGTMLVITHNRYLLNNCFDKIIHLENMEVQEFDGNYIDYNFSLLQTKIELQELAAADTAEIERNDKLIDRLRELATENAEQFRGKTLRARVKIQERLEQRRIKAPFLAIKEPDINLNTTNVLDEETIALKINNYNAVFDNVLLEDVNFEIKSTDKAAIIGLNGTGKTTLMQDVFSYINNKKSIEVNDQVEIAYLSQ…	ABC1, ABC2, arm
Clostridium_butyricum_5521	WP_003412183.1	YbiT	MINVSNVSLRFGGRKLFEDVNLKFTAGNCYGVIGANGAGKSTFLKILSGDVEPNTGEVIIAPNTRMSVLTQDHYKYDEFQVLETVIMGNERLYQIMKEKDELYAKPDFSDEDGIKASELEGEFADLNGWEAEAEASSLLQGLGIGTEYHFKNVSELTGGEKVKVLLAQALFGNPGILILDEPTNGLDLKAVNWLEDFLGNFEGTVIVVSHDRHFLNSVCTQMADVDFGKIKIYVGNYDFWYESSQLALQMSKDQNKKKEEKIKELQDFVARFSANASKSKQATSRKKLLDKITLDDIQPSSRKYPFVGFTPEREVGNDILAVKDLSKTVDGVKVLDNVNFIVNKGDKIALIGNEIAVTTLFKILAGEMEPDSGEFKWGITITNSYFPTDNSAFFDGCNL…	ABC1, ABC2, arm, linker
Clostridium_butyricum_5521	WP_003412465.1	ARE2	MQEYNGNYSFYRKVKIDEYENMLHLYNEQEKTKTQINKQIEQTKNWSGKAHRESRAKAIETGNKFGGKEFNRAKAKRMDKQIKSRIKRLEKIDTDGIKKPKEESKVFFNIDNTVKKGNTALYVKEISKSYGCKVIFEKSSFYIKQGEKVGLFGKNGCGKTTLIKAILGNIDYDGEVYLSKSSKVGYLSQDVIDLDDDISIIDLFDIKNNKEMGEIRTKLDLLGFHNESVYKKVACLSLGERMKVKLLIMMKEQCDILIMDEPTNHIDLHVREQLEEILMEYEGTLILVTHDRYMMEKTCDKLLVFNNNKITRYEYGLNEYLKLESNSMVKIKEGENYRKKKELQQRELLINNRITCVLSELSQCIHESEKYKKLEEEYENLIKERKNILDFKNN	ABC1, ABC2, ARE1_2_CTD, linker
Mycobacterium_africanum_K85	WP_003412708.1	EttA	MAEFIYTMKKVRKAHGDKVILDDVTLSFYPGAKIGVVGPNGAGKSSVLRIMAGLDKPNNGDAFLATGATVGILQQEPPLNEDKTVRGNVEEGMGDIKIKLDRFNEVAELMATDYTDELMEEMGRLQEELDHADAWDLDAQLEQAMDALRCPPADEPVTNLSGGERRRVALCKLLLSKPDLLLLDEPTNHLDAESVQWLEQHLASYPGAILAVTHDRYFLDNVAEWILELDRGRAYPYEGNYSTYLEKKAERLAVQGRKDAKLQKRLTEELAWVRSGAKARQAKSKARLQRYEEMAAEAEKTRKLDFEEIQIPVGPRLGNVVVEVDHLDKGYDGRALIKDLSFSLPRNGIVGVIGPNGVGKTTLFKTIVGLETPDSGSVKVGETVKLSYVDQARAGIDPR…	ABC1, ABC2, arm, linker
Mycobacterium_orygis_112400015	WP_003412708.1	EttA	MAEFIYTMKKVRKAHGDKVILDDVTLSFYPGAKIGVVGPNGAGKSSVLRIMAGLDKPNNGDAFLATGATVGILQQEPPLNEDKTVRGNVEEGMGDIKIKLDRFNEVAELMATDYTDELMEEMGRLQEELDHADAWDLDAQLEQAMDALRCPPADEPVTNLSGGERRRVALCKLLLSKPDLLLLDEPTNHLDAESVQWLEQHLASYPGAILAVTHDRYFLDNVAEWILELDRGRAYPYEGNYSTYLEKKAERLAVQGRKDAKLQKRLTEELAWVRSGAKARQAKSKARLQRYEEMAAEAEKTRKLDFEEIQIPVGPRLGNVVVEVDHLDKGYDGRALIKDLSFSLPRNGIVGVIGPNGVGKTTLFKTIVGLETPDSGSVKVGETVKLSYVDQARAGIDPR…	ABC1, ABC2, arm, linker
Clostridium_butyricum_5521	WP_003414381.1	YdiF	MFELAVNKLKKYLDSTQVFEDVSFKIYSGEKVGIVGDNGTGKSTLLKLIAGIIQLTRDDKGDIFIPRDAKISYLEQIPDYPGALKAADILNMAFDEVKKIESEIKELEEKMSSLDGMELERALKKYSSLQESYDSKGGYEQKEKLSRICTGLKITEAFLESSFRELSGGEKTTLMLGKILLENPDILLLDEPTNHLDMESCEWLEGFLRAYKGMIIIVSHDRYFLDNVVTRIIEIEDMMCESYNGNYSSFTKQKEENMMIQFNQYKEQQKKIAAMEKAIKKLRDWASRGDNEKFFKRAASMQKALDKVQRLEKPKFDKTTVRLDFNETERSGNEVIKVKGLSKKYNNKVLFDNADLMVRYKDRMGIIGSNGCGKTTFLRILLGEEVQDSGTLIIGDSVK…	ABC1, ABC2, bact_CTD_extensions, arm, linker
Clostridium_difficile_QCD-66c26	WP_003429004.1	YbiT	MLQVTGVGLRFGDKELFKDVNLKFTKGNCYGIIGANGAGKSTFLKILSGEIEPNTGSISITDKERMSVLKQDHFEYEEETVLNVVIRGHERLWNIMKEKDALYMKEDFNEEDGIKAAELEGEFAELDGWDAETNAEKILMGLGITKDMHYKQMKELVGGEKVKVLLAQSLFGKPEILLMDEPTNHLDFKSINWLNNFIMDLEESIVIIVSHDRHFLNQICTNIVDVDFGKIQMYVGNYDFWYESSQLALQLAKDQNKKTEEKIAQLKEFIARFSSNASKAKQATSRKKQLEKLEVEDIQPSRRRYPYVGFTPAREIGNEVLEVHNLTKTIDGVKVLDNVSFRLDRDDKVVFMGDEIATTALFNIVMGELEPDSGEYKWGVTTSQDYLPKNHNKFFDGVE…	ABC1, ABC2, arm, linker
Clostridium_difficile_QCD-66c26	WP_003434478.1	YdiF	MIVLSCNNLNKSFGIDSILENISFTVNEGDKIGIIGVNGTGKTTLFKIISGIYGYDSGDIYTSKDCEIGYLEQNTNFYSDNTILEEVLEVFKNLIEMESYLRELEVKISEESTKTNSPIIEKIMDEYSHKLELFSDLNGYGYKSEAKGVLKGLGFSDNDMDKPISILSGGEKTRVLLGKLLLKKPTLLLLDEPTNHLDSEAIEWLEVFLKQYKGTVMLISHDRYFLDQSVNRIFEVHNKKLKVYNGNYSKFVELSKIEKELELKKFEDQQKEIKKQEESIERLKAYGREKHLKRARSKEKALDKVDVLDKPEAYRKKARIQFTPSVQSGNDVLQIRDVSMGYGERILFKDLDLDIYRGEKVALIGANGVGKSTLFKIITNELQPLSGNIKFGTNVHVSY…	ABC1, ABC2, bact_CTD_extensions, arm, linker
[truncated: 16,029 more rows]
