# Supplementary material for: ABCF ATPases Involved in Protein Synthesis, Ribosome Assembly and Antibiotic Resistance: Structural and Functional Diversification across the Tree of Life
Source: J Mol Biol. 2019 Aug 23;431(18):3568–90. doi: 10.1016/j.jmb.2018.12.013 (PMC6723617; doi:10.1016/j.jmb.2018.12.013)
Supplement: Supplementary file 1 — S1 Table. Taxonomy of 4505 species, and their ABCF composition. All species considered in the analysis are listed, ordered by taxonomy. The number and identity of ABCF subfamilies are recorded. S2 Table. Classification of 16,848 ABCF sequences into subfamilies, accompanied by domain assignments. The unique sequence identifiers are included for retrieval of data from online repositories. S3 Table. Domain coordinates. The domain coordinates for the representative sequences in Fig. 3A are listed. In the second tab, all the coordinates for each identified domain in all ABCFs are given. As these are from HMM hits, the same domain can have more than one hit in each protein. For example, the ABC1 HMM always hits the ABC2 domain, and vice versa. Duplicate domain hits were removed when generating Fig. 3A. S4 Table. Presence and absence of EFL, eEF1A and eEF3 in eukaryotes. Where the distribution is unchanged within a specific taxonomic lineage, those rows are collapsed down to one, and the highest common taxonomic rank is given. The full lineage data are available in the second tab. S5 Table. Transit peptide predictions. Predictions were made separately for plastid-containing and non-plastid containing eukaryotes. The description of the output format is shown below the predictions. Table S6. Primers used in the study Table S7. The starting OD600 of E. coli CFT073 and its derivatives S1 Figure. Ladderized version of the Fig. 1 tree. All branch support values and taxon names including subfamily identity are shown. Branch coloring is as per Fig. 1. Orange stars show Uup sequences that have truncated Arm subdomains. S2 Figure. Sequence logos of domains show amino acid biases. Sequence logos of each domain HMM. The height of stacked amino acids at each position show the information content, in bits, with letters dividing the height according to their estimated probability. Beneath the stacked amino acids there are three lines showing probabilities; line 1 is occupancy, the probab [file mmc1.zip › SI 2/TableS3_domain_table.xlsx]

## Sheet: Fig3A domain coordinates
Organism	Accession	Protein	Domain	Start	End	Protein length	Sequence
Homo_sapiens	NP_001020262.1	ABCF1	ABC1	304	536	845	MPKAPKQQPPEPEWIGDGESTSPSDKVVKKGKKDKKIKKTFFEELAVEDKQAGEEEKVLKEKEQQQQQQQQQQKKKRDTRKGRRKKDVDDDGEEKELMERLKKLSVPTSDEEDEVPAPKPRGGKKTKGGNVFAALIQDQSEEEEEEEKHPPKPAKPEKNRINKAVSEEQQPALKGKKGKEEKSKGKAKPQNKFAALDNEEEDKEEEIIKEKEPPKQGKEKAKKAEQGSEEEGEGEEEEEEGGESKADDPYAHLSKKEKKKLKKQMEYERQVASLKAANAAENDFSVSQAEMSSRQAMLENASDIKLEKFSISAHGKELFVNADLYIVAGRRYGLVGPNGKGKTTLLKHIANRALSIPPNIDVLLCEQEVVADETPAVQAVLRADTKRLKLLEEERRLQG…
Homo_sapiens	NP_001020262.1	ABCF1	ABC1	625	716
Homo_sapiens	NP_001020262.1	ABCF1	ABC2	625	821
Homo_sapiens	NP_001020262.1	ABCF1	ABCF1_NTD	1	303
Homo_sapiens	NP_001020262.1	ABCF1	euk_arm	383	440
Homo_sapiens	NP_001020262.1	ABCF1	euk_linker	531	608
Saccharomyces_cerevisiae_S288c	NP_010953.1	ABCF2	ABC1	82	311	610	MPPVSASKAKRDAKKAEREAKKAAAGKTIRKLGRKKEAAAEESEVDAAAREIKMMKLQQDKDGLSDRVVTGVLSSLETSRDIKLSSVSLLFHGKVLIQDSGLELNYGRRYGLLGENGCGKSTFLKALATREYPIPEHIDIYLLDEPAEPSELSALDYVVTEAQHELKRIEDLVEKTILEDGPESELLEPLYERMDSLDPDTFESRAAIILIGLGFNKKTILKKTKDMSGGWKMRVALAKALFVKPTLLLLDDPTAHLDLEACVWLEEYLKRFDRTLVLVSHSQDFLNGVCTNMIDMRAQKLTAYGGNYDSYHKTRSELETNQMKQYNKQQEEIQHIKKFIASAGTYANLVKQAKSRQKILDKMEADGLVQPVVPDKVFSFRFPQVERLPPPVLAFDDIS…
Saccharomyces_cerevisiae_S288c	NP_010953.1	ABCF2	ABC2	393	594
Saccharomyces_cerevisiae_S288c	NP_010953.1	ABCF2	ABCF2_NTD	1	81
Saccharomyces_cerevisiae_S288c	NP_010953.1	ABCF2	linker	306	387
Saccharomyces_cerevisiae_S288c	NP_010953.1	ABCF2	euk_linker	306	376
Saccharomyces_cerevisiae_S288c	NP_010953.1	ABCF2	euk_arm	154	215
Saccharomyces_cerevisiae_S288c	NP_116664.1	ABCF3	ABC1	199	451	752	MASIGSQVRKAASSIDPIVTDYAVGYFNHLSGITFDAVQSKQVDLSTEVQFVSDLLIDAGASKAKVKELSESILKQLTTQLKENEAKLELTGDTSKRLLDINVLKSHNSKSDINVSLSMLGVNGDIEHTGRKMETRVDLKKLAKAEQKIAKKVAKRNNKFVKYEASKLINDQKEEDYDSFFLQINPLEFGSSAGKSKDIHIDTFDLYVGDGQRILSNAQLTLSFGHRYGLVGQNGIGKSTLLRALSRRELNVPKHVSILHVEQELRGDDTKALQSVLDADVWRKQLLSEEAKINERLKEMDVLRQEFEEDSLEVKKLDNEREDLDNHLIQISDKLVDMESDKAEARAASILYGLGFSTEAQQQPTNSFSGGWRMRLSLARALFCQPDLLLLDEPSNMLD…
Saccharomyces_cerevisiae_S288c	NP_116664.1	ABCF3	ABC2	532	729
Saccharomyces_cerevisiae_S288c	NP_116664.1	ABCF3	ABCF3_NTD	1	198
Saccharomyces_cerevisiae_S288c	NP_116664.1	ABCF3	euk_linker	447	515
Saccharomyces_cerevisiae_S288c	NP_116664.1	ABCF3	euk_arm	279	356
Phytophthora_infestans_T30-4	XP_002897526.1	ABCF5	ABC1	70	396	789	MLPSMHCLDGGRSAASNTPLDLSASLSRKEKRGMKRVDSNAPKAPIIIATSQQSRFHTVTFDEFGKNVLLNQFTLAIGTPSSDETADPVGVVELLRDTQLKLNYGSRYGLVGPNGIGKSTLLTALADGLVEGLPTSLKILYVNQLDTSSLTPESAQQSVLHTVLSADTRVSELQYKIDIFQKAELLHTLLTIQVMEAEQAQDAASKIAIKRSGMLGKDARLRLLEAEHKTADLRQRLQFTLSDMEHESVIAANETEILHEIHQKMEQFQQELKILDEASMEARARRILASMGVGPAKQDAPLASRSGGWQVRILLARVLFMEPDFLLLDEPTNHLDMPSILWLKNYLLTLDDVLGTPVTLVVVSHDRFFLNAVTEETIFFRGYDKTLAYYEGTYDSFEL…
Phytophthora_infestans_T30-4	XP_002897526.1	ABCF5	ABC1	524	746
Phytophthora_infestans_T30-4	XP_002897526.1	ABCF5	ABC2	56	391
Phytophthora_infestans_T30-4	XP_002897526.1	ABCF5	ABC2	524	757
Phytophthora_infestans_T30-4	XP_002897526.1	ABCF5	ABCF5_NTD	16	91
Phytophthora_infestans_T30-4	XP_002897526.1	ABCF5	euk_arm	166	293
Guillardia_theta_CCMP2712	XP_005839217.1	ABCF6	ABC1	3	212	528	MSGCRYGTKYGMVGRNGVGKSTLLRAIACRFIEIPSFFHVVHVEQECSGDDRTALQTVLEADQEREWLLKMENLLVNDEIEEEQAGISLNDVYERLEELDSDAAESNAATILSGLGFDKEMMTRPTKEFSGGWRMRISLGQALFVRPDLLLLDEPTNHLDVFACTWLEQFLVQWDKTVVIVSHDRGFLNRVTTNTIFLHRKRLWYYGGSYDTFLKVRAERRAHSESIARRTADLKNFIARFGHGHKKMARQAQSRMKLLERIQGENVELDYDDPYLRLEFPAAQTLPPPCISVMNVSFGYEEGKLLYENLNFGIDCDSRVAIVGPNGAGKSTMLKLLEAEVIPVTGGISRHPKLRIAKFTQHHLEMFDMENDAVAHMRNLQPDSVEEARKYLGRFGLSG…
Guillardia_theta_CCMP2712	XP_005839217.1	ABCF6	ABC2	291	487
Guillardia_theta_CCMP2712	XP_005839217.1	ABCF6	euk_linker	208	284
Guillardia_theta_CCMP2712	XP_005839217.1	ABCF6	euk_arm	61	117
Saccharomyces_cerevisiae_S288c	NP_014384.3	eEF3	ABC1	431	526	1044	MSDSQQSITVLEELFRKLETATSETREGISSELSSFLNGNIIEHDVPEVFFDEFQKAIQSKQKALNTLGAVAYIANETNLSPSVEPYIVATVPSVCSKAGSKDNDVQLAATKALKAIASAVNPVAVKALLPHLIHSLETSNKWKEKVAVLEVISVLVDAAKEQIALRMPELIPVLSESMWDTKKGVKEAATTTITKATETVDNKDIERFIPKLIECIANPNEVPETVHLLGATTFVAEVTPATLSIMVPLLSRGLAERETSIKRKAAVIIDNMCKLVEDPQVVAPFLGKLLPGLKNNFATIADPEAREVTLKALKTLRRVGNVGEDDVLPEISHAGDVSTTLGVIKELLEPEKVAPRFTIVVEYIAAIAANLIDERIIDQQTWFTHVTPYMTIFLHEKT…
Saccharomyces_cerevisiae_S288c	NP_014384.3	eEF3	ABC1	518	627
Saccharomyces_cerevisiae_S288c	NP_014384.3	eEF3	ABC2	667	799
Saccharomyces_cerevisiae_S288c	NP_014384.3	eEF3	ABC2	842	974
Saccharomyces_cerevisiae_S288c	NP_014384.3	eEF3	eEF3_heat	13	336
Saccharomyces_cerevisiae_S288c	NP_014384.3	eEF3	chromo	763	871
Saccharomyces_cerevisiae_S288c	NP_014384.3	eEF3	eEF3_4HB	337	428
Saccharomyces_cerevisiae_S288c	NP_014384.3	eEF3	eEF3_CTD	976	1044
Saccharomyces_cerevisiae_S288c	NP_015098.1	New1	New1_prion	4	108	1196	MPPKKFKDLNSFLDDQPKDPNLVASPFGGYFKNPAADAGSNNASKKSSYQQQRNWKQGGNYQQGGYQSYNSNYNNYNNYNNYNNYNNYNNYNKYNGQGYQKSTYKQSAVTPNQSGTPTPSASTTSLTSLNEKLSNLELTPISQFLSKIPECQSITDCKNQIKLIIEEFGKEGNSTGEKIEEWKIVDVLSKFIKPKNPSLVRESAMLIISNIAQFFSGKPPQEAYLLPFFNVALDCISDKENTVKRAAQHAIDSLLNCFPMEALTCFVLPTILDYLSSGAKWQAKMAALSVVDRIREDSANDLLELTFKDAVPVLTDVATDFKPELAKQGYKTLLDYVSILDNLDLSPRYKLIVDTLQDPSKVPESVKSLSSVTFVAEVTEPSLSLLVPILNRSLNLSSS…
Saccharomyces_cerevisiae_S288c	NP_015098.1	New1	ABC1	572	665
Saccharomyces_cerevisiae_S288c	NP_015098.1	New1	ABC1	651	772
Saccharomyces_cerevisiae_S288c	NP_015098.1	New1	ABC2	812	1111
Saccharomyces_cerevisiae_S288c	NP_015098.1	New1	eEF3_heat	152	473
Saccharomyces_cerevisiae_S288c	NP_015098.1	New1	chromo	908	1007
Saccharomyces_cerevisiae_S288c	NP_015098.1	New1	New1_CTD	1112	1195
Schizosaccharomyces_pombe	NP_593609.1	New1	ABC1	445	652	1057	MTSSVLIQGYEEDDVLKLLQELLDAETSQSCADVGKKIAQLFSNDNPLVTLKTTGFLDGLERAARNKKSGFHREAAMIGFATVIKNLGTPSEVVFLPYLPTILDSFSDRGEVVRQAAKMAAQALLDCLPAGAVETRLIPSLISYLDDSSIKWPSKVAALQLLGSLASSSPKAVADYMAALIPCIKERMHDTKPEISRAAITCMLNLCSVVENNDIIPHIPKLVDCMAHPETLEACIKDLSATTFVATVESVALAVLVPILKRALAQRSQSMLRLTVIITDNLCKLVPDPAEASDFLPELIPDVERIAQTAAMPEVRALASHALTTLNKAAAAQAAKAANNSEKQALDSACKELREAVLKNTSVPHELANSIIDYVCDALAALYKSNNFDKDKWTSQLGV…
Schizosaccharomyces_pombe	NP_593609.1	New1	ABC1	692	994
Schizosaccharomyces_pombe	NP_593609.1	New1	ABC2	692	835
Schizosaccharomyces_pombe	NP_593609.1	New1	ABC2	852	988
Schizosaccharomyces_pombe	NP_593609.1	New1	eEF3_heat	17	381
Schizosaccharomyces_pombe	NP_593609.1	New1	chromo	788	885
Schizosaccharomyces_pombe	NP_593609.1	New1	New1_CTD	976	1057
Escherichia_coli_str._K-12_substr._MG1655	NP_415469.1	Uup	ABC1	4	240	635	MSLISMHGAWLSFSDAPLLDNAELHIEDNERVCLVGRNGAGKSTLMKILNREQGLDDGRIIYEQDLIVARLQQDPPRNVEGSVYDFVAEGIEEQAEYLKRYHDISRLVMNDPSEKNLNELAKVQEQLDHHNLWQLENRINEVLAQLGLDPNVALSSLSGGWLRKAALGRALVSNPRVLLLDEPTNHLDIETIDWLEGFLKTFNGTIIFISHDRSFIRNMATRIVDLDRGKLVTYPGNYDQYLLEKEEALRVEELQNAEFDRKLAQEEVWIRQGIKARRTRNEGRVRALKAMRRERGERREVMGTAKMQVEEASRSGKIVFEMEDVCYQVNGKQLVKDFSAQVLRGDKIALIGPNGCGKTTLLKLMLGQLQADSGRIHVGTKLEVAYFDQHRAELDPDKT…
Escherichia_coli_str._K-12_substr._MG1655	NP_415469.1	Uup	ABC2	320	520
Escherichia_coli_str._K-12_substr._MG1655	NP_415469.1	Uup	bact_CTD_extensions	513	635
Escherichia_coli_str._K-12_substr._MG1655	NP_415469.1	Uup	linker	236	315
Escherichia_coli_str._K-12_substr._MG1655	NP_415469.1	Uup	Uup_arm	92	148
Escherichia_coli_str._K-12_substr._MG1655	NP_418808.1	EttA	ABC1	6	246	555	MAQFVYTMHRVGKVVPPKRHILKNISLSFFPGAKIGVLGLNGAGKSTLLRIMAGIDKDIEGEARPQPDIKIGYLPQEPQLNPEHTVRESIEEAVSEVVNALKRLDEVYALYADPDADFDKLAAEQGRLEEIIQAHDGHNLNVQLERAADALRLPDWDAKIANLSGGERRRVALCRLLLEKPDMLLLDEPTNHLDAESVAWLERFLHDFEGTVVAITHDRYFLDNVAGWILELDRGEGIPWEGNYSSWLEQKDQRLAQEASQEAARRKSIEKELEWVRQGTKGRQSKGKARLARFEELNSTEYQKRNETNELFIPPGPRLGDKVLEVSNLRKSYGDRLLIDDLSFSIPKGAIVGIIGPNGAGKSTLFRMISGQEQPDSGTITLGETVKLASVDQFRDSMD…
Escherichia_coli_str._K-12_substr._MG1655	NP_418808.1	EttA	ABC2	324	524
Escherichia_coli_str._K-12_substr._MG1655	NP_418808.1	EttA	EttA_arm	95	153
Escherichia_coli_str._K-12_substr._MG1655	NP_418808.1	EttA	linker	242	322
Blastopirellula_marina_DSM_3645	WP_002650567.1	DAF2	ABC1	5	96	600	MTPLIQIQNVVKRFGHKVLLDGASASLIEGQKVGMIGRNGAGKSTLCRAILGDEELEKGDVILHPKLRLGYLRQHDPFEEGETVVGFLMRDSGQPDWKCGEVAGQFEIKGAMLESPVRQLSGGWQTRVKLTALLLHDPNYLLLDEPTNFLDLRTQMLLERFLLDFRGGVMVVSHDRAFLKQTCTHTLELARGKLQMFPGDVDAYLIVQEERKEHDQRVNASVKAKQKQLQRFIDKNRAAASTASQARSKAKQLDRLQLVEIEESDALAYVRVPIVERRRGTVVRCDNMVIGYPDKKIADQVTLDIEHGSRIGVVGDNGQGKTTLLRTLVGSIEPLDGDVKWGHHADVGVYAQHVYTTLPQNDTVEDYLRSAADPDVSTQQVLNVAGSFLFRGEDVKKKV…
Blastopirellula_marina_DSM_3645	WP_002650567.1	DAF2	ABC1	90	203
Blastopirellula_marina_DSM_3645	WP_002650567.1	DAF2	ABC2	283	480
Blastopirellula_marina_DSM_3645	WP_002650567.1	DAF2	bact_CTD_extensions	474	600
Blastopirellula_marina_DSM_3645	WP_002650567.1	DAF2	linker	199	279
Bacillus_subtilis_subsp._subtilis_str._168	NP_388442.1	ARE2	ABC1	5	96	547	MKEIVTLTNVSYEVKDQTVFKHVNASVQQGDIIGIIGKNGAGKSTLLHLIHNDLAPAQGQILRKDIKLALVEQETAAYSFADQTPAEKKLLEKWHVPLRDFHQLSGGEKLKARLAKGLSEDADLLLLDEPTNHLDEKSLQFLIQQLKHYNGTVILVSHDRYFLDEAATKIWSLEDQTLIEFKGNYSGYMKFREKKRLTQQREYEKQQKMVERIEAQMNGLASWSEKAHAQSTKKEGFKEYHRVKAKRTDAQIKSKQKRLEKELEKAKAEPVTPEYTVRFSIDTTHKTGKRFLEVQNVTKAFGERTLFKNANFTIQHGEKVAIIGPNGSGKTTLLNIILGQETAEGSVWVSPSANIGYLTQEVFDLPLEQTPEELFENETFKARGHVQNLMRHLGFTAAQ…
Bacillus_subtilis_subsp._subtilis_str._168	NP_388442.1	ARE2	ABC1	86	187
Bacillus_subtilis_subsp._subtilis_str._168	NP_388442.1	ARE2	ABC2	292	486
Bacillus_subtilis_subsp._subtilis_str._168	NP_388442.1	ARE2	ARE1_2_CTD	481	543
Bacillus_subtilis_subsp._subtilis_str._168	NP_388442.1	ARE2	linker	183	278
Paenibacillus_elgii_B69	WP_010495917.1	ARE3	ABC1	4	100	492	MSLINVTNLTFAYDGSYDNLFEDVSFQIDTDWKLGFTGRNGRGKTTFLNLLLGKYEYSGTISAKVSFEYFPFHVENKEQNTIDVIGDIYPDYLHWELMRELSLLKVSEDVLYRPFASLSNGEQTKVLLAALFLKENSFLLIDEPTNHLDMNARKLVSQYLNTKSGFILVSHDRSFLDRCVDHILSINKTDIEIQKGNFSDWWENKQRQDQFELGENEKLKKDIKRLSEASKRTSNWSHEVEKTKNGTRNSGSKVDKGYIGHKAAKMMKRSKSMEHRQHTAIEEKSQLLKNIESSESLKITQLPFHKNQLAELDHVSIYYGEKTVCTDISFSIEQGERIALSGANGSGKSSIIKLICDEDIAYTGTFRKGSQLKISYVSQDTSHLQGNLTDYARSSGIDE…
Paenibacillus_elgii_B69	WP_010495917.1	ARE3	ABC1	93	200	492
Paenibacillus_elgii_B69	WP_010495917.1	ARE3	ABC2	310	492	492
Paenibacillus_elgii_B69	WP_010495917.1	ARE3	linker	196	301	492

## Sheet: all domain coordinates
protein ID	Organism	protein name	domain name	start	end
YP_003698655.1	[Bacillus]_selenitireducens_MLS10	YdiF	ABC1	4	247
YP_003698655.1	[Bacillus]_selenitireducens_MLS10	YdiF	ABC1	327	419
YP_003698655.1	[Bacillus]_selenitireducens_MLS10	YdiF	ABC1	413	534
YP_003698655.1	[Bacillus]_selenitireducens_MLS10	YdiF	ABC2	4	241
YP_003698655.1	[Bacillus]_selenitireducens_MLS10	YdiF	ABC2	327	522
YP_003698655.1	[Bacillus]_selenitireducens_MLS10	YdiF	bact_CTD_extensions	511	642
YP_003698655.1	[Bacillus]_selenitireducens_MLS10	YdiF	linker	242	319
YP_003698655.1	[Bacillus]_selenitireducens_MLS10	YdiF	Ydif_arm	92	151
YP_003698655.1	[Bacillus]_selenitireducens_MLS10	YdiF	bact_linker	242	312
YP_003698655.1	[Bacillus]_selenitireducens_MLS10	YdiF	euk_linker	242	310
YP_003700049.1	[Bacillus]_selenitireducens_MLS10	YbiT	ABC1	2	239
YP_003700049.1	[Bacillus]_selenitireducens_MLS10	YbiT	ABC1	320	414
YP_003700049.1	[Bacillus]_selenitireducens_MLS10	YbiT	ABC1	402	528
YP_003700049.1	[Bacillus]_selenitireducens_MLS10	YbiT	ABC2	2	234
YP_003700049.1	[Bacillus]_selenitireducens_MLS10	YbiT	ABC2	320	519
YP_003700049.1	[Bacillus]_selenitireducens_MLS10	YbiT	linker	235	315
YP_003700049.1	[Bacillus]_selenitireducens_MLS10	YbiT	Ybit_arm	90	144
YP_003700049.1	[Bacillus]_selenitireducens_MLS10	YbiT	bact_linker	235	314
YP_003700049.1	[Bacillus]_selenitireducens_MLS10	YbiT	euk_linker	235	320
YP_003700049.1	[Bacillus]_selenitireducens_MLS10	YbiT	Yhes_arm	96	143
YP_003700049.1	[Bacillus]_selenitireducens_MLS10	YbiT	Ydif_arm	94	144
WP_008118683.1	[Bacteroides]_pectinophilus_ATCC_43243	YfmM	ABC1	30	272
WP_008118683.1	[Bacteroides]_pectinophilus_ATCC_43243	YfmM	ABC1	352	443
WP_008118683.1	[Bacteroides]_pectinophilus_ATCC_43243	YfmM	ABC1	429	543
WP_008118683.1	[Bacteroides]_pectinophilus_ATCC_43243	YfmM	ABC2	30	267
WP_008118683.1	[Bacteroides]_pectinophilus_ATCC_43243	YfmM	ABC2	352	544
WP_008118683.1	[Bacteroides]_pectinophilus_ATCC_43243	YfmM	linker	268	346
WP_008118683.1	[Bacteroides]_pectinophilus_ATCC_43243	YfmM	bact_linker	268	343
WP_008118683.1	[Bacteroides]_pectinophilus_ATCC_43243	YfmM	euk_linker	268	338
WP_008118683.1	[Bacteroides]_pectinophilus_ATCC_43243	YfmM	Ydif_arm	118	177
WP_008118862.1	[Bacteroides]_pectinophilus_ATCC_43243	YdiF	ABC1	3	250
WP_008118862.1	[Bacteroides]_pectinophilus_ATCC_43243	YdiF	ABC1	328	423
WP_008118862.1	[Bacteroides]_pectinophilus_ATCC_43243	YdiF	ABC1	410	535
WP_008118862.1	[Bacteroides]_pectinophilus_ATCC_43243	YdiF	ABC2	3	247
WP_008118862.1	[Bacteroides]_pectinophilus_ATCC_43243	YdiF	ABC2	328	523
WP_008118862.1	[Bacteroides]_pectinophilus_ATCC_43243	YdiF	bact_CTD_extensions	513	645
WP_008118862.1	[Bacteroides]_pectinophilus_ATCC_43243	YdiF	linker	241	320
WP_008118862.1	[Bacteroides]_pectinophilus_ATCC_43243	YdiF	Ydif_arm	91	150
WP_008118862.1	[Bacteroides]_pectinophilus_ATCC_43243	YdiF	bact_linker	241	312
WP_008118862.1	[Bacteroides]_pectinophilus_ATCC_43243	YdiF	euk_linker	241	318
WP_008118862.1	[Bacteroides]_pectinophilus_ATCC_43243	YdiF	Ybit_arm	109	150
WP_008119985.1	[Bacteroides]_pectinophilus_ATCC_43243	YbiT	ABC1	2	239
WP_008119985.1	[Bacteroides]_pectinophilus_ATCC_43243	YbiT	ABC1	320	414
WP_008119985.1	[Bacteroides]_pectinophilus_ATCC_43243	YbiT	ABC1	413	525
WP_008119985.1	[Bacteroides]_pectinophilus_ATCC_43243	YbiT	ABC2	2	234
WP_008119985.1	[Bacteroides]_pectinophilus_ATCC_43243	YbiT	ABC2	320	518
WP_008119985.1	[Bacteroides]_pectinophilus_ATCC_43243	YbiT	linker	235	314
WP_008119985.1	[Bacteroides]_pectinophilus_ATCC_43243	YbiT	Ybit_arm	90	144
WP_008119985.1	[Bacteroides]_pectinophilus_ATCC_43243	YbiT	bact_linker	235	309
WP_008119985.1	[Bacteroides]_pectinophilus_ATCC_43243	YbiT	euk_linker	235	311
WP_008119985.1	[Bacteroides]_pectinophilus_ATCC_43243	YbiT	Yhes_arm	90	143
WP_008119985.1	[Bacteroides]_pectinophilus_ATCC_43243	YbiT	Ydif_arm	93	144
WP_008120223.1	[Bacteroides]_pectinophilus_ATCC_43243	Uup	ABC1	4	220
WP_008120223.1	[Bacteroides]_pectinophilus_ATCC_43243	Uup	ABC1	300	394
WP_008120223.1	[Bacteroides]_pectinophilus_ATCC_43243	Uup	ABC1	389	512
WP_008120223.1	[Bacteroides]_pectinophilus_ATCC_43243	Uup	ABC2	4	214
WP_008120223.1	[Bacteroides]_pectinophilus_ATCC_43243	Uup	ABC2	300	500
WP_008120223.1	[Bacteroides]_pectinophilus_ATCC_43243	Uup	bact_CTD_extensions	489	620
WP_008120223.1	[Bacteroides]_pectinophilus_ATCC_43243	Uup	linker	215	289
WP_008120223.1	[Bacteroides]_pectinophilus_ATCC_43243	Uup	bact_linker	215	284
YP_004599674.1	[Cellvibrio]_gilvus_ATCC_13127	Uup	ABC1	5	103
YP_004599674.1	[Cellvibrio]_gilvus_ATCC_13127	Uup	ABC1	86	209
YP_004599674.1	[Cellvibrio]_gilvus_ATCC_13127	Uup	ABC1	286	493
YP_004599674.1	[Cellvibrio]_gilvus_ATCC_13127	Uup	ABC2	5	204
YP_004599674.1	[Cellvibrio]_gilvus_ATCC_13127	Uup	ABC2	286	488
YP_004599674.1	[Cellvibrio]_gilvus_ATCC_13127	Uup	bact_CTD_extensions	482	597
YP_004599674.1	[Cellvibrio]_gilvus_ATCC_13127	Uup	linker	205	288
YP_004599674.1	[Cellvibrio]_gilvus_ATCC_13127	Uup	bact_linker	205	277
YP_004599940.1	[Cellvibrio]_gilvus_ATCC_13127	AAF2	ABC1	4	259
YP_004599940.1	[Cellvibrio]_gilvus_ATCC_13127	AAF2	ABC1	330	543
YP_004599940.1	[Cellvibrio]_gilvus_ATCC_13127	AAF2	ABC2	3	242
YP_004599940.1	[Cellvibrio]_gilvus_ATCC_13127	AAF2	ABC2	317	547
YP_004599940.1	[Cellvibrio]_gilvus_ATCC_13127	AAF2	bact_linker	246	333
YP_004600979.1	[Cellvibrio]_gilvus_ATCC_13127	AAF6	ABC1	2	244
YP_004600979.1	[Cellvibrio]_gilvus_ATCC_13127	AAF6	ABC1	326	420
YP_004600979.1	[Cellvibrio]_gilvus_ATCC_13127	AAF6	ABC1	411	504
YP_004600979.1	[Cellvibrio]_gilvus_ATCC_13127	AAF6	ABC2	2	238
YP_004600979.1	[Cellvibrio]_gilvus_ATCC_13127	AAF6	ABC2	326	522
YP_004600979.1	[Cellvibrio]_gilvus_ATCC_13127	AAF6	linker	241	319
YP_004600979.1	[Cellvibrio]_gilvus_ATCC_13127	AAF6	Ydif_arm	88	147
YP_004600979.1	[Cellvibrio]_gilvus_ATCC_13127	AAF6	bact_linker	240	318
YP_004600979.1	[Cellvibrio]_gilvus_ATCC_13127	AAF6	Ybit_arm	91	147
YP_004600979.1	[Cellvibrio]_gilvus_ATCC_13127	AAF6	Yhes_arm	98	146
YP_004600979.1	[Cellvibrio]_gilvus_ATCC_13127	AAF6	Uup_arm	91	147
YP_004601282.1	[Cellvibrio]_gilvus_ATCC_13127	EttA	ABC1	7	246
YP_004601282.1	[Cellvibrio]_gilvus_ATCC_13127	EttA	ABC1	324	530
YP_004601282.1	[Cellvibrio]_gilvus_ATCC_13127	EttA	ABC2	5	240
YP_004601282.1	[Cellvibrio]_gilvus_ATCC_13127	EttA	ABC2	324	523
YP_004601282.1	[Cellvibrio]_gilvus_ATCC_13127	EttA	EttA_arm	94	137
YP_004601282.1	[Cellvibrio]_gilvus_ATCC_13127	EttA	linker	241	317
YP_004601282.1	[Cellvibrio]_gilvus_ATCC_13127	EttA	EttA_arm	94	152
YP_004601282.1	[Cellvibrio]_gilvus_ATCC_13127	EttA	bact_linker	241	315
YP_004601282.1	[Cellvibrio]_gilvus_ATCC_13127	EttA	Uup_arm	94	152
YP_004601282.1	[Cellvibrio]_gilvus_ATCC_13127	EttA	Ydif_arm	93	151
YP_004601297.1	[Cellvibrio]_gilvus_ATCC_13127	AAF4	ABC1	16	260
YP_004601297.1	[Cellvibrio]_gilvus_ATCC_13127	AAF4	ABC1	386	575
YP_004601297.1	[Cellvibrio]_gilvus_ATCC_13127	AAF4	ABC2	16	243
YP_004601297.1	[Cellvibrio]_gilvus_ATCC_13127	AAF4	ABC2	377	576
YP_004601297.1	[Cellvibrio]_gilvus_ATCC_13127	AAF4	Uup_arm	102	155
YP_004601297.1	[Cellvibrio]_gilvus_ATCC_13127	AAF4	bact_linker	250	339
YP_004601347.1	[Cellvibrio]_gilvus_ATCC_13127	ARE5	ABC1	20	243
YP_004601347.1	[Cellvibrio]_gilvus_ATCC_13127	ARE5	ABC1	363	445
YP_004601347.1	[Cellvibrio]_gilvus_ATCC_13127	ARE5	ABC1	430	541
YP_004601347.1	[Cellvibrio]_gilvus_ATCC_13127	ARE5	ABC2	20	234
YP_004601347.1	[Cellvibrio]_gilvus_ATCC_13127	ARE5	ABC2	357	541
YP_004601859.1	[Cellvibrio]_gilvus_ATCC_13127	ARE5	ABC1	8	230
YP_004601859.1	[Cellvibrio]_gilvus_ATCC_13127	ARE5	ABC1	342	432
YP_004601859.1	[Cellvibrio]_gilvus_ATCC_13127	ARE5	ABC1	414	534
YP_004601859.1	[Cellvibrio]_gilvus_ATCC_13127	ARE5	ABC2	8	221
YP_004601859.1	[Cellvibrio]_gilvus_ATCC_13127	ARE5	ABC2	342	532
YP_004601977.1	[Cellvibrio]_gilvus_ATCC_13127	AAF1	ABC1	5	245
YP_004601977.1	[Cellvibrio]_gilvus_ATCC_13127	AAF1	ABC1	350	450
YP_004601977.1	[Cellvibrio]_gilvus_ATCC_13127	AAF1	ABC2	5	238
YP_004601977.1	[Cellvibrio]_gilvus_ATCC_13127	AAF1	ABC2	349	451
YP_004601977.1	[Cellvibrio]_gilvus_ATCC_13127	AAF1	bact_linker	240	337
WP_007706047.1	[Clostridium_asparagiforme]_DSM_15981	ARE1	ABC1	3	94
WP_007706047.1	[Clostridium_asparagiforme]_DSM_15981	ARE1	ABC1	84	182
WP_007706047.1	[Clostridium_asparagiforme]_DSM_15981	ARE1	ABC1	290	380
WP_007706047.1	[Clostridium_asparagiforme]_DSM_15981	ARE1	ABC1	371	477
WP_007706047.1	[Clostridium_asparagiforme]_DSM_15981	ARE1	ABC2	3	177
WP_007706047.1	[Clostridium_asparagiforme]_DSM_15981	ARE1	ABC2	290	478
WP_007706047.1	[Clostridium_asparagiforme]_DSM_15981	ARE1	linker	178	287
WP_007706047.1	[Clostridium_asparagiforme]_DSM_15981	ARE1	bact_linker	178	275
WP_007710117.1	[Clostridium_asparagiforme]_DSM_15981	ARE7	ABC1	3	108
WP_007710117.1	[Clostridium_asparagiforme]_DSM_15981	ARE7	ABC1	98	218
WP_007710117.1	[Clostridium_asparagiforme]_DSM_15981	ARE7	ABC1	299	384
WP_007710117.1	[Clostridium_asparagiforme]_DSM_15981	ARE7	ABC1	379	497
WP_007710117.1	[Clostridium_asparagiforme]_DSM_15981	ARE7	ABC2	3	212
WP_007710117.1	[Clostridium_asparagiforme]_DSM_15981	ARE7	ABC2	299	491
WP_007710117.1	[Clostridium_asparagiforme]_DSM_15981	ARE7	linker	213	285
WP_007710117.1	[Clostridium_asparagiforme]_DSM_15981	ARE7	bact_linker	213	281
WP_007710117.1	[Clostridium_asparagiforme]_DSM_15981	ARE7	euk_linker	213	280
WP_007719149.1	[Clostridium_asparagiforme]_DSM_15981	YfmM	ABC1	4	248
WP_007719149.1	[Clostridium_asparagiforme]_DSM_15981	YfmM	ABC1	326	417
WP_007719149.1	[Clostridium_asparagiforme]_DSM_15981	YfmM	ABC1	405	517
WP_007719149.1	[Clostridium_asparagiforme]_DSM_15981	YfmM	ABC2	4	241
WP_007719149.1	[Clostridium_asparagiforme]_DSM_15981	YfmM	ABC2	326	517
WP_007719149.1	[Clostridium_asparagiforme]_DSM_15981	YfmM	linker	242	319
WP_007719149.1	[Clostridium_asparagiforme]_DSM_15981	YfmM	bact_linker	242	314
WP_007719149.1	[Clostridium_asparagiforme]_DSM_15981	YfmM	Ydif_arm	92	151
WP_007719149.1	[Clostridium_asparagiforme]_DSM_15981	YfmM	euk_linker	242	312
WP_007719149.1	[Clostridium_asparagiforme]_DSM_15981	YfmM	EttA_arm	94	151
WP_007719382.1	[Clostridium_asparagiforme]_DSM_15981	Uup	ABC1	4	209
WP_007719382.1	[Clostridium_asparagiforme]_DSM_15981	Uup	ABC1	286	491
WP_007719382.1	[Clostridium_asparagiforme]_DSM_15981	Uup	ABC2	4	204
WP_007719382.1	[Clostridium_asparagiforme]_DSM_15981	Uup	ABC2	286	486
WP_007719382.1	[Clostridium_asparagiforme]_DSM_15981	Uup	bact_CTD_extensions	477	638
WP_007719382.1	[Clostridium_asparagiforme]_DSM_15981	Uup	linker	205	281
WP_007719382.1	[Clostridium_asparagiforme]_DSM_15981	Uup	bact_linker	205	275
WP_007719402.1	[Clostridium_asparagiforme]_DSM_15981	YbiT	ABC1	33	270
WP_007719402.1	[Clostridium_asparagiforme]_DSM_15981	YbiT	ABC1	351	448
WP_007719402.1	[Clostridium_asparagiforme]_DSM_15981	YbiT	ABC1	441	555
WP_007719402.1	[Clostridium_asparagiforme]_DSM_15981	YbiT	ABC2	33	265
WP_007719402.1	[Clostridium_asparagiforme]_DSM_15981	YbiT	ABC2	351	549
WP_007719402.1	[Clostridium_asparagiforme]_DSM_15981	YbiT	linker	266	347
WP_007719402.1	[Clostridium_asparagiforme]_DSM_15981	YbiT	Ybit_arm	121	175
WP_007719402.1	[Clostridium_asparagiforme]_DSM_15981	YbiT	bact_linker	266	343
WP_007719402.1	[Clostridium_asparagiforme]_DSM_15981	YbiT	euk_linker	266	350
WP_007719402.1	[Clostridium_asparagiforme]_DSM_15981	YbiT	Yhes_arm	121	174
WP_007719402.1	[Clostridium_asparagiforme]_DSM_15981	YbiT	Ydif_arm	123	175
WP_007720022.1	[Clostridium_asparagiforme]_DSM_15981	YdiF	ABC1	1	178
WP_007720022.1	[Clostridium_asparagiforme]_DSM_15981	YdiF	ABC2	13	167
WP_007720022.1	[Clostridium_asparagiforme]_DSM_15981	YdiF	linker	168	240
WP_007720022.1	[Clostridium_asparagiforme]_DSM_15981	YdiF	Ydif_arm	18	77
WP_007720022.1	[Clostridium_asparagiforme]_DSM_15981	YdiF	bact_linker	168	239
WP_007720022.1	[Clostridium_asparagiforme]_DSM_15981	YdiF	euk_linker	168	239
WP_007720022.1	[Clostridium_asparagiforme]_DSM_15981	YdiF	Ybit_arm	32	77
WP_007720293.1	[Clostridium_asparagiforme]_DSM_15981	YdiF	ABC1	6	100
WP_007720293.1	[Clostridium_asparagiforme]_DSM_15981	YdiF	ABC1	82	211
WP_007720293.1	[Clostridium_asparagiforme]_DSM_15981	YdiF	ABC2	6	201
YP_006787204.1	[Clostridium]_acidurici_9a	YdiF	ABC1	4	251
YP_006787204.1	[Clostridium]_acidurici_9a	YdiF	ABC1	333	435
YP_006787204.1	[Clostridium]_acidurici_9a	YdiF	ABC1	419	538
YP_006787204.1	[Clostridium]_acidurici_9a	YdiF	ABC2	4	245
YP_006787204.1	[Clostridium]_acidurici_9a	YdiF	ABC2	332	528
YP_006787204.1	[Clostridium]_acidurici_9a	YdiF	bact_CTD_extensions	516	640
YP_006787204.1	[Clostridium]_acidurici_9a	YdiF	linker	246	327
YP_006787204.1	[Clostridium]_acidurici_9a	YdiF	Ydif_arm	92	155
YP_006787204.1	[Clostridium]_acidurici_9a	YdiF	bact_linker	246	325
YP_006787204.1	[Clostridium]_acidurici_9a	YdiF	euk_linker	246	317
YP_006787377.1	[Clostridium]_acidurici_9a	ARE3	ABC1	4	102
YP_006787377.1	[Clostridium]_acidurici_9a	ARE3	ABC1	82	200
YP_006787377.1	[Clostridium]_acidurici_9a	ARE3	ABC1	310	401
YP_006787377.1	[Clostridium]_acidurici_9a	ARE3	ABC1	383	492
YP_006787377.1	[Clostridium]_acidurici_9a	ARE3	ABC2	4	195
YP_006787377.1	[Clostridium]_acidurici_9a	ARE3	ABC2	310	492
YP_006787377.1	[Clostridium]_acidurici_9a	ARE3	linker	196	309
YP_006787377.1	[Clostridium]_acidurici_9a	ARE3	bact_linker	196	299
YP_006787682.1	[Clostridium]_acidurici_9a	YfmM	ABC1	4	246
YP_006787682.1	[Clostridium]_acidurici_9a	YfmM	ABC1	323	419
YP_006787682.1	[Clostridium]_acidurici_9a	YfmM	ABC1	411	514
YP_006787682.1	[Clostridium]_acidurici_9a	YfmM	ABC2	4	241
YP_006787682.1	[Clostridium]_acidurici_9a	YfmM	ABC2	326	514
YP_006787682.1	[Clostridium]_acidurici_9a	YfmM	linker	242	317
YP_006787682.1	[Clostridium]_acidurici_9a	YfmM	bact_linker	242	317
YP_006787682.1	[Clostridium]_acidurici_9a	YfmM	euk_linker	242	311
YP_006787682.1	[Clostridium]_acidurici_9a	YfmM	Ydif_arm	92	151
YP_006787682.1	[Clostridium]_acidurici_9a	YfmM	EttA_arm	92	151
YP_006788117.1	[Clostridium]_acidurici_9a	YbiT	ABC1	2	239
YP_006788117.1	[Clostridium]_acidurici_9a	YbiT	ABC1	320	412
YP_006788117.1	[Clostridium]_acidurici_9a	YbiT	ABC1	401	525
YP_006788117.1	[Clostridium]_acidurici_9a	YbiT	ABC2	2	234
YP_006788117.1	[Clostridium]_acidurici_9a	YbiT	ABC2	320	518
YP_006788117.1	[Clostridium]_acidurici_9a	YbiT	linker	235	315
YP_006788117.1	[Clostridium]_acidurici_9a	YbiT	Ybit_arm	90	144
YP_006788117.1	[Clostridium]_acidurici_9a	YbiT	bact_linker	235	306
YP_006788117.1	[Clostridium]_acidurici_9a	YbiT	euk_linker	235	318
YP_006788117.1	[Clostridium]_acidurici_9a	YbiT	Yhes_arm	90	143
YP_006788117.1	[Clostridium]_acidurici_9a	YbiT	Ydif_arm	93	144
YP_006789263.1	[Clostridium]_acidurici_9a	YfmM	ABC1	4	251
YP_006789263.1	[Clostridium]_acidurici_9a	YfmM	ABC1	326	420
YP_006789263.1	[Clostridium]_acidurici_9a	YfmM	ABC1	414	517
YP_006789263.1	[Clostridium]_acidurici_9a	YfmM	ABC2	4	241
YP_006789263.1	[Clostridium]_acidurici_9a	YfmM	ABC2	326	517
YP_006789263.1	[Clostridium]_acidurici_9a	YfmM	linker	242	319
YP_006789263.1	[Clostridium]_acidurici_9a	YfmM	bact_linker	242	316
YP_006789263.1	[Clostridium]_acidurici_9a	YfmM	euk_linker	242	311
YP_006789263.1	[Clostridium]_acidurici_9a	YfmM	Ydif_arm	92	151
YP_006789263.1	[Clostridium]_acidurici_9a	YfmM	EttA_arm	93	149
YP_006789503.1	[Clostridium]_acidurici_9a	Uup	ABC1	4	247
YP_006789503.1	[Clostridium]_acidurici_9a	Uup	ABC1	319	525
YP_006789503.1	[Clostridium]_acidurici_9a	Uup	ABC2	4	237
YP_006789503.1	[Clostridium]_acidurici_9a	Uup	ABC2	319	520
YP_006789503.1	[Clostridium]_acidurici_9a	Uup	bact_CTD_extensions	510	646
YP_006789503.1	[Clostridium]_acidurici_9a	Uup	linker	238	312
YP_006789503.1	[Clostridium]_acidurici_9a	Uup	Uup_arm	92	149
YP_006789503.1	[Clostridium]_acidurici_9a	Uup	bact_linker	238	306
YP_006789503.1	[Clostridium]_acidurici_9a	Uup	Ybit_arm	108	149
YP_006789503.1	[Clostridium]_acidurici_9a	Uup	euk_arm	84	149
YP_006789540.1	[Clostridium]_acidurici_9a	ARE1	ABC1	4	92
YP_006789540.1	[Clostridium]_acidurici_9a	ARE1	ABC1	85	184
YP_006789540.1	[Clostridium]_acidurici_9a	ARE1	ABC1	288	380
YP_006789540.1	[Clostridium]_acidurici_9a	ARE1	ABC1	373	483
YP_006789540.1	[Clostridium]_acidurici_9a	ARE1	ABC2	4	176
YP_006789540.1	[Clostridium]_acidurici_9a	ARE1	ABC2	287	478
YP_006789540.1	[Clostridium]_acidurici_9a	ARE1	ARE1_2_CTD	479	546
YP_006789540.1	[Clostridium]_acidurici_9a	ARE1	linker	177	278
YP_006789540.1	[Clostridium]_acidurici_9a	ARE1	bact_linker	177	273
WP_026890113.1	[Clostridium]_aerotolerans_DSM_5434	YdiF	ABC1	3	246
WP_026890113.1	[Clostridium]_aerotolerans_DSM_5434	YdiF	ABC1	328	531
WP_026890113.1	[Clostridium]_aerotolerans_DSM_5434	YdiF	ABC2	3	240
WP_026890113.1	[Clostridium]_aerotolerans_DSM_5434	YdiF	ABC2	328	523
WP_026890113.1	[Clostridium]_aerotolerans_DSM_5434	YdiF	bact_CTD_extensions	511	637
WP_026890113.1	[Clostridium]_aerotolerans_DSM_5434	YdiF	linker	241	320
WP_026890113.1	[Clostridium]_aerotolerans_DSM_5434	YdiF	Ydif_arm	91	150
WP_026890113.1	[Clostridium]_aerotolerans_DSM_5434	YdiF	bact_linker	241	312
WP_026890113.1	[Clostridium]_aerotolerans_DSM_5434	YdiF	euk_linker	241	313
WP_026890503.1	[Clostridium]_aerotolerans_DSM_5434	FAF2	ABC1	2	242
WP_026890503.1	[Clostridium]_aerotolerans_DSM_5434	FAF2	ABC1	331	420
WP_026890503.1	[Clostridium]_aerotolerans_DSM_5434	FAF2	ABC1	401	530
WP_026890503.1	[Clostridium]_aerotolerans_DSM_5434	FAF2	ABC2	2	236
WP_026890503.1	[Clostridium]_aerotolerans_DSM_5434	FAF2	ABC2	329	522
WP_026890503.1	[Clostridium]_aerotolerans_DSM_5434	FAF2	Ydif_arm	90	143
WP_026891003.1	[Clostridium]_aerotolerans_DSM_5434	YbiT	ABC1	2	239
WP_026891003.1	[Clostridium]_aerotolerans_DSM_5434	YbiT	ABC1	320	416
WP_026891003.1	[Clostridium]_aerotolerans_DSM_5434	YbiT	ABC1	390	524
WP_026891003.1	[Clostridium]_aerotolerans_DSM_5434	YbiT	ABC2	2	234
WP_026891003.1	[Clostridium]_aerotolerans_DSM_5434	YbiT	ABC2	320	518
WP_026891003.1	[Clostridium]_aerotolerans_DSM_5434	YbiT	linker	235	315
WP_026891003.1	[Clostridium]_aerotolerans_DSM_5434	YbiT	Ybit_arm	90	144
WP_026891003.1	[Clostridium]_aerotolerans_DSM_5434	YbiT	bact_linker	235	308
WP_026891003.1	[Clostridium]_aerotolerans_DSM_5434	YbiT	euk_linker	235	313
WP_026891003.1	[Clostridium]_aerotolerans_DSM_5434	YbiT	Yhes_arm	90	143
WP_026891003.1	[Clostridium]_aerotolerans_DSM_5434	YbiT	Ydif_arm	104	144
WP_026891012.1	[Clostridium]_aerotolerans_DSM_5434	Uup	ABC1	4	206
WP_026891012.1	[Clostridium]_aerotolerans_DSM_5434	Uup	ABC1	283	380
WP_026891012.1	[Clostridium]_aerotolerans_DSM_5434	Uup	ABC1	368	488
WP_026891012.1	[Clostridium]_aerotolerans_DSM_5434	Uup	ABC2	4	201
WP_026891012.1	[Clostridium]_aerotolerans_DSM_5434	Uup	ABC2	283	483
WP_026891012.1	[Clostridium]_aerotolerans_DSM_5434	Uup	bact_CTD_extensions	473	603
WP_026891012.1	[Clostridium]_aerotolerans_DSM_5434	Uup	linker	202	284
WP_026891012.1	[Clostridium]_aerotolerans_DSM_5434	Uup	bact_linker	202	273
WP_026891299.1	[Clostridium]_aerotolerans_DSM_5434	ARE3	ABC1	4	93
WP_026891299.1	[Clostridium]_aerotolerans_DSM_5434	ARE3	ABC1	73	206
WP_026891299.1	[Clostridium]_aerotolerans_DSM_5434	ARE3	ABC1	313	407
WP_026891299.1	[Clostridium]_aerotolerans_DSM_5434	ARE3	ABC1	394	505
WP_026891299.1	[Clostridium]_aerotolerans_DSM_5434	ARE3	ABC2	4	196
WP_026891299.1	[Clostridium]_aerotolerans_DSM_5434	ARE3	ABC2	311	506
WP_026892906.1	[Clostridium]_aerotolerans_DSM_5434	ARE7	ABC1	4	218
WP_026892906.1	[Clostridium]_aerotolerans_DSM_5434	ARE7	ABC1	299	385
WP_026892906.1	[Clostridium]_aerotolerans_DSM_5434	ARE7	ABC1	377	497
WP_026892906.1	[Clostridium]_aerotolerans_DSM_5434	ARE7	ABC2	3	212
WP_026892906.1	[Clostridium]_aerotolerans_DSM_5434	ARE7	ABC2	299	491
WP_026892906.1	[Clostridium]_aerotolerans_DSM_5434	ARE7	linker	213	289
WP_026892906.1	[Clostridium]_aerotolerans_DSM_5434	ARE7	bact_linker	213	282
WP_026892906.1	[Clostridium]_aerotolerans_DSM_5434	ARE7	euk_linker	213	291
WP_026892989.1	[Clostridium]_aerotolerans_DSM_5434	YfmM	ABC1	4	243
WP_026892989.1	[Clostridium]_aerotolerans_DSM_5434	YfmM	ABC1	322	419
WP_026892989.1	[Clostridium]_aerotolerans_DSM_5434	YfmM	ABC1	407	509
WP_026892989.1	[Clostridium]_aerotolerans_DSM_5434	YfmM	ABC2	4	237
WP_026892989.1	[Clostridium]_aerotolerans_DSM_5434	YfmM	ABC2	322	509
WP_026892989.1	[Clostridium]_aerotolerans_DSM_5434	YfmM	linker	238	316
WP_026892989.1	[Clostridium]_aerotolerans_DSM_5434	YfmM	bact_linker	238	308
WP_026892989.1	[Clostridium]_aerotolerans_DSM_5434	YfmM	Ydif_arm	92	147
WP_026892989.1	[Clostridium]_aerotolerans_DSM_5434	YfmM	euk_linker	238	308
WP_026893235.1	[Clostridium]_aerotolerans_DSM_5434	YfmM	ABC1	4	249
WP_026893235.1	[Clostridium]_aerotolerans_DSM_5434	YfmM	ABC1	324	417
WP_026893235.1	[Clostridium]_aerotolerans_DSM_5434	YfmM	ABC1	405	517
WP_026893235.1	[Clostridium]_aerotolerans_DSM_5434	YfmM	ABC2	4	241
WP_026893235.1	[Clostridium]_aerotolerans_DSM_5434	YfmM	ABC2	326	517
WP_026893235.1	[Clostridium]_aerotolerans_DSM_5434	YfmM	linker	242	320
WP_026893235.1	[Clostridium]_aerotolerans_DSM_5434	YfmM	bact_linker	242	315
WP_026893235.1	[Clostridium]_aerotolerans_DSM_5434	YfmM	euk_linker	242	312
WP_026893235.1	[Clostridium]_aerotolerans_DSM_5434	YfmM	Ydif_arm	92	151
WP_026893235.1	[Clostridium]_aerotolerans_DSM_5434	YfmM	EttA_arm	94	151
WP_031471417.1	[Clostridium]_aminophilum_DSM_10710	Uup	ABC1	4	206
WP_031471417.1	[Clostridium]_aminophilum_DSM_10710	Uup	ABC1	283	382
WP_031471417.1	[Clostridium]_aminophilum_DSM_10710	Uup	ABC1	368	492
WP_031471417.1	[Clostridium]_aminophilum_DSM_10710	Uup	ABC2	4	201
WP_031471417.1	[Clostridium]_aminophilum_DSM_10710	Uup	ABC2	283	483
WP_031471417.1	[Clostridium]_aminophilum_DSM_10710	Uup	bact_CTD_extensions	474	618
WP_031471417.1	[Clostridium]_aminophilum_DSM_10710	Uup	linker	202	278
WP_031471417.1	[Clostridium]_aminophilum_DSM_10710	Uup	bact_linker	202	275
WP_031471464.1	[Clostridium]_aminophilum_DSM_10710	YfmM	ABC1	4	251
WP_031471464.1	[Clostridium]_aminophilum_DSM_10710	YfmM	ABC1	328	418
WP_031471464.1	[Clostridium]_aminophilum_DSM_10710	YfmM	ABC1	407	519
WP_031471464.1	[Clostridium]_aminophilum_DSM_10710	YfmM	ABC2	4	243
WP_031471464.1	[Clostridium]_aminophilum_DSM_10710	YfmM	ABC2	328	519
WP_031471464.1	[Clostridium]_aminophilum_DSM_10710	YfmM	EttA_arm	93	137
WP_031471464.1	[Clostridium]_aminophilum_DSM_10710	YfmM	linker	244	321
WP_031471464.1	[Clostridium]_aminophilum_DSM_10710	YfmM	bact_linker	244	318
WP_031471464.1	[Clostridium]_aminophilum_DSM_10710	YfmM	euk_linker	244	314
WP_031471464.1	[Clostridium]_aminophilum_DSM_10710	YfmM	Ydif_arm	92	153
WP_031471464.1	[Clostridium]_aminophilum_DSM_10710	YfmM	EttA_arm	93	153
WP_031471592.1	[Clostridium]_aminophilum_DSM_10710	YdiF	ABC1	3	252
WP_031471592.1	[Clostridium]_aminophilum_DSM_10710	YdiF	ABC1	328	423
WP_031471592.1	[Clostridium]_aminophilum_DSM_10710	YdiF	ABC1	406	530
WP_031471592.1	[Clostridium]_aminophilum_DSM_10710	YdiF	ABC2	3	240
WP_031471592.1	[Clostridium]_aminophilum_DSM_10710	YdiF	ABC2	328	523
WP_031471592.1	[Clostridium]_aminophilum_DSM_10710	YdiF	bact_CTD_extensions	515	672
WP_031471592.1	[Clostridium]_aminophilum_DSM_10710	YdiF	linker	241	318
WP_031471592.1	[Clostridium]_aminophilum_DSM_10710	YdiF	Ydif_arm	91	150
WP_031471592.1	[Clostridium]_aminophilum_DSM_10710	YdiF	bact_linker	241	312
WP_031471592.1	[Clostridium]_aminophilum_DSM_10710	YdiF	euk_linker	241	310
WP_031471932.1	[Clostridium]_aminophilum_DSM_10710	YbiT	ABC1	2	239
WP_031471932.1	[Clostridium]_aminophilum_DSM_10710	YbiT	ABC1	320	416
WP_031471932.1	[Clostridium]_aminophilum_DSM_10710	YbiT	ABC1	393	524
WP_031471932.1	[Clostridium]_aminophilum_DSM_10710	YbiT	ABC2	2	234
WP_031471932.1	[Clostridium]_aminophilum_DSM_10710	YbiT	ABC2	320	517
WP_031471932.1	[Clostridium]_aminophilum_DSM_10710	YbiT	linker	235	315
WP_031471932.1	[Clostridium]_aminophilum_DSM_10710	YbiT	Ybit_arm	90	144
WP_031471932.1	[Clostridium]_aminophilum_DSM_10710	YbiT	bact_linker	235	313
WP_031471932.1	[Clostridium]_aminophilum_DSM_10710	YbiT	euk_linker	235	321
WP_031471932.1	[Clostridium]_aminophilum_DSM_10710	YbiT	Yhes_arm	90	143
WP_031471932.1	[Clostridium]_aminophilum_DSM_10710	YbiT	Ydif_arm	100	144
WP_031472204.1	[Clostridium]_aminophilum_DSM_10710	FAF2	ABC1	2	240
WP_031472204.1	[Clostridium]_aminophilum_DSM_10710	FAF2	ABC1	347	417
WP_031472204.1	[Clostridium]_aminophilum_DSM_10710	FAF2	ABC1	406	504
WP_031472204.1	[Clostridium]_aminophilum_DSM_10710	FAF2	ABC2	2	234
WP_031472204.1	[Clostridium]_aminophilum_DSM_10710	FAF2	ABC2	347	416
WP_031472204.1	[Clostridium]_aminophilum_DSM_10710	FAF2	ABC2	401	496
WP_031472204.1	[Clostridium]_aminophilum_DSM_10710	FAF2	Uup_arm	89	145
WP_031472204.1	[Clostridium]_aminophilum_DSM_10710	FAF2	Ydif_arm	89	145
WP_031472233.1	[Clostridium]_aminophilum_DSM_10710	ARE7	ABC1	3	223
WP_031472233.1	[Clostridium]_aminophilum_DSM_10710	ARE7	ABC1	303	405
WP_031472233.1	[Clostridium]_aminophilum_DSM_10710	ARE7	ABC1	389	505
WP_031472233.1	[Clostridium]_aminophilum_DSM_10710	ARE7	ABC2	3	216
WP_031472233.1	[Clostridium]_aminophilum_DSM_10710	ARE7	ABC2	303	499
WP_031472233.1	[Clostridium]_aminophilum_DSM_10710	ARE7	linker	217	293
WP_031472233.1	[Clostridium]_aminophilum_DSM_10710	ARE7	bact_linker	217	290
WP_031472233.1	[Clostridium]_aminophilum_DSM_10710	ARE7	euk_linker	217	285
WP_021428272.1	[Clostridium]_bifermentans_ATCC_19299	YdiF	ABC1	4	252
WP_021428272.1	[Clostridium]_bifermentans_ATCC_19299	YdiF	ABC1	333	426
WP_021428272.1	[Clostridium]_bifermentans_ATCC_19299	YdiF	ABC1	418	535
WP_021428272.1	[Clostridium]_bifermentans_ATCC_19299	YdiF	ABC2	4	245
WP_021428272.1	[Clostridium]_bifermentans_ATCC_19299	YdiF	ABC2	333	528
WP_021428272.1	[Clostridium]_bifermentans_ATCC_19299	YdiF	bact_CTD_extensions	520	637
WP_021428272.1	[Clostridium]_bifermentans_ATCC_19299	YdiF	linker	246	323
WP_021428272.1	[Clostridium]_bifermentans_ATCC_19299	YdiF	Ydif_arm	92	155
WP_021428272.1	[Clostridium]_bifermentans_ATCC_19299	YdiF	bact_linker	246	318
WP_021428272.1	[Clostridium]_bifermentans_ATCC_19299	YdiF	euk_linker	246	319
WP_021428418.1	[Clostridium]_bifermentans_ATCC_19299	YfmM	ABC1	2	245
WP_021428418.1	[Clostridium]_bifermentans_ATCC_19299	YfmM	ABC1	324	412
WP_021428418.1	[Clostridium]_bifermentans_ATCC_19299	YfmM	ABC1	404	515
WP_021428418.1	[Clostridium]_bifermentans_ATCC_19299	YfmM	ABC2	2	239
WP_021428418.1	[Clostridium]_bifermentans_ATCC_19299	YfmM	ABC2	324	516
WP_021428418.1	[Clostridium]_bifermentans_ATCC_19299	YfmM	EttA_arm	100	132
WP_021428418.1	[Clostridium]_bifermentans_ATCC_19299	YfmM	linker	240	317
WP_021428418.1	[Clostridium]_bifermentans_ATCC_19299	YfmM	bact_linker	240	310
WP_021428418.1	[Clostridium]_bifermentans_ATCC_19299	YfmM	Ydif_arm	90	149
WP_021428418.1	[Clostridium]_bifermentans_ATCC_19299	YfmM	euk_linker	240	308
WP_021428418.1	[Clostridium]_bifermentans_ATCC_19299	YfmM	EttA_arm	90	146
WP_021429026.1	[Clostridium]_bifermentans_ATCC_19299	Uup	ABC1	4	241
WP_021429026.1	[Clostridium]_bifermentans_ATCC_19299	Uup	ABC1	318	524
WP_021429026.1	[Clostridium]_bifermentans_ATCC_19299	Uup	ABC2	4	236
WP_021429026.1	[Clostridium]_bifermentans_ATCC_19299	Uup	ABC2	318	519
WP_021429026.1	[Clostridium]_bifermentans_ATCC_19299	Uup	bact_CTD_extensions	507	637
WP_021429026.1	[Clostridium]_bifermentans_ATCC_19299	Uup	linker	237	312
WP_021429026.1	[Clostridium]_bifermentans_ATCC_19299	Uup	Uup_arm	92	148
WP_021429026.1	[Clostridium]_bifermentans_ATCC_19299	Uup	bact_linker	237	310
WP_021429026.1	[Clostridium]_bifermentans_ATCC_19299	Uup	EttA_arm	94	140
WP_021429026.1	[Clostridium]_bifermentans_ATCC_19299	Uup	Ybit_arm	106	148
WP_021429141.1	[Clostridium]_bifermentans_ATCC_19299	FAF2	ABC1	2	243
WP_021429141.1	[Clostridium]_bifermentans_ATCC_19299	FAF2	ABC1	331	414
WP_021429141.1	[Clostridium]_bifermentans_ATCC_19299	FAF2	ABC1	397	529
WP_021429141.1	[Clostridium]_bifermentans_ATCC_19299	FAF2	ABC2	2	236
WP_021429141.1	[Clostridium]_bifermentans_ATCC_19299	FAF2	ABC2	329	522
WP_021429141.1	[Clostridium]_bifermentans_ATCC_19299	FAF2	Ydif_arm	90	143
WP_021430923.1	[Clostridium]_bifermentans_ATCC_19299	ARE3	ABC1	4	241
WP_021430923.1	[Clostridium]_bifermentans_ATCC_19299	ARE3	ABC1	340	433
WP_021430923.1	[Clostridium]_bifermentans_ATCC_19299	ARE3	ABC1	420	521
WP_021430923.1	[Clostridium]_bifermentans_ATCC_19299	ARE3	ABC2	4	231
WP_021430923.1	[Clostridium]_bifermentans_ATCC_19299	ARE3	ABC2	340	521
WP_021430923.1	[Clostridium]_bifermentans_ATCC_19299	ARE3	linker	230	338
WP_021430923.1	[Clostridium]_bifermentans_ATCC_19299	ARE3	bact_linker	230	331
WP_021431020.1	[Clostridium]_bifermentans_ATCC_19299	YfmM	ABC1	4	247
WP_021431020.1	[Clostridium]_bifermentans_ATCC_19299	YfmM	ABC1	325	423
WP_021431020.1	[Clostridium]_bifermentans_ATCC_19299	YfmM	ABC1	410	521
WP_021431020.1	[Clostridium]_bifermentans_ATCC_19299	YfmM	ABC2	4	241
WP_021431020.1	[Clostridium]_bifermentans_ATCC_19299	YfmM	ABC2	326	519
WP_021431020.1	[Clostridium]_bifermentans_ATCC_19299	YfmM	linker	242	320
WP_021431020.1	[Clostridium]_bifermentans_ATCC_19299	YfmM	bact_linker	242	316
WP_021431020.1	[Clostridium]_bifermentans_ATCC_19299	YfmM	euk_linker	242	321
WP_021431020.1	[Clostridium]_bifermentans_ATCC_19299	YfmM	Ydif_arm	92	151
WP_021431020.1	[Clostridium]_bifermentans_ATCC_19299	YfmM	EttA_arm	93	150
WP_021431413.1	[Clostridium]_bifermentans_ATCC_19299	YbiT	ABC1	2	241
WP_021431413.1	[Clostridium]_bifermentans_ATCC_19299	YbiT	ABC1	321	417
WP_021431413.1	[Clostridium]_bifermentans_ATCC_19299	YbiT	ABC1	399	524
WP_021431413.1	[Clostridium]_bifermentans_ATCC_19299	YbiT	ABC2	2	235
WP_021431413.1	[Clostridium]_bifermentans_ATCC_19299	YbiT	ABC2	321	518
WP_021431413.1	[Clostridium]_bifermentans_ATCC_19299	YbiT	linker	236	317
WP_021431413.1	[Clostridium]_bifermentans_ATCC_19299	YbiT	Ybit_arm	90	144
WP_021431413.1	[Clostridium]_bifermentans_ATCC_19299	YbiT	bact_linker	236	307
WP_021431413.1	[Clostridium]_bifermentans_ATCC_19299	YbiT	euk_linker	236	316
WP_021431413.1	[Clostridium]_bifermentans_ATCC_19299	YbiT	Yhes_arm	90	143
WP_002564316.1	[Clostridium]_bolteae_ATCC_BAA-613	YdiF	ABC1	1	251
WP_002564316.1	[Clostridium]_bolteae_ATCC_BAA-613	YdiF	ABC1	330	425
WP_002564316.1	[Clostridium]_bolteae_ATCC_BAA-613	YdiF	ABC1	413	536
WP_002564316.1	[Clostridium]_bolteae_ATCC_BAA-613	YdiF	ABC2	1	239
WP_002564316.1	[Clostridium]_bolteae_ATCC_BAA-613	YdiF	ABC2	330	525
WP_002564316.1	[Clostridium]_bolteae_ATCC_BAA-613	YdiF	linker	240	333
WP_002564316.1	[Clostridium]_bolteae_ATCC_BAA-613	YdiF	Ydif_arm	88	147
WP_002564316.1	[Clostridium]_bolteae_ATCC_BAA-613	YdiF	bact_linker	240	327
WP_002564316.1	[Clostridium]_bolteae_ATCC_BAA-613	YdiF	EttA_arm	88	139
WP_002564439.1	[Clostridium]_bolteae_ATCC_BAA-613	ARE7	ABC1	3	219
WP_002564439.1	[Clostridium]_bolteae_ATCC_BAA-613	ARE7	ABC1	299	389
WP_002564439.1	[Clostridium]_bolteae_ATCC_BAA-613	ARE7	ABC1	383	497
WP_002564439.1	[Clostridium]_bolteae_ATCC_BAA-613	ARE7	ABC2	3	212
WP_002564439.1	[Clostridium]_bolteae_ATCC_BAA-613	ARE7	ABC2	299	492
WP_002564439.1	[Clostridium]_bolteae_ATCC_BAA-613	ARE7	linker	213	288
WP_002564439.1	[Clostridium]_bolteae_ATCC_BAA-613	ARE7	bact_linker	213	282
WP_002564439.1	[Clostridium]_bolteae_ATCC_BAA-613	ARE7	euk_linker	213	280
WP_002567392.1	[Clostridium]_bolteae_ATCC_BAA-613	YdiF	ABC1	11	260
WP_002567392.1	[Clostridium]_bolteae_ATCC_BAA-613	YdiF	ABC1	336	541
WP_002567392.1	[Clostridium]_bolteae_ATCC_BAA-613	YdiF	ABC2	11	248
WP_002567392.1	[Clostridium]_bolteae_ATCC_BAA-613	YdiF	ABC2	336	531
WP_002567392.1	[Clostridium]_bolteae_ATCC_BAA-613	YdiF	bact_CTD_extensions	523	658
WP_002567392.1	[Clostridium]_bolteae_ATCC_BAA-613	YdiF	linker	249	328
WP_002567392.1	[Clostridium]_bolteae_ATCC_BAA-613	YdiF	Ydif_arm	99	158
WP_002567392.1	[Clostridium]_bolteae_ATCC_BAA-613	YdiF	bact_linker	249	320
WP_002567392.1	[Clostridium]_bolteae_ATCC_BAA-613	YdiF	euk_linker	249	327
WP_002568953.1	[Clostridium]_bolteae_ATCC_BAA-613	Uup	ABC1	4	209
WP_002568953.1	[Clostridium]_bolteae_ATCC_BAA-613	Uup	ABC1	286	383
WP_002568953.1	[Clostridium]_bolteae_ATCC_BAA-613	Uup	ABC1	372	491
WP_002568953.1	[Clostridium]_bolteae_ATCC_BAA-613	Uup	ABC2	4	204
WP_002568953.1	[Clostridium]_bolteae_ATCC_BAA-613	Uup	ABC2	286	486
WP_002568953.1	[Clostridium]_bolteae_ATCC_BAA-613	Uup	bact_CTD_extensions	475	615
WP_002568953.1	[Clostridium]_bolteae_ATCC_BAA-613	Uup	linker	205	287
WP_002568953.1	[Clostridium]_bolteae_ATCC_BAA-613	Uup	bact_linker	205	275
WP_002568956.1	[Clostridium]_bolteae_ATCC_BAA-613	YbiT	ABC1	2	240
WP_002568956.1	[Clostridium]_bolteae_ATCC_BAA-613	YbiT	ABC1	320	417
WP_002568956.1	[Clostridium]_bolteae_ATCC_BAA-613	YbiT	ABC1	415	524
WP_002568956.1	[Clostridium]_bolteae_ATCC_BAA-613	YbiT	ABC2	2	234
WP_002568956.1	[Clostridium]_bolteae_ATCC_BAA-613	YbiT	ABC2	320	517
WP_002568956.1	[Clostridium]_bolteae_ATCC_BAA-613	YbiT	linker	235	315
WP_002568956.1	[Clostridium]_bolteae_ATCC_BAA-613	YbiT	Ybit_arm	90	144
WP_002568956.1	[Clostridium]_bolteae_ATCC_BAA-613	YbiT	bact_linker	235	312
WP_002568956.1	[Clostridium]_bolteae_ATCC_BAA-613	YbiT	euk_linker	235	313
WP_002568956.1	[Clostridium]_bolteae_ATCC_BAA-613	YbiT	Yhes_arm	90	143
WP_002568956.1	[Clostridium]_bolteae_ATCC_BAA-613	YbiT	Ydif_arm	91	144
WP_002569050.1	[Clostridium]_bolteae_ATCC_BAA-613	ARE1	ABC1	3	94
WP_002569050.1	[Clostridium]_bolteae_ATCC_BAA-613	ARE1	ABC1	65	177
WP_002569050.1	[Clostridium]_bolteae_ATCC_BAA-613	ARE1	ABC1	285	375
WP_002569050.1	[Clostridium]_bolteae_ATCC_BAA-613	ARE1	ABC1	367	476
WP_002569050.1	[Clostridium]_bolteae_ATCC_BAA-613	ARE1	ABC2	3	172
WP_002569050.1	[Clostridium]_bolteae_ATCC_BAA-613	ARE1	ABC2	285	475
WP_002569050.1	[Clostridium]_bolteae_ATCC_BAA-613	ARE1	linker	173	282
WP_002569050.1	[Clostridium]_bolteae_ATCC_BAA-613	ARE1	bact_linker	173	273
WP_007036706.1	[Clostridium]_bolteae_ATCC_BAA-613	YfmM	ABC1	21	264
WP_007036706.1	[Clostridium]_bolteae_ATCC_BAA-613	YfmM	ABC1	343	436
WP_007036706.1	[Clostridium]_bolteae_ATCC_BAA-613	YfmM	ABC1	420	534
WP_007036706.1	[Clostridium]_bolteae_ATCC_BAA-613	YfmM	ABC2	21	258
WP_007036706.1	[Clostridium]_bolteae_ATCC_BAA-613	YfmM	ABC2	343	534
WP_007036706.1	[Clostridium]_bolteae_ATCC_BAA-613	YfmM	linker	259	336
WP_007036706.1	[Clostridium]_bolteae_ATCC_BAA-613	YfmM	bact_linker	259	332
WP_007036706.1	[Clostridium]_bolteae_ATCC_BAA-613	YfmM	euk_linker	259	329
WP_007036706.1	[Clostridium]_bolteae_ATCC_BAA-613	YfmM	Ydif_arm	109	168
WP_007036706.1	[Clostridium]_bolteae_ATCC_BAA-613	YfmM	EttA_arm	111	168
WP_007037095.1	[Clostridium]_bolteae_ATCC_BAA-613	YfmM	ABC1	1	213
WP_007037095.1	[Clostridium]_bolteae_ATCC_BAA-613	YfmM	ABC1	292	385
WP_007037095.1	[Clostridium]_bolteae_ATCC_BAA-613	YfmM	ABC1	379	482
WP_007037095.1	[Clostridium]_bolteae_ATCC_BAA-613	YfmM	ABC2	1	207
WP_007037095.1	[Clostridium]_bolteae_ATCC_BAA-613	YfmM	ABC2	292	482
WP_007037095.1	[Clostridium]_bolteae_ATCC_BAA-613	YfmM	linker	208	280
WP_007037095.1	[Clostridium]_bolteae_ATCC_BAA-613	YfmM	bact_linker	208	279
WP_007037095.1	[Clostridium]_bolteae_ATCC_BAA-613	YfmM	euk_linker	208	277
WP_007037095.1	[Clostridium]_bolteae_ATCC_BAA-613	YfmM	Ydif_arm	61	117
WP_027627237.1	[Clostridium]_cellobioparum_DSM_1351_=_ATCC_15832	YbiT	ABC1	2	239
WP_027627237.1	[Clostridium]_cellobioparum_DSM_1351_=_ATCC_15832	YbiT	ABC1	320	417
WP_027627237.1	[Clostridium]_cellobioparum_DSM_1351_=_ATCC_15832	YbiT	ABC1	400	523
WP_027627237.1	[Clostridium]_cellobioparum_DSM_1351_=_ATCC_15832	YbiT	ABC2	2	234
WP_027627237.1	[Clostridium]_cellobioparum_DSM_1351_=_ATCC_15832	YbiT	ABC2	320	517
WP_027627237.1	[Clostridium]_cellobioparum_DSM_1351_=_ATCC_15832	YbiT	linker	235	315
WP_027627237.1	[Clostridium]_cellobioparum_DSM_1351_=_ATCC_15832	YbiT	Ybit_arm	90	144
WP_027627237.1	[Clostridium]_cellobioparum_DSM_1351_=_ATCC_15832	YbiT	bact_linker	235	314
WP_027627237.1	[Clostridium]_cellobioparum_DSM_1351_=_ATCC_15832	YbiT	euk_linker	235	323
WP_027627237.1	[Clostridium]_cellobioparum_DSM_1351_=_ATCC_15832	YbiT	Yhes_arm	90	142
WP_027628182.1	[Clostridium]_cellobioparum_DSM_1351_=_ATCC_15832	YfmM	ABC1	4	248
WP_027628182.1	[Clostridium]_cellobioparum_DSM_1351_=_ATCC_15832	YfmM	ABC1	326	417
WP_027628182.1	[Clostridium]_cellobioparum_DSM_1351_=_ATCC_15832	YfmM	ABC1	403	517
WP_027628182.1	[Clostridium]_cellobioparum_DSM_1351_=_ATCC_15832	YfmM	ABC2	4	241
WP_027628182.1	[Clostridium]_cellobioparum_DSM_1351_=_ATCC_15832	YfmM	ABC2	326	517
WP_027628182.1	[Clostridium]_cellobioparum_DSM_1351_=_ATCC_15832	YfmM	linker	242	320
WP_027628182.1	[Clostridium]_cellobioparum_DSM_1351_=_ATCC_15832	YfmM	bact_linker	242	318
WP_027628182.1	[Clostridium]_cellobioparum_DSM_1351_=_ATCC_15832	YfmM	euk_linker	242	312
WP_027628182.1	[Clostridium]_cellobioparum_DSM_1351_=_ATCC_15832	YfmM	Ydif_arm	93	151
WP_027628566.1	[Clostridium]_cellobioparum_DSM_1351_=_ATCC_15832	YdiF	ABC1	4	248
WP_027628566.1	[Clostridium]_cellobioparum_DSM_1351_=_ATCC_15832	YdiF	ABC1	330	428
WP_027628566.1	[Clostridium]_cellobioparum_DSM_1351_=_ATCC_15832	YdiF	ABC1	416	537
WP_027628566.1	[Clostridium]_cellobioparum_DSM_1351_=_ATCC_15832	YdiF	ABC2	4	242
WP_027628566.1	[Clostridium]_cellobioparum_DSM_1351_=_ATCC_15832	YdiF	ABC2	330	522
WP_027628566.1	[Clostridium]_cellobioparum_DSM_1351_=_ATCC_15832	YdiF	bact_CTD_extensions	518	640
WP_027628566.1	[Clostridium]_cellobioparum_DSM_1351_=_ATCC_15832	YdiF	linker	243	321
WP_027628566.1	[Clostridium]_cellobioparum_DSM_1351_=_ATCC_15832	YdiF	Ydif_arm	92	152
WP_027628566.1	[Clostridium]_cellobioparum_DSM_1351_=_ATCC_15832	YdiF	bact_linker	243	315
WP_027628566.1	[Clostridium]_cellobioparum_DSM_1351_=_ATCC_15832	YdiF	euk_linker	243	316
WP_027630226.1	[Clostridium]_cellobioparum_DSM_1351_=_ATCC_15832	Uup	ABC1	4	243
WP_027630226.1	[Clostridium]_cellobioparum_DSM_1351_=_ATCC_15832	Uup	ABC1	319	527
WP_027630226.1	[Clostridium]_cellobioparum_DSM_1351_=_ATCC_15832	Uup	ABC2	4	237
WP_027630226.1	[Clostridium]_cellobioparum_DSM_1351_=_ATCC_15832	Uup	ABC2	319	519
WP_027630226.1	[Clostridium]_cellobioparum_DSM_1351_=_ATCC_15832	Uup	bact_CTD_extensions	510	647
WP_027630226.1	[Clostridium]_cellobioparum_DSM_1351_=_ATCC_15832	Uup	linker	238	312
WP_027630226.1	[Clostridium]_cellobioparum_DSM_1351_=_ATCC_15832	Uup	Uup_arm	92	149
WP_027630226.1	[Clostridium]_cellobioparum_DSM_1351_=_ATCC_15832	Uup	bact_linker	238	305
WP_027630226.1	[Clostridium]_cellobioparum_DSM_1351_=_ATCC_15832	Uup	euk_arm	78	149
WP_027630226.1	[Clostridium]_cellobioparum_DSM_1351_=_ATCC_15832	Uup	Ybit_arm	110	149
WP_027630374.1	[Clostridium]_cellobioparum_DSM_1351_=_ATCC_15832	ARE3	ABC1	4	94
WP_027630374.1	[Clostridium]_cellobioparum_DSM_1351_=_ATCC_15832	ARE3	ABC1	85	201
WP_027630374.1	[Clostridium]_cellobioparum_DSM_1351_=_ATCC_15832	ARE3	ABC1	313	404
WP_027630374.1	[Clostridium]_cellobioparum_DSM_1351_=_ATCC_15832	ARE3	ABC1	391	495
WP_027630374.1	[Clostridium]_cellobioparum_DSM_1351_=_ATCC_15832	ARE3	ABC2	4	195
WP_027630374.1	[Clostridium]_cellobioparum_DSM_1351_=_ATCC_15832	ARE3	ABC2	313	495
WP_027630374.1	[Clostridium]_cellobioparum_DSM_1351_=_ATCC_15832	ARE3	linker	196	308
WP_027630374.1	[Clostridium]_cellobioparum_DSM_1351_=_ATCC_15832	ARE3	bact_linker	196	303
YP_005045175.1	[Clostridium]_clariflavum_DSM_19732	YdiF	ABC1	4	250
YP_005045175.1	[Clostridium]_clariflavum_DSM_19732	YdiF	ABC1	330	432
YP_005045175.1	[Clostridium]_clariflavum_DSM_19732	YdiF	ABC1	422	537
YP_005045175.1	[Clostridium]_clariflavum_DSM_19732	YdiF	ABC2	4	242
YP_005045175.1	[Clostridium]_clariflavum_DSM_19732	YdiF	ABC2	330	532
YP_005045175.1	[Clostridium]_clariflavum_DSM_19732	YdiF	bact_CTD_extensions	518	638
YP_005045175.1	[Clostridium]_clariflavum_DSM_19732	YdiF	linker	243	320
YP_005045175.1	[Clostridium]_clariflavum_DSM_19732	YdiF	Ydif_arm	92	152
YP_005045175.1	[Clostridium]_clariflavum_DSM_19732	YdiF	bact_linker	243	315
YP_005045175.1	[Clostridium]_clariflavum_DSM_19732	YdiF	euk_linker	243	316
YP_005046913.1	[Clostridium]_clariflavum_DSM_19732	ARE1	ABC1	4	97
YP_005046913.1	[Clostridium]_clariflavum_DSM_19732	ARE1	ABC1	78	182
YP_005046913.1	[Clostridium]_clariflavum_DSM_19732	ARE1	ABC1	288	381
YP_005046913.1	[Clostridium]_clariflavum_DSM_19732	ARE1	ABC1	370	486
YP_005046913.1	[Clostridium]_clariflavum_DSM_19732	ARE1	ABC2	4	175
YP_005046913.1	[Clostridium]_clariflavum_DSM_19732	ARE1	ABC2	288	479
YP_005046913.1	[Clostridium]_clariflavum_DSM_19732	ARE1	ARE1_2_CTD	480	541
YP_005046913.1	[Clostridium]_clariflavum_DSM_19732	ARE1	linker	176	277
YP_005046913.1	[Clostridium]_clariflavum_DSM_19732	ARE1	bact_linker	176	273
WP_006771356.1	[Clostridium]_hathewayi_DSM_13479	ARE7	ABC1	9	235
WP_006771356.1	[Clostridium]_hathewayi_DSM_13479	ARE7	ABC1	316	405
WP_006771356.1	[Clostridium]_hathewayi_DSM_13479	ARE7	ABC1	395	514
WP_006771356.1	[Clostridium]_hathewayi_DSM_13479	ARE7	ABC2	9	229
WP_006771356.1	[Clostridium]_hathewayi_DSM_13479	ARE7	ABC2	316	509
WP_006771356.1	[Clostridium]_hathewayi_DSM_13479	ARE7	linker	230	305
WP_006771356.1	[Clostridium]_hathewayi_DSM_13479	ARE7	bact_linker	230	298
WP_006771356.1	[Clostridium]_hathewayi_DSM_13479	ARE7	euk_linker	230	297
WP_006771977.1	[Clostridium]_hathewayi_DSM_13479	SAF1	ABC1	13	126
WP_006771977.1	[Clostridium]_hathewayi_DSM_13479	SAF1	ABC1	105	224
WP_006771977.1	[Clostridium]_hathewayi_DSM_13479	SAF1	ABC1	330	426
WP_006771977.1	[Clostridium]_hathewayi_DSM_13479	SAF1	ABC1	414	532
WP_006771977.1	[Clostridium]_hathewayi_DSM_13479	SAF1	ABC2	13	219
WP_006771977.1	[Clostridium]_hathewayi_DSM_13479	SAF1	ABC2	333	527
WP_006771977.1	[Clostridium]_hathewayi_DSM_13479	SAF1	linker	225	321
WP_006771977.1	[Clostridium]_hathewayi_DSM_13479	SAF1	bact_linker	225	314
WP_006772083.1	[Clostridium]_hathewayi_DSM_13479	YdiF	ABC1	3	248
WP_006772083.1	[Clostridium]_hathewayi_DSM_13479	YdiF	ABC1	328	534
WP_006772083.1	[Clostridium]_hathewayi_DSM_13479	YdiF	ABC2	3	271
WP_006772083.1	[Clostridium]_hathewayi_DSM_13479	YdiF	ABC2	328	523
WP_006772083.1	[Clostridium]_hathewayi_DSM_13479	YdiF	bact_CTD_extensions	513	645
WP_006772083.1	[Clostridium]_hathewayi_DSM_13479	YdiF	linker	241	320
WP_006772083.1	[Clostridium]_hathewayi_DSM_13479	YdiF	Ydif_arm	91	150
WP_006772083.1	[Clostridium]_hathewayi_DSM_13479	YdiF	bact_linker	241	313
WP_006772083.1	[Clostridium]_hathewayi_DSM_13479	YdiF	euk_linker	241	314
WP_006772392.1	[Clostridium]_hathewayi_DSM_13479	YfmM	ABC1	4	246
WP_006772392.1	[Clostridium]_hathewayi_DSM_13479	YfmM	ABC1	325	417
WP_006772392.1	[Clostridium]_hathewayi_DSM_13479	YfmM	ABC1	405	517
WP_006772392.1	[Clostridium]_hathewayi_DSM_13479	YfmM	ABC2	4	241
WP_006772392.1	[Clostridium]_hathewayi_DSM_13479	YfmM	ABC2	326	517
WP_006772392.1	[Clostridium]_hathewayi_DSM_13479	YfmM	linker	242	320
WP_006772392.1	[Clostridium]_hathewayi_DSM_13479	YfmM	bact_linker	242	315
WP_006772392.1	[Clostridium]_hathewayi_DSM_13479	YfmM	euk_linker	242	312
WP_006772392.1	[Clostridium]_hathewayi_DSM_13479	YfmM	Ydif_arm	92	151
WP_006772392.1	[Clostridium]_hathewayi_DSM_13479	YfmM	EttA_arm	94	151
WP_006774857.1	[Clostridium]_hathewayi_DSM_13479	YbiT	ABC1	2	239
WP_006774857.1	[Clostridium]_hathewayi_DSM_13479	YbiT	ABC1	320	418
WP_006774857.1	[Clostridium]_hathewayi_DSM_13479	YbiT	ABC1	400	524
WP_006774857.1	[Clostridium]_hathewayi_DSM_13479	YbiT	ABC2	2	234
WP_006774857.1	[Clostridium]_hathewayi_DSM_13479	YbiT	ABC2	320	518
WP_006774857.1	[Clostridium]_hathewayi_DSM_13479	YbiT	linker	235	315
WP_006774857.1	[Clostridium]_hathewayi_DSM_13479	YbiT	Ybit_arm	90	144
WP_006774857.1	[Clostridium]_hathewayi_DSM_13479	YbiT	bact_linker	235	308
WP_006774857.1	[Clostridium]_hathewayi_DSM_13479	YbiT	euk_linker	235	314
WP_006774857.1	[Clostridium]_hathewayi_DSM_13479	YbiT	Yhes_arm	90	143
WP_006774857.1	[Clostridium]_hathewayi_DSM_13479	YbiT	Ydif_arm	95	144
WP_006776064.1	[Clostridium]_hathewayi_DSM_13479	YdiF	ABC1	3	253
WP_006776064.1	[Clostridium]_hathewayi_DSM_13479	YdiF	ABC1	332	427
WP_006776064.1	[Clostridium]_hathewayi_DSM_13479	YdiF	ABC1	415	534
WP_006776064.1	[Clostridium]_hathewayi_DSM_13479	YdiF	ABC2	3	241
WP_006776064.1	[Clostridium]_hathewayi_DSM_13479	YdiF	ABC2	332	527
WP_006776064.1	[Clostridium]_hathewayi_DSM_13479	YdiF	linker	242	329
WP_006776064.1	[Clostridium]_hathewayi_DSM_13479	YdiF	bact_linker	242	328
WP_006776064.1	[Clostridium]_hathewayi_DSM_13479	YdiF	euk_linker	242	326
WP_006776064.1	[Clostridium]_hathewayi_DSM_13479	YdiF	Ydif_arm	90	149
WP_006777555.1	[Clostridium]_hathewayi_DSM_13479	YfmM	ABC1	1	157
WP_006777555.1	[Clostridium]_hathewayi_DSM_13479	YfmM	ABC1	236	329
WP_006777555.1	[Clostridium]_hathewayi_DSM_13479	YfmM	ABC1	325	410
WP_006777555.1	[Clostridium]_hathewayi_DSM_13479	YfmM	ABC2	6	151
WP_006777555.1	[Clostridium]_hathewayi_DSM_13479	YfmM	ABC2	236	410
WP_006777555.1	[Clostridium]_hathewayi_DSM_13479	YfmM	linker	152	223
WP_006777555.1	[Clostridium]_hathewayi_DSM_13479	YfmM	bact_linker	152	222
WP_006777555.1	[Clostridium]_hathewayi_DSM_13479	YfmM	Ydif_arm	6	61
WP_006777555.1	[Clostridium]_hathewayi_DSM_13479	YfmM	euk_linker	152	221
WP_006438958.1	[Clostridium]_hiranonis_DSM_13275	YdiF	ABC1	4	253
WP_006438958.1	[Clostridium]_hiranonis_DSM_13275	YdiF	ABC1	333	428
WP_006438958.1	[Clostridium]_hiranonis_DSM_13275	YdiF	ABC1	420	537
WP_006438958.1	[Clostridium]_hiranonis_DSM_13275	YdiF	ABC2	4	245
WP_006438958.1	[Clostridium]_hiranonis_DSM_13275	YdiF	ABC2	333	528
WP_006438958.1	[Clostridium]_hiranonis_DSM_13275	YdiF	bact_CTD_extensions	518	638
WP_006438958.1	[Clostridium]_hiranonis_DSM_13275	YdiF	linker	246	326
WP_006438958.1	[Clostridium]_hiranonis_DSM_13275	YdiF	Ydif_arm	92	155
WP_006438958.1	[Clostridium]_hiranonis_DSM_13275	YdiF	bact_linker	246	320
WP_006438958.1	[Clostridium]_hiranonis_DSM_13275	YdiF	euk_linker	246	321
WP_006439212.1	[Clostridium]_hiranonis_DSM_13275	Uup	ABC1	4	241
WP_006439212.1	[Clostridium]_hiranonis_DSM_13275	Uup	ABC1	318	524
WP_006439212.1	[Clostridium]_hiranonis_DSM_13275	Uup	ABC2	4	236
WP_006439212.1	[Clostridium]_hiranonis_DSM_13275	Uup	ABC2	318	519
WP_006439212.1	[Clostridium]_hiranonis_DSM_13275	Uup	bact_CTD_extensions	513	633
WP_006439212.1	[Clostridium]_hiranonis_DSM_13275	Uup	linker	237	313
WP_006439212.1	[Clostridium]_hiranonis_DSM_13275	Uup	Uup_arm	92	148
WP_006439212.1	[Clostridium]_hiranonis_DSM_13275	Uup	bact_linker	237	309
WP_006439212.1	[Clostridium]_hiranonis_DSM_13275	Uup	Ybit_arm	103	148
WP_006439362.1	[Clostridium]_hiranonis_DSM_13275	YbiT	ABC1	2	241
WP_006439362.1	[Clostridium]_hiranonis_DSM_13275	YbiT	ABC1	321	414
WP_006439362.1	[Clostridium]_hiranonis_DSM_13275	YbiT	ABC1	400	523
WP_006439362.1	[Clostridium]_hiranonis_DSM_13275	YbiT	ABC2	2	235
WP_006439362.1	[Clostridium]_hiranonis_DSM_13275	YbiT	ABC2	321	518
WP_006439362.1	[Clostridium]_hiranonis_DSM_13275	YbiT	linker	236	316
WP_006439362.1	[Clostridium]_hiranonis_DSM_13275	YbiT	Ybit_arm	90	144
WP_006439362.1	[Clostridium]_hiranonis_DSM_13275	YbiT	bact_linker	236	307
WP_006439362.1	[Clostridium]_hiranonis_DSM_13275	YbiT	euk_linker	236	315
WP_006439362.1	[Clostridium]_hiranonis_DSM_13275	YbiT	Yhes_arm	90	143
WP_006439443.1	[Clostridium]_hiranonis_DSM_13275	ARE3	ABC1	14	110
WP_006439443.1	[Clostridium]_hiranonis_DSM_13275	ARE3	ABC1	101	211
WP_006439443.1	[Clostridium]_hiranonis_DSM_13275	ARE3	ABC1	320	518
WP_006439443.1	[Clostridium]_hiranonis_DSM_13275	ARE3	ABC2	14	205
WP_006439443.1	[Clostridium]_hiranonis_DSM_13275	ARE3	ABC2	320	518
WP_006439443.1	[Clostridium]_hiranonis_DSM_13275	ARE3	linker	206	308
WP_006439443.1	[Clostridium]_hiranonis_DSM_13275	ARE3	bact_linker	206	307
WP_006440719.1	[Clostridium]_hiranonis_DSM_13275	YfmM	ABC1	2	246
WP_006440719.1	[Clostridium]_hiranonis_DSM_13275	YfmM	ABC1	322	417
WP_006440719.1	[Clostridium]_hiranonis_DSM_13275	YfmM	ABC1	407	515
WP_006440719.1	[Clostridium]_hiranonis_DSM_13275	YfmM	ABC2	2	239
WP_006440719.1	[Clostridium]_hiranonis_DSM_13275	YfmM	ABC2	324	516
WP_006440719.1	[Clostridium]_hiranonis_DSM_13275	YfmM	linker	240	316
WP_006440719.1	[Clostridium]_hiranonis_DSM_13275	YfmM	bact_linker	240	310
WP_006440719.1	[Clostridium]_hiranonis_DSM_13275	YfmM	Ydif_arm	90	149
WP_006440719.1	[Clostridium]_hiranonis_DSM_13275	YfmM	euk_linker	240	308
WP_006440719.1	[Clostridium]_hiranonis_DSM_13275	YfmM	EttA_arm	88	149
WP_006441298.1	[Clostridium]_hylemonae_DSM_15053	YdiF	ABC1	3	248
WP_006441298.1	[Clostridium]_hylemonae_DSM_15053	YdiF	ABC1	328	421
WP_006441298.1	[Clostridium]_hylemonae_DSM_15053	YdiF	ABC1	409	529
WP_006441298.1	[Clostridium]_hylemonae_DSM_15053	YdiF	ABC2	3	240
WP_006441298.1	[Clostridium]_hylemonae_DSM_15053	YdiF	ABC2	328	523
WP_006441298.1	[Clostridium]_hylemonae_DSM_15053	YdiF	bact_CTD_extensions	512	639
WP_006441298.1	[Clostridium]_hylemonae_DSM_15053	YdiF	linker	241	317
WP_006441298.1	[Clostridium]_hylemonae_DSM_15053	YdiF	Ydif_arm	91	150
WP_006441298.1	[Clostridium]_hylemonae_DSM_15053	YdiF	bact_linker	241	312
WP_006441298.1	[Clostridium]_hylemonae_DSM_15053	YdiF	euk_linker	241	313
WP_006441612.1	[Clostridium]_hylemonae_DSM_15053	YbiT	ABC1	2	239
WP_006441612.1	[Clostridium]_hylemonae_DSM_15053	YbiT	ABC1	320	418
WP_006441612.1	[Clostridium]_hylemonae_DSM_15053	YbiT	ABC1	400	523
WP_006441612.1	[Clostridium]_hylemonae_DSM_15053	YbiT	ABC2	2	234
WP_006441612.1	[Clostridium]_hylemonae_DSM_15053	YbiT	ABC2	320	518
WP_006441612.1	[Clostridium]_hylemonae_DSM_15053	YbiT	linker	235	314
WP_006441612.1	[Clostridium]_hylemonae_DSM_15053	YbiT	Ybit_arm	90	144
WP_006441612.1	[Clostridium]_hylemonae_DSM_15053	YbiT	bact_linker	235	311
WP_006441612.1	[Clostridium]_hylemonae_DSM_15053	YbiT	euk_linker	235	333
WP_006441612.1	[Clostridium]_hylemonae_DSM_15053	YbiT	Yhes_arm	90	143
WP_006441612.1	[Clostridium]_hylemonae_DSM_15053	YbiT	Ydif_arm	95	144
WP_006441883.1	[Clostridium]_hylemonae_DSM_15053	Uup	ABC1	4	96
WP_006441883.1	[Clostridium]_hylemonae_DSM_15053	Uup	ABC1	87	208
WP_006441883.1	[Clostridium]_hylemonae_DSM_15053	Uup	ABC1	283	377
WP_006441883.1	[Clostridium]_hylemonae_DSM_15053	Uup	ABC1	372	488
WP_006441883.1	[Clostridium]_hylemonae_DSM_15053	Uup	ABC2	4	201
WP_006441883.1	[Clostridium]_hylemonae_DSM_15053	Uup	ABC2	283	483
WP_006441883.1	[Clostridium]_hylemonae_DSM_15053	Uup	bact_CTD_extensions	473	599
WP_006441883.1	[Clostridium]_hylemonae_DSM_15053	Uup	linker	202	281
WP_006441883.1	[Clostridium]_hylemonae_DSM_15053	Uup	bact_linker	202	270
WP_006444316.1	[Clostridium]_hylemonae_DSM_15053	ARE3	ABC1	2	89
WP_006444316.1	[Clostridium]_hylemonae_DSM_15053	ARE3	ABC1	78	205
WP_006444316.1	[Clostridium]_hylemonae_DSM_15053	ARE3	ABC1	308	402
WP_006444316.1	[Clostridium]_hylemonae_DSM_15053	ARE3	ABC1	381	490
WP_006444316.1	[Clostridium]_hylemonae_DSM_15053	ARE3	ABC2	2	195
WP_006444316.1	[Clostridium]_hylemonae_DSM_15053	ARE3	ABC2	308	490
WP_006444316.1	[Clostridium]_hylemonae_DSM_15053	ARE3	linker	194	314
WP_006444316.1	[Clostridium]_hylemonae_DSM_15053	ARE3	bact_linker	194	300
WP_006445055.1	[Clostridium]_hylemonae_DSM_15053	YfmM	ABC1	4	246
WP_006445055.1	[Clostridium]_hylemonae_DSM_15053	YfmM	ABC1	326	417
WP_006445055.1	[Clostridium]_hylemonae_DSM_15053	YfmM	ABC1	405	517
WP_006445055.1	[Clostridium]_hylemonae_DSM_15053	YfmM	ABC2	4	241
WP_006445055.1	[Clostridium]_hylemonae_DSM_15053	YfmM	ABC2	326	517
WP_006445055.1	[Clostridium]_hylemonae_DSM_15053	YfmM	linker	242	318
WP_006445055.1	[Clostridium]_hylemonae_DSM_15053	YfmM	bact_linker	242	316
WP_006445055.1	[Clostridium]_hylemonae_DSM_15053	YfmM	euk_linker	242	312
WP_006445055.1	[Clostridium]_hylemonae_DSM_15053	YfmM	Ydif_arm	92	151
WP_006445055.1	[Clostridium]_hylemonae_DSM_15053	YfmM	EttA_arm	93	151
WP_024292128.1	[Clostridium]_indolis_DSM_755	YfmM	ABC1	4	248
WP_024292128.1	[Clostridium]_indolis_DSM_755	YfmM	ABC1	326	417
WP_024292128.1	[Clostridium]_indolis_DSM_755	YfmM	ABC1	405	517
WP_024292128.1	[Clostridium]_indolis_DSM_755	YfmM	ABC2	4	241
WP_024292128.1	[Clostridium]_indolis_DSM_755	YfmM	ABC2	326	517
WP_024292128.1	[Clostridium]_indolis_DSM_755	YfmM	linker	242	319
WP_024292128.1	[Clostridium]_indolis_DSM_755	YfmM	bact_linker	242	315
WP_024292128.1	[Clostridium]_indolis_DSM_755	YfmM	bact_linker	242	315
WP_024292128.1	[Clostridium]_indolis_DSM_755	YfmM	bact_linker	242	315
WP_024292128.1	[Clostridium]_indolis_DSM_755	YfmM	euk_linker	242	312
WP_024292128.1	[Clostridium]_indolis_DSM_755	YfmM	euk_linker	242	312
WP_024292128.1	[Clostridium]_indolis_DSM_755	YfmM	euk_linker	242	312
WP_024292128.1	[Clostridium]_indolis_DSM_755	YfmM	Ydif_arm	92	151
WP_024292128.1	[Clostridium]_indolis_DSM_755	YfmM	Ydif_arm	92	151
WP_024292128.1	[Clostridium]_indolis_DSM_755	YfmM	Ydif_arm	92	151
WP_024292128.1	[Clostridium]_indolis_DSM_755	YfmM	EttA_arm	94	151
WP_024292128.1	[Clostridium]_indolis_DSM_755	YfmM	EttA_arm	94	151
WP_024292128.1	[Clostridium]_indolis_DSM_755	YfmM	EttA_arm	94	151
WP_024292901.1	[Clostridium]_indolis_DSM_755	YbiT	ABC1	2	239
WP_024292901.1	[Clostridium]_indolis_DSM_755	YbiT	ABC1	320	417
WP_024292901.1	[Clostridium]_indolis_DSM_755	YbiT	ABC1	396	524
WP_024292901.1	[Clostridium]_indolis_DSM_755	YbiT	ABC2	2	234
WP_024292901.1	[Clostridium]_indolis_DSM_755	YbiT	ABC2	320	518
WP_024292901.1	[Clostridium]_indolis_DSM_755	YbiT	linker	235	315
WP_024292901.1	[Clostridium]_indolis_DSM_755	YbiT	Ybit_arm	90	144
WP_024292901.1	[Clostridium]_indolis_DSM_755	YbiT	Ybit_arm	90	144
WP_024292901.1	[Clostridium]_indolis_DSM_755	YbiT	Ybit_arm	90	144
WP_024292901.1	[Clostridium]_indolis_DSM_755	YbiT	bact_linker	235	308
WP_024292901.1	[Clostridium]_indolis_DSM_755	YbiT	bact_linker	235	308
WP_024292901.1	[Clostridium]_indolis_DSM_755	YbiT	bact_linker	235	308
WP_024292901.1	[Clostridium]_indolis_DSM_755	YbiT	euk_linker	235	314
WP_024292901.1	[Clostridium]_indolis_DSM_755	YbiT	euk_linker	235	314
WP_024292901.1	[Clostridium]_indolis_DSM_755	YbiT	euk_linker	235	314
WP_024292901.1	[Clostridium]_indolis_DSM_755	YbiT	Yhes_arm	90	143
WP_024292901.1	[Clostridium]_indolis_DSM_755	YbiT	Yhes_arm	90	143
WP_024292901.1	[Clostridium]_indolis_DSM_755	YbiT	Yhes_arm	90	143
WP_024292911.1	[Clostridium]_indolis_DSM_755	Uup	ABC1	4	97
WP_024292911.1	[Clostridium]_indolis_DSM_755	Uup	ABC1	89	206
WP_024292911.1	[Clostridium]_indolis_DSM_755	Uup	ABC1	298	394
WP_024292911.1	[Clostridium]_indolis_DSM_755	Uup	ABC1	383	503
WP_024292911.1	[Clostridium]_indolis_DSM_755	Uup	ABC2	4	201
WP_024292911.1	[Clostridium]_indolis_DSM_755	Uup	ABC2	298	498
WP_024292911.1	[Clostridium]_indolis_DSM_755	Uup	bact_CTD_extensions	489	619
WP_024292911.1	[Clostridium]_indolis_DSM_755	Uup	linker	217	298
WP_024292911.1	[Clostridium]_indolis_DSM_755	Uup	bact_linker	217	289
WP_024292911.1	[Clostridium]_indolis_DSM_755	Uup	bact_linker	217	289
WP_024292911.1	[Clostridium]_indolis_DSM_755	Uup	bact_linker	217	289
WP_024292911.1	[Clostridium]_indolis_DSM_755	Uup	Uup_arm	94	113
WP_024292911.1	[Clostridium]_indolis_DSM_755	Uup	Uup_arm	94	113
WP_024292911.1	[Clostridium]_indolis_DSM_755	Uup	Uup_arm	94	113
WP_024293175.1	[Clostridium]_indolis_DSM_755	FAF2	ABC1	2	246
WP_024293175.1	[Clostridium]_indolis_DSM_755	FAF2	ABC1	331	421
WP_024293175.1	[Clostridium]_indolis_DSM_755	FAF2	ABC1	403	528
WP_024293175.1	[Clostridium]_indolis_DSM_755	FAF2	ABC2	2	236
WP_024293175.1	[Clostridium]_indolis_DSM_755	FAF2	ABC2	331	522
WP_024294158.1	[Clostridium]_indolis_DSM_755	ARE7	ABC1	3	218
WP_024294158.1	[Clostridium]_indolis_DSM_755	ARE7	ABC1	299	399
WP_024294158.1	[Clostridium]_indolis_DSM_755	ARE7	ABC1	385	497
WP_024294158.1	[Clostridium]_indolis_DSM_755	ARE7	ABC2	3	212
WP_024294158.1	[Clostridium]_indolis_DSM_755	ARE7	ABC2	299	491
WP_024294158.1	[Clostridium]_indolis_DSM_755	ARE7	linker	213	288
WP_024294158.1	[Clostridium]_indolis_DSM_755	ARE7	bact_linker	213	282
WP_024294158.1	[Clostridium]_indolis_DSM_755	ARE7	bact_linker	213	282
WP_024294158.1	[Clostridium]_indolis_DSM_755	ARE7	euk_linker	213	285
WP_024294158.1	[Clostridium]_indolis_DSM_755	ARE7	euk_linker	213	285
WP_024295398.1	[Clostridium]_indolis_DSM_755	ARE3	ABC1	4	93
WP_024295398.1	[Clostridium]_indolis_DSM_755	ARE3	ABC1	76	201
WP_024295398.1	[Clostridium]_indolis_DSM_755	ARE3	ABC1	313	407
WP_024295398.1	[Clostridium]_indolis_DSM_755	ARE3	ABC1	395	499
WP_024295398.1	[Clostridium]_indolis_DSM_755	ARE3	ABC2	4	196
WP_024295398.1	[Clostridium]_indolis_DSM_755	ARE3	ABC2	313	499
WP_024295398.1	[Clostridium]_indolis_DSM_755	ARE3	linker	196	301
WP_024296003.1	[Clostridium]_indolis_DSM_755	YdiF	ABC1	3	246
WP_024296003.1	[Clostridium]_indolis_DSM_755	YdiF	ABC1	328	530
WP_024296003.1	[Clostridium]_indolis_DSM_755	YdiF	ABC2	3	240
WP_024296003.1	[Clostridium]_indolis_DSM_755	YdiF	ABC2	328	523
WP_024296003.1	[Clostridium]_indolis_DSM_755	YdiF	bact_CTD_extensions	512	638
WP_024296003.1	[Clostridium]_indolis_DSM_755	YdiF	linker	241	319
WP_024296003.1	[Clostridium]_indolis_DSM_755	YdiF	Ydif_arm	91	150
WP_024296003.1	[Clostridium]_indolis_DSM_755	YdiF	Ydif_arm	91	150
WP_024296003.1	[Clostridium]_indolis_DSM_755	YdiF	Ydif_arm	91	150
WP_024296003.1	[Clostridium]_indolis_DSM_755	YdiF	bact_linker	241	312
WP_024296003.1	[Clostridium]_indolis_DSM_755	YdiF	bact_linker	241	312
WP_024296003.1	[Clostridium]_indolis_DSM_755	YdiF	bact_linker	241	312
WP_024296003.1	[Clostridium]_indolis_DSM_755	YdiF	euk_linker	241	313
WP_024296003.1	[Clostridium]_indolis_DSM_755	YdiF	euk_linker	241	313
WP_024296003.1	[Clostridium]_indolis_DSM_755	YdiF	euk_linker	241	313
WP_024831566.1	[Clostridium]_josui_JCM_17888	YbiT	ABC1	2	239
WP_024831566.1	[Clostridium]_josui_JCM_17888	YbiT	ABC1	320	523
WP_024831566.1	[Clostridium]_josui_JCM_17888	YbiT	ABC2	2	234
WP_024831566.1	[Clostridium]_josui_JCM_17888	YbiT	ABC2	320	517
WP_024831566.1	[Clostridium]_josui_JCM_17888	YbiT	linker	235	315
WP_024831566.1	[Clostridium]_josui_JCM_17888	YbiT	Ybit_arm	90	144
WP_024831566.1	[Clostridium]_josui_JCM_17888	YbiT	bact_linker	235	314
WP_024831566.1	[Clostridium]_josui_JCM_17888	YbiT	euk_linker	235	333
WP_024831566.1	[Clostridium]_josui_JCM_17888	YbiT	Yhes_arm	90	142
WP_024831566.1	[Clostridium]_josui_JCM_17888	YbiT	Ydif_arm	90	144
WP_024832264.1	[Clostridium]_josui_JCM_17888	YdiF	ABC1	4	247
WP_024832264.1	[Clostridium]_josui_JCM_17888	YdiF	ABC1	330	430
WP_024832264.1	[Clostridium]_josui_JCM_17888	YdiF	ABC1	417	537
WP_024832264.1	[Clostridium]_josui_JCM_17888	YdiF	ABC2	4	242
WP_024832264.1	[Clostridium]_josui_JCM_17888	YdiF	ABC2	330	524
WP_024832264.1	[Clostridium]_josui_JCM_17888	YdiF	bact_CTD_extensions	518	634
WP_024832264.1	[Clostridium]_josui_JCM_17888	YdiF	linker	243	317
WP_024832264.1	[Clostridium]_josui_JCM_17888	YdiF	Ydif_arm	92	152
WP_024832264.1	[Clostridium]_josui_JCM_17888	YdiF	bact_linker	243	314
WP_024832264.1	[Clostridium]_josui_JCM_17888	YdiF	euk_linker	243	314
WP_024832467.1	[Clostridium]_josui_JCM_17888	ARE3	ABC1	4	201
WP_024832467.1	[Clostridium]_josui_JCM_17888	ARE3	ABC1	313	402
WP_024832467.1	[Clostridium]_josui_JCM_17888	ARE3	ABC1	387	495
WP_024832467.1	[Clostridium]_josui_JCM_17888	ARE3	ABC2	4	195
WP_024832467.1	[Clostridium]_josui_JCM_17888	ARE3	ABC2	313	495
WP_024832467.1	[Clostridium]_josui_JCM_17888	ARE3	linker	196	304
WP_024832797.1	[Clostridium]_josui_JCM_17888	Uup	ABC1	4	243
WP_024832797.1	[Clostridium]_josui_JCM_17888	Uup	ABC1	319	524
WP_024832797.1	[Clostridium]_josui_JCM_17888	Uup	ABC2	4	237
WP_024832797.1	[Clostridium]_josui_JCM_17888	Uup	ABC2	319	519
WP_024832797.1	[Clostridium]_josui_JCM_17888	Uup	bact_CTD_extensions	510	643
WP_024832797.1	[Clostridium]_josui_JCM_17888	Uup	linker	238	314
WP_024832797.1	[Clostridium]_josui_JCM_17888	Uup	Uup_arm	92	149
WP_024832797.1	[Clostridium]_josui_JCM_17888	Uup	bact_linker	238	306
WP_024832797.1	[Clostridium]_josui_JCM_17888	Uup	euk_arm	91	149
WP_024832797.1	[Clostridium]_josui_JCM_17888	Uup	Ybit_arm	96	149
WP_024832797.1	[Clostridium]_josui_JCM_17888	Uup	Ydif_arm	92	149
WP_024832797.1	[Clostridium]_josui_JCM_17888	Uup	EttA_arm	92	141
WP_024833619.1	[Clostridium]_josui_JCM_17888	YfmM	ABC1	4	249
WP_024833619.1	[Clostridium]_josui_JCM_17888	YfmM	ABC1	326	417
WP_024833619.1	[Clostridium]_josui_JCM_17888	YfmM	ABC1	409	517
WP_024833619.1	[Clostridium]_josui_JCM_17888	YfmM	ABC2	4	241
WP_024833619.1	[Clostridium]_josui_JCM_17888	YfmM	ABC2	326	517
WP_024833619.1	[Clostridium]_josui_JCM_17888	YfmM	linker	242	320
WP_024833619.1	[Clostridium]_josui_JCM_17888	YfmM	bact_linker	242	317
WP_024833619.1	[Clostridium]_josui_JCM_17888	YfmM	euk_linker	242	310
WP_024833619.1	[Clostridium]_josui_JCM_17888	YfmM	Ydif_arm	93	151
WP_003531798.1	[Clostridium]_leptum_DSM_753	ARE3	ABC1	56	146
WP_003531798.1	[Clostridium]_leptum_DSM_753	ARE3	ABC1	149	252
WP_003531798.1	[Clostridium]_leptum_DSM_753	ARE3	ABC1	362	451
WP_003531798.1	[Clostridium]_leptum_DSM_753	ARE3	ABC1	432	544
WP_003531798.1	[Clostridium]_leptum_DSM_753	ARE3	ABC2	56	254
WP_003531798.1	[Clostridium]_leptum_DSM_753	ARE3	ABC2	362	544
WP_003531798.1	[Clostridium]_leptum_DSM_753	ARE3	linker	248	354
WP_003531798.1	[Clostridium]_leptum_DSM_753	ARE3	bact_linker	248	353
WP_003531822.1	[Clostridium]_leptum_DSM_753	YdiF	ABC1	4	245
WP_003531822.1	[Clostridium]_leptum_DSM_753	YdiF	ABC1	329	430
WP_003531822.1	[Clostridium]_leptum_DSM_753	YdiF	ABC1	412	529
WP_003531822.1	[Clostridium]_leptum_DSM_753	YdiF	ABC2	4	240
WP_003531822.1	[Clostridium]_leptum_DSM_753	YdiF	ABC2	329	524
WP_003531822.1	[Clostridium]_leptum_DSM_753	YdiF	bact_CTD_extensions	509	637
WP_003531822.1	[Clostridium]_leptum_DSM_753	YdiF	linker	241	317
WP_003531822.1	[Clostridium]_leptum_DSM_753	YdiF	Ydif_arm	92	150
WP_003531822.1	[Clostridium]_leptum_DSM_753	YdiF	bact_linker	241	313
WP_003531822.1	[Clostridium]_leptum_DSM_753	YdiF	euk_linker	241	315
WP_003531822.1	[Clostridium]_leptum_DSM_753	YdiF	Yhes_arm	101	150
WP_024620181.1	[Clostridium]_mangenotii_TR	YbiT	ABC1	2	240
WP_024620181.1	[Clostridium]_mangenotii_TR	YbiT	ABC1	321	520
WP_024620181.1	[Clostridium]_mangenotii_TR	YbiT	ABC2	2	235
WP_024620181.1	[Clostridium]_mangenotii_TR	YbiT	ABC2	321	517
WP_024620181.1	[Clostridium]_mangenotii_TR	YbiT	linker	236	317
WP_024620181.1	[Clostridium]_mangenotii_TR	YbiT	Ybit_arm	90	144
WP_024620181.1	[Clostridium]_mangenotii_TR	YbiT	bact_linker	236	307
WP_024620181.1	[Clostridium]_mangenotii_TR	YbiT	euk_linker	236	315
WP_024620181.1	[Clostridium]_mangenotii_TR	YbiT	Yhes_arm	90	143
WP_024620181.1	[Clostridium]_mangenotii_TR	YbiT	Ydif_arm	104	144
WP_024620598.1	[Clostridium]_mangenotii_TR	Uup	ABC1	4	241
WP_024620598.1	[Clostridium]_mangenotii_TR	Uup	ABC1	318	524
WP_024620598.1	[Clostridium]_mangenotii_TR	Uup	ABC2	4	236
WP_024620598.1	[Clostridium]_mangenotii_TR	Uup	ABC2	318	518
WP_024620598.1	[Clostridium]_mangenotii_TR	Uup	bact_CTD_extensions	509	640
WP_024620598.1	[Clostridium]_mangenotii_TR	Uup	linker	237	312
WP_024620598.1	[Clostridium]_mangenotii_TR	Uup	Uup_arm	92	148
WP_024620598.1	[Clostridium]_mangenotii_TR	Uup	bact_linker	237	307
WP_024620684.1	[Clostridium]_mangenotii_TR	ARE1	ABC1	3	94
WP_024620684.1	[Clostridium]_mangenotii_TR	ARE1	ABC1	88	180
WP_024620684.1	[Clostridium]_mangenotii_TR	ARE1	ABC1	288	381
WP_024620684.1	[Clostridium]_mangenotii_TR	ARE1	ABC1	374	484
WP_024620684.1	[Clostridium]_mangenotii_TR	ARE1	ABC2	3	175
WP_024620684.1	[Clostridium]_mangenotii_TR	ARE1	ABC2	288	479
WP_024620684.1	[Clostridium]_mangenotii_TR	ARE1	ARE1_2_CTD	486	550
WP_024620684.1	[Clostridium]_mangenotii_TR	ARE1	bact_linker	176	273
WP_024620860.1	[Clostridium]_mangenotii_TR	YfmM	ABC1	2	244
WP_024620860.1	[Clostridium]_mangenotii_TR	YfmM	ABC1	324	415
WP_024620860.1	[Clostridium]_mangenotii_TR	YfmM	ABC1	408	515
WP_024620860.1	[Clostridium]_mangenotii_TR	YfmM	ABC2	2	239
WP_024620860.1	[Clostridium]_mangenotii_TR	YfmM	ABC2	324	516
WP_024620860.1	[Clostridium]_mangenotii_TR	YfmM	linker	240	317
WP_024620860.1	[Clostridium]_mangenotii_TR	YfmM	bact_linker	240	310
WP_024620860.1	[Clostridium]_mangenotii_TR	YfmM	Ydif_arm	90	149
WP_024620860.1	[Clostridium]_mangenotii_TR	YfmM	euk_linker	240	309
WP_024620917.1	[Clostridium]_mangenotii_TR	YdiF	ABC1	4	250
WP_024620917.1	[Clostridium]_mangenotii_TR	YdiF	ABC1	333	430
WP_024620917.1	[Clostridium]_mangenotii_TR	YdiF	ABC1	421	538
WP_024620917.1	[Clostridium]_mangenotii_TR	YdiF	ABC2	4	245
WP_024620917.1	[Clostridium]_mangenotii_TR	YdiF	ABC2	333	528
WP_024620917.1	[Clostridium]_mangenotii_TR	YdiF	bact_CTD_extensions	519	637
WP_024620917.1	[Clostridium]_mangenotii_TR	YdiF	linker	246	327
WP_024620917.1	[Clostridium]_mangenotii_TR	YdiF	Ydif_arm	92	155
WP_024620917.1	[Clostridium]_mangenotii_TR	YdiF	bact_linker	246	319
WP_024620917.1	[Clostridium]_mangenotii_TR	YdiF	euk_linker	246	317
WP_024621959.1	[Clostridium]_mangenotii_TR	YfmM	ABC1	4	243
WP_024621959.1	[Clostridium]_mangenotii_TR	YfmM	ABC1	321	512
WP_024621959.1	[Clostridium]_mangenotii_TR	YfmM	ABC2	4	238
WP_024621959.1	[Clostridium]_mangenotii_TR	YfmM	ABC2	322	511
WP_024621959.1	[Clostridium]_mangenotii_TR	YfmM	linker	239	313
WP_024621959.1	[Clostridium]_mangenotii_TR	YfmM	bact_linker	239	307
WP_024621959.1	[Clostridium]_mangenotii_TR	YfmM	Ydif_arm	92	148
WP_024621959.1	[Clostridium]_mangenotii_TR	YfmM	euk_linker	239	315
WP_024292128.1	[Clostridium]_methoxybenzovorans_SR3	YfmM	ABC1	4	248
WP_024292128.1	[Clostridium]_methoxybenzovorans_SR3	YfmM	ABC1	326	417
WP_024292128.1	[Clostridium]_methoxybenzovorans_SR3	YfmM	ABC1	405	517
WP_024292128.1	[Clostridium]_methoxybenzovorans_SR3	YfmM	ABC2	4	241
WP_024292128.1	[Clostridium]_methoxybenzovorans_SR3	YfmM	ABC2	326	517
WP_024292128.1	[Clostridium]_methoxybenzovorans_SR3	YfmM	linker	242	319
WP_024292128.1	[Clostridium]_methoxybenzovorans_SR3	YfmM	bact_linker	242	315
WP_024292128.1	[Clostridium]_methoxybenzovorans_SR3	YfmM	bact_linker	242	315
WP_024292128.1	[Clostridium]_methoxybenzovorans_SR3	YfmM	bact_linker	242	315
WP_024292128.1	[Clostridium]_methoxybenzovorans_SR3	YfmM	euk_linker	242	312
WP_024292128.1	[Clostridium]_methoxybenzovorans_SR3	YfmM	euk_linker	242	312
WP_024292128.1	[Clostridium]_methoxybenzovorans_SR3	YfmM	euk_linker	242	312
WP_024292128.1	[Clostridium]_methoxybenzovorans_SR3	YfmM	Ydif_arm	92	151
WP_024292128.1	[Clostridium]_methoxybenzovorans_SR3	YfmM	Ydif_arm	92	151
WP_024292128.1	[Clostridium]_methoxybenzovorans_SR3	YfmM	Ydif_arm	92	151
WP_024292128.1	[Clostridium]_methoxybenzovorans_SR3	YfmM	EttA_arm	94	151
WP_024292128.1	[Clostridium]_methoxybenzovorans_SR3	YfmM	EttA_arm	94	151
WP_024292128.1	[Clostridium]_methoxybenzovorans_SR3	YfmM	EttA_arm	94	151
WP_024292901.1	[Clostridium]_methoxybenzovorans_SR3	YbiT	ABC1	2	239
WP_024292901.1	[Clostridium]_methoxybenzovorans_SR3	YbiT	ABC1	320	417
WP_024292901.1	[Clostridium]_methoxybenzovorans_SR3	YbiT	ABC1	396	524
WP_024292901.1	[Clostridium]_methoxybenzovorans_SR3	YbiT	ABC2	2	234
WP_024292901.1	[Clostridium]_methoxybenzovorans_SR3	YbiT	ABC2	320	518
WP_024292901.1	[Clostridium]_methoxybenzovorans_SR3	YbiT	linker	235	315
WP_024292901.1	[Clostridium]_methoxybenzovorans_SR3	YbiT	Ybit_arm	90	144
WP_024292901.1	[Clostridium]_methoxybenzovorans_SR3	YbiT	Ybit_arm	90	144
WP_024292901.1	[Clostridium]_methoxybenzovorans_SR3	YbiT	Ybit_arm	90	144
WP_024292901.1	[Clostridium]_methoxybenzovorans_SR3	YbiT	bact_linker	235	308
WP_024292901.1	[Clostridium]_methoxybenzovorans_SR3	YbiT	bact_linker	235	308
WP_024292901.1	[Clostridium]_methoxybenzovorans_SR3	YbiT	bact_linker	235	308
WP_024292901.1	[Clostridium]_methoxybenzovorans_SR3	YbiT	euk_linker	235	314
WP_024292901.1	[Clostridium]_methoxybenzovorans_SR3	YbiT	euk_linker	235	314
WP_024292901.1	[Clostridium]_methoxybenzovorans_SR3	YbiT	euk_linker	235	314
WP_024292901.1	[Clostridium]_methoxybenzovorans_SR3	YbiT	Yhes_arm	90	143
WP_024292901.1	[Clostridium]_methoxybenzovorans_SR3	YbiT	Yhes_arm	90	143
WP_024292901.1	[Clostridium]_methoxybenzovorans_SR3	YbiT	Yhes_arm	90	143
WP_024292911.1	[Clostridium]_methoxybenzovorans_SR3	Uup	ABC1	4	97
WP_024292911.1	[Clostridium]_methoxybenzovorans_SR3	Uup	ABC1	89	206
WP_024292911.1	[Clostridium]_methoxybenzovorans_SR3	Uup	ABC1	298	394
WP_024292911.1	[Clostridium]_methoxybenzovorans_SR3	Uup	ABC1	383	503
WP_024292911.1	[Clostridium]_methoxybenzovorans_SR3	Uup	ABC2	4	201
WP_024292911.1	[Clostridium]_methoxybenzovorans_SR3	Uup	ABC2	298	498
WP_024292911.1	[Clostridium]_methoxybenzovorans_SR3	Uup	bact_CTD_extensions	489	619
WP_024292911.1	[Clostridium]_methoxybenzovorans_SR3	Uup	linker	217	298
WP_024292911.1	[Clostridium]_methoxybenzovorans_SR3	Uup	bact_linker	217	289
WP_024292911.1	[Clostridium]_methoxybenzovorans_SR3	Uup	bact_linker	217	289
WP_024292911.1	[Clostridium]_methoxybenzovorans_SR3	Uup	bact_linker	217	289
WP_024292911.1	[Clostridium]_methoxybenzovorans_SR3	Uup	Uup_arm	94	113
WP_024292911.1	[Clostridium]_methoxybenzovorans_SR3	Uup	Uup_arm	94	113
WP_024292911.1	[Clostridium]_methoxybenzovorans_SR3	Uup	Uup_arm	94	113
WP_024295398.1	[Clostridium]_methoxybenzovorans_SR3	ARE3	ABC1	4	93
WP_024295398.1	[Clostridium]_methoxybenzovorans_SR3	ARE3	ABC1	76	201
WP_024295398.1	[Clostridium]_methoxybenzovorans_SR3	ARE3	ABC1	313	407
WP_024295398.1	[Clostridium]_methoxybenzovorans_SR3	ARE3	ABC1	395	499
WP_024295398.1	[Clostridium]_methoxybenzovorans_SR3	ARE3	ABC2	4	196
WP_024295398.1	[Clostridium]_methoxybenzovorans_SR3	ARE3	ABC2	313	499
WP_024295398.1	[Clostridium]_methoxybenzovorans_SR3	ARE3	linker	196	301
WP_024296003.1	[Clostridium]_methoxybenzovorans_SR3	YdiF	ABC1	3	246
WP_024296003.1	[Clostridium]_methoxybenzovorans_SR3	YdiF	ABC1	328	530
WP_024296003.1	[Clostridium]_methoxybenzovorans_SR3	YdiF	ABC2	3	240
WP_024296003.1	[Clostridium]_methoxybenzovorans_SR3	YdiF	ABC2	328	523
WP_024296003.1	[Clostridium]_methoxybenzovorans_SR3	YdiF	bact_CTD_extensions	512	638
WP_024296003.1	[Clostridium]_methoxybenzovorans_SR3	YdiF	linker	241	319
WP_024296003.1	[Clostridium]_methoxybenzovorans_SR3	YdiF	Ydif_arm	91	150
WP_024296003.1	[Clostridium]_methoxybenzovorans_SR3	YdiF	Ydif_arm	91	150
WP_024296003.1	[Clostridium]_methoxybenzovorans_SR3	YdiF	Ydif_arm	91	150
WP_024296003.1	[Clostridium]_methoxybenzovorans_SR3	YdiF	bact_linker	241	312
WP_024296003.1	[Clostridium]_methoxybenzovorans_SR3	YdiF	bact_linker	241	312
WP_024296003.1	[Clostridium]_methoxybenzovorans_SR3	YdiF	bact_linker	241	312
WP_024296003.1	[Clostridium]_methoxybenzovorans_SR3	YdiF	euk_linker	241	313
WP_024296003.1	[Clostridium]_methoxybenzovorans_SR3	YdiF	euk_linker	241	313
WP_024296003.1	[Clostridium]_methoxybenzovorans_SR3	YdiF	euk_linker	241	313
WP_024345165.1	[Clostridium]_methoxybenzovorans_SR3	ARE7	ABC1	3	218
WP_024345165.1	[Clostridium]_methoxybenzovorans_SR3	ARE7	ABC1	299	399
WP_024345165.1	[Clostridium]_methoxybenzovorans_SR3	ARE7	ABC1	385	497
WP_024345165.1	[Clostridium]_methoxybenzovorans_SR3	ARE7	ABC2	3	212
WP_024345165.1	[Clostridium]_methoxybenzovorans_SR3	ARE7	ABC2	299	491
WP_024345165.1	[Clostridium]_methoxybenzovorans_SR3	ARE7	linker	213	285
WP_024345165.1	[Clostridium]_methoxybenzovorans_SR3	ARE7	bact_linker	213	282
WP_024345165.1	[Clostridium]_methoxybenzovorans_SR3	ARE7	euk_linker	213	290
WP_024345814.1	[Clostridium]_methoxybenzovorans_SR3	FAF2	ABC1	2	246
WP_024345814.1	[Clostridium]_methoxybenzovorans_SR3	FAF2	ABC1	331	417
WP_024345814.1	[Clostridium]_methoxybenzovorans_SR3	FAF2	ABC1	403	530
WP_024345814.1	[Clostridium]_methoxybenzovorans_SR3	FAF2	ABC2	2	236
WP_024345814.1	[Clostridium]_methoxybenzovorans_SR3	FAF2	ABC2	331	522
WP_006353469.1	[Clostridium]_methylpentosum_DSM_5476	ARE3	ABC1	2	103
WP_006353469.1	[Clostridium]_methylpentosum_DSM_5476	ARE3	ABC1	81	202
WP_006353469.1	[Clostridium]_methylpentosum_DSM_5476	ARE3	ABC1	308	398
WP_006353469.1	[Clostridium]_methylpentosum_DSM_5476	ARE3	ABC1	386	490
WP_006353469.1	[Clostridium]_methylpentosum_DSM_5476	ARE3	ABC2	2	200
WP_006353469.1	[Clostridium]_methylpentosum_DSM_5476	ARE3	ABC2	308	490
WP_006353469.1	[Clostridium]_methylpentosum_DSM_5476	ARE3	linker	194	296
WP_006353469.1	[Clostridium]_methylpentosum_DSM_5476	ARE3	bact_linker	194	296
WP_006353823.1	[Clostridium]_methylpentosum_DSM_5476	YbiT	ABC1	2	239
WP_006353823.1	[Clostridium]_methylpentosum_DSM_5476	YbiT	ABC1	320	401
WP_006353823.1	[Clostridium]_methylpentosum_DSM_5476	YbiT	ABC1	398	524
WP_006353823.1	[Clostridium]_methylpentosum_DSM_5476	YbiT	ABC2	2	234
WP_006353823.1	[Clostridium]_methylpentosum_DSM_5476	YbiT	ABC2	320	518
WP_006353823.1	[Clostridium]_methylpentosum_DSM_5476	YbiT	linker	235	315
WP_006353823.1	[Clostridium]_methylpentosum_DSM_5476	YbiT	Ybit_arm	90	144
WP_006353823.1	[Clostridium]_methylpentosum_DSM_5476	YbiT	bact_linker	235	305
WP_006353823.1	[Clostridium]_methylpentosum_DSM_5476	YbiT	euk_linker	235	316
WP_006353823.1	[Clostridium]_methylpentosum_DSM_5476	YbiT	Yhes_arm	91	143
WP_006353823.1	[Clostridium]_methylpentosum_DSM_5476	YbiT	Ydif_arm	96	144
WP_006354248.1	[Clostridium]_methylpentosum_DSM_5476	YdiF	ABC1	3	250
WP_006354248.1	[Clostridium]_methylpentosum_DSM_5476	YdiF	ABC1	328	425
WP_006354248.1	[Clostridium]_methylpentosum_DSM_5476	YdiF	ABC1	418	533
WP_006354248.1	[Clostridium]_methylpentosum_DSM_5476	YdiF	ABC2	3	242
WP_006354248.1	[Clostridium]_methylpentosum_DSM_5476	YdiF	ABC2	328	527
WP_006354248.1	[Clostridium]_methylpentosum_DSM_5476	YdiF	bact_CTD_extensions	515	636
WP_006354248.1	[Clostridium]_methylpentosum_DSM_5476	YdiF	linker	243	325
WP_006354248.1	[Clostridium]_methylpentosum_DSM_5476	YdiF	Ydif_arm	91	152
WP_006354248.1	[Clostridium]_methylpentosum_DSM_5476	YdiF	bact_linker	243	314
WP_006354248.1	[Clostridium]_methylpentosum_DSM_5476	YdiF	euk_linker	243	321
WP_006354791.1	[Clostridium]_methylpentosum_DSM_5476	Uup	ABC1	9	108
WP_006354791.1	[Clostridium]_methylpentosum_DSM_5476	Uup	ABC1	96	210
WP_006354791.1	[Clostridium]_methylpentosum_DSM_5476	Uup	ABC1	287	382
WP_006354791.1	[Clostridium]_methylpentosum_DSM_5476	Uup	ABC1	375	492
WP_006354791.1	[Clostridium]_methylpentosum_DSM_5476	Uup	ABC2	9	205
WP_006354791.1	[Clostridium]_methylpentosum_DSM_5476	Uup	ABC2	287	487
WP_006354791.1	[Clostridium]_methylpentosum_DSM_5476	Uup	bact_CTD_extensions	477	597
WP_006354791.1	[Clostridium]_methylpentosum_DSM_5476	Uup	linker	206	286
WP_006354791.1	[Clostridium]_methylpentosum_DSM_5476	Uup	bact_linker	206	274
WP_006355644.1	[Clostridium]_methylpentosum_DSM_5476	YfmM	ABC1	4	248
WP_006355644.1	[Clostridium]_methylpentosum_DSM_5476	YfmM	ABC1	326	415
WP_006355644.1	[Clostridium]_methylpentosum_DSM_5476	YfmM	ABC1	408	516
WP_006355644.1	[Clostridium]_methylpentosum_DSM_5476	YfmM	ABC2	4	241
WP_006355644.1	[Clostridium]_methylpentosum_DSM_5476	YfmM	ABC2	326	517
WP_006355644.1	[Clostridium]_methylpentosum_DSM_5476	YfmM	linker	242	317
WP_006355644.1	[Clostridium]_methylpentosum_DSM_5476	YfmM	bact_linker	242	317
WP_006355644.1	[Clostridium]_methylpentosum_DSM_5476	YfmM	euk_linker	242	311
WP_006355644.1	[Clostridium]_methylpentosum_DSM_5476	YfmM	Ydif_arm	92	151
WP_004616854.1	[Clostridium]_papyrosolvens_DSM_2782	YdiF	ABC1	4	247
WP_004616854.1	[Clostridium]_papyrosolvens_DSM_2782	YdiF	ABC1	333	422
WP_004616854.1	[Clostridium]_papyrosolvens_DSM_2782	YdiF	ABC1	417	536
WP_004616854.1	[Clostridium]_papyrosolvens_DSM_2782	YdiF	ABC2	4	241
WP_004616854.1	[Clostridium]_papyrosolvens_DSM_2782	YdiF	ABC2	333	527
WP_004616854.1	[Clostridium]_papyrosolvens_DSM_2782	YdiF	bact_CTD_extensions	520	625
WP_004616854.1	[Clostridium]_papyrosolvens_DSM_2782	YdiF	linker	242	322
WP_004616854.1	[Clostridium]_papyrosolvens_DSM_2782	YdiF	bact_linker	242	317
WP_004616854.1	[Clostridium]_papyrosolvens_DSM_2782	YdiF	Ydif_arm	93	151
WP_004616854.1	[Clostridium]_papyrosolvens_DSM_2782	YdiF	euk_linker	242	317
WP_004617221.1	[Clostridium]_papyrosolvens_DSM_2782	YbiT	ABC1	2	239
WP_004617221.1	[Clostridium]_papyrosolvens_DSM_2782	YbiT	ABC1	320	524
WP_004617221.1	[Clostridium]_papyrosolvens_DSM_2782	YbiT	ABC2	2	234
WP_004617221.1	[Clostridium]_papyrosolvens_DSM_2782	YbiT	ABC2	320	517
WP_004617221.1	[Clostridium]_papyrosolvens_DSM_2782	YbiT	linker	235	315
WP_004617221.1	[Clostridium]_papyrosolvens_DSM_2782	YbiT	Ybit_arm	90	144
WP_004617221.1	[Clostridium]_papyrosolvens_DSM_2782	YbiT	bact_linker	235	314
WP_004617221.1	[Clostridium]_papyrosolvens_DSM_2782	YbiT	euk_linker	235	333
WP_004617221.1	[Clostridium]_papyrosolvens_DSM_2782	YbiT	Yhes_arm	90	142
WP_004617249.1	[Clostridium]_papyrosolvens_DSM_2782	YfmM	ABC1	4	246
WP_004617249.1	[Clostridium]_papyrosolvens_DSM_2782	YfmM	ABC1	326	517
WP_004617249.1	[Clostridium]_papyrosolvens_DSM_2782	YfmM	ABC2	4	241
WP_004617249.1	[Clostridium]_papyrosolvens_DSM_2782	YfmM	ABC2	326	517
WP_004617249.1	[Clostridium]_papyrosolvens_DSM_2782	YfmM	linker	242	320
WP_004617249.1	[Clostridium]_papyrosolvens_DSM_2782	YfmM	bact_linker	242	317
WP_004617249.1	[Clostridium]_papyrosolvens_DSM_2782	YfmM	Ydif_arm	93	151
WP_004617249.1	[Clostridium]_papyrosolvens_DSM_2782	YfmM	euk_linker	242	311
WP_004618411.1	[Clostridium]_papyrosolvens_DSM_2782	ARE3	ABC1	4	102
WP_004618411.1	[Clostridium]_papyrosolvens_DSM_2782	ARE3	ABC1	94	200
WP_004618411.1	[Clostridium]_papyrosolvens_DSM_2782	ARE3	ABC1	313	403
WP_004618411.1	[Clostridium]_papyrosolvens_DSM_2782	ARE3	ABC1	383	495
WP_004618411.1	[Clostridium]_papyrosolvens_DSM_2782	ARE3	ABC2	4	195
WP_004618411.1	[Clostridium]_papyrosolvens_DSM_2782	ARE3	ABC2	313	495
WP_004618411.1	[Clostridium]_papyrosolvens_DSM_2782	ARE3	linker	196	304
WP_004619127.1	[Clostridium]_papyrosolvens_DSM_2782	Uup	ABC1	4	242
WP_004619127.1	[Clostridium]_papyrosolvens_DSM_2782	Uup	ABC1	319	524
WP_004619127.1	[Clostridium]_papyrosolvens_DSM_2782	Uup	ABC2	4	237
WP_004619127.1	[Clostridium]_papyrosolvens_DSM_2782	Uup	ABC2	319	519
WP_004619127.1	[Clostridium]_papyrosolvens_DSM_2782	Uup	bact_CTD_extensions	509	643
WP_004619127.1	[Clostridium]_papyrosolvens_DSM_2782	Uup	linker	238	317
WP_004619127.1	[Clostridium]_papyrosolvens_DSM_2782	Uup	Uup_arm	92	149
WP_004619127.1	[Clostridium]_papyrosolvens_DSM_2782	Uup	bact_linker	238	306
WP_004619127.1	[Clostridium]_papyrosolvens_DSM_2782	Uup	euk_arm	91	149
WP_004619127.1	[Clostridium]_papyrosolvens_DSM_2782	Uup	Ybit_arm	98	149
WP_004619127.1	[Clostridium]_papyrosolvens_DSM_2782	Uup	Ydif_arm	93	149
WP_004619791.1	[Clostridium]_papyrosolvens_DSM_2782	YfmM	ABC1	4	245
WP_004619791.1	[Clostridium]_papyrosolvens_DSM_2782	YfmM	ABC1	323	516
WP_004619791.1	[Clostridium]_papyrosolvens_DSM_2782	YfmM	ABC2	4	240
WP_004619791.1	[Clostridium]_papyrosolvens_DSM_2782	YfmM	ABC2	324	516
WP_004619791.1	[Clostridium]_papyrosolvens_DSM_2782	YfmM	linker	241	313
WP_004619791.1	[Clostridium]_papyrosolvens_DSM_2782	YfmM	euk_linker	241	326
WP_004619791.1	[Clostridium]_papyrosolvens_DSM_2782	YfmM	bact_linker	241	313
WP_004619791.1	[Clostridium]_papyrosolvens_DSM_2782	YfmM	Ydif_arm	92	151
WP_004621529.1	[Clostridium]_papyrosolvens_DSM_2782	YdiF	ABC1	4	250
WP_004621529.1	[Clostridium]_papyrosolvens_DSM_2782	YdiF	ABC1	330	430
WP_004621529.1	[Clostridium]_papyrosolvens_DSM_2782	YdiF	ABC1	417	539
WP_004621529.1	[Clostridium]_papyrosolvens_DSM_2782	YdiF	ABC2	4	242
WP_004621529.1	[Clostridium]_papyrosolvens_DSM_2782	YdiF	ABC2	330	523
WP_004621529.1	[Clostridium]_papyrosolvens_DSM_2782	YdiF	bact_CTD_extensions	518	634
WP_004621529.1	[Clostridium]_papyrosolvens_DSM_2782	YdiF	linker	243	317
WP_004621529.1	[Clostridium]_papyrosolvens_DSM_2782	YdiF	Ydif_arm	92	152
WP_004621529.1	[Clostridium]_papyrosolvens_DSM_2782	YdiF	bact_linker	243	314
WP_004621529.1	[Clostridium]_papyrosolvens_DSM_2782	YdiF	euk_linker	243	314
WP_027088468.1	[Clostridium]_saccharogumia_DSM_17460	YdiF	ABC1	3	243
WP_027088468.1	[Clostridium]_saccharogumia_DSM_17460	YdiF	ABC1	325	425
WP_027088468.1	[Clostridium]_saccharogumia_DSM_17460	YdiF	ABC1	412	524
WP_027088468.1	[Clostridium]_saccharogumia_DSM_17460	YdiF	ABC2	3	237
WP_027088468.1	[Clostridium]_saccharogumia_DSM_17460	YdiF	ABC2	325	519
WP_027088468.1	[Clostridium]_saccharogumia_DSM_17460	YdiF	bact_CTD_extensions	507	617
WP_027088468.1	[Clostridium]_saccharogumia_DSM_17460	YdiF	linker	238	311
WP_027088468.1	[Clostridium]_saccharogumia_DSM_17460	YdiF	Ydif_arm	91	147
WP_027088468.1	[Clostridium]_saccharogumia_DSM_17460	YdiF	bact_linker	238	310
WP_027088468.1	[Clostridium]_saccharogumia_DSM_17460	YdiF	euk_linker	239	308
WP_027089626.1	[Clostridium]_saccharogumia_DSM_17460	YfmM	ABC1	4	251
WP_027089626.1	[Clostridium]_saccharogumia_DSM_17460	YfmM	ABC1	326	417
WP_027089626.1	[Clostridium]_saccharogumia_DSM_17460	YfmM	ABC1	408	516
WP_027089626.1	[Clostridium]_saccharogumia_DSM_17460	YfmM	ABC2	4	241
WP_027089626.1	[Clostridium]_saccharogumia_DSM_17460	YfmM	ABC2	326	516
WP_027089626.1	[Clostridium]_saccharogumia_DSM_17460	YfmM	EttA_arm	86	134
WP_027089626.1	[Clostridium]_saccharogumia_DSM_17460	YfmM	linker	242	318
WP_027089626.1	[Clostridium]_saccharogumia_DSM_17460	YfmM	bact_linker	242	311
WP_027089626.1	[Clostridium]_saccharogumia_DSM_17460	YfmM	Ydif_arm	92	151
WP_027089626.1	[Clostridium]_saccharogumia_DSM_17460	YfmM	euk_linker	242	316
WP_027089626.1	[Clostridium]_saccharogumia_DSM_17460	YfmM	EttA_arm	88	147
WP_027089735.1	[Clostridium]_saccharogumia_DSM_17460	YbiT	ABC1	2	239
WP_027089735.1	[Clostridium]_saccharogumia_DSM_17460	YbiT	ABC1	320	526
WP_027089735.1	[Clostridium]_saccharogumia_DSM_17460	YbiT	ABC2	2	234
WP_027089735.1	[Clostridium]_saccharogumia_DSM_17460	YbiT	ABC2	320	518
WP_027089735.1	[Clostridium]_saccharogumia_DSM_17460	YbiT	linker	235	313
WP_027089735.1	[Clostridium]_saccharogumia_DSM_17460	YbiT	Ybit_arm	90	144
WP_027089735.1	[Clostridium]_saccharogumia_DSM_17460	YbiT	bact_linker	235	306
WP_027089735.1	[Clostridium]_saccharogumia_DSM_17460	YbiT	euk_linker	235	304
WP_027089735.1	[Clostridium]_saccharogumia_DSM_17460	YbiT	Yhes_arm	90	143
WP_027089735.1	[Clostridium]_saccharogumia_DSM_17460	YbiT	Ydif_arm	90	144
WP_027090045.1	[Clostridium]_saccharogumia_DSM_17460	ARE3	ABC1	4	102
WP_027090045.1	[Clostridium]_saccharogumia_DSM_17460	ARE3	ABC1	73	200
WP_027090045.1	[Clostridium]_saccharogumia_DSM_17460	ARE3	ABC1	309	398
WP_027090045.1	[Clostridium]_saccharogumia_DSM_17460	ARE3	ABC1	386	492
WP_027090045.1	[Clostridium]_saccharogumia_DSM_17460	ARE3	ABC2	4	195
WP_027090045.1	[Clostridium]_saccharogumia_DSM_17460	ARE3	ABC2	309	492
WP_027090045.1	[Clostridium]_saccharogumia_DSM_17460	ARE3	bact_linker	196	303
WP_027090341.1	[Clostridium]_saccharogumia_DSM_17460	Uup	ABC1	3	95
WP_027090341.1	[Clostridium]_saccharogumia_DSM_17460	Uup	ABC1	81	201
WP_027090341.1	[Clostridium]_saccharogumia_DSM_17460	Uup	ABC1	278	378
WP_027090341.1	[Clostridium]_saccharogumia_DSM_17460	Uup	ABC1	362	482
WP_027090341.1	[Clostridium]_saccharogumia_DSM_17460	Uup	ABC2	3	196
WP_027090341.1	[Clostridium]_saccharogumia_DSM_17460	Uup	ABC2	278	477
WP_027090341.1	[Clostridium]_saccharogumia_DSM_17460	Uup	bact_CTD_extensions	465	587
WP_027090341.1	[Clostridium]_saccharogumia_DSM_17460	Uup	linker	197	273
WP_027090341.1	[Clostridium]_saccharogumia_DSM_17460	Uup	bact_linker	197	270
YP_003820653.1	[Clostridium]_saccharolyticum_WM1	YfmM	ABC1	4	248
YP_003820653.1	[Clostridium]_saccharolyticum_WM1	YfmM	ABC1	325	418
YP_003820653.1	[Clostridium]_saccharolyticum_WM1	YfmM	ABC1	407	517
YP_003820653.1	[Clostridium]_saccharolyticum_WM1	YfmM	ABC2	4	241
YP_003820653.1	[Clostridium]_saccharolyticum_WM1	YfmM	ABC2	326	517
YP_003820653.1	[Clostridium]_saccharolyticum_WM1	YfmM	linker	242	319
YP_003820653.1	[Clostridium]_saccharolyticum_WM1	YfmM	bact_linker	242	315
YP_003820653.1	[Clostridium]_saccharolyticum_WM1	YfmM	euk_linker	242	312
YP_003820653.1	[Clostridium]_saccharolyticum_WM1	YfmM	Ydif_arm	92	151
YP_003820653.1	[Clostridium]_saccharolyticum_WM1	YfmM	EttA_arm	94	151
YP_003821361.1	[Clostridium]_saccharolyticum_WM1	ARE1	ABC1	5	96
YP_003821361.1	[Clostridium]_saccharolyticum_WM1	ARE1	ABC1	85	183
YP_003821361.1	[Clostridium]_saccharolyticum_WM1	ARE1	ABC1	297	387
YP_003821361.1	[Clostridium]_saccharolyticum_WM1	ARE1	ABC1	366	452
YP_003821361.1	[Clostridium]_saccharolyticum_WM1	ARE1	ABC2	5	85
YP_003821361.1	[Clostridium]_saccharolyticum_WM1	ARE1	ABC2	82	178
YP_003821361.1	[Clostridium]_saccharolyticum_WM1	ARE1	ABC2	289	452
YP_003821361.1	[Clostridium]_saccharolyticum_WM1	ARE1	linker	179	288
YP_003821361.1	[Clostridium]_saccharolyticum_WM1	ARE1	bact_linker	179	287
YP_003821804.1	[Clostridium]_saccharolyticum_WM1	YdiF	ABC1	3	246
YP_003821804.1	[Clostridium]_saccharolyticum_WM1	YdiF	ABC1	328	535
YP_003821804.1	[Clostridium]_saccharolyticum_WM1	YdiF	ABC2	3	240
YP_003821804.1	[Clostridium]_saccharolyticum_WM1	YdiF	ABC2	328	523
YP_003821804.1	[Clostridium]_saccharolyticum_WM1	YdiF	bact_CTD_extensions	512	637
YP_003821804.1	[Clostridium]_saccharolyticum_WM1	YdiF	linker	241	319
YP_003821804.1	[Clostridium]_saccharolyticum_WM1	YdiF	Ydif_arm	91	150
YP_003821804.1	[Clostridium]_saccharolyticum_WM1	YdiF	bact_linker	241	312
YP_003821804.1	[Clostridium]_saccharolyticum_WM1	YdiF	euk_linker	241	314
YP_003821804.1	[Clostridium]_saccharolyticum_WM1	YdiF	Uup_arm	92	150
YP_003821976.1	[Clostridium]_saccharolyticum_WM1	FAF2	ABC1	2	246
YP_003821976.1	[Clostridium]_saccharolyticum_WM1	FAF2	ABC1	331	421
YP_003821976.1	[Clostridium]_saccharolyticum_WM1	FAF2	ABC1	403	530
YP_003821976.1	[Clostridium]_saccharolyticum_WM1	FAF2	ABC2	2	236
YP_003821976.1	[Clostridium]_saccharolyticum_WM1	FAF2	ABC2	331	570
YP_003822260.1	[Clostridium]_saccharolyticum_WM1	ARE3	ABC1	4	90
YP_003822260.1	[Clostridium]_saccharolyticum_WM1	ARE3	ABC1	77	202
YP_003822260.1	[Clostridium]_saccharolyticum_WM1	ARE3	ABC1	318	406
YP_003822260.1	[Clostridium]_saccharolyticum_WM1	ARE3	ABC1	394	504
YP_003822260.1	[Clostridium]_saccharolyticum_WM1	ARE3	ABC2	4	197
YP_003822260.1	[Clostridium]_saccharolyticum_WM1	ARE3	ABC2	313	504
YP_003822260.1	[Clostridium]_saccharolyticum_WM1	ARE3	linker	196	303
YP_003822260.1	[Clostridium]_saccharolyticum_WM1	ARE3	bact_linker	196	278
YP_003822850.1	[Clostridium]_saccharolyticum_WM1	ARE3	ABC1	4	95
YP_003822850.1	[Clostridium]_saccharolyticum_WM1	ARE3	ABC1	82	201
YP_003822850.1	[Clostridium]_saccharolyticum_WM1	ARE3	ABC1	310	403
YP_003822850.1	[Clostridium]_saccharolyticum_WM1	ARE3	ABC1	387	492
YP_003822850.1	[Clostridium]_saccharolyticum_WM1	ARE3	ABC2	4	195
YP_003822850.1	[Clostridium]_saccharolyticum_WM1	ARE3	ABC2	310	492
YP_003822850.1	[Clostridium]_saccharolyticum_WM1	ARE3	linker	196	310
YP_003822850.1	[Clostridium]_saccharolyticum_WM1	ARE3	bact_linker	196	308
YP_003823192.1	[Clostridium]_saccharolyticum_WM1	ARE7	ABC1	3	217
YP_003823192.1	[Clostridium]_saccharolyticum_WM1	ARE7	ABC1	299	389
YP_003823192.1	[Clostridium]_saccharolyticum_WM1	ARE7	ABC1	375	497
YP_003823192.1	[Clostridium]_saccharolyticum_WM1	ARE7	ABC2	3	212
YP_003823192.1	[Clostridium]_saccharolyticum_WM1	ARE7	ABC2	299	491
YP_003823192.1	[Clostridium]_saccharolyticum_WM1	ARE7	linker	213	286
YP_003823192.1	[Clostridium]_saccharolyticum_WM1	ARE7	bact_linker	213	282
YP_003823192.1	[Clostridium]_saccharolyticum_WM1	ARE7	euk_linker	213	280
YP_003824251.1	[Clostridium]_saccharolyticum_WM1	Uup	ABC1	4	206
YP_003824251.1	[Clostridium]_saccharolyticum_WM1	Uup	ABC1	283	488
YP_003824251.1	[Clostridium]_saccharolyticum_WM1	Uup	ABC2	4	201
YP_003824251.1	[Clostridium]_saccharolyticum_WM1	Uup	ABC2	283	483
YP_003824251.1	[Clostridium]_saccharolyticum_WM1	Uup	bact_CTD_extensions	472	604
YP_003824251.1	[Clostridium]_saccharolyticum_WM1	Uup	linker	202	283
YP_003824251.1	[Clostridium]_saccharolyticum_WM1	Uup	bact_linker	202	271
YP_003824257.1	[Clostridium]_saccharolyticum_WM1	YbiT	ABC1	51	288
YP_003824257.1	[Clostridium]_saccharolyticum_WM1	YbiT	ABC1	369	466
YP_003824257.1	[Clostridium]_saccharolyticum_WM1	YbiT	ABC1	458	573
YP_003824257.1	[Clostridium]_saccharolyticum_WM1	YbiT	ABC2	51	283
YP_003824257.1	[Clostridium]_saccharolyticum_WM1	YbiT	ABC2	369	567
YP_003824257.1	[Clostridium]_saccharolyticum_WM1	YbiT	linker	284	364
YP_003824257.1	[Clostridium]_saccharolyticum_WM1	YbiT	Ybit_arm	139	193
YP_003824257.1	[Clostridium]_saccharolyticum_WM1	YbiT	bact_linker	284	357
YP_003824257.1	[Clostridium]_saccharolyticum_WM1	YbiT	euk_linker	284	361
YP_003824257.1	[Clostridium]_saccharolyticum_WM1	YbiT	Yhes_arm	139	192
WP_004605602.1	[Clostridium]_scindens_ATCC_35704	ARE3	ABC1	9	100
WP_004605602.1	[Clostridium]_scindens_ATCC_35704	ARE3	ABC1	90	211
WP_004605602.1	[Clostridium]_scindens_ATCC_35704	ARE3	ABC1	315	406
WP_004605602.1	[Clostridium]_scindens_ATCC_35704	ARE3	ABC1	390	500
WP_004605602.1	[Clostridium]_scindens_ATCC_35704	ARE3	ABC2	9	202
WP_004605602.1	[Clostridium]_scindens_ATCC_35704	ARE3	ABC2	315	501
WP_004605602.1	[Clostridium]_scindens_ATCC_35704	ARE3	linker	201	310
WP_004605602.1	[Clostridium]_scindens_ATCC_35704	ARE3	bact_linker	201	306
WP_004606165.1	[Clostridium]_scindens_ATCC_35704	YdiF	ABC1	10	254
WP_004606165.1	[Clostridium]_scindens_ATCC_35704	YdiF	ABC1	335	427
WP_004606165.1	[Clostridium]_scindens_ATCC_35704	YdiF	ABC1	412	542
WP_004606165.1	[Clostridium]_scindens_ATCC_35704	YdiF	ABC2	10	247
WP_004606165.1	[Clostridium]_scindens_ATCC_35704	YdiF	ABC2	335	530
WP_004606165.1	[Clostridium]_scindens_ATCC_35704	YdiF	bact_CTD_extensions	520	645
WP_004606165.1	[Clostridium]_scindens_ATCC_35704	YdiF	linker	248	324
WP_004606165.1	[Clostridium]_scindens_ATCC_35704	YdiF	Ydif_arm	98	157
WP_004606165.1	[Clostridium]_scindens_ATCC_35704	YdiF	bact_linker	248	319
WP_004606165.1	[Clostridium]_scindens_ATCC_35704	YdiF	euk_linker	248	319
WP_004606658.1	[Clostridium]_scindens_ATCC_35704	YbiT	ABC1	2	239
WP_004606658.1	[Clostridium]_scindens_ATCC_35704	YbiT	ABC1	320	414
WP_004606658.1	[Clostridium]_scindens_ATCC_35704	YbiT	ABC1	390	525
WP_004606658.1	[Clostridium]_scindens_ATCC_35704	YbiT	ABC2	2	234
WP_004606658.1	[Clostridium]_scindens_ATCC_35704	YbiT	ABC2	320	518
WP_004606658.1	[Clostridium]_scindens_ATCC_35704	YbiT	linker	235	315
WP_004606658.1	[Clostridium]_scindens_ATCC_35704	YbiT	Ybit_arm	90	144
WP_004606658.1	[Clostridium]_scindens_ATCC_35704	YbiT	bact_linker	235	312
WP_004606658.1	[Clostridium]_scindens_ATCC_35704	YbiT	euk_linker	235	327
WP_004606658.1	[Clostridium]_scindens_ATCC_35704	YbiT	Yhes_arm	90	143
WP_004606658.1	[Clostridium]_scindens_ATCC_35704	YbiT	Ydif_arm	91	144
WP_004607235.1	[Clostridium]_scindens_ATCC_35704	YfmM	ABC1	4	248
WP_004607235.1	[Clostridium]_scindens_ATCC_35704	YfmM	ABC1	326	418
WP_004607235.1	[Clostridium]_scindens_ATCC_35704	YfmM	ABC1	410	517
WP_004607235.1	[Clostridium]_scindens_ATCC_35704	YfmM	ABC2	4	241
WP_004607235.1	[Clostridium]_scindens_ATCC_35704	YfmM	ABC2	326	517
WP_004607235.1	[Clostridium]_scindens_ATCC_35704	YfmM	EttA_arm	94	134
WP_004607235.1	[Clostridium]_scindens_ATCC_35704	YfmM	linker	242	317
WP_004607235.1	[Clostridium]_scindens_ATCC_35704	YfmM	bact_linker	242	316
WP_004607235.1	[Clostridium]_scindens_ATCC_35704	YfmM	euk_linker	242	312
WP_004607235.1	[Clostridium]_scindens_ATCC_35704	YfmM	Ydif_arm	92	151
WP_004607235.1	[Clostridium]_scindens_ATCC_35704	YfmM	EttA_arm	93	151
WP_004607742.1	[Clostridium]_scindens_ATCC_35704	Uup	ABC1	25	117
WP_004607742.1	[Clostridium]_scindens_ATCC_35704	Uup	ABC1	99	228
WP_004607742.1	[Clostridium]_scindens_ATCC_35704	Uup	ABC1	304	398
WP_004607742.1	[Clostridium]_scindens_ATCC_35704	Uup	ABC1	388	509
WP_004607742.1	[Clostridium]_scindens_ATCC_35704	Uup	ABC2	25	222
WP_004607742.1	[Clostridium]_scindens_ATCC_35704	Uup	ABC2	304	504
WP_004607742.1	[Clostridium]_scindens_ATCC_35704	Uup	bact_CTD_extensions	495	623
WP_004607742.1	[Clostridium]_scindens_ATCC_35704	Uup	linker	223	299
WP_004607742.1	[Clostridium]_scindens_ATCC_35704	Uup	bact_linker	223	293
WP_021121415.1	[Clostridium]_sordellii_ATCC_9714	YbiT	ABC1	2	240
WP_021121415.1	[Clostridium]_sordellii_ATCC_9714	YbiT	ABC2	2	235
WP_021121415.1	[Clostridium]_sordellii_ATCC_9714	YbiT	Ybit_arm	90	144
WP_021121415.1	[Clostridium]_sordellii_ATCC_9714	YbiT	Yhes_arm	90	143
WP_021121523.1	[Clostridium]_sordellii_ATCC_9714	YbiT	ABC1	1	97
WP_021121523.1	[Clostridium]_sordellii_ATCC_9714	YbiT	ABC1	77	204
WP_021121523.1	[Clostridium]_sordellii_ATCC_9714	YbiT	ABC2	1	197
WP_021122138.1	[Clostridium]_sordellii_ATCC_9714	YdiF	ABC1	1	157
WP_021122138.1	[Clostridium]_sordellii_ATCC_9714	YdiF	ABC1	239	314
WP_021122138.1	[Clostridium]_sordellii_ATCC_9714	YdiF	ABC2	5	151
WP_021122138.1	[Clostridium]_sordellii_ATCC_9714	YdiF	ABC2	239	314
WP_021122138.1	[Clostridium]_sordellii_ATCC_9714	YdiF	linker	152	229
WP_021122138.1	[Clostridium]_sordellii_ATCC_9714	YdiF	Ydif_arm	1	61
WP_021122138.1	[Clostridium]_sordellii_ATCC_9714	YdiF	bact_linker	152	224
WP_021122138.1	[Clostridium]_sordellii_ATCC_9714	YdiF	euk_linker	152	227
WP_021122462.1	[Clostridium]_sordellii_ATCC_9714	YfmM	ABC1	1	193
WP_021122462.1	[Clostridium]_sordellii_ATCC_9714	YfmM	ABC1	273	317
WP_021122462.1	[Clostridium]_sordellii_ATCC_9714	YfmM	ABC2	1	188
WP_021122462.1	[Clostridium]_sordellii_ATCC_9714	YfmM	ABC2	273	317
WP_021122462.1	[Clostridium]_sordellii_ATCC_9714	YfmM	linker	189	264
WP_021122462.1	[Clostridium]_sordellii_ATCC_9714	YfmM	bact_linker	189	259
WP_021122462.1	[Clostridium]_sordellii_ATCC_9714	YfmM	Ydif_arm	39	98
WP_021122462.1	[Clostridium]_sordellii_ATCC_9714	YfmM	euk_linker	189	257
WP_021123241.1	[Clostridium]_sordellii_ATCC_9714	YdiF	ABC1	1	142
WP_021123241.1	[Clostridium]_sordellii_ATCC_9714	YdiF	ABC2	2	135
WP_021123241.1	[Clostridium]_sordellii_ATCC_9714	YdiF	linker	134	193
WP_021123241.1	[Clostridium]_sordellii_ATCC_9714	YdiF	Ydif_arm	1	43
WP_021123241.1	[Clostridium]_sordellii_ATCC_9714	YdiF	bact_linker	134	193
WP_021123241.1	[Clostridium]_sordellii_ATCC_9714	YdiF	euk_linker	134	193
WP_021123241.1	[Clostridium]_sordellii_ATCC_9714	YdiF	Ybit_arm	1	43
WP_021123241.1	[Clostridium]_sordellii_ATCC_9714	YdiF	Uup_arm	1	43
WP_021123242.1	[Clostridium]_sordellii_ATCC_9714	YdiF	ABC1	16	106
WP_021123242.1	[Clostridium]_sordellii_ATCC_9714	YdiF	ABC1	100	222
WP_021123242.1	[Clostridium]_sordellii_ATCC_9714	YdiF	ABC2	16	210
WP_021123242.1	[Clostridium]_sordellii_ATCC_9714	YdiF	bact_CTD_extensions	199	295
WP_021123606.1	[Clostridium]_sordellii_ATCC_9714	FAF2	ABC1	3	198
WP_021123606.1	[Clostridium]_sordellii_ATCC_9714	FAF2	ABC2	3	189
WP_021123606.1	[Clostridium]_sordellii_ATCC_9714	FAF2	Ydif_arm	43	96
WP_021123895.1	[Clostridium]_sordellii_ATCC_9714	Uup	ABC1	2	134
WP_021123895.1	[Clostridium]_sordellii_ATCC_9714	Uup	ABC1	211	332
WP_021123895.1	[Clostridium]_sordellii_ATCC_9714	Uup	ABC2	2	129
WP_021123895.1	[Clostridium]_sordellii_ATCC_9714	Uup	ABC2	211	333
WP_021123895.1	[Clostridium]_sordellii_ATCC_9714	Uup	linker	130	209
WP_021123895.1	[Clostridium]_sordellii_ATCC_9714	Uup	Uup_arm	1	41
WP_021123895.1	[Clostridium]_sordellii_ATCC_9714	Uup	bact_linker	130	203
WP_021123895.1	[Clostridium]_sordellii_ATCC_9714	Uup	EttA_arm	4	33
WP_004608911.1	[Clostridium]_spiroforme_DSM_1552	Uup	ABC1	3	98
WP_004608911.1	[Clostridium]_spiroforme_DSM_1552	Uup	ABC1	82	201
WP_004608911.1	[Clostridium]_spiroforme_DSM_1552	Uup	ABC1	278	377
WP_004608911.1	[Clostridium]_spiroforme_DSM_1552	Uup	ABC1	366	483
WP_004608911.1	[Clostridium]_spiroforme_DSM_1552	Uup	ABC2	3	196
WP_004608911.1	[Clostridium]_spiroforme_DSM_1552	Uup	ABC2	278	477
WP_004608911.1	[Clostridium]_spiroforme_DSM_1552	Uup	bact_CTD_extensions	466	591
WP_004608911.1	[Clostridium]_spiroforme_DSM_1552	Uup	linker	197	272
WP_004608911.1	[Clostridium]_spiroforme_DSM_1552	Uup	bact_linker	197	269
WP_004609569.1	[Clostridium]_spiroforme_DSM_1552	ARE3	ABC1	4	105
WP_004609569.1	[Clostridium]_spiroforme_DSM_1552	ARE3	ABC1	74	200
WP_004609569.1	[Clostridium]_spiroforme_DSM_1552	ARE3	ABC1	291	384
WP_004609569.1	[Clostridium]_spiroforme_DSM_1552	ARE3	ABC1	365	473
WP_004609569.1	[Clostridium]_spiroforme_DSM_1552	ARE3	ABC2	4	195
WP_004609569.1	[Clostridium]_spiroforme_DSM_1552	ARE3	ABC2	291	473
WP_004609569.1	[Clostridium]_spiroforme_DSM_1552	ARE3	linker	196	304
WP_004609569.1	[Clostridium]_spiroforme_DSM_1552	ARE3	bact_linker	196	287
WP_004610320.1	[Clostridium]_spiroforme_DSM_1552	YbiT	ABC1	2	239
WP_004610320.1	[Clostridium]_spiroforme_DSM_1552	YbiT	ABC1	320	526
WP_004610320.1	[Clostridium]_spiroforme_DSM_1552	YbiT	ABC2	2	234
WP_004610320.1	[Clostridium]_spiroforme_DSM_1552	YbiT	ABC2	320	518
WP_004610320.1	[Clostridium]_spiroforme_DSM_1552	YbiT	linker	235	313
WP_004610320.1	[Clostridium]_spiroforme_DSM_1552	YbiT	Ybit_arm	90	144
WP_004610320.1	[Clostridium]_spiroforme_DSM_1552	YbiT	bact_linker	235	305
WP_004610320.1	[Clostridium]_spiroforme_DSM_1552	YbiT	euk_linker	235	304
WP_004610320.1	[Clostridium]_spiroforme_DSM_1552	YbiT	Yhes_arm	90	143
WP_004610320.1	[Clostridium]_spiroforme_DSM_1552	YbiT	Ydif_arm	90	144
WP_004610596.1	[Clostridium]_spiroforme_DSM_1552	YfmM	ABC1	4	247
WP_004610596.1	[Clostridium]_spiroforme_DSM_1552	YfmM	ABC1	326	417
WP_004610596.1	[Clostridium]_spiroforme_DSM_1552	YfmM	ABC1	408	516
WP_004610596.1	[Clostridium]_spiroforme_DSM_1552	YfmM	ABC2	4	241
WP_004610596.1	[Clostridium]_spiroforme_DSM_1552	YfmM	ABC2	326	516
WP_004610596.1	[Clostridium]_spiroforme_DSM_1552	YfmM	EttA_arm	99	134
WP_004610596.1	[Clostridium]_spiroforme_DSM_1552	YfmM	linker	242	318
WP_004610596.1	[Clostridium]_spiroforme_DSM_1552	YfmM	bact_linker	242	312
WP_004610596.1	[Clostridium]_spiroforme_DSM_1552	YfmM	Ydif_arm	92	151
WP_004610596.1	[Clostridium]_spiroforme_DSM_1552	YfmM	euk_linker	242	311
WP_004610596.1	[Clostridium]_spiroforme_DSM_1552	YfmM	EttA_arm	91	147
WP_004610648.1	[Clostridium]_spiroforme_DSM_1552	YdiF	ABC1	12	251
WP_004610648.1	[Clostridium]_spiroforme_DSM_1552	YdiF	ABC1	334	534
WP_004610648.1	[Clostridium]_spiroforme_DSM_1552	YdiF	ABC2	12	246
WP_004610648.1	[Clostridium]_spiroforme_DSM_1552	YdiF	ABC2	334	528
WP_004610648.1	[Clostridium]_spiroforme_DSM_1552	YdiF	bact_CTD_extensions	516	627
WP_004610648.1	[Clostridium]_spiroforme_DSM_1552	YdiF	linker	247	320
WP_004610648.1	[Clostridium]_spiroforme_DSM_1552	YdiF	Ydif_arm	100	156
WP_004610648.1	[Clostridium]_spiroforme_DSM_1552	YdiF	bact_linker	247	318
WP_004610648.1	[Clostridium]_spiroforme_DSM_1552	YdiF	euk_linker	248	317
YP_007374228.1	[Clostridium]_stercorarium_subsp._stercorarium_DSM_8532	YdiF	ABC1	4	243
YP_007374228.1	[Clostridium]_stercorarium_subsp._stercorarium_DSM_8532	YdiF	ABC1	322	410
YP_007374228.1	[Clostridium]_stercorarium_subsp._stercorarium_DSM_8532	YdiF	ABC1	402	521
YP_007374228.1	[Clostridium]_stercorarium_subsp._stercorarium_DSM_8532	YdiF	ABC2	4	238
YP_007374228.1	[Clostridium]_stercorarium_subsp._stercorarium_DSM_8532	YdiF	ABC2	322	516
YP_007374228.1	[Clostridium]_stercorarium_subsp._stercorarium_DSM_8532	YdiF	bact_CTD_extensions	504	596
YP_007374228.1	[Clostridium]_stercorarium_subsp._stercorarium_DSM_8532	YdiF	linker	239	315
YP_007374228.1	[Clostridium]_stercorarium_subsp._stercorarium_DSM_8532	YdiF	Ydif_arm	92	148
YP_007374228.1	[Clostridium]_stercorarium_subsp._stercorarium_DSM_8532	YdiF	bact_linker	239	309
YP_003935132.1	[Clostridium]_sticklandii	FAF2	ABC1	2	243
YP_003935132.1	[Clostridium]_sticklandii	FAF2	ABC1	331	416
YP_003935132.1	[Clostridium]_sticklandii	FAF2	ABC1	398	528
YP_003935132.1	[Clostridium]_sticklandii	FAF2	ABC2	2	236
YP_003935132.1	[Clostridium]_sticklandii	FAF2	ABC2	331	522
YP_003935168.1	[Clostridium]_sticklandii	YbiT	ABC1	2	239
YP_003935168.1	[Clostridium]_sticklandii	YbiT	ABC1	320	404
YP_003935168.1	[Clostridium]_sticklandii	YbiT	ABC1	396	522
YP_003935168.1	[Clostridium]_sticklandii	YbiT	ABC2	2	234
YP_003935168.1	[Clostridium]_sticklandii	YbiT	ABC2	320	517
YP_003935168.1	[Clostridium]_sticklandii	YbiT	linker	235	315
YP_003935168.1	[Clostridium]_sticklandii	YbiT	Ybit_arm	90	144
YP_003935168.1	[Clostridium]_sticklandii	YbiT	bact_linker	235	306
YP_003935168.1	[Clostridium]_sticklandii	YbiT	euk_linker	235	323
YP_003935168.1	[Clostridium]_sticklandii	YbiT	Yhes_arm	90	143
YP_003935168.1	[Clostridium]_sticklandii	YbiT	Ydif_arm	91	144
YP_003937310.1	[Clostridium]_sticklandii	YfmM	ABC1	4	247
YP_003937310.1	[Clostridium]_sticklandii	YfmM	ABC1	324	418
YP_003937310.1	[Clostridium]_sticklandii	YfmM	ABC1	409	517
YP_003937310.1	[Clostridium]_sticklandii	YfmM	ABC2	4	241
YP_003937310.1	[Clostridium]_sticklandii	YfmM	ABC2	326	517
YP_003937310.1	[Clostridium]_sticklandii	YfmM	linker	242	320
YP_003937310.1	[Clostridium]_sticklandii	YfmM	bact_linker	242	316
YP_003937310.1	[Clostridium]_sticklandii	YfmM	euk_linker	242	312
YP_003937310.1	[Clostridium]_sticklandii	YfmM	Ydif_arm	92	151
YP_003937310.1	[Clostridium]_sticklandii	YfmM	EttA_arm	93	148
YP_003937312.1	[Clostridium]_sticklandii	Uup	ABC1	4	242
YP_003937312.1	[Clostridium]_sticklandii	Uup	ABC1	319	524
YP_003937312.1	[Clostridium]_sticklandii	Uup	ABC2	4	237
YP_003937312.1	[Clostridium]_sticklandii	Uup	ABC2	319	519
YP_003937312.1	[Clostridium]_sticklandii	Uup	bact_CTD_extensions	509	634
YP_003937312.1	[Clostridium]_sticklandii	Uup	linker	238	320
YP_003937312.1	[Clostridium]_sticklandii	Uup	Uup_arm	92	149
YP_003937312.1	[Clostridium]_sticklandii	Uup	bact_linker	238	306
YP_003937320.1	[Clostridium]_sticklandii	YdiF	ABC1	4	250
YP_003937320.1	[Clostridium]_sticklandii	YdiF	ABC1	333	425
YP_003937320.1	[Clostridium]_sticklandii	YdiF	ABC1	419	535
YP_003937320.1	[Clostridium]_sticklandii	YdiF	ABC2	4	245
YP_003937320.1	[Clostridium]_sticklandii	YdiF	ABC2	333	528
YP_003937320.1	[Clostridium]_sticklandii	YdiF	bact_CTD_extensions	517	644
YP_003937320.1	[Clostridium]_sticklandii	YdiF	linker	246	325
YP_003937320.1	[Clostridium]_sticklandii	YdiF	Ydif_arm	92	155
YP_003937320.1	[Clostridium]_sticklandii	YdiF	bact_linker	246	319
YP_003937320.1	[Clostridium]_sticklandii	YdiF	euk_linker	246	319
YP_003937320.1	[Clostridium]_sticklandii	YdiF	Yhes_arm	97	155
YP_003937479.1	[Clostridium]_sticklandii	ARE1	ABC1	4	83
YP_003937479.1	[Clostridium]_sticklandii	ARE1	ABC1	79	182
YP_003937479.1	[Clostridium]_sticklandii	ARE1	ABC1	289	383
YP_003937479.1	[Clostridium]_sticklandii	ARE1	ABC1	372	484
YP_003937479.1	[Clostridium]_sticklandii	ARE1	ABC2	4	89
YP_003937479.1	[Clostridium]_sticklandii	ARE1	ABC2	86	176
YP_003937479.1	[Clostridium]_sticklandii	ARE1	ABC2	289	479
YP_003937479.1	[Clostridium]_sticklandii	ARE1	ARE1_2_CTD	480	544
YP_003937479.1	[Clostridium]_sticklandii	ARE1	linker	177	274
YP_003937479.1	[Clostridium]_sticklandii	ARE1	bact_linker	177	273
WP_004623583.1	[Clostridium]_termitidis_CT1112	YfmM	ABC1	4	248
WP_004623583.1	[Clostridium]_termitidis_CT1112	YfmM	ABC1	326	417
WP_004623583.1	[Clostridium]_termitidis_CT1112	YfmM	ABC1	403	517
WP_004623583.1	[Clostridium]_termitidis_CT1112	YfmM	ABC2	4	241
WP_004623583.1	[Clostridium]_termitidis_CT1112	YfmM	ABC2	326	517
WP_004623583.1	[Clostridium]_termitidis_CT1112	YfmM	linker	242	320
WP_004623583.1	[Clostridium]_termitidis_CT1112	YfmM	bact_linker	242	318
WP_004623583.1	[Clostridium]_termitidis_CT1112	YfmM	euk_linker	242	312
WP_004623583.1	[Clostridium]_termitidis_CT1112	YfmM	Ydif_arm	93	151
WP_004623698.1	[Clostridium]_termitidis_CT1112	Uup	ABC1	4	243
WP_004623698.1	[Clostridium]_termitidis_CT1112	Uup	ABC1	319	527
WP_004623698.1	[Clostridium]_termitidis_CT1112	Uup	ABC2	4	237
WP_004623698.1	[Clostridium]_termitidis_CT1112	Uup	ABC2	319	519
WP_004623698.1	[Clostridium]_termitidis_CT1112	Uup	bact_CTD_extensions	510	646
WP_004623698.1	[Clostridium]_termitidis_CT1112	Uup	linker	238	312
WP_004623698.1	[Clostridium]_termitidis_CT1112	Uup	Uup_arm	92	149
WP_004623698.1	[Clostridium]_termitidis_CT1112	Uup	bact_linker	238	305
WP_004623698.1	[Clostridium]_termitidis_CT1112	Uup	euk_arm	78	149
WP_004623698.1	[Clostridium]_termitidis_CT1112	Uup	Ybit_arm	111	149
WP_004624672.1	[Clostridium]_termitidis_CT1112	ARE3	ABC1	4	94
WP_004624672.1	[Clostridium]_termitidis_CT1112	ARE3	ABC1	80	201
WP_004624672.1	[Clostridium]_termitidis_CT1112	ARE3	ABC1	313	404
WP_004624672.1	[Clostridium]_termitidis_CT1112	ARE3	ABC1	390	495
WP_004624672.1	[Clostridium]_termitidis_CT1112	ARE3	ABC2	4	195
WP_004624672.1	[Clostridium]_termitidis_CT1112	ARE3	ABC2	313	495
WP_004624672.1	[Clostridium]_termitidis_CT1112	ARE3	linker	196	308
WP_004624672.1	[Clostridium]_termitidis_CT1112	ARE3	bact_linker	196	303
WP_004627537.1	[Clostridium]_termitidis_CT1112	YdiF	ABC1	4	249
WP_004627537.1	[Clostridium]_termitidis_CT1112	YdiF	ABC1	330	432
WP_004627537.1	[Clostridium]_termitidis_CT1112	YdiF	ABC1	418	538
WP_004627537.1	[Clostridium]_termitidis_CT1112	YdiF	ABC2	4	242
WP_004627537.1	[Clostridium]_termitidis_CT1112	YdiF	ABC2	330	522
WP_004627537.1	[Clostridium]_termitidis_CT1112	YdiF	bact_CTD_extensions	519	640
WP_004627537.1	[Clostridium]_termitidis_CT1112	YdiF	linker	243	321
WP_004627537.1	[Clostridium]_termitidis_CT1112	YdiF	Ydif_arm	92	152
WP_004627537.1	[Clostridium]_termitidis_CT1112	YdiF	bact_linker	243	315
WP_004627537.1	[Clostridium]_termitidis_CT1112	YdiF	euk_linker	243	316
WP_004629999.1	[Clostridium]_termitidis_CT1112	YbiT	ABC1	17	254
WP_004629999.1	[Clostridium]_termitidis_CT1112	YbiT	ABC1	335	430
WP_004629999.1	[Clostridium]_termitidis_CT1112	YbiT	ABC1	414	539
WP_004629999.1	[Clostridium]_termitidis_CT1112	YbiT	ABC2	17	249
WP_004629999.1	[Clostridium]_termitidis_CT1112	YbiT	ABC2	335	532
WP_004629999.1	[Clostridium]_termitidis_CT1112	YbiT	linker	250	330
WP_004629999.1	[Clostridium]_termitidis_CT1112	YbiT	Ybit_arm	105	159
WP_004629999.1	[Clostridium]_termitidis_CT1112	YbiT	bact_linker	250	330
WP_004629999.1	[Clostridium]_termitidis_CT1112	YbiT	euk_linker	250	330
WP_004629999.1	[Clostridium]_termitidis_CT1112	YbiT	Yhes_arm	105	157
YP_007798476.1	[Eubacterium]_cylindroides_T2-87	ARE7	ABC1	3	249
YP_007798476.1	[Eubacterium]_cylindroides_T2-87	ARE7	ABC1	323	417
YP_007798476.1	[Eubacterium]_cylindroides_T2-87	ARE7	ABC1	403	523
YP_007798476.1	[Eubacterium]_cylindroides_T2-87	ARE7	ABC2	3	238
YP_007798476.1	[Eubacterium]_cylindroides_T2-87	ARE7	ABC2	323	518
YP_007798476.1	[Eubacterium]_cylindroides_T2-87	ARE7	linker	238	317
YP_007798476.1	[Eubacterium]_cylindroides_T2-87	ARE7	euk_linker	238	306
YP_007798476.1	[Eubacterium]_cylindroides_T2-87	ARE7	bact_linker	238	310
YP_007798476.1	[Eubacterium]_cylindroides_T2-87	ARE7	Ydif_arm	83	147
YP_007798476.1	[Eubacterium]_cylindroides_T2-87	ARE7	Uup_arm	83	146
YP_007798531.1	[Eubacterium]_cylindroides_T2-87	Uup	ABC1	3	204
YP_007798531.1	[Eubacterium]_cylindroides_T2-87	Uup	ABC1	280	482
YP_007798531.1	[Eubacterium]_cylindroides_T2-87	Uup	ABC2	3	199
YP_007798531.1	[Eubacterium]_cylindroides_T2-87	Uup	ABC2	280	478
YP_007798531.1	[Eubacterium]_cylindroides_T2-87	Uup	bact_CTD_extensions	468	583
YP_007798531.1	[Eubacterium]_cylindroides_T2-87	Uup	linker	199	274
YP_007798531.1	[Eubacterium]_cylindroides_T2-87	Uup	bact_linker	199	269
WP_004797358.1	[Eubacterium]_dolichum_DSM_3991	SAF1	ABC1	2	227
WP_004797358.1	[Eubacterium]_dolichum_DSM_3991	SAF1	ABC1	322	410
WP_004797358.1	[Eubacterium]_dolichum_DSM_3991	SAF1	ABC1	398	515
WP_004797358.1	[Eubacterium]_dolichum_DSM_3991	SAF1	ABC2	2	214
WP_004797358.1	[Eubacterium]_dolichum_DSM_3991	SAF1	ABC2	318	511
WP_004797358.1	[Eubacterium]_dolichum_DSM_3991	SAF1	linker	219	318
WP_004797511.1	[Eubacterium]_dolichum_DSM_3991	ARE7	ABC1	3	244
WP_004797511.1	[Eubacterium]_dolichum_DSM_3991	ARE7	ABC1	321	423
WP_004797511.1	[Eubacterium]_dolichum_DSM_3991	ARE7	ABC1	410	521
WP_004797511.1	[Eubacterium]_dolichum_DSM_3991	ARE7	ABC2	3	237
WP_004797511.1	[Eubacterium]_dolichum_DSM_3991	ARE7	ABC2	323	516
WP_004797511.1	[Eubacterium]_dolichum_DSM_3991	ARE7	bact_CTD_extensions	501	616
WP_004797511.1	[Eubacterium]_dolichum_DSM_3991	ARE7	linker	238	314
WP_004797511.1	[Eubacterium]_dolichum_DSM_3991	ARE7	Ydif_arm	91	147
WP_004797511.1	[Eubacterium]_dolichum_DSM_3991	ARE7	euk_linker	238	305
WP_004797511.1	[Eubacterium]_dolichum_DSM_3991	ARE7	bact_linker	238	308
WP_004797511.1	[Eubacterium]_dolichum_DSM_3991	ARE7	Uup_arm	82	147
WP_004797511.1	[Eubacterium]_dolichum_DSM_3991	ARE7	Ybit_arm	85	147
WP_004799153.1	[Eubacterium]_dolichum_DSM_3991	YfmM	ABC1	6	251
WP_004799153.1	[Eubacterium]_dolichum_DSM_3991	YfmM	ABC1	328	418
WP_004799153.1	[Eubacterium]_dolichum_DSM_3991	YfmM	ABC1	409	518
WP_004799153.1	[Eubacterium]_dolichum_DSM_3991	YfmM	ABC2	6	243
WP_004799153.1	[Eubacterium]_dolichum_DSM_3991	YfmM	ABC2	328	518
WP_004799153.1	[Eubacterium]_dolichum_DSM_3991	YfmM	linker	244	321
WP_004799153.1	[Eubacterium]_dolichum_DSM_3991	YfmM	bact_linker	244	314
WP_004799153.1	[Eubacterium]_dolichum_DSM_3991	YfmM	Ydif_arm	94	153
WP_004799153.1	[Eubacterium]_dolichum_DSM_3991	YfmM	euk_linker	244	314
WP_004799153.1	[Eubacterium]_dolichum_DSM_3991	YfmM	EttA_arm	94	152
WP_004800272.1	[Eubacterium]_dolichum_DSM_3991	Uup	ABC1	1	93
WP_004800272.1	[Eubacterium]_dolichum_DSM_3991	Uup	ABC1	85	196
WP_004800272.1	[Eubacterium]_dolichum_DSM_3991	Uup	ABC1	272	473
WP_004800272.1	[Eubacterium]_dolichum_DSM_3991	Uup	ABC2	1	190
WP_004800272.1	[Eubacterium]_dolichum_DSM_3991	Uup	ABC2	272	471
WP_004800272.1	[Eubacterium]_dolichum_DSM_3991	Uup	bact_CTD_extensions	458	578
WP_004800272.1	[Eubacterium]_dolichum_DSM_3991	Uup	linker	191	277
WP_004800272.1	[Eubacterium]_dolichum_DSM_3991	Uup	bact_linker	191	258
YP_002929779.1	[Eubacterium]_eligens_ATCC_27750	Uup	ABC1	4	96
YP_002929779.1	[Eubacterium]_eligens_ATCC_27750	Uup	ABC1	89	201
YP_002929779.1	[Eubacterium]_eligens_ATCC_27750	Uup	ABC1	282	374
YP_002929779.1	[Eubacterium]_eligens_ATCC_27750	Uup	ABC1	369	487
YP_002929779.1	[Eubacterium]_eligens_ATCC_27750	Uup	ABC2	4	196
YP_002929779.1	[Eubacterium]_eligens_ATCC_27750	Uup	ABC2	282	482
YP_002929779.1	[Eubacterium]_eligens_ATCC_27750	Uup	bact_CTD_extensions	473	606
YP_002929779.1	[Eubacterium]_eligens_ATCC_27750	Uup	linker	197	274
YP_002929779.1	[Eubacterium]_eligens_ATCC_27750	Uup	bact_linker	197	266
YP_002930165.1	[Eubacterium]_eligens_ATCC_27750	YbiT	ABC1	2	239
YP_002930165.1	[Eubacterium]_eligens_ATCC_27750	YbiT	ABC1	320	413
YP_002930165.1	[Eubacterium]_eligens_ATCC_27750	YbiT	ABC1	413	525
YP_002930165.1	[Eubacterium]_eligens_ATCC_27750	YbiT	ABC2	2	234
YP_002930165.1	[Eubacterium]_eligens_ATCC_27750	YbiT	ABC2	320	517
YP_002930165.1	[Eubacterium]_eligens_ATCC_27750	YbiT	linker	235	314
YP_002930165.1	[Eubacterium]_eligens_ATCC_27750	YbiT	Ybit_arm	90	144
YP_002930165.1	[Eubacterium]_eligens_ATCC_27750	YbiT	bact_linker	235	308
YP_002930165.1	[Eubacterium]_eligens_ATCC_27750	YbiT	euk_linker	235	309
YP_002930165.1	[Eubacterium]_eligens_ATCC_27750	YbiT	Yhes_arm	90	143
YP_002930165.1	[Eubacterium]_eligens_ATCC_27750	YbiT	Ydif_arm	90	144
YP_002930827.1	[Eubacterium]_eligens_ATCC_27750	YdiF	ABC1	3	250
YP_002930827.1	[Eubacterium]_eligens_ATCC_27750	YdiF	ABC1	328	423
YP_002930827.1	[Eubacterium]_eligens_ATCC_27750	YdiF	ABC1	409	529
YP_002930827.1	[Eubacterium]_eligens_ATCC_27750	YdiF	ABC2	3	240
YP_002930827.1	[Eubacterium]_eligens_ATCC_27750	YdiF	ABC2	328	523
YP_002930827.1	[Eubacterium]_eligens_ATCC_27750	YdiF	bact_CTD_extensions	512	639
YP_002930827.1	[Eubacterium]_eligens_ATCC_27750	YdiF	linker	241	318
YP_002930827.1	[Eubacterium]_eligens_ATCC_27750	YdiF	Ydif_arm	91	150
YP_002930827.1	[Eubacterium]_eligens_ATCC_27750	YdiF	bact_linker	241	312
YP_002930827.1	[Eubacterium]_eligens_ATCC_27750	YdiF	euk_linker	241	320
YP_002935575.1	[Eubacterium]_eligens_ATCC_27750	YfmM	ABC1	4	250
YP_002935575.1	[Eubacterium]_eligens_ATCC_27750	YfmM	ABC1	326	418
YP_002935575.1	[Eubacterium]_eligens_ATCC_27750	YfmM	ABC1	401	516
YP_002935575.1	[Eubacterium]_eligens_ATCC_27750	YfmM	ABC2	4	241
YP_002935575.1	[Eubacterium]_eligens_ATCC_27750	YfmM	ABC2	326	516
YP_002935575.1	[Eubacterium]_eligens_ATCC_27750	YfmM	EttA_arm	95	134
YP_002935575.1	[Eubacterium]_eligens_ATCC_27750	YfmM	linker	242	319
YP_002935575.1	[Eubacterium]_eligens_ATCC_27750	YfmM	bact_linker	242	316
YP_002935575.1	[Eubacterium]_eligens_ATCC_27750	YfmM	euk_linker	242	312
YP_002935575.1	[Eubacterium]_eligens_ATCC_27750	YfmM	Ydif_arm	92	151
YP_002935575.1	[Eubacterium]_eligens_ATCC_27750	YfmM	EttA_arm	94	151
WP_005344643.1	[Eubacterium]_hallii_DSM_3353	YfmM	ABC1	4	255
WP_005344643.1	[Eubacterium]_hallii_DSM_3353	YfmM	ABC1	324	414
WP_005344643.1	[Eubacterium]_hallii_DSM_3353	YfmM	ABC1	405	517
WP_005344643.1	[Eubacterium]_hallii_DSM_3353	YfmM	ABC2	4	241
WP_005344643.1	[Eubacterium]_hallii_DSM_3353	YfmM	ABC2	314	517
WP_005344643.1	[Eubacterium]_hallii_DSM_3353	YfmM	linker	242	318
WP_005344643.1	[Eubacterium]_hallii_DSM_3353	YfmM	bact_linker	242	315
WP_005344643.1	[Eubacterium]_hallii_DSM_3353	YfmM	euk_linker	242	312
WP_005344643.1	[Eubacterium]_hallii_DSM_3353	YfmM	Ydif_arm	92	151
WP_005344643.1	[Eubacterium]_hallii_DSM_3353	YfmM	EttA_arm	93	151
WP_005346444.1	[Eubacterium]_hallii_DSM_3353	ARE7	ABC1	3	218
WP_005346444.1	[Eubacterium]_hallii_DSM_3353	ARE7	ABC1	298	497
WP_005346444.1	[Eubacterium]_hallii_DSM_3353	ARE7	ABC2	3	212
WP_005346444.1	[Eubacterium]_hallii_DSM_3353	ARE7	ABC2	299	492
WP_005346444.1	[Eubacterium]_hallii_DSM_3353	ARE7	linker	213	292
WP_005346444.1	[Eubacterium]_hallii_DSM_3353	ARE7	euk_linker	213	280
WP_005346444.1	[Eubacterium]_hallii_DSM_3353	ARE7	bact_linker	213	282
WP_005348799.1	[Eubacterium]_hallii_DSM_3353	YdiF	ABC1	3	250
WP_005348799.1	[Eubacterium]_hallii_DSM_3353	YdiF	ABC1	328	421
WP_005348799.1	[Eubacterium]_hallii_DSM_3353	YdiF	ABC1	408	529
WP_005348799.1	[Eubacterium]_hallii_DSM_3353	YdiF	ABC2	3	240
WP_005348799.1	[Eubacterium]_hallii_DSM_3353	YdiF	ABC2	328	523
WP_005348799.1	[Eubacterium]_hallii_DSM_3353	YdiF	bact_CTD_extensions	518	642
WP_005348799.1	[Eubacterium]_hallii_DSM_3353	YdiF	linker	241	321
WP_005348799.1	[Eubacterium]_hallii_DSM_3353	YdiF	Ydif_arm	91	150
WP_005348799.1	[Eubacterium]_hallii_DSM_3353	YdiF	bact_linker	241	312
WP_005348799.1	[Eubacterium]_hallii_DSM_3353	YdiF	euk_linker	241	320
WP_005350240.1	[Eubacterium]_hallii_DSM_3353	Uup	ABC1	4	96
WP_005350240.1	[Eubacterium]_hallii_DSM_3353	Uup	ABC1	91	206
WP_005350240.1	[Eubacterium]_hallii_DSM_3353	Uup	ABC1	282	381
WP_005350240.1	[Eubacterium]_hallii_DSM_3353	Uup	ABC1	367	486
WP_005350240.1	[Eubacterium]_hallii_DSM_3353	Uup	ABC2	4	200
WP_005350240.1	[Eubacterium]_hallii_DSM_3353	Uup	ABC2	282	481
WP_005350240.1	[Eubacterium]_hallii_DSM_3353	Uup	bact_CTD_extensions	468	618
WP_005350240.1	[Eubacterium]_hallii_DSM_3353	Uup	linker	201	275
WP_005350240.1	[Eubacterium]_hallii_DSM_3353	Uup	bact_linker	201	269
WP_005352309.1	[Eubacterium]_siraeum_DSM_15702	YdiF	ABC1	4	244
WP_005352309.1	[Eubacterium]_siraeum_DSM_15702	YdiF	ABC1	328	429
WP_005352309.1	[Eubacterium]_siraeum_DSM_15702	YdiF	ABC1	413	529
WP_005352309.1	[Eubacterium]_siraeum_DSM_15702	YdiF	ABC2	4	239
WP_005352309.1	[Eubacterium]_siraeum_DSM_15702	YdiF	ABC2	328	523
WP_005352309.1	[Eubacterium]_siraeum_DSM_15702	YdiF	bact_CTD_extensions	513	637
WP_005352309.1	[Eubacterium]_siraeum_DSM_15702	YdiF	linker	240	321
WP_005352309.1	[Eubacterium]_siraeum_DSM_15702	YdiF	Ydif_arm	92	149
WP_005352309.1	[Eubacterium]_siraeum_DSM_15702	YdiF	bact_linker	240	315
WP_005352309.1	[Eubacterium]_siraeum_DSM_15702	YdiF	euk_linker	240	315
WP_005352367.1	[Eubacterium]_siraeum_DSM_15702	ARE3	ABC1	4	87
WP_005352367.1	[Eubacterium]_siraeum_DSM_15702	ARE3	ABC1	91	207
WP_005352367.1	[Eubacterium]_siraeum_DSM_15702	ARE3	ABC1	313	398
WP_005352367.1	[Eubacterium]_siraeum_DSM_15702	ARE3	ABC1	390	498
WP_005352367.1	[Eubacterium]_siraeum_DSM_15702	ARE3	ABC2	4	195
WP_005352367.1	[Eubacterium]_siraeum_DSM_15702	ARE3	ABC2	313	498
WP_005352367.1	[Eubacterium]_siraeum_DSM_15702	ARE3	linker	196	303
WP_005356147.1	[Eubacterium]_siraeum_DSM_15702	YbiT	ABC1	2	240
WP_005356147.1	[Eubacterium]_siraeum_DSM_15702	YbiT	ABC1	320	420
WP_005356147.1	[Eubacterium]_siraeum_DSM_15702	YbiT	ABC1	400	524
WP_005356147.1	[Eubacterium]_siraeum_DSM_15702	YbiT	ABC2	2	234
WP_005356147.1	[Eubacterium]_siraeum_DSM_15702	YbiT	ABC2	320	517
WP_005356147.1	[Eubacterium]_siraeum_DSM_15702	YbiT	linker	235	315
WP_005356147.1	[Eubacterium]_siraeum_DSM_15702	YbiT	Ybit_arm	90	144
WP_005356147.1	[Eubacterium]_siraeum_DSM_15702	YbiT	bact_linker	235	305
WP_005356147.1	[Eubacterium]_siraeum_DSM_15702	YbiT	euk_linker	235	330
WP_005356147.1	[Eubacterium]_siraeum_DSM_15702	YbiT	Yhes_arm	91	143
WP_014152803.1	[Kitasatospora]_papulosa	AAF1	ABC1	5	245
WP_014152803.1	[Kitasatospora]_papulosa	AAF1	ABC1	355	443
WP_014152803.1	[Kitasatospora]_papulosa	AAF1	ABC1	427	545
WP_014152803.1	[Kitasatospora]_papulosa	AAF1	ABC2	5	238
WP_014152803.1	[Kitasatospora]_papulosa	AAF1	ABC2	351	545
WP_014152803.1	[Kitasatospora]_papulosa	AAF1	bact_linker	240	337
WP_014152803.1	[Kitasatospora]_papulosa	AAF1	bact_linker	240	337
WP_014156986.1	[Kitasatospora]_papulosa	AAF6	ABC1	2	244
WP_014156986.1	[Kitasatospora]_papulosa	AAF6	ABC1	326	427
WP_014156986.1	[Kitasatospora]_papulosa	AAF6	ABC1	415	517
WP_014156986.1	[Kitasatospora]_papulosa	AAF6	ABC2	2	238
WP_014156986.1	[Kitasatospora]_papulosa	AAF6	ABC2	326	521
WP_014156986.1	[Kitasatospora]_papulosa	AAF6	linker	240	319
WP_014156986.1	[Kitasatospora]_papulosa	AAF6	Ydif_arm	88	147
WP_014156986.1	[Kitasatospora]_papulosa	AAF6	Ydif_arm	88	147
WP_014156986.1	[Kitasatospora]_papulosa	AAF6	Ydif_arm	88	147
WP_014156986.1	[Kitasatospora]_papulosa	AAF6	bact_linker	240	318
WP_014156986.1	[Kitasatospora]_papulosa	AAF6	bact_linker	240	318
WP_014156986.1	[Kitasatospora]_papulosa	AAF6	bact_linker	240	318
WP_015577521.1	[Kitasatospora]_papulosa	Uup	ABC1	6	109
WP_015577521.1	[Kitasatospora]_papulosa	Uup	ABC1	86	214
WP_015577521.1	[Kitasatospora]_papulosa	Uup	ABC1	291	501
WP_015577521.1	[Kitasatospora]_papulosa	Uup	ABC2	6	209
WP_015577521.1	[Kitasatospora]_papulosa	Uup	ABC2	291	497
WP_015577521.1	[Kitasatospora]_papulosa	Uup	bact_CTD_extensions	496	605
WP_015577521.1	[Kitasatospora]_papulosa	Uup	linker	210	285
WP_015577521.1	[Kitasatospora]_papulosa	Uup	bact_linker	210	277
WP_015577521.1	[Kitasatospora]_papulosa	Uup	bact_linker	210	277
WP_030122531.1	[Kitasatospora]_papulosa	EttA	ABC1	1	244
WP_030122531.1	[Kitasatospora]_papulosa	EttA	ABC1	315	522
WP_030122531.1	[Kitasatospora]_papulosa	EttA	ABC2	1	231
WP_030122531.1	[Kitasatospora]_papulosa	EttA	ABC2	315	515
WP_030122531.1	[Kitasatospora]_papulosa	EttA	EttA_arm	87	128
WP_030122531.1	[Kitasatospora]_papulosa	EttA	linker	232	318
WP_030122531.1	[Kitasatospora]_papulosa	EttA	EttA_arm	87	143
WP_030122531.1	[Kitasatospora]_papulosa	EttA	Uup_arm	87	143
WP_030122531.1	[Kitasatospora]_papulosa	EttA	bact_linker	232	306
WP_030122531.1	[Kitasatospora]_papulosa	EttA	Ydif_arm	91	142
WP_030123005.1	[Kitasatospora]_papulosa	ARE5	ABC1	11	231
WP_030123005.1	[Kitasatospora]_papulosa	ARE5	ABC1	347	545
WP_030123005.1	[Kitasatospora]_papulosa	ARE5	ABC2	11	226
WP_030123005.1	[Kitasatospora]_papulosa	ARE5	ABC2	347	541
WP_030123355.1	[Kitasatospora]_papulosa	ARE4	ABC1	10	251
WP_030123355.1	[Kitasatospora]_papulosa	ARE4	ABC1	363	449
WP_030123355.1	[Kitasatospora]_papulosa	ARE4	ABC1	442	556
WP_030123355.1	[Kitasatospora]_papulosa	ARE4	ABC2	10	246
WP_030123355.1	[Kitasatospora]_papulosa	ARE4	ABC2	363	552
WP_030123355.1	[Kitasatospora]_papulosa	ARE4	linker	247	343
WP_030123355.1	[Kitasatospora]_papulosa	ARE4	Ydif_arm	98	155
WP_030123355.1	[Kitasatospora]_papulosa	ARE4	bact_linker	247	339
WP_030123355.1	[Kitasatospora]_papulosa	ARE4	Ybit_arm	103	155
WP_030123443.1	[Kitasatospora]_papulosa	AAF4	ABC1	10	262
WP_030123443.1	[Kitasatospora]_papulosa	AAF4	ABC1	359	450
WP_030123443.1	[Kitasatospora]_papulosa	AAF4	ABC1	439	532
WP_030123443.1	[Kitasatospora]_papulosa	AAF4	ABC2	10	247
WP_030123443.1	[Kitasatospora]_papulosa	AAF4	ABC2	359	539
WP_030123443.1	[Kitasatospora]_papulosa	AAF4	linker	250	349
WP_030123443.1	[Kitasatospora]_papulosa	AAF4	bact_linker	250	346
WP_030123443.1	[Kitasatospora]_papulosa	AAF4	Uup_arm	96	157
WP_030123443.1	[Kitasatospora]_papulosa	AAF4	Ydif_arm	96	157
WP_030123900.1	[Kitasatospora]_papulosa	AAF2	ABC1	4	258
WP_030123900.1	[Kitasatospora]_papulosa	AAF2	ABC1	335	425
WP_030123900.1	[Kitasatospora]_papulosa	AAF2	ABC1	408	524
WP_030123900.1	[Kitasatospora]_papulosa	AAF2	ABC2	3	241
WP_030123900.1	[Kitasatospora]_papulosa	AAF2	ABC2	330	526
WP_030123900.1	[Kitasatospora]_papulosa	AAF2	linker	246	332
WP_030123900.1	[Kitasatospora]_papulosa	AAF2	bact_linker	246	322
WP_007354227.1	[Oscillatoria]_sp._PCC_6506	YdiF	ABC1	2	245
WP_007354227.1	[Oscillatoria]_sp._PCC_6506	YdiF	ABC1	325	422
WP_007354227.1	[Oscillatoria]_sp._PCC_6506	YdiF	ABC1	410	528
WP_007354227.1	[Oscillatoria]_sp._PCC_6506	YdiF	ABC2	2	239
WP_007354227.1	[Oscillatoria]_sp._PCC_6506	YdiF	ABC2	325	522
WP_007354227.1	[Oscillatoria]_sp._PCC_6506	YdiF	bact_CTD_extensions	226	315
WP_007354227.1	[Oscillatoria]_sp._PCC_6506	YdiF	linker	240	311
WP_007354227.1	[Oscillatoria]_sp._PCC_6506	YdiF	bact_linker	240	309
WP_007354227.1	[Oscillatoria]_sp._PCC_6506	YdiF	bact_linker	240	309
WP_007354227.1	[Oscillatoria]_sp._PCC_6506	YdiF	euk_linker	240	311
WP_007354227.1	[Oscillatoria]_sp._PCC_6506	YdiF	euk_linker	240	311
WP_007354227.1	[Oscillatoria]_sp._PCC_6506	YdiF	Ydif_arm	90	149
WP_007354227.1	[Oscillatoria]_sp._PCC_6506	YdiF	Ydif_arm	90	149
WP_007355176.1	[Oscillatoria]_sp._PCC_6506	Uup	ABC1	4	243
WP_007355176.1	[Oscillatoria]_sp._PCC_6506	Uup	ABC1	320	529
WP_007355176.1	[Oscillatoria]_sp._PCC_6506	Uup	ABC2	4	238
WP_007355176.1	[Oscillatoria]_sp._PCC_6506	Uup	ABC2	320	523
WP_007355176.1	[Oscillatoria]_sp._PCC_6506	Uup	bact_CTD_extensions	519	640
WP_007355176.1	[Oscillatoria]_sp._PCC_6506	Uup	EttA_arm	92	123
WP_007355176.1	[Oscillatoria]_sp._PCC_6506	Uup	linker	239	317
WP_007355176.1	[Oscillatoria]_sp._PCC_6506	Uup	Uup_arm	92	150
WP_007355176.1	[Oscillatoria]_sp._PCC_6506	Uup	Uup_arm	92	150
WP_007355176.1	[Oscillatoria]_sp._PCC_6506	Uup	bact_linker	239	308
WP_007355176.1	[Oscillatoria]_sp._PCC_6506	Uup	bact_linker	239	308
WP_007355176.1	[Oscillatoria]_sp._PCC_6506	Uup	Ydif_arm	92	150
WP_007355176.1	[Oscillatoria]_sp._PCC_6506	Uup	Ydif_arm	92	150
WP_007355176.1	[Oscillatoria]_sp._PCC_6506	Uup	EttA_arm	92	141
WP_007355176.1	[Oscillatoria]_sp._PCC_6506	Uup	EttA_arm	92	141
WP_029634619.1	[Scytonema_hofmanni]_UTEX_2349	Uup	ABC1	4	243
WP_029634619.1	[Scytonema_hofmanni]_UTEX_2349	Uup	ABC1	318	529
WP_029634619.1	[Scytonema_hofmanni]_UTEX_2349	Uup	ABC2	4	236
WP_029634619.1	[Scytonema_hofmanni]_UTEX_2349	Uup	ABC2	318	523
WP_029634619.1	[Scytonema_hofmanni]_UTEX_2349	Uup	bact_CTD_extensions	513	635
WP_029634619.1	[Scytonema_hofmanni]_UTEX_2349	Uup	EttA_arm	91	133
WP_029634619.1	[Scytonema_hofmanni]_UTEX_2349	Uup	linker	237	312
WP_029634619.1	[Scytonema_hofmanni]_UTEX_2349	Uup	Uup_arm	91	148
WP_029634619.1	[Scytonema_hofmanni]_UTEX_2349	Uup	bact_linker	237	305
WP_029634619.1	[Scytonema_hofmanni]_UTEX_2349	Uup	Ydif_arm	91	148
WP_029634619.1	[Scytonema_hofmanni]_UTEX_2349	Uup	EttA_arm	91	141
WP_029635455.1	[Scytonema_hofmanni]_UTEX_2349	YdiF	ABC1	2	246
WP_029635455.1	[Scytonema_hofmanni]_UTEX_2349	YdiF	ABC1	325	528
WP_029635455.1	[Scytonema_hofmanni]_UTEX_2349	YdiF	ABC2	2	239
WP_029635455.1	[Scytonema_hofmanni]_UTEX_2349	YdiF	ABC2	325	522
WP_029635455.1	[Scytonema_hofmanni]_UTEX_2349	YdiF	linker	240	311
WP_029635455.1	[Scytonema_hofmanni]_UTEX_2349	YdiF	bact_linker	240	309
WP_029635455.1	[Scytonema_hofmanni]_UTEX_2349	YdiF	euk_linker	240	324
WP_029635455.1	[Scytonema_hofmanni]_UTEX_2349	YdiF	Ydif_arm	91	149
WP_029635455.1	[Scytonema_hofmanni]_UTEX_2349	YdiF	Uup_arm	90	149
WP_029635455.1	[Scytonema_hofmanni]_UTEX_2349	YdiF	EttA_arm	91	142
XP_004340933.1	Acanthamoeba_castellanii_str._Neff	ABCF1	ABC1	125	371
XP_004340933.1	Acanthamoeba_castellanii_str._Neff	ABCF1	ABC1	474	579
XP_004340933.1	Acanthamoeba_castellanii_str._Neff	ABCF1	ABC1	563	683
XP_004340933.1	Acanthamoeba_castellanii_str._Neff	ABCF1	ABC2	125	364
XP_004340933.1	Acanthamoeba_castellanii_str._Neff	ABCF1	ABC2	474	678
XP_004340933.1	Acanthamoeba_castellanii_str._Neff	ABCF1	linker	365	466
XP_004340933.1	Acanthamoeba_castellanii_str._Neff	ABCF1	euk_arm	205	274
XP_004340933.1	Acanthamoeba_castellanii_str._Neff	ABCF1	Yhes_arm	208	274
XP_004340933.1	Acanthamoeba_castellanii_str._Neff	ABCF1	euk_linker	365	457
XP_004340933.1	Acanthamoeba_castellanii_str._Neff	ABCF1	bact_linker	365	459
XP_004353016.1	Acanthamoeba_castellanii_str._Neff	ABCF2	ABC1	32	262
XP_004353016.1	Acanthamoeba_castellanii_str._Neff	ABCF2	ABC1	335	444
XP_004353016.1	Acanthamoeba_castellanii_str._Neff	ABCF2	ABC1	432	549
XP_004353016.1	Acanthamoeba_castellanii_str._Neff	ABCF2	ABC2	32	256
XP_004353016.1	Acanthamoeba_castellanii_str._Neff	ABCF2	ABC2	335	539
XP_004353016.1	Acanthamoeba_castellanii_str._Neff	ABCF2	linker	257	333
XP_004353016.1	Acanthamoeba_castellanii_str._Neff	ABCF2	euk_linker	257	328
XP_004353016.1	Acanthamoeba_castellanii_str._Neff	ABCF2	bact_linker	257	332
XP_004353016.1	Acanthamoeba_castellanii_str._Neff	ABCF2	euk_arm	24	166
XP_004353016.1	Acanthamoeba_castellanii_str._Neff	ABCF2	Yhes_arm	111	166
XP_004368150.1	Acanthamoeba_castellanii_str._Neff	mEttA	ABC1	38	289
XP_004368150.1	Acanthamoeba_castellanii_str._Neff	mEttA	ABC1	367	467
XP_004368150.1	Acanthamoeba_castellanii_str._Neff	mEttA	ABC1	459	573
XP_004368150.1	Acanthamoeba_castellanii_str._Neff	mEttA	ABC2	38	284
XP_004368150.1	Acanthamoeba_castellanii_str._Neff	mEttA	ABC2	367	568
XP_004368150.1	Acanthamoeba_castellanii_str._Neff	mEttA	linker	285	378
XP_004368150.1	Acanthamoeba_castellanii_str._Neff	mEttA	bact_linker	285	354
XP_004368150.1	Acanthamoeba_castellanii_str._Neff	mEttA	EttA_arm	127	196
XP_009075921.1	Acanthisitta_chloris	ABCF3	ABC1	156	393
XP_009075921.1	Acanthisitta_chloris	ABCF3	ABC1	470	560
XP_009075921.1	Acanthisitta_chloris	ABCF3	ABC1	551	674
XP_009075921.1	Acanthisitta_chloris	ABCF3	ABC2	156	384
XP_009075921.1	Acanthisitta_chloris	ABCF3	ABC2	470	667
XP_009075921.1	Acanthisitta_chloris	ABCF3	ABCF3_NTD	1	155
XP_009075921.1	Acanthisitta_chloris	ABCF3	linker	385	458
XP_009075921.1	Acanthisitta_chloris	ABCF3	euk_linker	385	452
XP_009075921.1	Acanthisitta_chloris	ABCF3	euk_arm	235	294
XP_009075921.1	Acanthisitta_chloris	ABCF3	bact_linker	385	457
XP_009075921.1	Acanthisitta_chloris	ABCF3	Yhes_arm	244	294
XP_009078195.1	Acanthisitta_chloris	ABCF2	ABC1	34	260
XP_009078195.1	Acanthisitta_chloris	ABCF2	ABC1	344	441
XP_009078195.1	Acanthisitta_chloris	ABCF2	ABC1	434	548
XP_009078195.1	Acanthisitta_chloris	ABCF2	ABC2	34	255
XP_009078195.1	Acanthisitta_chloris	ABCF2	ABC2	344	543
XP_009078195.1	Acanthisitta_chloris	ABCF2	ABCF2_NTD	1	33
XP_009078195.1	Acanthisitta_chloris	ABCF2	linker	256	331
XP_009078195.1	Acanthisitta_chloris	ABCF2	euk_linker	256	327
XP_009078195.1	Acanthisitta_chloris	ABCF2	euk_arm	113	165
XP_009078195.1	Acanthisitta_chloris	ABCF2	Yhes_arm	115	165
XP_009078195.1	Acanthisitta_chloris	ABCF2	bact_linker	256	330
XP_009078195.1	Acanthisitta_chloris	ABCF2	Ydif_arm	110	165
WP_018134042.1	Acaricomes_phytoseiuli_DSM_14247	AAF6	ABC1	2	244
WP_018134042.1	Acaricomes_phytoseiuli_DSM_14247	AAF6	ABC1	326	505
WP_018134042.1	Acaricomes_phytoseiuli_DSM_14247	AAF6	ABC2	2	239
WP_018134042.1	Acaricomes_phytoseiuli_DSM_14247	AAF6	ABC2	326	523
WP_018134042.1	Acaricomes_phytoseiuli_DSM_14247	AAF6	Ydif_arm	88	147
WP_018134042.1	Acaricomes_phytoseiuli_DSM_14247	AAF6	bact_linker	240	318
WP_018134042.1	Acaricomes_phytoseiuli_DSM_14247	AAF6	Ybit_arm	98	147
WP_018134900.1	Acaricomes_phytoseiuli_DSM_14247	Uup	ABC1	5	96
WP_018134900.1	Acaricomes_phytoseiuli_DSM_14247	Uup	ABC1	89	210
WP_018134900.1	Acaricomes_phytoseiuli_DSM_14247	Uup	ABC1	287	385
WP_018134900.1	Acaricomes_phytoseiuli_DSM_14247	Uup	ABC1	365	493
WP_018134900.1	Acaricomes_phytoseiuli_DSM_14247	Uup	ABC2	5	205
WP_018134900.1	Acaricomes_phytoseiuli_DSM_14247	Uup	ABC2	287	488
WP_018134900.1	Acaricomes_phytoseiuli_DSM_14247	Uup	bact_CTD_extensions	472	597
WP_018134900.1	Acaricomes_phytoseiuli_DSM_14247	Uup	bact_linker	206	277
WP_018135839.1	Acaricomes_phytoseiuli_DSM_14247	EttA	ABC1	6	246
WP_018135839.1	Acaricomes_phytoseiuli_DSM_14247	EttA	ABC1	324	416
WP_018135839.1	Acaricomes_phytoseiuli_DSM_14247	EttA	ABC1	401	537
WP_018135839.1	Acaricomes_phytoseiuli_DSM_14247	EttA	ABC2	6	240
WP_018135839.1	Acaricomes_phytoseiuli_DSM_14247	EttA	ABC2	324	522
WP_018135839.1	Acaricomes_phytoseiuli_DSM_14247	EttA	EttA_arm	94	137
WP_018135839.1	Acaricomes_phytoseiuli_DSM_14247	EttA	linker	241	319
WP_018135839.1	Acaricomes_phytoseiuli_DSM_14247	EttA	EttA_arm	94	152
WP_018135839.1	Acaricomes_phytoseiuli_DSM_14247	EttA	Uup_arm	94	152
WP_018135839.1	Acaricomes_phytoseiuli_DSM_14247	EttA	bact_linker	241	315
WP_018135839.1	Acaricomes_phytoseiuli_DSM_14247	EttA	Ydif_arm	96	151
YP_001516275.1	Acaryochloris_marina_MBIC11017	YdiF	ABC1	2	243
YP_001516275.1	Acaryochloris_marina_MBIC11017	YdiF	ABC1	325	427
YP_001516275.1	Acaryochloris_marina_MBIC11017	YdiF	ABC1	413	529
YP_001516275.1	Acaryochloris_marina_MBIC11017	YdiF	ABC2	2	239
YP_001516275.1	Acaryochloris_marina_MBIC11017	YdiF	ABC2	325	522
YP_001516275.1	Acaryochloris_marina_MBIC11017	YdiF	linker	240	313
YP_001516275.1	Acaryochloris_marina_MBIC11017	YdiF	bact_linker	240	310
YP_001516275.1	Acaryochloris_marina_MBIC11017	YdiF	euk_linker	240	319
YP_001516275.1	Acaryochloris_marina_MBIC11017	YdiF	Ydif_arm	90	149
YP_001516275.1	Acaryochloris_marina_MBIC11017	YdiF	Uup_arm	90	149
YP_001516275.1	Acaryochloris_marina_MBIC11017	YdiF	Ybit_arm	108	149
YP_001520049.1	Acaryochloris_marina_MBIC11017	Uup	ABC1	4	245
YP_001520049.1	Acaryochloris_marina_MBIC11017	Uup	ABC1	321	530
YP_001520049.1	Acaryochloris_marina_MBIC11017	Uup	ABC2	4	239
YP_001520049.1	Acaryochloris_marina_MBIC11017	Uup	ABC2	321	525
YP_001520049.1	Acaryochloris_marina_MBIC11017	Uup	bact_CTD_extensions	512	642
YP_001520049.1	Acaryochloris_marina_MBIC11017	Uup	linker	240	319
YP_001520049.1	Acaryochloris_marina_MBIC11017	Uup	Uup_arm	92	151
YP_001520049.1	Acaryochloris_marina_MBIC11017	Uup	bact_linker	240	315
YP_001520049.1	Acaryochloris_marina_MBIC11017	Uup	Ydif_arm	92	151
YP_001520049.1	Acaryochloris_marina_MBIC11017	Uup	EttA_arm	92	144
WP_010467517.1	Acaryochloris_sp._CCMEE_5410	YdiF	ABC1	2	245
WP_010467517.1	Acaryochloris_sp._CCMEE_5410	YdiF	ABC1	325	422
WP_010467517.1	Acaryochloris_sp._CCMEE_5410	YdiF	ABC1	411	527
WP_010467517.1	Acaryochloris_sp._CCMEE_5410	YdiF	ABC2	2	239
WP_010467517.1	Acaryochloris_sp._CCMEE_5410	YdiF	ABC2	325	522
WP_010467517.1	Acaryochloris_sp._CCMEE_5410	YdiF	linker	240	313
WP_010467517.1	Acaryochloris_sp._CCMEE_5410	YdiF	bact_linker	240	310
WP_010467517.1	Acaryochloris_sp._CCMEE_5410	YdiF	Ydif_arm	90	149
WP_010467517.1	Acaryochloris_sp._CCMEE_5410	YdiF	euk_linker	240	319
WP_010467517.1	Acaryochloris_sp._CCMEE_5410	YdiF	Uup_arm	90	149
WP_010467517.1	Acaryochloris_sp._CCMEE_5410	YdiF	Ybit_arm	104	149
WP_010475152.1	Acaryochloris_sp._CCMEE_5410	Uup	ABC1	4	244
WP_010475152.1	Acaryochloris_sp._CCMEE_5410	Uup	ABC1	321	530
WP_010475152.1	Acaryochloris_sp._CCMEE_5410	Uup	ABC2	4	239
WP_010475152.1	Acaryochloris_sp._CCMEE_5410	Uup	ABC2	321	525
WP_010475152.1	Acaryochloris_sp._CCMEE_5410	Uup	bact_CTD_extensions	512	642
WP_010475152.1	Acaryochloris_sp._CCMEE_5410	Uup	linker	240	319
WP_010475152.1	Acaryochloris_sp._CCMEE_5410	Uup	Uup_arm	92	151
WP_010475152.1	Acaryochloris_sp._CCMEE_5410	Uup	bact_linker	240	315
WP_010475152.1	Acaryochloris_sp._CCMEE_5410	Uup	Ydif_arm	92	151
WP_010475152.1	Acaryochloris_sp._CCMEE_5410	Uup	EttA_arm	92	144
WP_010243845.1	Acetivibrio_cellulolyticus_CD2	YbiT	ABC1	2	239
WP_010243845.1	Acetivibrio_cellulolyticus_CD2	YbiT	ABC1	320	416
WP_010243845.1	Acetivibrio_cellulolyticus_CD2	YbiT	ABC1	401	524
WP_010243845.1	Acetivibrio_cellulolyticus_CD2	YbiT	ABC2	2	234
WP_010243845.1	Acetivibrio_cellulolyticus_CD2	YbiT	ABC2	320	517
WP_010243845.1	Acetivibrio_cellulolyticus_CD2	YbiT	linker	235	314
WP_010243845.1	Acetivibrio_cellulolyticus_CD2	YbiT	Ybit_arm	90	144
WP_010243845.1	Acetivibrio_cellulolyticus_CD2	YbiT	bact_linker	235	314
WP_010243845.1	Acetivibrio_cellulolyticus_CD2	YbiT	euk_linker	235	324
WP_010243845.1	Acetivibrio_cellulolyticus_CD2	YbiT	Yhes_arm	90	143
WP_010243845.1	Acetivibrio_cellulolyticus_CD2	YbiT	Ydif_arm	96	144
WP_010243845.1	Acetivibrio_cellulolyticus_CD2	YbiT	euk_arm	57	144
WP_010245709.1	Acetivibrio_cellulolyticus_CD2	YdiF	ABC1	4	250
WP_010245709.1	Acetivibrio_cellulolyticus_CD2	YdiF	ABC1	330	432
WP_010245709.1	Acetivibrio_cellulolyticus_CD2	YdiF	ABC1	422	536
WP_010245709.1	Acetivibrio_cellulolyticus_CD2	YdiF	ABC2	4	242
WP_010245709.1	Acetivibrio_cellulolyticus_CD2	YdiF	ABC2	330	525
WP_010245709.1	Acetivibrio_cellulolyticus_CD2	YdiF	bact_CTD_extensions	513	638
WP_010245709.1	Acetivibrio_cellulolyticus_CD2	YdiF	linker	243	318
WP_010245709.1	Acetivibrio_cellulolyticus_CD2	YdiF	Ydif_arm	92	152
WP_010245709.1	Acetivibrio_cellulolyticus_CD2	YdiF	bact_linker	243	314
WP_010245709.1	Acetivibrio_cellulolyticus_CD2	YdiF	euk_linker	243	316
WP_010246589.1	Acetivibrio_cellulolyticus_CD2	YfmM	ABC1	4	248
WP_010246589.1	Acetivibrio_cellulolyticus_CD2	YfmM	ABC1	326	417
WP_010246589.1	Acetivibrio_cellulolyticus_CD2	YfmM	ABC1	403	517
WP_010246589.1	Acetivibrio_cellulolyticus_CD2	YfmM	ABC2	4	248
WP_010246589.1	Acetivibrio_cellulolyticus_CD2	YfmM	ABC2	326	518
WP_010246589.1	Acetivibrio_cellulolyticus_CD2	YfmM	linker	242	319
WP_010246589.1	Acetivibrio_cellulolyticus_CD2	YfmM	bact_linker	242	317
WP_010246589.1	Acetivibrio_cellulolyticus_CD2	YfmM	Ydif_arm	92	151
WP_010246589.1	Acetivibrio_cellulolyticus_CD2	YfmM	euk_linker	242	311
WP_010251057.1	Acetivibrio_cellulolyticus_CD2	Uup	ABC1	4	242
WP_010251057.1	Acetivibrio_cellulolyticus_CD2	Uup	ABC1	319	416
WP_010251057.1	Acetivibrio_cellulolyticus_CD2	Uup	ABC1	395	524
WP_010251057.1	Acetivibrio_cellulolyticus_CD2	Uup	ABC2	4	237
WP_010251057.1	Acetivibrio_cellulolyticus_CD2	Uup	ABC2	319	519
WP_010251057.1	Acetivibrio_cellulolyticus_CD2	Uup	bact_CTD_extensions	509	639
WP_010251057.1	Acetivibrio_cellulolyticus_CD2	Uup	linker	238	317
WP_010251057.1	Acetivibrio_cellulolyticus_CD2	Uup	Uup_arm	92	149
WP_010251057.1	Acetivibrio_cellulolyticus_CD2	Uup	bact_linker	238	308
WP_010251057.1	Acetivibrio_cellulolyticus_CD2	Uup	euk_arm	90	149
WP_010252165.1	Acetivibrio_cellulolyticus_CD2	ARE1	ABC1	4	97
WP_010252165.1	Acetivibrio_cellulolyticus_CD2	ARE1	ABC1	76	181
WP_010252165.1	Acetivibrio_cellulolyticus_CD2	ARE1	ABC1	288	379
WP_010252165.1	Acetivibrio_cellulolyticus_CD2	ARE1	ABC1	370	490
WP_010252165.1	Acetivibrio_cellulolyticus_CD2	ARE1	ABC2	4	175
WP_010252165.1	Acetivibrio_cellulolyticus_CD2	ARE1	ABC2	288	479
WP_010252165.1	Acetivibrio_cellulolyticus_CD2	ARE1	ARE1_2_CTD	480	540
WP_010252165.1	Acetivibrio_cellulolyticus_CD2	ARE1	bact_linker	176	273
WP_010666829.1	Acetobacter_aceti_ATCC_23746	Uup	ABC1	7	100
WP_010666829.1	Acetobacter_aceti_ATCC_23746	Uup	ABC1	93	209
WP_010666829.1	Acetobacter_aceti_ATCC_23746	Uup	ABC1	284	489
WP_010666829.1	Acetobacter_aceti_ATCC_23746	Uup	ABC2	7	199
WP_010666829.1	Acetobacter_aceti_ATCC_23746	Uup	ABC2	283	485
WP_010666829.1	Acetobacter_aceti_ATCC_23746	Uup	bact_CTD_extensions	472	607
WP_010666829.1	Acetobacter_aceti_ATCC_23746	Uup	linker	200	276
WP_010666829.1	Acetobacter_aceti_ATCC_23746	Uup	bact_linker	200	270
WP_010666838.1	Acetobacter_aceti_ATCC_23746	EttA	ABC1	8	250
WP_010666838.1	Acetobacter_aceti_ATCC_23746	EttA	ABC1	328	426
WP_010666838.1	Acetobacter_aceti_ATCC_23746	EttA	ABC1	421	536
WP_010666838.1	Acetobacter_aceti_ATCC_23746	EttA	ABC2	8	245
WP_010666838.1	Acetobacter_aceti_ATCC_23746	EttA	ABC2	328	528
WP_010666838.1	Acetobacter_aceti_ATCC_23746	EttA	EttA_arm	97	142
WP_010666838.1	Acetobacter_aceti_ATCC_23746	EttA	linker	246	322
WP_010666838.1	Acetobacter_aceti_ATCC_23746	EttA	EttA_arm	97	157
WP_010666838.1	Acetobacter_aceti_ATCC_23746	EttA	bact_linker	246	319
WP_010666838.1	Acetobacter_aceti_ATCC_23746	EttA	Uup_arm	97	157
WP_010666838.1	Acetobacter_aceti_ATCC_23746	EttA	Ydif_arm	97	156
WP_010666838.1	Acetobacter_aceti_ATCC_23746	EttA	euk_linker	246	321
WP_010667438.1	Acetobacter_aceti_ATCC_23746	YheS	ABC1	4	232
WP_010667438.1	Acetobacter_aceti_ATCC_23746	YheS	ABC1	312	405
WP_010667438.1	Acetobacter_aceti_ATCC_23746	YheS	ABC1	395	514
WP_010667438.1	Acetobacter_aceti_ATCC_23746	YheS	ABC2	4	227
WP_010667438.1	Acetobacter_aceti_ATCC_23746	YheS	ABC2	312	508
WP_010667438.1	Acetobacter_aceti_ATCC_23746	YheS	bact_CTD_extensions	501	631
WP_010667438.1	Acetobacter_aceti_ATCC_23746	YheS	linker	228	306
WP_010667438.1	Acetobacter_aceti_ATCC_23746	YheS	euk_linker	228	296
WP_010667438.1	Acetobacter_aceti_ATCC_23746	YheS	Yhes_arm	91	137
WP_010667438.1	Acetobacter_aceti_ATCC_23746	YheS	bact_linker	228	306
WP_010667438.1	Acetobacter_aceti_ATCC_23746	YheS	euk_arm	89	137
WP_010668737.1	Acetobacter_aceti_ATCC_23746	YdiF	ABC1	2	247
WP_010668737.1	Acetobacter_aceti_ATCC_23746	YdiF	ABC1	325	424
WP_010668737.1	Acetobacter_aceti_ATCC_23746	YdiF	ABC1	406	526
WP_010668737.1	Acetobacter_aceti_ATCC_23746	YdiF	ABC2	2	240
WP_010668737.1	Acetobacter_aceti_ATCC_23746	YdiF	ABC2	325	521
WP_010668737.1	Acetobacter_aceti_ATCC_23746	YdiF	linker	241	313
WP_010668737.1	Acetobacter_aceti_ATCC_23746	YdiF	Ydif_arm	90	150
WP_010668737.1	Acetobacter_aceti_ATCC_23746	YdiF	bact_linker	241	310
WP_010668737.1	Acetobacter_aceti_ATCC_23746	YdiF	euk_linker	241	309
WP_010668737.1	Acetobacter_aceti_ATCC_23746	YdiF	Yhes_arm	97	150
WP_010668737.1	Acetobacter_aceti_ATCC_23746	YdiF	Ybit_arm	98	150
WP_010668737.1	Acetobacter_aceti_ATCC_23746	YdiF	euk_arm	71	150
WP_010668737.1	Acetobacter_aceti_ATCC_23746	YdiF	Uup_arm	90	150
WP_010668737.1	Acetobacter_aceti_ATCC_23746	YdiF	EttA_arm	90	143
WP_026397111.1	Acetobacter_nitrogenifigens_DSM_23921	EttA	ABC1	8	254
WP_026397111.1	Acetobacter_nitrogenifigens_DSM_23921	EttA	ABC1	328	430
WP_026397111.1	Acetobacter_nitrogenifigens_DSM_23921	EttA	ABC1	419	536
WP_026397111.1	Acetobacter_nitrogenifigens_DSM_23921	EttA	ABC2	8	245
WP_026397111.1	Acetobacter_nitrogenifigens_DSM_23921	EttA	ABC2	328	528
WP_026397111.1	Acetobacter_nitrogenifigens_DSM_23921	EttA	EttA_arm	97	142
WP_026397111.1	Acetobacter_nitrogenifigens_DSM_23921	EttA	linker	246	317
WP_026397111.1	Acetobacter_nitrogenifigens_DSM_23921	EttA	EttA_arm	97	157
WP_026397111.1	Acetobacter_nitrogenifigens_DSM_23921	EttA	bact_linker	246	319
WP_026397111.1	Acetobacter_nitrogenifigens_DSM_23921	EttA	Uup_arm	97	157
WP_026397111.1	Acetobacter_nitrogenifigens_DSM_23921	EttA	Ydif_arm	97	156
WP_026397111.1	Acetobacter_nitrogenifigens_DSM_23921	EttA	euk_linker	246	316
WP_026397846.1	Acetobacter_nitrogenifigens_DSM_23921	Uup	ABC1	7	99
WP_026397846.1	Acetobacter_nitrogenifigens_DSM_23921	Uup	ABC1	93	204
WP_026397846.1	Acetobacter_nitrogenifigens_DSM_23921	Uup	ABC1	284	385
WP_026397846.1	Acetobacter_nitrogenifigens_DSM_23921	Uup	ABC1	374	489
[truncated: 159,020 more rows]
