# Supplementary material for: ABCF ATPases Involved in Protein Synthesis, Ribosome Assembly and Antibiotic Resistance: Structural and Functional Diversification across the Tree of Life
Source: J Mol Biol. 2019 Aug 23;431(18):3568–90. doi: 10.1016/j.jmb.2018.12.013 (PMC6723617; doi:10.1016/j.jmb.2018.12.013)
Supplement: Supplementary file 1 — S1 Table. Taxonomy of 4505 species, and their ABCF composition. All species considered in the analysis are listed, ordered by taxonomy. The number and identity of ABCF subfamilies are recorded. S2 Table. Classification of 16,848 ABCF sequences into subfamilies, accompanied by domain assignments. The unique sequence identifiers are included for retrieval of data from online repositories. S3 Table. Domain coordinates. The domain coordinates for the representative sequences in Fig. 3A are listed. In the second tab, all the coordinates for each identified domain in all ABCFs are given. As these are from HMM hits, the same domain can have more than one hit in each protein. For example, the ABC1 HMM always hits the ABC2 domain, and vice versa. Duplicate domain hits were removed when generating Fig. 3A. S4 Table. Presence and absence of EFL, eEF1A and eEF3 in eukaryotes. Where the distribution is unchanged within a specific taxonomic lineage, those rows are collapsed down to one, and the highest common taxonomic rank is given. The full lineage data are available in the second tab. S5 Table. Transit peptide predictions. Predictions were made separately for plastid-containing and non-plastid containing eukaryotes. The description of the output format is shown below the predictions. Table S6. Primers used in the study Table S7. The starting OD600 of E. coli CFT073 and its derivatives S1 Figure. Ladderized version of the Fig. 1 tree. All branch support values and taxon names including subfamily identity are shown. Branch coloring is as per Fig. 1. Orange stars show Uup sequences that have truncated Arm subdomains. S2 Figure. Sequence logos of domains show amino acid biases. Sequence logos of each domain HMM. The height of stacked amino acids at each position show the information content, in bits, with letters dividing the height according to their estimated probability. Beneath the stacked amino acids there are three lines showing probabilities; line 1 is occupancy, the probab [file mmc1.zip › SI 2/TableS4_eEF3_EFL.xlsx]

## Sheet: presence_absense_summary
Kingdom	Phylum	Class	Order	Family	Genus	Organism	NEF3L	EFL	eEF1A
Metazoa							0	0	1
	unranked:Filozoa	Ichthyosporea	Ichthyophonida		Sphaeroforma	Sphaeroforma arctica JP610	1	1	0
	unranked:Filozoa	Ichthyosporea	noInfo		Capsaspora	Capsaspora owczarzaki ATCC 30864	0	0	1
	unranked:Filozoa		Choanoflagellida	Salpingoecidae	Monosiga	Monosiga brevicollis MX1	1	1	0
	unranked:Filozoa		Choanoflagellida	Salpingoecidae	Salpingoeca	Salpingoeca rosetta	0	1	0
Fungi	Ascomycota						1	0	1
Fungi	Basidiomycota						1	0	1
Fungi	Chytridiomycota	Chytridiomycetes	Rhizophydiales		Batrachochytrium	Batrachochytrium dendrobatidis JAM81	1	0	1
Fungi	Chytridiomycota	Chytridiomycetes	Spizellomycetales	Spizellomycetaceae	Spizellomyces	Spizellomyces punctatus DAOM BR117	1	1	0
Fungi	Microsporidia				Mitosporidium	Mitosporidium daphniae	0	0	1
Fungi	Mucoromycota		Mortierellales	Mortierellaceae	Lobosporangium	Lobosporangium transversale	1	0	1
Fungi	Mucoromycota		Mucorales	Phycomycetaceae	Phycomyces	Phycomyces blakesleeanus NRRL 1555(-)	1	0	1
	unranked:Nucleariidae and Fonticula group	Cristidiscoidea			Fonticula	Fonticula alba	0	0	1
	Apusozoa			Apusomonadidae	Thecamonas	Thecamonas trahens ATCC 50062	0	0	1
Amoebozoa			Acytosteliales	Acytosteliaceae	Heterostelium	Heterostelium album PN500	0	0	1
Amoebozoa			Acytosteliales	Cavenderiaceae	Cavenderia	Cavenderia fasciculata	0	0	1
Amoebozoa			Dictyosteliales				0	0	1
Amoebozoa			Longamoebia	Acanthamoebidae	Acanthamoeba	Acanthamoeba castellanii str. Neff	0	0	1
Amoebozoa				Entamoebidae			0	0	1
	unranked:Alveolata		Perkinsida	Perkinsidae	Perkinsus	Perkinsus marinus ATCC 50983	1	1	0
	unranked:Alveolata	Oligohymenophorea	Hymenostomatida		Ichthyophthirius	Ichthyophthirius multifiliis	0	0	1
	unranked:Alveolata	Oligohymenophorea	Hymenostomatida	Tetrahymenidae	Tetrahymena	Tetrahymena thermophila SB210	0	0	1
	unranked:Alveolata	Oligohymenophorea	Peniculida	Parameciidae	Paramecium	Paramecium tetraurelia	0	0	1
	Superphylum:Heterokonta	Oomycetes					1	0	1
	Superphylum:Heterokonta	Pelagophyceae	Pelagomonadales		Aureococcus	Aureococcus anophagefferens	1	0	1
	Bacillariophyta	Bacillariophyceae	Naviculales	Phaeodactylaceae	Phaeodactylum	Phaeodactylum tricornutum CCAP 1055/1	1	0	1
	Bacillariophyta	Coscinodiscophyceae	Thalassiosirales	Thalassiosiraceae	Thalassiosira	Thalassiosira pseudonana CCMP1335	1	1	1
(Excavates)	Percolozoa	Heterolobosea	Schizopyrenida	Vahlkampfiidae	Naegleria	Naegleria gruberi	0	0	1
(Excavates)	Euglenozoa		Kinetoplastida				0	0	1
(Excavates)	Metamonada		Trichomonadida	Trichomonadidae	Trichomonas	Trichomonas vaginalis G3	0	0	1
(Excavates)	Sarcomastigophora			Hexamitidae	Giardia	Giardia lamblia ATCC 50803	0	0	1
	Apicomplexa						0	0	1
	Cryptophyta		Pyrenomonadales	Geminigeraceae	Guillardia	Guillardia theta CCMP2712	1	1	1
	unranked: Haptophyta		Isochrysidales	Noelaerhabdaceae	Emiliania	Emiliania huxleyi CCMP1516	1	1	0
	unranked:Rhodophyta	Bangiophyceae	Cyanidiales	Cyanidiaceae	Cyanidioschyzon	Cyanidioschyzon merolae strain 10D	0	0	1
	unranked:Rhodophyta	Bangiophyceae	Cyanidiales	Cyanidiaceae	Galdieria	Galdieria sulphuraria	0	0	1
	unranked:Rhodophyta	Florideophyceae	Gigartinales	Gigartinaceae	Chondrus	Chondrus crispus	1	1	0
Viridiplantae	Chlorophyta	Chlorophyceae					1	1	0
Viridiplantae	Chlorophyta	Mamiellophyceae					1	1	0
Viridiplantae	Chlorophyta	Trebouxiophyceae	Chlorellales	Chlorellaceae	Auxenochlorella	Auxenochlorella protothecoides	0	1	0
Viridiplantae	Chlorophyta	Trebouxiophyceae	Chlorellales	Chlorellaceae	Chlorella	Chlorella variabilis	1	1	0
Viridiplantae	Chlorophyta	Trebouxiophyceae	noInfo	Coccomyxaceae	Coccomyxa	Coccomyxa subellipsoidea C-169	1	0	1
Viridiplantae	Streptophyta						0	0	1

## Sheet: full taxa list
#GCF	Superkingdom	Phylum	Class	Order	Family	Genus	Organism	Strain	eEF3L_count	EFL_count	eEF1A_count
GCF_000326865.1	Eukaryota	Annelida	Clitellata	Rhynchobdellida	Glossiphoniidae	Helobdella	Helobdella robusta		0	0	1
GCF_000365465.2	Eukaryota	Arthropoda	Arachnida	Araneae	Theridiidae	Parasteatoda	Parasteatoda tepidariorum	strain=Goettingen	0	0	2
GCF_000208615.1	Eukaryota	Arthropoda	Arachnida	Ixodida	Ixodidae	Ixodes	Ixodes scapularis	strain=Wikel colony	0	0	1
GCF_000255335.1	Eukaryota	Arthropoda	Arachnida	Mesostigmata	Phytoseiidae	Galendromus	Galendromus occidentalis		0	0	3
GCF_002443255.1	Eukaryota	Arthropoda	Arachnida	Mesostigmata	Varroidae	Varroa	Varroa destructor		0	0	2
GCF_002532875.1	Eukaryota	Arthropoda	Arachnida	Mesostigmata	Varroidae	Varroa	Varroa jacobsoni		0	0	2
GCF_000239435.1	Eukaryota	Arthropoda	Arachnida	Trombidiformes	Tetranychidae	Tetranychus	Tetranychus urticae	strain=London	0	0	3
GCF_002217175.1	Eukaryota	Arthropoda	Collembola	noInfo	Isotomidae	Folsomia	Folsomia candida	strain=VU population	0	0	2
GCF_000696155.1	Eukaryota	Arthropoda	Insecta	Blattodea	Termopsidae	Zootermopsis	Zootermopsis nevadensis		0	0	3
GCF_000699045.1	Eukaryota	Arthropoda	Insecta	Coleoptera	Buprestidae	Agrilus	Agrilus planipennis		0	0	6
GCF_000390285.1	Eukaryota	Arthropoda	Insecta	Coleoptera	Cerambycidae	Anoplophora	Anoplophora glabripennis		0	0	2
GCF_000355655.1	Eukaryota	Arthropoda	Insecta	Coleoptera	Curculionidae	Dendroctonus	Dendroctonus ponderosae		0	0	2
GCF_001937115.1	Eukaryota	Arthropoda	Insecta	Coleoptera	Nitidulidae	Aethina	Aethina tumida		0	0	2
GCF_001412225.1	Eukaryota	Arthropoda	Insecta	Coleoptera	Silphidae	Nicrophorus	Nicrophorus vespilloides		0	0	2
GCF_000002335.3	Eukaryota	Arthropoda	Insecta	Coleoptera	Tenebrionidae	Tribolium	Tribolium castaneum	strain=Georgia GA2	0	0	3
GCF_001876365.2	Eukaryota	Arthropoda	Insecta	Diptera	Culicidae	Aedes	Aedes albopictus		0	0	8
GCF_002204515.2	Eukaryota	Arthropoda	Insecta	Diptera	Culicidae	Aedes	Aedes aegypti	strain=LVP_AGWG	0	0	5
GCF_000005575.2	Eukaryota	Arthropoda	Insecta	Diptera	Culicidae	Anopheles	Anopheles gambiae str. PEST	strain=PEST	0	0	4
GCF_000209185.1	Eukaryota	Arthropoda	Insecta	Diptera	Culicidae	Culex	Culex quinquefasciatus	strain=JHB	0	0	2
GCF_000001215.4	Eukaryota	Arthropoda	Insecta	Diptera	Drosophilidae	Drosophila	Drosophila melanogaster		0	0	8
GCF_000001765.3	Eukaryota	Arthropoda	Insecta	Diptera	Drosophilidae	Drosophila	Drosophila pseudoobscura pseudoobscura	strain=MV2-25	0	0	2
GCF_000005115.1	Eukaryota	Arthropoda	Insecta	Diptera	Drosophilidae	Drosophila	Drosophila ananassae	strain=TSC#14024-0371.13	0	0	3
GCF_000005135.1	Eukaryota	Arthropoda	Insecta	Diptera	Drosophilidae	Drosophila	Drosophila erecta	strain=TSC#14021-0224.01	0	0	3
GCF_000005155.2	Eukaryota	Arthropoda	Insecta	Diptera	Drosophilidae	Drosophila	Drosophila grimshawi	strain=TSC#15287-2541.00	0	0	2
GCF_000005175.2	Eukaryota	Arthropoda	Insecta	Diptera	Drosophilidae	Drosophila	Drosophila mojavensis	strain=TSC#15081-1352.22	0	0	2
GCF_000005195.2	Eukaryota	Arthropoda	Insecta	Diptera	Drosophilidae	Drosophila	Drosophila persimilis	strain=MSH-3	0	0	2
GCF_000005215.3	Eukaryota	Arthropoda	Insecta	Diptera	Drosophilidae	Drosophila	Drosophila sechellia	strain=Rob3c	0	0	1
GCF_000005245.1	Eukaryota	Arthropoda	Insecta	Diptera	Drosophilidae	Drosophila	Drosophila virilis	strain=TSC#15010-1051.87	0	0	2
GCF_000005925.1	Eukaryota	Arthropoda	Insecta	Diptera	Drosophilidae	Drosophila	Drosophila willistoni	strain=TSC#14030-0811.24	0	0	2
GCF_000005975.2	Eukaryota	Arthropoda	Insecta	Diptera	Drosophilidae	Drosophila	Drosophila yakuba	strain=Tai18E2	0	0	3
GCF_000220665.1	Eukaryota	Arthropoda	Insecta	Diptera	Drosophilidae	Drosophila	Drosophila ficusphila		0	0	2
GCF_000224195.1	Eukaryota	Arthropoda	Insecta	Diptera	Drosophilidae	Drosophila	Drosophila elegans		0	0	2
GCF_000224215.1	Eukaryota	Arthropoda	Insecta	Diptera	Drosophilidae	Drosophila	Drosophila kikkawai		0	0	3
GCF_000224235.1	Eukaryota	Arthropoda	Insecta	Diptera	Drosophilidae	Drosophila	Drosophila takahashii		0	0	2
GCF_000233415.1	Eukaryota	Arthropoda	Insecta	Diptera	Drosophilidae	Drosophila	Drosophila biarmipes		0	0	2
GCF_000236285.1	Eukaryota	Arthropoda	Insecta	Diptera	Drosophilidae	Drosophila	Drosophila bipectinata		0	0	2
GCF_000236305.1	Eukaryota	Arthropoda	Insecta	Diptera	Drosophilidae	Drosophila	Drosophila rhopaloa		0	0	2
GCF_000236325.1	Eukaryota	Arthropoda	Insecta	Diptera	Drosophilidae	Drosophila	Drosophila eugracilis		0	0	3
GCF_000269505.1	Eukaryota	Arthropoda	Insecta	Diptera	Drosophilidae	Drosophila	Drosophila miranda	strain=MSH22	0	0	2
GCF_000472105.1	Eukaryota	Arthropoda	Insecta	Diptera	Drosophilidae	Drosophila	Drosophila suzukii		0	0	2
GCF_000754195.2	Eukaryota	Arthropoda	Insecta	Diptera	Drosophilidae	Drosophila	Drosophila simulans	strain=w501	0	0	5
GCF_001277935.1	Eukaryota	Arthropoda	Insecta	Diptera	Drosophilidae	Drosophila	Drosophila busckii		0	0	2
GCF_001654015.1	Eukaryota	Arthropoda	Insecta	Diptera	Drosophilidae	Drosophila	Drosophila navojoa		0	0	2
GCF_001654025.1	Eukaryota	Arthropoda	Insecta	Diptera	Drosophilidae	Drosophila	Drosophila arizonae		0	0	3
GCF_002093755.1	Eukaryota	Arthropoda	Insecta	Diptera	Drosophilidae	Drosophila	Drosophila serrata	strain=Fors4	0	0	2
GCF_002217835.1	Eukaryota	Arthropoda	Insecta	Diptera	Drosophilidae	Drosophila	Drosophila obscura	strain=14011-0151.01	0	0	2
GCF_000371365.1	Eukaryota	Arthropoda	Insecta	Diptera	Muscidae	Musca	Musca domestica	strain=aabys	0	0	3
GCF_001015335.1	Eukaryota	Arthropoda	Insecta	Diptera	Muscidae	Stomoxys	Stomoxys calcitrans	breed=8C7A2A5H3J4	0	0	3
GCF_000789215.1	Eukaryota	Arthropoda	Insecta	Diptera	Tephritidae	Bactrocera	Bactrocera dorsalis	strain=Punador	0	0	9
GCF_001188975.1	Eukaryota	Arthropoda	Insecta	Diptera	Tephritidae	Bactrocera	Bactrocera oleae		0	0	4
GCF_001853355.1	Eukaryota	Arthropoda	Insecta	Diptera	Tephritidae	Bactrocera	Bactrocera latifrons		0	0	8
GCF_000347755.2	Eukaryota	Arthropoda	Insecta	Diptera	Tephritidae	Ceratitis	Ceratitis capitata		0	0	7
GCF_001687245.1	Eukaryota	Arthropoda	Insecta	Diptera	Tephritidae	Rhagoletis	Rhagoletis zephyria		0	0	4
GCF_000806345.1	Eukaryota	Arthropoda	Insecta	Diptera	Tephritidae	Zeugodacus	Zeugodacus cucurbitae	strain=USDA-PBARC White Pupae T1	0	0	8
GCF_001854935.1	Eukaryota	Arthropoda	Insecta	Hemiptera	Aleyrodidae	Bemisia	Bemisia tabaci		0	0	2
GCF_000142985.2	Eukaryota	Arthropoda	Insecta	Hemiptera	Aphididae	Acyrthosiphon	Acyrthosiphon pisum	strain=LSR1	0	0	3
GCF_001186385.1	Eukaryota	Arthropoda	Insecta	Hemiptera	Aphididae	Diuraphis	Diuraphis noxia	strain=RWA2	0	0	1
GCF_001856785.1	Eukaryota	Arthropoda	Insecta	Hemiptera	Aphididae	Myzus	Myzus persicae	strain=clone G006	0	0	1
GCF_000648675.1	Eukaryota	Arthropoda	Insecta	Hemiptera	Cimicidae	Cimex	Cimex lectularius	strain=Harlan	0	0	2
GCF_000757685.1	Eukaryota	Arthropoda	Insecta	Hemiptera	Delphacidae	Nilaparvata	Nilaparvata lugens		0	0	7
GCF_000475195.1	Eukaryota	Arthropoda	Insecta	Hemiptera	Liviidae	Diaphorina	Diaphorina citri		0	0	1
GCF_000696795.1	Eukaryota	Arthropoda	Insecta	Hemiptera	Pentatomidae	Halyomorpha	Halyomorpha halys		0	0	2
GCF_000503995.1	Eukaryota	Arthropoda	Insecta	Hymenoptera	Agaonidae	Ceratosolen	Ceratosolen solmsi marchali		0	0	1
GCF_000002195.4	Eukaryota	Arthropoda	Insecta	Hymenoptera	Apidae	Apis	Apis mellifera	strain=DH4	0	0	9
GCF_000184785.2	Eukaryota	Arthropoda	Insecta	Hymenoptera	Apidae	Apis	Apis florea		0	0	6
GCF_000469605.1	Eukaryota	Arthropoda	Insecta	Hymenoptera	Apidae	Apis	Apis dorsata		0	0	6
GCF_001442555.1	Eukaryota	Arthropoda	Insecta	Hymenoptera	Apidae	Apis	Apis cerana	strain=Korean	0	0	3
GCF_000188095.1	Eukaryota	Arthropoda	Insecta	Hymenoptera	Apidae	Bombus	Bombus impatiens		0	0	3
GCF_000214255.1	Eukaryota	Arthropoda	Insecta	Hymenoptera	Apidae	Bombus	Bombus terrestris		0	0	4
GCF_001652005.1	Eukaryota	Arthropoda	Insecta	Hymenoptera	Apidae	Ceratina	Ceratina calcarata		0	0	4
GCF_001483705.1	Eukaryota	Arthropoda	Insecta	Hymenoptera	Apidae	Eufriesea	Eufriesea mexicana		0	0	4
GCF_001263275.1	Eukaryota	Arthropoda	Insecta	Hymenoptera	Apidae	Habropoda	Habropoda laboriosa		0	0	3
GCF_001412515.1	Eukaryota	Arthropoda	Insecta	Hymenoptera	Braconidae	Diachasma	Diachasma alloeum		0	0	3
GCF_000806365.1	Eukaryota	Arthropoda	Insecta	Hymenoptera	Braconidae	Fopius	Fopius arisanus	strain=USDA-PBARC FA_bdor	0	0	3
GCF_000572035.2	Eukaryota	Arthropoda	Insecta	Hymenoptera	Braconidae	Microplitis	Microplitis demolitor	strain=Queensland-Clemson subculture	0	0	2
GCF_000341935.1	Eukaryota	Arthropoda	Insecta	Hymenoptera	Cephidae	Cephus	Cephus cinctus		0	0	4
GCF_001263575.1	Eukaryota	Arthropoda	Insecta	Hymenoptera	Diprionidae	Neodiprion	Neodiprion lecontei		0	0	6
GCF_000648655.1	Eukaryota	Arthropoda	Insecta	Hymenoptera	Encyrtidae	Copidosoma	Copidosoma floridanum		0	0	4
GCF_000204515.1	Eukaryota	Arthropoda	Insecta	Hymenoptera	Formicidae	Acromyrmex	Acromyrmex echinatior		0	0	5
GCF_000143395.1	Eukaryota	Arthropoda	Insecta	Hymenoptera	Formicidae	Atta	Atta cephalotes		0	0	2
GCF_001594045.1	Eukaryota	Arthropoda	Insecta	Hymenoptera	Formicidae	Atta	Atta colombica		0	0	4
GCF_000147175.1	Eukaryota	Arthropoda	Insecta	Hymenoptera	Formicidae	Camponotus	Camponotus floridanus		0	0	5
GCF_001594065.1	Eukaryota	Arthropoda	Insecta	Hymenoptera	Formicidae	Cyphomyrmex	Cyphomyrmex costatus		0	0	5
GCF_001313825.1	Eukaryota	Arthropoda	Insecta	Hymenoptera	Formicidae	Dinoponera	Dinoponera quadriceps		0	0	4
GCF_000147195.1	Eukaryota	Arthropoda	Insecta	Hymenoptera	Formicidae	Harpegnathos	Harpegnathos saltator	strain=R22 G/1	0	0	3
GCF_000217595.1	Eukaryota	Arthropoda	Insecta	Hymenoptera	Formicidae	Linepithema	Linepithema humile		0	0	6
GCF_000980195.1	Eukaryota	Arthropoda	Insecta	Hymenoptera	Formicidae	Monomorium	Monomorium pharaonis		0	0	5
GCF_000611835.1	Eukaryota	Arthropoda	Insecta	Hymenoptera	Formicidae	Ooceraea	Ooceraea biroi		0	0	6
GCF_000187915.1	Eukaryota	Arthropoda	Insecta	Hymenoptera	Formicidae	Pogonomyrmex	Pogonomyrmex barbatus		0	0	8
GCF_002006095.1	Eukaryota	Arthropoda	Insecta	Hymenoptera	Formicidae	Pseudomyrmex	Pseudomyrmex gracilis		0	0	9
GCF_000188075.1	Eukaryota	Arthropoda	Insecta	Hymenoptera	Formicidae	Solenopsis	Solenopsis invicta		0	0	2
GCF_001594055.1	Eukaryota	Arthropoda	Insecta	Hymenoptera	Formicidae	Trachymyrmex	Trachymyrmex zeteki		0	0	5
GCF_001594075.1	Eukaryota	Arthropoda	Insecta	Hymenoptera	Formicidae	Trachymyrmex	Trachymyrmex cornetzi		0	0	4
GCF_001594115.1	Eukaryota	Arthropoda	Insecta	Hymenoptera	Formicidae	Trachymyrmex	Trachymyrmex septentrionalis		0	0	5
GCF_000949405.1	Eukaryota	Arthropoda	Insecta	Hymenoptera	Formicidae	Vollenhovia	Vollenhovia emeryi		0	0	5
GCF_000956235.1	Eukaryota	Arthropoda	Insecta	Hymenoptera	Formicidae	Wasmannia	Wasmannia auropunctata		0	0	5
GCF_001272555.1	Eukaryota	Arthropoda	Insecta	Hymenoptera	Halictidae	Dufourea	Dufourea novaeangliae		0	0	5
GCF_000220905.1	Eukaryota	Arthropoda	Insecta	Hymenoptera	Megachilidae	Megachile	Megachile rotundata		0	0	2
GCF_000612105.1	Eukaryota	Arthropoda	Insecta	Hymenoptera	Orussidae	Orussus	Orussus abietinus		0	0	3
GCF_000002325.3	Eukaryota	Arthropoda	Insecta	Hymenoptera	Pteromalidae	Nasonia	Nasonia vitripennis	strain=AsymCX	0	0	6
GCF_000344095.1	Eukaryota	Arthropoda	Insecta	Hymenoptera	Tenthredinidae	Athalia	Athalia rosae		0	0	3
GCF_000599845.1	Eukaryota	Arthropoda	Insecta	Hymenoptera	Trichogrammatidae	Trichogramma	Trichogramma pretiosum		0	0	3
GCF_001313835.1	Eukaryota	Arthropoda	Insecta	Hymenoptera	Vespidae	Polistes	Polistes canadensis		0	0	7
GCF_001465965.1	Eukaryota	Arthropoda	Insecta	Hymenoptera	Vespidae	Polistes	Polistes dominula		0	0	5
GCF_000151625.1	Eukaryota	Arthropoda	Insecta	Lepidoptera	Bombycidae	Bombyx	Bombyx mori	strain=p50T (= Dazao)	0	0	5
GCF_002156985.1	Eukaryota	Arthropoda	Insecta	Lepidoptera	Noctuidae	Helicoverpa	Helicoverpa armigera		0	0	6
GCF_000836215.1	Eukaryota	Arthropoda	Insecta	Lepidoptera	Papilionidae	Papilio	Papilio polytes		0	0	4
GCF_000836235.1	Eukaryota	Arthropoda	Insecta	Lepidoptera	Papilionidae	Papilio	Papilio xuthus		0	0	6
GCF_001298355.1	Eukaryota	Arthropoda	Insecta	Lepidoptera	Papilionidae	Papilio	Papilio machaon		0	0	5
GCF_001856805.1	Eukaryota	Arthropoda	Insecta	Lepidoptera	Pieridae	Pieris	Pieris rapae		0	0	4
GCF_000330985.1	Eukaryota	Arthropoda	Insecta	Lepidoptera	Plutellidae	Plutella	Plutella xylostella	strain=DBM-FZ-S	0	0	3
GCF_001186105.1	Eukaryota	Arthropoda	Insecta	Lepidoptera	Pyralidae	Amyelois	Amyelois transitella	strain=UIUC subculture of SPIRL-1966	0	0	4
GCF_000764305.1	Eukaryota	Arthropoda	Malacostraca	Amphipoda	Hyalellidae	Hyalella	Hyalella azteca		0	0	1
GCF_000517525.1	Eukaryota	Arthropoda	Merostomata	Xiphosura	Limulidae	Limulus	Limulus polyphemus		0	0	4
GCF_001883845.1	Eukaryota	Ascomycota	Dothideomycetes	Botryosphaeriales	Botryosphaeriaceae	Diplodia	Diplodia corticola	strain=CBS 112549	2	0	1
GCF_000385595.1	Eukaryota	Ascomycota	Dothideomycetes	Botryosphaeriales	Botryosphaeriaceae	Neofusicoccum	Neofusicoccum parvum UCRNP2		2	0	1
GCF_000340215.1	Eukaryota	Ascomycota	Dothideomycetes	Capnodiales	Mycosphaerellaceae	Pseudocercospora	Pseudocercospora fijiensis CIRAD86	strain=CIRAD86	2	0	1
GCF_000320565.1	Eukaryota	Ascomycota	Dothideomycetes	Capnodiales	Mycosphaerellaceae	Sphaerulina	Sphaerulina musiva SO2202	strain=SO2202	2	0	1
GCF_000219625.1	Eukaryota	Ascomycota	Dothideomycetes	Capnodiales	Mycosphaerellaceae	Zymoseptoria	Zymoseptoria tritici IPO323	strain=IPO323	2	0	1
GCF_000338955.1	Eukaryota	Ascomycota	Dothideomycetes	Capnodiales	Teratosphaeriaceae	Baudoinia	Baudoinia panamericana UAMH 10762	strain=UAMH 10762	2	0	1
GCF_000721755.1	Eukaryota	Ascomycota	Dothideomycetes	Dothideales	Saccotheciaceae	Aureobasidium	Aureobasidium subglaciale EXF-2481	strain=EXF-2481	2	0	1
GCF_000721765.1	Eukaryota	Ascomycota	Dothideomycetes	Dothideales	Saccotheciaceae	Aureobasidium	Aureobasidium namibiae CBS 147.97	strain=CBS 147.97	2	0	1
GCF_000281105.1	Eukaryota	Ascomycota	Dothideomycetes	noInfo	noInfo	Coniosporium	Coniosporium apollinis CBS 100218	strain=CBS 100218	2	0	1
GCF_001642045.1	Eukaryota	Ascomycota	Dothideomycetes	Pleosporales	Didymosphaeriaceae	Paraphaeosphaeria	Paraphaeosphaeria sporulosa	strain=AP3s5-JAC2a	2	0	1
GCF_000230375.1	Eukaryota	Ascomycota	Dothideomycetes	Pleosporales	Leptosphaeriaceae	Leptosphaeria	Leptosphaeria maculans JN3		2	0	1
GCF_000146915.1	Eukaryota	Ascomycota	Dothideomycetes	Pleosporales	Phaeosphaeriaceae	Parastagonospora	Parastagonospora nodorum SN15	strain=SN15	2	0	1
GCF_001642055.1	Eukaryota	Ascomycota	Dothideomycetes	Pleosporales	Pleosporaceae	Alternaria	Alternaria alternata	strain=SRC1lrK2f	2	0	1
GCF_000338995.1	Eukaryota	Ascomycota	Dothideomycetes	Pleosporales	Pleosporaceae	Bipolaris	Bipolaris sorokiniana ND90Pr	strain=ND90Pr	2	0	1
GCF_000354255.1	Eukaryota	Ascomycota	Dothideomycetes	Pleosporales	Pleosporaceae	Bipolaris	Bipolaris maydis ATCC 48331	strain=ATCC 48331	2	0	1
GCF_000523435.1	Eukaryota	Ascomycota	Dothideomycetes	Pleosporales	Pleosporaceae	Bipolaris	Bipolaris zeicola 26-R-13	strain=26-R-13	2	0	1
GCF_000523455.1	Eukaryota	Ascomycota	Dothideomycetes	Pleosporales	Pleosporaceae	Bipolaris	Bipolaris oryzae ATCC 44560	strain=ATCC 44560	2	0	1
GCF_000527765.1	Eukaryota	Ascomycota	Dothideomycetes	Pleosporales	Pleosporaceae	Bipolaris	Bipolaris victoriae FI3	strain=FI3	2	0	1
GCF_000149985.1	Eukaryota	Ascomycota	Dothideomycetes	Pleosporales	Pleosporaceae	Pyrenophora	Pyrenophora tritici-repentis Pt-1C-BFP	strain=Pt-1C-BFP	2	0	1
GCF_000166005.1	Eukaryota	Ascomycota	Dothideomycetes	Pleosporales	Pleosporaceae	Pyrenophora	Pyrenophora teres f. teres 0-1	strain=0-1	2	0	1
GCF_000359705.1	Eukaryota	Ascomycota	Dothideomycetes	Pleosporales	Pleosporaceae	Setosphaeria	Setosphaeria turcica Et28A	strain=Et28A	2	0	1
GCF_000836295.1	Eukaryota	Ascomycota	Dothideomycetes	Venturiales	Sympoventuriaceae	Verruconis	Verruconis gallopava	strain=CBS 43764	2	0	1
GCF_000365145.1	Eukaryota	Ascomycota	Eurotiomycetes	Chaetothyriales	Cyphellophoraceae	Cyphellophora	Cyphellophora europaea CBS 101466	strain=CBS 101466	2	0	1
GCF_000585565.1	Eukaryota	Ascomycota	Eurotiomycetes	Chaetothyriales	Herpotrichiellaceae	Capronia	Capronia epimyces CBS 606.96	strain=CBS 606.96	2	0	1
GCF_000585585.1	Eukaryota	Ascomycota	Eurotiomycetes	Chaetothyriales	Herpotrichiellaceae	Capronia	Capronia coronata CBS 617.96	strain=CBS 617.96	2	0	1
GCF_000365165.1	Eukaryota	Ascomycota	Eurotiomycetes	Chaetothyriales	Herpotrichiellaceae	Cladophialophora	Cladophialophora carrionii CBS 160.54	strain=CBS 160.54	2	0	1
GCF_000585515.1	Eukaryota	Ascomycota	Eurotiomycetes	Chaetothyriales	Herpotrichiellaceae	Cladophialophora	Cladophialophora yegresii CBS 114405	strain=CBS 114405	2	0	1
GCF_000585535.1	Eukaryota	Ascomycota	Eurotiomycetes	Chaetothyriales	Herpotrichiellaceae	Cladophialophora	Cladophialophora psammophila CBS 110553	strain=CBS 110553	2	0	1
GCF_000835475.1	Eukaryota	Ascomycota	Eurotiomycetes	Chaetothyriales	Herpotrichiellaceae	Cladophialophora	Cladophialophora bantiana CBS 173.52	strain=CBS 173.52	2	0	1
GCF_000835495.1	Eukaryota	Ascomycota	Eurotiomycetes	Chaetothyriales	Herpotrichiellaceae	Cladophialophora	Cladophialophora immunda	strain=CBS 83496	2	0	1
GCF_000230625.1	Eukaryota	Ascomycota	Eurotiomycetes	Chaetothyriales	Herpotrichiellaceae	Exophiala	Exophiala dermatitidis NIH/UT8656	strain=NIH/UT8656	2	0	1
GCF_000709125.1	Eukaryota	Ascomycota	Eurotiomycetes	Chaetothyriales	Herpotrichiellaceae	Exophiala	Exophiala aquamarina CBS 119918	strain=CBS 119918	2	0	1
GCF_000835505.1	Eukaryota	Ascomycota	Eurotiomycetes	Chaetothyriales	Herpotrichiellaceae	Exophiala	Exophiala xenobiotica	strain=CBS 118157	2	0	1
GCF_000835515.1	Eukaryota	Ascomycota	Eurotiomycetes	Chaetothyriales	Herpotrichiellaceae	Exophiala	Exophiala oligosperma	strain=CBS 72588	4	0	1
GCF_000836115.1	Eukaryota	Ascomycota	Eurotiomycetes	Chaetothyriales	Herpotrichiellaceae	Exophiala	Exophiala spinifera	strain=CBS 89968	2	0	1
GCF_000836275.1	Eukaryota	Ascomycota	Eurotiomycetes	Chaetothyriales	Herpotrichiellaceae	Exophiala	Exophiala mesophila	strain=CBS 40295	2	0	1
GCF_000835455.1	Eukaryota	Ascomycota	Eurotiomycetes	Chaetothyriales	Herpotrichiellaceae	Fonsecaea	Fonsecaea pedrosoi CBS 271.37	strain=CBS 271.37	2	0	1
GCF_000836435.1	Eukaryota	Ascomycota	Eurotiomycetes	Chaetothyriales	Herpotrichiellaceae	Fonsecaea	Fonsecaea multimorphosa CBS 102226	strain=CBS 102226	2	0	1
GCF_001642475.1	Eukaryota	Ascomycota	Eurotiomycetes	Chaetothyriales	Herpotrichiellaceae	Fonsecaea	Fonsecaea monophora	strain=CBS 269.37	2	0	1
GCF_001646965.1	Eukaryota	Ascomycota	Eurotiomycetes	Chaetothyriales	Herpotrichiellaceae	Fonsecaea	Fonsecaea nubica	strain=CBS 269.64	2	0	1
GCF_001651985.1	Eukaryota	Ascomycota	Eurotiomycetes	Chaetothyriales	Herpotrichiellaceae	Fonsecaea	Fonsecaea erecta	strain=CBS 125763	2	0	1
GCF_001299255.1	Eukaryota	Ascomycota	Eurotiomycetes	Chaetothyriales	Herpotrichiellaceae	Phialophora	Phialophora attae	strain=CBS 131958	2	0	1
GCF_000835555.1	Eukaryota	Ascomycota	Eurotiomycetes	Chaetothyriales	Herpotrichiellaceae	Rhinocladiella	Rhinocladiella mackenziei CBS 650.93	strain=CBS 650.93	2	0	1
GCF_000002655.1	Eukaryota	Ascomycota	Eurotiomycetes	Eurotiales	Aspergillaceae	Aspergillus	Aspergillus fumigatus Af293	strain=Af293	2	0	1
GCF_000002715.2	Eukaryota	Ascomycota	Eurotiomycetes	Eurotiales	Aspergillaceae	Aspergillus	Aspergillus clavatus NRRL 1	strain=NRRL 1	2	0	1
GCF_000002855.3	Eukaryota	Ascomycota	Eurotiomycetes	Eurotiales	Aspergillaceae	Aspergillus	Aspergillus niger CBS 513.88		2	0	2
GCF_000006275.2	Eukaryota	Ascomycota	Eurotiomycetes	Eurotiales	Aspergillaceae	Aspergillus	Aspergillus flavus NRRL3357	strain=NRRL3357	2	0	1
GCF_000149205.1	Eukaryota	Ascomycota	Eurotiomycetes	Eurotiales	Aspergillaceae	Aspergillus	Aspergillus nidulans FGSC A4	strain=FGSC A4	2	0	1
GCF_000149615.1	Eukaryota	Ascomycota	Eurotiomycetes	Eurotiales	Aspergillaceae	Aspergillus	Aspergillus terreus NIH2624	strain=NIH2624	2	0	1
GCF_000149645.1	Eukaryota	Ascomycota	Eurotiomycetes	Eurotiales	Aspergillaceae	Aspergillus	Aspergillus fischeri NRRL 181	strain=NRRL 181	2	0	1
GCF_000184455.1	Eukaryota	Ascomycota	Eurotiomycetes	Eurotiales	Aspergillaceae	Aspergillus	Aspergillus oryzae RIB40		2	0	1
GCF_001204775.1	Eukaryota	Ascomycota	Eurotiomycetes	Eurotiales	Aspergillaceae	Aspergillus	Aspergillus nomius NRRL 13137	strain=NRRL 13137	2	0	0
GCF_001792695.1	Eukaryota	Ascomycota	Eurotiomycetes	Eurotiales	Aspergillaceae	Aspergillus	Aspergillus bombycis	strain=NRRL 26010	2	0	1
GCF_001890805.1	Eukaryota	Ascomycota	Eurotiomycetes	Eurotiales	Aspergillaceae	Aspergillus	Aspergillus glaucus CBS 516.65	strain=CBS 516.65	2	0	1
GCF_001890905.1	Eukaryota	Ascomycota	Eurotiomycetes	Eurotiales	Aspergillaceae	Aspergillus	Aspergillus aculeatus ATCC 16872	strain=ATCC 16872	2	0	1
GCF_001890105.1	Eukaryota	Ascomycota	Eurotiomycetes	Eurotiales	Aspergillaceae	Penicilliopsis	Penicilliopsis zonata CBS 506.65	strain=CBS 506.65	2	0	1
GCF_000226395.1	Eukaryota	Ascomycota	Eurotiomycetes	Eurotiales	Aspergillaceae	Penicillium	Penicillium rubens Wisconsin 54-1255		2	0	1
GCF_000315645.1	Eukaryota	Ascomycota	Eurotiomycetes	Eurotiales	Aspergillaceae	Penicillium	Penicillium digitatum Pd1	strain=Pd1	1	0	1
GCF_000769745.1	Eukaryota	Ascomycota	Eurotiomycetes	Eurotiales	Aspergillaceae	Penicillium	Penicillium expansum	strain=MD-8	2	0	1
GCF_001773325.1	Eukaryota	Ascomycota	Eurotiomycetes	Eurotiales	Aspergillaceae	Penicillium	Penicillium arizonense	strain=CBS 141311	2	0	1
GCF_000968595.1	Eukaryota	Ascomycota	Eurotiomycetes	Eurotiales	Trichocomaceae	Rasamsonia	Rasamsonia emersonii CBS 393.64	strain=CBS 393.64	2	0	1
GCF_000001985.1	Eukaryota	Ascomycota	Eurotiomycetes	Eurotiales	Trichocomaceae	Talaromyces	Talaromyces marneffei ATCC 18224	strain=ATCC 18224	2	0	1
GCF_000003125.1	Eukaryota	Ascomycota	Eurotiomycetes	Eurotiales	Trichocomaceae	Talaromyces	Talaromyces stipitatus ATCC 10500	strain=ATCC 10500	2	0	1
GCF_001907595.1	Eukaryota	Ascomycota	Eurotiomycetes	Eurotiales	Trichocomaceae	Talaromyces	Talaromyces atroroseus	strain=IBT 11181	2	0	1
GCF_000003855.2	Eukaryota	Ascomycota	Eurotiomycetes	Onygenales	Ajellomycetaceae	Blastomyces	Blastomyces gilchristii SLH14081	strain=SLH14081	2	0	1
GCF_000149585.1	Eukaryota	Ascomycota	Eurotiomycetes	Onygenales	Ajellomycetaceae	Histoplasma	Histoplasma capsulatum NAm1	strain=NAm1	2	0	1
GCF_000151145.1	Eukaryota	Ascomycota	Eurotiomycetes	Onygenales	Arthrodermataceae	Microsporum	Arthroderma otae CBS 113480	strain=CBS 113480	2	0	1
GCF_000150975.2	Eukaryota	Ascomycota	Eurotiomycetes	Onygenales	Arthrodermataceae	Nannizzia	Nannizzia gypsea CBS 118893	strain=CBS 118893	2	0	1
GCF_000151125.1	Eukaryota	Ascomycota	Eurotiomycetes	Onygenales	Arthrodermataceae	Trichophyton	Trichophyton benhamiae CBS 112371	strain=CBS 112371	2	0	1
GCF_000151425.1	Eukaryota	Ascomycota	Eurotiomycetes	Onygenales	Arthrodermataceae	Trichophyton	Trichophyton rubrum CBS 118892	strain=CBS 118892	2	0	1
GCF_000151505.1	Eukaryota	Ascomycota	Eurotiomycetes	Onygenales	Arthrodermataceae	Trichophyton	Trichophyton verrucosum HKI 0517	strain=HKI 0517	2	0	1
GCF_000149335.2	Eukaryota	Ascomycota	Eurotiomycetes	Onygenales	noInfo	Coccidioides	Coccidioides immitis RS	strain=RS	4	0	1
GCF_000151335.1	Eukaryota	Ascomycota	Eurotiomycetes	Onygenales	noInfo	Coccidioides	Coccidioides posadasii C735 delta SOWgp	strain=C735 delta SOWgp	2	0	1
GCF_000150705.2	Eukaryota	Ascomycota	Eurotiomycetes	Onygenales	noInfo	Paracoccidioides	Paracoccidioides lutzii Pb01	strain=Pb01	2	0	1
GCF_000150735.1	Eukaryota	Ascomycota	Eurotiomycetes	Onygenales	noInfo	Paracoccidioides	Paracoccidioides brasiliensis Pb18	strain=Pb18	2	0	1
GCF_000003515.1	Eukaryota	Ascomycota	Eurotiomycetes	Onygenales	Onygenaceae	Uncinocarpus	Uncinocarpus reesii 1704	strain=1704	2	0	1
GCF_000464535.1	Eukaryota	Ascomycota	Eurotiomycetes	Verrucariales	Verrucariaceae	Endocarpon	Endocarpon pusillum Z07020	strain=Z07020	2	0	1
GCF_000298775.1	Eukaryota	Ascomycota	Leotiomycetes	Helotiales	Dermateaceae	Marssonina	Marssonina brunnea f. sp. 'multigermtubi' MB_m1	strain=MB_m1	2	0	1
GCF_000409485.1	Eukaryota	Ascomycota	Leotiomycetes	Helotiales	Helotiaceae	Glarea	Glarea lozoyensis ATCC 20868	strain=ATCC 20868	2	0	1
GCF_001500285.1	Eukaryota	Ascomycota	Leotiomycetes	Helotiales	noInfo	Phialocephala	Phialocephala scopiformis	strain=CBS 120377	2	0	1
GCF_000143535.1	Eukaryota	Ascomycota	Leotiomycetes	Helotiales	Sclerotiniaceae	Botrytis	Botrytis cinerea B05.10	strain=B05.10	2	0	1
GCF_000146945.2	Eukaryota	Ascomycota	Leotiomycetes	Helotiales	Sclerotiniaceae	Sclerotinia	Sclerotinia sclerotiorum 1980 UF-70	strain=1980	2	0	1
GCF_000184105.1	Eukaryota	Ascomycota	Leotiomycetes	noInfo	Pseudeurotiaceae	Pseudogymnoascus	Pseudogymnoascus destructans 20631-21	strain=20631-21	2	0	1
GCF_001662655.1	Eukaryota	Ascomycota	Leotiomycetes	noInfo	Pseudeurotiaceae	Pseudogymnoascus	Pseudogymnoascus verrucosus	strain=UAMH 10579	2	0	1
GCF_001661265.1	Eukaryota	Ascomycota	noInfo	noInfo	noInfo	Saitoella	Saitoella complicata NRRL Y-17804	strain=NRRL Y-17804	2	0	1
GCF_000225545.1	Eukaryota	Ascomycota	Orbiliomycetes	Orbiliales	Orbiliaceae	Arthrobotrys	Arthrobotrys oligospora ATCC 24927	strain=ATCC 24927	2	0	1
GCF_000441935.1	Eukaryota	Ascomycota	Orbiliomycetes	Orbiliales	Orbiliaceae	Dactylellina	Dactylellina haptotyla CBS 200.50	strain=CBS 200.50	2	0	1
GCF_000349005.2	Eukaryota	Ascomycota	Pneumocystidomycetes	Pneumocystidales	Pneumocystidaceae	Pneumocystis	Pneumocystis murina B123	strain=B123	1	0	1
GCF_001477535.1	Eukaryota	Ascomycota	Pneumocystidomycetes	Pneumocystidales	Pneumocystidaceae	Pneumocystis	Pneumocystis jirovecii RU7	strain=RU7	1	0	1
GCF_001477545.1	Eukaryota	Ascomycota	Pneumocystidomycetes	Pneumocystidales	Pneumocystidaceae	Pneumocystis	Pneumocystis carinii B80	strain=B80	1	0	1
GCF_001661345.1	Eukaryota	Ascomycota	Saccharomycetes	Saccharomycetales	Ascoideaceae	Ascoidea	Ascoidea rubescens DSM 1968	strain=DSM 1968	2	0	4
GCF_001661335.1	Eukaryota	Ascomycota	Saccharomycetes	Saccharomycetales	Debaryomycetaceae	Babjeviella	Babjeviella inositovora NRRL Y-12698	strain=NRRL Y-12698	2	0	1
GCF_000006335.2	Eukaryota	Ascomycota	Saccharomycetes	Saccharomycetales	Debaryomycetaceae	Candida	Candida tropicalis MYA-3404	strain=MYA-3404	2	0	2
GCF_000026945.1	Eukaryota	Ascomycota	Saccharomycetes	Saccharomycetales	Debaryomycetaceae	Candida	Candida dubliniensis CD36	strain=CD36	2	0	2
GCF_000182965.3	Eukaryota	Ascomycota	Saccharomycetes	Saccharomycetales	Debaryomycetaceae	Candida	Candida albicans SC5314	strain=SC5314	2	0	2
GCF_000315875.1	Eukaryota	Ascomycota	Saccharomycetes	Saccharomycetales	Debaryomycetaceae	Candida	Candida orthopsilosis	strain=Co 90-125	2	0	0
GCF_000006445.2	Eukaryota	Ascomycota	Saccharomycetes	Saccharomycetales	Debaryomycetaceae	Debaryomyces	Debaryomyces hansenii CBS767	strain=CBS767	2	0	2
GCF_001447935.1	Eukaryota	Ascomycota	Saccharomycetes	Saccharomycetales	Debaryomycetaceae	Debaryomyces	Debaryomyces fabryi	strain=CBS 789	2	0	0
GCF_001661395.1	Eukaryota	Ascomycota	Saccharomycetes	Saccharomycetales	Debaryomycetaceae	Hyphopichia	Hyphopichia burtonii NRRL Y-1933	strain=NRRL Y-1933	2	0	0
GCF_000149685.1	Eukaryota	Ascomycota	Saccharomycetes	Saccharomycetales	Debaryomycetaceae	Lodderomyces	Lodderomyces elongisporus NRRL YB-4239	strain=NRRL YB-4239	2	0	2
GCF_000149425.1	Eukaryota	Ascomycota	Saccharomycetes	Saccharomycetales	Debaryomycetaceae	Meyerozyma	Meyerozyma guilliermondii ATCC 6260	strain=ATCC 6260	2	0	0
GCF_001661415.1	Eukaryota	Ascomycota	Saccharomycetes	Saccharomycetales	Debaryomycetaceae	noInfo	Candida tanzawaensis NRRL Y-17324	strain=NRRL Y-17324	2	0	1
GCF_000209165.1	Eukaryota	Ascomycota	Saccharomycetes	Saccharomycetales	Debaryomycetaceae	Scheffersomyces	Scheffersomyces stipitis CBS 6054	strain=CBS 6054	2	0	2
GCF_000223485.1	Eukaryota	Ascomycota	Saccharomycetes	Saccharomycetales	Debaryomycetaceae	Spathaspora	Spathaspora passalidarum NRRL Y-27907	strain=NRRL Y-27907	2	0	2
GCF_000223465.1	Eukaryota	Ascomycota	Saccharomycetes	Saccharomycetales	Debaryomycetaceae	Yamadazyma	[Candida] tenuis ATCC 10573	strain=ATCC 10573	2	0	2
GCF_000002525.2	Eukaryota	Ascomycota	Saccharomycetes	Saccharomycetales	Dipodascaceae	Yarrowia	Yarrowia lipolytica CLIB122	strain=CLIB122	2	0	1
GCF_000003835.1	Eukaryota	Ascomycota	Saccharomycetes	Saccharomycetales	Metschnikowiaceae	Clavispora	Clavispora lusitaniae ATCC 42720	strain=ATCC 42720	2	0	2
GCF_001189475.1	Eukaryota	Ascomycota	Saccharomycetes	Saccharomycetales	Metschnikowiaceae	Clavispora	[Candida] auris	strain=6684	2	0	0
GCF_001664035.1	Eukaryota	Ascomycota	Saccharomycetes	Saccharomycetales	Metschnikowiaceae	Metschnikowia	Metschnikowia bicuspidata var. bicuspidata NRRL YB-4993	strain=NRRL YB-4993	2	0	2
GCF_000576695.1	Eukaryota	Ascomycota	Saccharomycetes	Saccharomycetales	noInfo	Kuraishia	Kuraishia capsulata CBS 1993	strain=CBS 1993	2	0	1
GCF_001661405.1	Eukaryota	Ascomycota	Saccharomycetes	Saccharomycetales	Phaffomycetaceae	Cyberlindnera	Cyberlindnera jadinii NRRL Y-1542	strain=NRRL Y-1542	2	0	2
GCF_000027005.1	Eukaryota	Ascomycota	Saccharomycetes	Saccharomycetales	Phaffomycetaceae	Komagataella	Komagataella phaffii GS115		2	0	1
GCF_000313485.1	Eukaryota	Ascomycota	Saccharomycetes	Saccharomycetales	Phaffomycetaceae	Wickerhamomyces	Wickerhamomyces ciferrii	strain=NRRL Y-1031 F-60-10	2	0	0
GCF_001661255.1	Eukaryota	Ascomycota	Saccharomycetes	Saccharomycetales	Phaffomycetaceae	Wickerhamomyces	Wickerhamomyces anomalus NRRL Y-366-8	strain=NRRL Y-366-8	2	0	2
GCF_000187245.1	Eukaryota	Ascomycota	Saccharomycetes	Saccharomycetales	Pichiaceae	Ogataea	Ogataea parapolymorpha DL-1	strain=DL-1	2	0	2
GCF_001664045.1	Eukaryota	Ascomycota	Saccharomycetes	Saccharomycetales	Pichiaceae	Ogataea	Ogataea polymorpha	strain=NCYC 495 leu1.1	2	0	2
GCF_001661235.1	Eukaryota	Ascomycota	Saccharomycetes	Saccharomycetales	Pichiaceae	Pichia	Pichia membranifaciens NRRL Y-2026	strain=NRRL Y-2026	2	0	2
GCF_001983325.1	Eukaryota	Ascomycota	Saccharomycetes	Saccharomycetales	Pichiaceae	Pichia	Pichia kudriavzevii	strain=129	2	0	3
GCF_000091025.4	Eukaryota	Ascomycota	Saccharomycetes	Saccharomycetales	Saccharomycetaceae	Eremothecium	Eremothecium gossypii ATCC 10895	strain=ATCC 10895	2	0	1
GCF_000235365.1	Eukaryota	Ascomycota	Saccharomycetes	Saccharomycetales	Saccharomycetaceae	Eremothecium	Eremothecium cymbalariae DBVPG#7215	strain=DBVPG#7215	2	0	1
GCF_001548555.1	Eukaryota	Ascomycota	Saccharomycetes	Saccharomycetales	Saccharomycetaceae	Eremothecium	Eremothecium sinecaudum	strain=ATCC 58844	2	0	1
GCF_000304475.1	Eukaryota	Ascomycota	Saccharomycetes	Saccharomycetales	Saccharomycetaceae	Kazachstania	Kazachstania africana CBS 2517	strain=type strain:CBS 2517	3	0	2
GCF_000348985.1	Eukaryota	Ascomycota	Saccharomycetes	Saccharomycetales	Saccharomycetaceae	Kazachstania	Kazachstania naganishii CBS 8797	strain=type strain:CBS 8797	2	0	2
GCF_000002515.2	Eukaryota	Ascomycota	Saccharomycetes	Saccharomycetales	Saccharomycetaceae	Kluyveromyces	Kluyveromyces lactis	strain=NRRL Y-1140	2	0	1
GCF_001417885.1	Eukaryota	Ascomycota	Saccharomycetes	Saccharomycetales	Saccharomycetaceae	Kluyveromyces	Kluyveromyces marxianus DMKU3-1042	strain=DMKU3-1042	2	0	1
GCF_000142805.1	Eukaryota	Ascomycota	Saccharomycetes	Saccharomycetales	Saccharomycetaceae	Lachancea	Lachancea thermotolerans CBS 6340	strain=CBS 6340	2	0	1
GCF_000938715.1	Eukaryota	Ascomycota	Saccharomycetes	Saccharomycetales	Saccharomycetaceae	Lachancea	Lachancea lanzarotensis	strain=CBS 12615	2	0	1
GCF_000002545.3	Eukaryota	Ascomycota	Saccharomycetes	Saccharomycetales	Saccharomycetaceae	Nakaseomyces	[Candida] glabrata	strain=CBS 138	2	0	2
GCF_000227115.2	Eukaryota	Ascomycota	Saccharomycetes	Saccharomycetales	Saccharomycetaceae	Naumovozyma	Naumovozyma dairenensis CBS 421	strain=type strain:CBS 421	3	0	2
GCF_000237345.1	Eukaryota	Ascomycota	Saccharomycetes	Saccharomycetales	Saccharomycetaceae	Naumovozyma	Naumovozyma castellii CBS 4309	strain=type strain:CBS 4309	3	0	2
GCF_000146045.2	Eukaryota	Ascomycota	Saccharomycetes	Saccharomycetales	Saccharomycetaceae	Saccharomyces	Saccharomyces cerevisiae S288C	strain=S288c	3	0	2
GCF_001298625.1	Eukaryota	Ascomycota	Saccharomycetes	Saccharomycetales	Saccharomycetaceae	Saccharomyces	Saccharomyces eubayanus	strain=FM1318	3	0	2
GCF_000236905.1	Eukaryota	Ascomycota	Saccharomycetes	Saccharomycetales	Saccharomycetaceae	Tetrapisispora	Tetrapisispora phaffii CBS 4417	strain=type strain:CBS 4417	2	0	2
GCF_000315915.1	Eukaryota	Ascomycota	Saccharomycetes	Saccharomycetales	Saccharomycetaceae	Tetrapisispora	Tetrapisispora blattae CBS 6284	strain=type strain:CBS 6284	2	0	2
GCF_000243375.1	Eukaryota	Ascomycota	Saccharomycetes	Saccharomycetales	Saccharomycetaceae	Torulaspora	Torulaspora delbrueckii	strain=type strain:CBS 1146	2	0	1
GCF_000150035.1	Eukaryota	Ascomycota	Saccharomycetes	Saccharomycetales	Saccharomycetaceae	Vanderwaltozyma	Vanderwaltozyma polyspora DSM 70294	strain=DSM 70294	3	0	2
GCF_000026365.1	Eukaryota	Ascomycota	Saccharomycetes	Saccharomycetales	Saccharomycetaceae	Zygosaccharomyces	Zygosaccharomyces rouxii	strain=CBS 732	2	0	1
GCF_001640025.1	Eukaryota	Ascomycota	Saccharomycetes	Saccharomycetales	Trichomonascaceae	Sugiyamaella	Sugiyamaella lignohabitans	strain=CBS 10342	2	0	0
GCF_000002945.1	Eukaryota	Ascomycota	Schizosaccharomycetes	Schizosaccharomycetales	Schizosaccharomycetaceae	Schizosaccharomyces	Schizosaccharomyces pombe	strain=972h-	2	0	3
GCF_000004155.1	Eukaryota	Ascomycota	Schizosaccharomycetes	Schizosaccharomycetales	Schizosaccharomycetaceae	Schizosaccharomyces	Schizosaccharomyces cryophilus OY26	strain=OY26	2	0	2
GCF_000149845.2	Eukaryota	Ascomycota	Schizosaccharomycetes	Schizosaccharomycetales	Schizosaccharomycetaceae	Schizosaccharomyces	Schizosaccharomyces japonicus yFS275	strain=yFS275	2	0	3
GCF_000150505.1	Eukaryota	Ascomycota	Schizosaccharomycetes	Schizosaccharomycetales	Schizosaccharomycetaceae	Schizosaccharomyces	Schizosaccharomyces octosporus yFS286	strain=yFS286	2	0	3
GCF_000149035.1	Eukaryota	Ascomycota	Sordariomycetes	Glomerellales	Glomerellaceae	Colletotrichum	Colletotrichum graminicola M1.001	strain=M1.001	2	0	1
GCF_000319635.1	Eukaryota	Ascomycota	Sordariomycetes	Glomerellales	Glomerellaceae	Colletotrichum	Colletotrichum gloeosporioides Nara gc5	strain=Nara gc5	2	0	1
GCF_000582985.1	Eukaryota	Ascomycota	Sordariomycetes	Glomerellales	Glomerellaceae	Colletotrichum	Colletotrichum fioriniae PJ7	strain=PJ7	2	0	1
GCF_001672515.1	Eukaryota	Ascomycota	Sordariomycetes	Glomerellales	Glomerellaceae	Colletotrichum	Colletotrichum higginsianum IMI 349063	strain=IMI 349063	2	0	1
GCF_001831195.1	Eukaryota	Ascomycota	Sordariomycetes	Glomerellales	Glomerellaceae	Colletotrichum	Colletotrichum orchidophilum	strain=IMI 309357	2	0	1
GCF_000150675.1	Eukaryota	Ascomycota	Sordariomycetes	Glomerellales	Plectosphaerellaceae	Verticillium	Verticillium dahliae VdLs.17	strain=VdLs.17	2	0	1
GCF_000150825.1	Eukaryota	Ascomycota	Sordariomycetes	Glomerellales	Plectosphaerellaceae	Verticillium	Verticillium alfalfae VaMs.102	strain=VaMs.102	1	0	0
GCF_000187405.1	Eukaryota	Ascomycota	Sordariomycetes	Hypocreales	Clavicipitaceae	Metarhizium	Metarhizium acridum CQMa 102	strain=CQMa 102	2	0	1
GCF_000187425.2	Eukaryota	Ascomycota	Sordariomycetes	Hypocreales	Clavicipitaceae	Metarhizium	Metarhizium robertsii ARSEF 23	strain=ARSEF 23	2	0	1
GCF_000814945.1	Eukaryota	Ascomycota	Sordariomycetes	Hypocreales	Clavicipitaceae	Metarhizium	Metarhizium majus ARSEF 297	strain=ARSEF 297	2	0	1
GCF_000814965.1	Eukaryota	Ascomycota	Sordariomycetes	Hypocreales	Clavicipitaceae	Metarhizium	Metarhizium brunneum ARSEF 3297	strain=ARSEF 3297	2	0	1
GCF_001653235.2	Eukaryota	Ascomycota	Sordariomycetes	Hypocreales	Clavicipitaceae	Pochonia	Pochonia chlamydosporia 170		2	0	1
GCF_000280675.1	Eukaryota	Ascomycota	Sordariomycetes	Hypocreales	Cordycipitaceae	Beauveria	Beauveria bassiana ARSEF 2860	strain=ARSEF 2860	2	0	1
GCF_000225605.1	Eukaryota	Ascomycota	Sordariomycetes	Hypocreales	Cordycipitaceae	Cordyceps	Cordyceps militaris CM01	strain=CM01	2	0	1
GCF_001636725.1	Eukaryota	Ascomycota	Sordariomycetes	Hypocreales	Cordycipitaceae	Isaria	Isaria fumosorosea ARSEF 2679	strain=ARSEF 2679	2	0	1
GCF_000167675.1	Eukaryota	Ascomycota	Sordariomycetes	Hypocreales	Hypocreaceae	Trichoderma	Trichoderma reesei QM6a	strain=QM6a	2	0	1
GCF_000170995.1	Eukaryota	Ascomycota	Sordariomycetes	Hypocreales	Hypocreaceae	Trichoderma	Trichoderma virens Gv29-8	strain=Gv29-8	2	0	1
GCF_000171015.1	Eukaryota	Ascomycota	Sordariomycetes	Hypocreales	Hypocreaceae	Trichoderma	Trichoderma atroviride IMI 206040	strain=IMI 206040	2	0	1
GCF_001481775.1	Eukaryota	Ascomycota	Sordariomycetes	Hypocreales	Hypocreaceae	Trichoderma	Trichoderma gamsii	strain=T6085	2	0	1
GCF_000149555.1	Eukaryota	Ascomycota	Sordariomycetes	Hypocreales	Nectriaceae	Fusarium	Fusarium verticillioides 7600	strain=7600	2	0	2
GCF_000149955.1	Eukaryota	Ascomycota	Sordariomycetes	Hypocreales	Nectriaceae	Fusarium	Fusarium oxysporum f. sp. lycopersici 4287	strain=4287	2	0	1
GCF_000151355.1	Eukaryota	Ascomycota	Sordariomycetes	Hypocreales	Nectriaceae	Fusarium	Nectria haematococca mpVI 77-13-4		2	0	1
GCF_000240135.3	Eukaryota	Ascomycota	Sordariomycetes	Hypocreales	Nectriaceae	Fusarium	Fusarium graminearum PH-1	strain=PH-1; NRRL 31084	2	0	1
GCF_000303195.2	Eukaryota	Ascomycota	Sordariomycetes	Hypocreales	Nectriaceae	Fusarium	Fusarium pseudograminearum CS3096	strain=CS3096	2	0	1
GCF_001653265.1	Eukaryota	Ascomycota	Sordariomycetes	Hypocreales	Ophiocordycipitaceae	Purpureocillium	Purpureocillium lilacinum		2	0	1
GCF_000145635.1	Eukaryota	Ascomycota	Sordariomycetes	Magnaporthales	Magnaporthaceae	Gaeumannomyces	Gaeumannomyces tritici R3-111a-1	strain=R3-111a-1	2	0	1
GCF_000002495.2	Eukaryota	Ascomycota	Sordariomycetes	Magnaporthales	Magnaporthaceae	Magnaporthe	Magnaporthe oryzae 70-15	strain=70-15	2	0	1
GCF_000732125.1	Eukaryota	Ascomycota	Sordariomycetes	Microascales	Microascaceae	Scedosporium	Scedosporium apiospermum	strain=IHEM 14462	2	0	1
GCF_000143105.1	Eukaryota	Ascomycota	Sordariomycetes	Ophiostomatales	Ophiostomataceae	Grosmannia	Grosmannia clavigera kw1407	strain=kw1407	2	0	1
GCF_000961545.1	Eukaryota	Ascomycota	Sordariomycetes	Ophiostomatales	Ophiostomataceae	Sporothrix	Sporothrix schenckii 1099-18	strain=1099-18	2	0	1
GCF_000143365.1	Eukaryota	Ascomycota	Sordariomycetes	Sordariales	Chaetomiaceae	Chaetomium	Chaetomium globosum CBS 148.51	strain=CBS 148.51	2	0	1
GCF_000221225.1	Eukaryota	Ascomycota	Sordariomycetes	Sordariales	Chaetomiaceae	Chaetomium	Chaetomium thermophilum var. thermophilum DSM 1495	strain=DSM 1495	2	0	1
GCF_000226095.1	Eukaryota	Ascomycota	Sordariomycetes	Sordariales	Chaetomiaceae	Thermothelomyces	Thermothelomyces thermophila ATCC 42464	strain=ATCC 42464	2	0	1
GCF_000226115.1	Eukaryota	Ascomycota	Sordariomycetes	Sordariales	Chaetomiaceae	Thielavia	Thielavia terrestris NRRL 8126	strain=NRRL 8126	2	0	1
GCF_000226545.1	Eukaryota	Ascomycota	Sordariomycetes	Sordariales	Lasiosphaeriaceae	Podospora	Podospora anserina S mat+		2	0	1
GCF_000182925.2	Eukaryota	Ascomycota	Sordariomycetes	Sordariales	Sordariaceae	Neurospora	Neurospora crassa OR74A	strain=OR74A	2	0	1
GCF_000213175.1	Eukaryota	Ascomycota	Sordariomycetes	Sordariales	Sordariaceae	Neurospora	Neurospora tetrasperma FGSC 2508	strain=FGSC 2508	2	0	1
GCF_000182805.1	Eukaryota	Ascomycota	Sordariomycetes	Sordariales	Sordariaceae	Sordaria	Sordaria macrospora	strain=k-hell	2	0	1
GCF_000392275.1	Eukaryota	Ascomycota	Sordariomycetes	Togniniales	Togniniaceae	Phaeoacremonium	Phaeoacremonium minimum UCRPA7	strain=UCRPA7	2	0	1
GCF_000349385.1	Eukaryota	Ascomycota	Sordariomycetes	Xylariales	Diatrypaceae	Eutypa	Eutypa lata UCREL1	strain=UCREL1	2	0	1
GCF_000516985.1	Eukaryota	Ascomycota	Sordariomycetes	Xylariales	Sporocadaceae	Pestalotiopsis	Pestalotiopsis fici W106-1	strain=W106-1	2	0	1
GCF_001619985.1	Eukaryota	Ascomycota	Xylonomycetes	Xylonomycetales	Xylonomycetaceae	Xylona	Xylona heveae TC161	strain=TC161	2	0	1
GCF_000300575.1	Eukaryota	Basidiomycota	Agaricomycetes	Agaricales	Agaricaceae	Agaricus	Agaricus bisporus var. bisporus H97	strain=H97	1	0	1
GCF_000488995.1	Eukaryota	Basidiomycota	Agaricomycetes	Agaricales	Marasmiaceae	Moniliophthora	Moniliophthora roreri MCA 2997		2	0	1
GCF_000182895.1	Eukaryota	Basidiomycota	Agaricomycetes	Agaricales	Psathyrellaceae	Coprinopsis	Coprinopsis cinerea okayama7#130	strain=okayama7#130	2	0	1
GCF_000143185.1	Eukaryota	Basidiomycota	Agaricomycetes	Agaricales	Schizophyllaceae	Schizophyllum	Schizophyllum commune H4-8	strain=H4-8	2	0	1
GCF_000143565.1	Eukaryota	Basidiomycota	Agaricomycetes	Agaricales	Tricholomataceae	Laccaria	Laccaria bicolor S238N-H82	strain=S238N-H82	2	0	1
GCF_000265015.1	Eukaryota	Basidiomycota	Agaricomycetes	Auriculariales	Auriculariaceae	Auricularia	Auricularia subglabra TFB-10046 SS5	strain=TFB-10046 SS5	2	0	3
GCF_000271625.1	Eukaryota	Basidiomycota	Agaricomycetes	Boletales	Coniophoraceae	Coniophora	Coniophora puteana RWD-64-598 SS2	strain=RWD-64-598 SS2	2	0	1
GCF_000218685.1	Eukaryota	Basidiomycota	Agaricomycetes	Boletales	Serpulaceae	Serpula	Serpula lacrymans var. lacrymans S7.9	strain=S7.9	2	0	1
GCF_000264995.1	Eukaryota	Basidiomycota	Agaricomycetes	Corticiales	Punctulariaceae	Punctularia	Punctularia strigosozonata HHB-11173 SS5	strain=HHB-11173 SS5	2	0	1
GCF_000344685.1	Eukaryota	Basidiomycota	Agaricomycetes	Gloeophyllales	Gloeophyllaceae	Gloeophyllum	Gloeophyllum trabeum ATCC 11539	strain=ATCC 11539	2	0	1
GCF_000271605.1	Eukaryota	Basidiomycota	Agaricomycetes	Hymenochaetales	Hymenochaetaceae	Fomitiporia	Fomitiporia mediterranea MF3/22	strain=MF3/22	2	0	1
GCF_000313525.1	Eukaryota	Basidiomycota	Agaricomycetes	Polyporales	noInfo	Fibroporia	Fibroporia radiculosa	strain=TFFH 294	2	0	1
GCF_000300595.1	Eukaryota	Basidiomycota	Agaricomycetes	Polyporales	Phanerochaetaceae	Phanerochaete	Phanerochaete carnosa HHB-10118-sp	strain=HHB-10118-sp	3	0	1
GCF_000275845.1	Eukaryota	Basidiomycota	Agaricomycetes	Polyporales	Polyporaceae	Dichomitus	Dichomitus squalens LYAD-421 SS1	strain=LYAD-421 SS1	2	0	1
GCF_000271585.1	Eukaryota	Basidiomycota	Agaricomycetes	Polyporales	Polyporaceae	Trametes	Trametes versicolor FP-101664 SS1	strain=FP-101664 SS1	2	0	1
GCF_000320585.1	Eukaryota	Basidiomycota	Agaricomycetes	Russulales	Bondarzewiaceae	Heterobasidion	Heterobasidion irregulare TC 32-1	strain=TC 32-1	3	0	2
GCF_000264905.1	Eukaryota	Basidiomycota	Agaricomycetes	Russulales	Stereaceae	Stereum	Stereum hirsutum FP-91666 SS1	strain=FP-91666 SS1	2	0	1
GCF_000711695.1	Eukaryota	Basidiomycota	Exobasidiomycetes	Georgefischeriales	Tilletiariaceae	Tilletiaria	Tilletiaria anomala UBC 951	strain=UBC 951	2	0	1
GCF_000181695.1	Eukaryota	Basidiomycota	Malasseziomycetes	Malasseziales	Malasseziaceae	Malassezia	Malassezia globosa CBS 7966	strain=CBS 7966	2	0	1
GCF_000349305.1	Eukaryota	Basidiomycota	Malasseziomycetes	Malasseziales	Malasseziaceae	Malassezia	Malassezia sympodialis ATCC 42132	strain=ATCC 42132	2	0	1
GCF_001278385.1	Eukaryota	Basidiomycota	Malasseziomycetes	Malasseziales	Malasseziaceae	Malassezia	Malassezia pachydermatis	strain=CBS 1879	2	0	1
GCF_000320785.1	Eukaryota	Basidiomycota	Microbotryomycetes	Sporidiobolales	Sporidiobolaceae	Rhodotorula	Rhodotorula toruloides NP11	strain=NP11	2	0	1
GCF_001329695.1	Eukaryota	Basidiomycota	Microbotryomycetes	Sporidiobolales	Sporidiobolaceae	Rhodotorula	Rhodotorula graminis WP1	strain=WP1	2	0	1
GCF_000708205.1	Eukaryota	Basidiomycota	Mixiomycetes	Mixiales	Mixiaceae	Mixia	Mixia osmundae IAM 14324	strain=IAM 14324	2	0	1
GCF_000204055.1	Eukaryota	Basidiomycota	Pucciniomycetes	Pucciniales	Melampsoraceae	Melampsora	Melampsora larici-populina 98AG31	strain=98AG31	2	0	1
GCF_000149925.1	Eukaryota	Basidiomycota	Pucciniomycetes	Pucciniales	Pucciniaceae	Puccinia	Puccinia graminis f. sp. tritici CRL 75-36-700-3	strain=CRL 75-36-700-3	2	0	1
GCF_000149245.1	Eukaryota	Basidiomycota	Tremellomycetes	Tremellales	Cryptococcaceae	Cryptococcus	Cryptococcus neoformans var. grubii H99	strain=H99	2	0	1
GCF_000185945.1	Eukaryota	Basidiomycota	Tremellomycetes	Tremellales	Cryptococcaceae	Cryptococcus	Cryptococcus gattii WM276	strain=WM276	2	0	1
GCF_001720205.1	Eukaryota	Basidiomycota	Tremellomycetes	Tremellales	Cryptococcaceae	Cryptococcus	Cryptococcus amylolentus CBS 6039	strain=CBS 6039	2	0	2
GCF_000507465.1	Eukaryota	Basidiomycota	Tremellomycetes	Tremellales	Cryptococcaceae	Kwoniella	Kwoniella mangroviensis CBS 8507	strain=CBS 8507	2	0	1
GCF_000512565.1	Eukaryota	Basidiomycota	Tremellomycetes	Tremellales	Cryptococcaceae	Kwoniella	Kwoniella dejecticola CBS 10117	strain=CBS 10117	2	0	1
GCF_000512585.1	Eukaryota	Basidiomycota	Tremellomycetes	Tremellales	Cryptococcaceae	Kwoniella	Kwoniella bestiolae CBS 10118	strain=CBS 10118	2	0	1
GCF_000512605.1	Eukaryota	Basidiomycota	Tremellomycetes	Tremellales	Cryptococcaceae	Kwoniella	Kwoniella pini CBS 10737	strain=CBS 10737	2	0	1
GCF_001720155.1	Eukaryota	Basidiomycota	Tremellomycetes	Tremellales	Cryptococcaceae	Tsuchiyaea	Tsuchiyaea wingfieldii CBS 7118	strain=CBS 7118	2	0	1
GCF_002102565.1	Eukaryota	Basidiomycota	Tremellomycetes	Tremellales	Cuniculitremaceae	Kockovaella	Kockovaella imperatae	strain=NRRL Y-17943	2	0	1
GCF_000271645.1	Eukaryota	Basidiomycota	Tremellomycetes	Tremellales	Tremellaceae	Tremella	Tremella mesenterica DSM 1558	strain=Fries	2	0	1
GCF_001027345.1	Eukaryota	Basidiomycota	Tremellomycetes	Trichosporonales	Trichosporonaceae	Cutaneotrichosporon	Cutaneotrichosporon oleaginosum	strain=IBC0246	2	0	1
GCF_000293215.1	Eukaryota	Basidiomycota	Tremellomycetes	Trichosporonales	Trichosporonaceae	Trichosporon	Trichosporon asahii var. asahii CBS 2479	strain=CBS 2479	2	0	1
GCF_000417875.1	Eukaryota	Basidiomycota	Ustilaginomycetes	Ustilaginales	Ustilaginaceae	Anthracocystis	Anthracocystis flocculosa PF-1	strain=PF-1	2	0	1
GCF_000497045.1	Eukaryota	Basidiomycota	Ustilaginomycetes	Ustilaginales	Ustilaginaceae	Kalmanozyma	Kalmanozyma brasiliensis GHG001	strain=GHG001	2	0	1
GCF_000747765.1	Eukaryota	Basidiomycota	Ustilaginomycetes	Ustilaginales	Ustilaginaceae	Moesziomyces	Moesziomyces antarcticus	strain=JCM 10317	2	0	1
GCF_000403515.1	Eukaryota	Basidiomycota	Ustilaginomycetes	Ustilaginales	Ustilaginaceae	Pseudozyma	Pseudozyma hubeiensis SY62	strain=SY62	2	0	1
GCF_000328475.2	Eukaryota	Basidiomycota	Ustilaginomycetes	Ustilaginales	Ustilaginaceae	Ustilago	Ustilago maydis 521	strain=521	2	0	1
GCF_000263375.1	Eukaryota	Basidiomycota	Wallemiomycetes	Wallemiales	noInfo	Wallemia	Wallemia mellicola CBS 633.66	strain=CBS 633.66	2	0	2
GCF_000400465.1	Eukaryota	Basidiomycota	Wallemiomycetes	Wallemiales	noInfo	Wallemia	Wallemia ichthyophaga EXF-994	strain=EXF-994	2	0	1
GCF_002105155.1	Eukaryota	Mucoromycota	noInfo	Mortierellales	Mortierellaceae	Lobosporangium	Lobosporangium transversale	strain=NRRL 3116	5	0	2
GCF_001638985.1	Eukaryota	Mucoromycota	noInfo	Mucorales	Phycomycetaceae	Phycomyces	Phycomyces blakesleeanus NRRL 1555(-)	strain=NRRL 1555(-)	3	0	5
GCF_000203795.1	Eukaryota	Chytridiomycota	Chytridiomycetes	Rhizophydiales	noInfo	Batrachochytrium	Batrachochytrium dendrobatidis JAM81	strain=JAM81	2	0	1
GCF_000182565.1	Eukaryota	Chytridiomycota	Chytridiomycetes	Spizellomycetales	Spizellomycetaceae	Spizellomyces	Spizellomyces punctatus DAOM BR117	strain=DAOM BR117	2	1	0
GCF_001039355.1	Eukaryota	Brachiopoda	Lingulata	Lingulida	Lingulidae	Lingula	Lingula anatina		0	0	2
GCF_000313675.1	Eukaryota	Chordata	Actinopteri	Beloniformes	Adrianichthyidae	Oryzias	Oryzias latipes	strain=Hd-rR	0	0	6
GCF_002260705.1	Eukaryota	Chordata	Actinopteri	Carangiformes	Carangidae	Seriola	Seriola dumerili		0	0	6
GCF_000372685.2	Eukaryota	Chordata	Actinopteri	Characiformes	Characidae	Astyanax	Astyanax mexicanus		0	0	8
GCF_001682695.1	Eukaryota	Chordata	Actinopteri	Characiformes	Serrasalmidae	Pygocentrus	Pygocentrus nattereri		0	0	10
GCF_000239415.1	Eukaryota	Chordata	Actinopteri	Cichliformes	Cichlidae	Haplochromis	Haplochromis burtoni		0	0	7
GCF_000238955.2	Eukaryota	Chordata	Actinopteri	Cichliformes	Cichlidae	Maylandia	Maylandia zebra	ecotype=Mazinzi reef	0	0	6
GCF_000239395.1	Eukaryota	Chordata	Actinopteri	Cichliformes	Cichlidae	Neolamprologus	Neolamprologus brichardi		0	0	4
GCF_001858045.1	Eukaryota	Chordata	Actinopteri	Cichliformes	Cichlidae	Oreochromis	Oreochromis niloticus		0	0	8
GCF_000239375.1	Eukaryota	Chordata	Actinopteri	Cichliformes	Cichlidae	Pundamilia	Pundamilia nyererei		0	0	7
GCF_000966335.1	Eukaryota	Chordata	Actinopteri	Clupeiformes	Clupeidae	Clupea	Clupea harengus		0	0	6
GCF_000002035.6	Eukaryota	Chordata	Actinopteri	Cypriniformes	Cyprinidae	Danio	Danio rerio		0	0	6
GCF_001515605.1	Eukaryota	Chordata	Actinopteri	Cypriniformes	Cyprinidae	Sinocyclocheilus	Sinocyclocheilus anshuiensis		0	0	16
GCF_001515625.1	Eukaryota	Chordata	Actinopteri	Cypriniformes	Cyprinidae	Sinocyclocheilus	Sinocyclocheilus rhinocerous		0	0	14
GCF_001515645.1	Eukaryota	Chordata	Actinopteri	Cypriniformes	Cyprinidae	Sinocyclocheilus	Sinocyclocheilus grahami		0	0	13
GCF_000732505.1	Eukaryota	Chordata	Actinopteri	Cyprinodontiformes	Cyprinodontidae	Cyprinodon	Cyprinodon variegatus		0	0	8
GCF_000826765.1	Eukaryota	Chordata	Actinopteri	Cyprinodontiformes	Fundulidae	Fundulus	Fundulus heteroclitus		0	0	6
GCF_001266775.1	Eukaryota	Chordata	Actinopteri	Cyprinodontiformes	noInfo	Austrofundulus	Austrofundulus limnaeus	strain=Quisiro	0	0	3
GCF_001649575.1	Eukaryota	Chordata	Actinopteri	Cyprinodontiformes	noInfo	Kryptolebias	Kryptolebias marmoratus		0	0	5
GCF_001465895.1	Eukaryota	Chordata	Actinopteri	Cyprinodontiformes	Nothobranchiidae	Nothobranchius	Nothobranchius furzeri	strain=GRZ	0	0	6
GCF_000485575.1	Eukaryota	Chordata	Actinopteri	Cyprinodontiformes	Poeciliidae	Poecilia	Poecilia formosa		0	0	7
GCF_000633615.1	Eukaryota	Chordata	Actinopteri	Cyprinodontiformes	Poeciliidae	Poecilia	Poecilia reticulata	strain=Guanapo	0	0	8
GCF_001443285.1	Eukaryota	Chordata	Actinopteri	Cyprinodontiformes	Poeciliidae	Poecilia	Poecilia latipinna		0	0	7
GCF_001443325.1	Eukaryota	Chordata	Actinopteri	Cyprinodontiformes	Poeciliidae	Poecilia	Poecilia mexicana		0	0	8
GCF_000241075.1	Eukaryota	Chordata	Actinopteri	Cyprinodontiformes	Poeciliidae	Xiphophorus	Xiphophorus maculatus	strain=JP 163 A	0	0	7
GCF_000721915.3	Eukaryota	Chordata	Actinopteri	Esociformes	Esocidae	Esox	Esox lucius		0	0	3
GCF_000788275.1	Eukaryota	Chordata	Actinopteri	Gobiiformes	Gobiidae	Boleophthalmus	Boleophthalmus pectinirostris		0	0	5
GCF_900080235.1	Eukaryota	Chordata	Actinopteri	Labriformes	Labridae	Labrus	Labrus bergylta		0	0	6
GCF_001640805.1	Eukaryota	Chordata	Actinopteri	noInfo	Centropomidae	Lates	Lates calcarifer		0	0	9
GCF_002109545.1	Eukaryota	Chordata	Actinopteri	noInfo	Pomacentridae	Acanthochromis	Acanthochromis polyacanthus	ecotype=Palm Islands	0	0	5
GCF_000690725.1	Eukaryota	Chordata	Actinopteri	noInfo	Pomacentridae	Stegastes	Stegastes partitus		0	0	6
GCF_000972845.1	Eukaryota	Chordata	Actinopteri	noInfo	Sciaenidae	Larimichthys	Larimichthys crocea		0	0	14
GCF_001624265.1	Eukaryota	Chordata	Actinopteri	Osteoglossiformes	Osteoglossidae	Scleropages	Scleropages formosus	breed=golden arowana	0	0	11
GCF_000735185.1	Eukaryota	Chordata	Actinopteri	Perciformes	Nototheniidae	Notothenia	Notothenia coriiceps		0	0	4
GCF_000523025.1	Eukaryota	Chordata	Actinopteri	Pleuronectiformes	Cynoglossidae	Cynoglossus	Cynoglossus semilaevis		0	0	9
GCF_001970005.1	Eukaryota	Chordata	Actinopteri	Pleuronectiformes	Paralichthyidae	Paralichthys	Paralichthys olivaceus	breed=gynogenesis	0	0	7
GCF_002021735.1	Eukaryota	Chordata	Actinopteri	Salmoniformes	Salmonidae	Oncorhynchus	Oncorhynchus kisutch		0	0	8
GCF_002163495.1	Eukaryota	Chordata	Actinopteri	Salmoniformes	Salmonidae	Oncorhynchus	Oncorhynchus mykiss		0	0	11
GCF_000233375.1	Eukaryota	Chordata	Actinopteri	Salmoniformes	Salmonidae	Salmo	Salmo salar	breed=double haploid	0	0	11
GCF_000242695.1	Eukaryota	Chordata	Actinopteri	Semionotiformes	Lepisosteidae	Lepisosteus	Lepisosteus oculatus		0	0	5
GCF_001660625.1	Eukaryota	Chordata	Actinopteri	Siluriformes	Ictaluridae	Ictalurus	Ictalurus punctatus	breed=USDA103	0	0	9
GCF_001952655.1	Eukaryota	Chordata	Actinopteri	Synbranchiformes	Synbranchidae	Monopterus	Monopterus albus		0	0	8
GCF_001891065.1	Eukaryota	Chordata	Actinopteri	Syngnathiformes	Syngnathidae	Hippocampus	Hippocampus comes		0	0	6
GCF_000180615.1	Eukaryota	Chordata	Actinopteri	Tetraodontiformes	Tetraodontidae	Takifugu	Takifugu rubripes		0	0	5
GCF_000935625.1	Eukaryota	Chordata	Amphibia	Anura	Dicroglossidae	Nanorana	Nanorana parkeri		0	0	5
GCF_000004195.3	Eukaryota	Chordata	Amphibia	Anura	Pipidae	Xenopus	Xenopus tropicalis	strain=Nigerian	0	0	5
GCF_001663975.1	Eukaryota	Chordata	Amphibia	Anura	Pipidae	Xenopus	Xenopus laevis	strain=J	0	0	15
GCF_000224145.2	Eukaryota	Chordata	Ascidiacea	Enterogona	Cionidae	Ciona	Ciona intestinalis		0	0	3
GCF_000355885.1	Eukaryota	Chordata	Aves	Anseriformes	Anatidae	Anas	Anas platyrhynchos	breed=Pekin duck	0	0	2
GCF_000971095.1	Eukaryota	Chordata	Aves	Anseriformes	Anatidae	Anser	Anser cygnoides domesticus	breed=Zhedong	0	0	2
GCF_000747805.1	Eukaryota	Chordata	Aves	Apodiformes	Apodidae	Chaetura	Chaetura pelagica		0	0	2
GCF_001039765.1	Eukaryota	Chordata	Aves	Apterygiformes	Apterygidae	Apteryx	Apteryx australis mantelli		0	0	2
GCF_000710305.1	Eukaryota	Chordata	Aves	Bucerotiformes	Bucerotidae	Buceros	Buceros rhinoceros silvestris		0	0	2
GCF_000700745.1	Eukaryota	Chordata	Aves	Caprimulgiformes	Caprimulgidae	Antrostomus	Antrostomus carolinensis		0	0	2
GCF_000690535.1	Eukaryota	Chordata	Aves	Cariamiformes	Cariamidae	Cariama	Cariama cristata		0	0	2
GCF_000708025.1	Eukaryota	Chordata	Aves	Charadriiformes	Charadriidae	Charadrius	Charadrius vociferus		0	0	2
GCF_001431845.1	Eukaryota	Chordata	Aves	Charadriiformes	Scolopacidae	Calidris	Calidris pugnax		0	0	4
GCF_000699245.1	Eukaryota	Chordata	Aves	Ciconiiformes	Pteroclidae	Pterocles	Pterocles gutturalis		0	0	2
GCF_000690715.1	Eukaryota	Chordata	Aves	Coliiformes	Coliidae	Colius	Colius striatus		0	0	2
GCF_000337935.1	Eukaryota	Chordata	Aves	Columbiformes	Columbidae	Columba	Columba livia	breed=Danish Tumbler	0	0	2
GCF_000691785.1	Eukaryota	Chordata	Aves	Coraciiformes	Leptosomidae	Leptosomus	Leptosomus discolor		0	0	2
GCF_000691845.1	Eukaryota	Chordata	Aves	Coraciiformes	Meropidae	Merops	Merops nubicus		0	0	2
GCF_000709325.1	Eukaryota	Chordata	Aves	Cuculiformes	Cuculidae	Cuculus	Cuculus canorus		0	0	2
GCF_000766835.1	Eukaryota	Chordata	Aves	Falconiformes	Accipitridae	Aquila	Aquila chrysaetos canadensis		0	0	2
GCF_000691405.1	Eukaryota	Chordata	Aves	Falconiformes	Accipitridae	Haliaeetus	Haliaeetus albicilla		0	0	2
GCF_000737465.1	Eukaryota	Chordata	Aves	Falconiformes	Accipitridae	Haliaeetus	Haliaeetus leucocephalus		0	0	2
GCF_000337955.1	Eukaryota	Chordata	Aves	Falconiformes	Falconidae	Falco	Falco peregrinus		0	0	2
GCF_000337975.1	Eukaryota	Chordata	Aves	Falconiformes	Falconidae	Falco	Falco cherrug		0	0	2
GCF_002078875.1	Eukaryota	Chordata	Aves	Galliformes	Numididae	Numida	Numida meleagris	breed=g44 Domestic line	0	0	2
GCF_001577835.1	Eukaryota	Chordata	Aves	Galliformes	Phasianidae	Coturnix	Coturnix japonica		0	0	2
GCF_000002315.4	Eukaryota	Chordata	Aves	Galliformes	Phasianidae	Gallus	Gallus gallus	breed=Red Jungle fowl, inbred line UCD001	0	0	3
GCF_000146605.2	Eukaryota	Chordata	Aves	Galliformes	Phasianidae	Meleagris	Meleagris gallopavo	breed=Aviagen turkey brand Nicholas breeding stock	0	0	2
GCF_000690875.1	Eukaryota	Chordata	Aves	Gaviiformes	Gaviidae	Gavia	Gavia stellata		0	0	2
GCF_000690775.1	Eukaryota	Chordata	Aves	Gruiformes	Eurypygidae	Eurypyga	Eurypyga helias		0	0	2
GCF_000709895.1	Eukaryota	Chordata	Aves	Gruiformes	Gruidae	Balearica	Balearica regulorum gibbericeps		0	0	2
GCF_000695765.1	Eukaryota	Chordata	Aves	Gruiformes	Mesitornithidae	Mesitornis	Mesitornis unicolor		0	0	2
GCF_000695195.1	Eukaryota	Chordata	Aves	Gruiformes	Otididae	Chlamydotis	Chlamydotis macqueenii		0	0	2
GCF_000709365.1	Eukaryota	Chordata	Aves	Musophagiformes	Musophagidae	Tauraco	Tauraco erythrolophus		0	0	2
GCF_000692075.1	Eukaryota	Chordata	Aves	Opisthocomiformes	Opisthocomidae	Opisthocomus	Opisthocomus hoazin		0	0	2
GCF_000695815.1	Eukaryota	Chordata	Aves	Passeriformes	Acanthisittidae	Acanthisitta	Acanthisitta chloris		0	0	2
GCF_000691975.1	Eukaryota	Chordata	Aves	Passeriformes	Corvidae	Corvus	Corvus brachyrhynchos		0	0	2
GCF_000738735.2	Eukaryota	Chordata	Aves	Passeriformes	Corvidae	Corvus	Corvus cornix cornix		0	0	2
GCF_002197715.1	Eukaryota	Chordata	Aves	Passeriformes	Estrildidae	Lonchura	Lonchura striata domestica		0	0	2
GCF_000151805.1	Eukaryota	Chordata	Aves	Passeriformes	Estrildidae	Taeniopygia	Taeniopygia guttata		0	0	2
GCF_000534875.1	Eukaryota	Chordata	Aves	Passeriformes	Fringillidae	Serinus	Serinus canaria		0	0	2
GCF_000247815.1	Eukaryota	Chordata	Aves	Passeriformes	Muscicapidae	Ficedula	Ficedula albicollis		0	0	2
GCF_001522545.2	Eukaryota	Chordata	Aves	Passeriformes	Paridae	Parus	Parus major		0	0	2
GCF_000331425.1	Eukaryota	Chordata	Aves	Passeriformes	Paridae	Pseudopodoces	Pseudopodoces humilis		0	0	2
GCF_000385455.1	Eukaryota	Chordata	Aves	Passeriformes	Passerellidae	Zonotrichia	Zonotrichia albicollis		0	0	3
GCF_001604755.1	Eukaryota	Chordata	Aves	Passeriformes	Pipridae	Lepidothrix	Lepidothrix coronata		0	0	3
GCF_001715985.1	Eukaryota	Chordata	Aves	Passeriformes	Pipridae	Manacus	Manacus vitellinus		0	0	3
GCF_001447265.1	Eukaryota	Chordata	Aves	Passeriformes	Sturnidae	Sturnus	Sturnus vulgaris		0	0	2
GCF_000277835.1	Eukaryota	Chordata	Aves	Passeriformes	Thraupidae	Geospiza	Geospiza fortis		0	0	2
GCF_000687185.1	Eukaryota	Chordata	Aves	Pelecaniformes	Ardeidae	Egretta	Egretta garzetta		0	0	2
GCF_000687375.1	Eukaryota	Chordata	Aves	Pelecaniformes	Pelecanidae	Pelecanus	Pelecanus crispus		0	0	1
GCF_000687285.1	Eukaryota	Chordata	Aves	Pelecaniformes	Phaethontidae	Phaethon	Phaethon lepturus		0	0	1
GCF_000708925.1	Eukaryota	Chordata	Aves	Pelecaniformes	Phalacrocoracidae	Phalacrocorax	Phalacrocorax carbo		0	0	2
GCF_000708225.1	Eukaryota	Chordata	Aves	Pelecaniformes	Threskiornithidae	Nipponia	Nipponia nippon		0	0	2
GCF_000699005.1	Eukaryota	Chordata	Aves	Piciformes	Picidae	Picoides	Picoides pubescens		0	0	2
GCF_000690835.1	Eukaryota	Chordata	Aves	Procellariiformes	Procellariidae	Fulmarus	Fulmarus glacialis		0	0	1
GCF_000696875.1	Eukaryota	Chordata	Aves	Psittaciformes	Psittacidae	Nestor	Nestor notabilis		0	0	2
GCF_000238935.1	Eukaryota	Chordata	Aves	Psittaciformes	Psittaculidae	Melopsittacus	Melopsittacus undulatus		0	0	2
GCF_000699145.1	Eukaryota	Chordata	Aves	Sphenisciformes	Spheniscidae	Aptenodytes	Aptenodytes forsteri		0	0	2
GCF_000699105.1	Eukaryota	Chordata	Aves	Sphenisciformes	Spheniscidae	Pygoscelis	Pygoscelis adeliae		0	0	2
GCF_000687205.1	Eukaryota	Chordata	Aves	Strigiformes	Tytonidae	Tyto	Tyto alba		0	0	1
GCF_000698965.1	Eukaryota	Chordata	Aves	Struthioniformes	Struthionidae	Struthio	Struthio camelus australis		0	0	2
GCF_000705375.1	Eukaryota	Chordata	Aves	Tinamiformes	Tinamidae	Tinamus	Tinamus guttatus		0	0	2
GCF_000699085.1	Eukaryota	Chordata	Aves	Trochiliformes	Trochilidae	Calypte	Calypte anna		0	0	3
GCF_000703405.1	Eukaryota	Chordata	Aves	Trogoniformes	Trogonidae	Apaloderma	Apaloderma vittatum		0	0	2
GCF_000165045.1	Eukaryota	Chordata	Chondrichthyes	Chimaeriformes	Callorhinchidae	Callorhinchus	Callorhinchus milii		0	0	4
GCF_001642345.1	Eukaryota	Chordata	Chondrichthyes	Orectolobiformes	Rhincodontidae	Rhincodon	Rhincodon typus		0	0	10
GCF_000002285.3	Eukaryota	Chordata	Mammalia	Carnivora	Canidae	Canis	Canis lupus familiaris	breed=boxer	0	0	7
GCF_001443585.1	Eukaryota	Chordata	Mammalia	Carnivora	Felidae	Acinonyx	Acinonyx jubatus		0	0	2
GCF_000181335.2	Eukaryota	Chordata	Mammalia	Carnivora	Felidae	Felis	Felis catus	breed=Abyssinian	0	0	6
GCF_000464555.1	Eukaryota	Chordata	Mammalia	Carnivora	Felidae	Panthera	Panthera tigris altaica		0	0	2
GCF_001857705.1	Eukaryota	Chordata	Mammalia	Carnivora	Felidae	Panthera	Panthera pardus		0	0	5
GCF_002288905.1	Eukaryota	Chordata	Mammalia	Carnivora	Mustelidae	Enhydra	Enhydra lutris kenyoni		0	0	2
GCF_000215625.1	Eukaryota	Chordata	Mammalia	Carnivora	Mustelidae	Mustela	Mustela putorius furo	breed=Sable	0	0	4
GCF_000321225.1	Eukaryota	Chordata	Mammalia	Carnivora	Odobenidae	Odobenus	Odobenus rosmarus divergens		0	0	5
GCF_000349705.1	Eukaryota	Chordata	Mammalia	Carnivora	Phocidae	Leptonychotes	Leptonychotes weddellii		0	0	6
GCF_002201575.1	Eukaryota	Chordata	Mammalia	Carnivora	Phocidae	Neomonachus	Neomonachus schauinslandi		0	0	3
GCF_000004335.2	Eukaryota	Chordata	Mammalia	Carnivora	Ursidae	Ailuropoda	Ailuropoda melanoleuca		0	0	4
GCF_000687225.1	Eukaryota	Chordata	Mammalia	Carnivora	Ursidae	Ursus	Ursus maritimus		0	0	5
GCF_000493695.1	Eukaryota	Chordata	Mammalia	Cetacea	Balaenopteridae	Balaenoptera	Balaenoptera acutorostrata scammoni		0	0	2
GCF_000331955.2	Eukaryota	Chordata	Mammalia	Cetacea	Delphinidae	Orcinus	Orcinus orca		0	0	5
GCF_001922835.1	Eukaryota	Chordata	Mammalia	Cetacea	Delphinidae	Tursiops	Tursiops truncatus		0	0	1
GCF_000442215.1	Eukaryota	Chordata	Mammalia	Cetacea	Lipotidae	Lipotes	Lipotes vexillifer		0	0	3
GCF_002288925.1	Eukaryota	Chordata	Mammalia	Cetacea	Monodontidae	Delphinapterus	Delphinapterus leucas		0	0	4
GCF_000472045.1	Eukaryota	Chordata	Mammalia	Cetacea	Physeteridae	Physeter	Physeter catodon		0	0	6
GCF_001890085.1	Eukaryota	Chordata	Mammalia	Chiroptera	Hipposideridae	Hipposideros	Hipposideros armiger		0	0	2
GCF_000151845.1	Eukaryota	Chordata	Mammalia	Chiroptera	Pteropodidae	Pteropus	Pteropus vampyrus		0	0	3
GCF_000325575.1	Eukaryota	Chordata	Mammalia	Chiroptera	Pteropodidae	Pteropus	Pteropus alecto		0	0	2
GCF_001466805.2	Eukaryota	Chordata	Mammalia	Chiroptera	Pteropodidae	Rousettus	Rousettus aegyptiacus		0	0	2
GCF_001888835.1	Eukaryota	Chordata	Mammalia	Chiroptera	Rhinolophidae	Rhinolophus	Rhinolophus sinicus		0	0	1
GCF_000308155.1	Eukaryota	Chordata	Mammalia	Chiroptera	Vespertilionidae	Eptesicus	Eptesicus fuscus		0	0	3
GCF_001595765.1	Eukaryota	Chordata	Mammalia	Chiroptera	Vespertilionidae	Miniopterus	Miniopterus natalensis		0	0	3
GCF_000147115.1	Eukaryota	Chordata	Mammalia	Chiroptera	Vespertilionidae	Myotis	Myotis lucifugus		0	0	2
GCF_000327345.1	Eukaryota	Chordata	Mammalia	Chiroptera	Vespertilionidae	Myotis	Myotis davidii		0	0	4
GCF_000412655.1	Eukaryota	Chordata	Mammalia	Chiroptera	Vespertilionidae	Myotis	Myotis brandtii		0	0	3
GCF_000208655.1	Eukaryota	Chordata	Mammalia	Cingulata	Dasypodidae	Dasypus	Dasypus novemcinctus		0	0	2
GCF_000189315.1	Eukaryota	Chordata	Mammalia	Dasyuromorphia	Dasyuridae	Sarcophilus	Sarcophilus harrisii		0	0	2
GCF_000696425.1	Eukaryota	Chordata	Mammalia	Dermoptera	Cynocephalidae	Galeopterus	Galeopterus variegatus		0	0	5
GCF_000002295.2	Eukaryota	Chordata	Mammalia	Didelphimorphia	Didelphidae	Monodelphis	Monodelphis domestica		0	0	4
GCF_002099425.1	Eukaryota	Chordata	Mammalia	Diprotodontia	Phascolarctidae	Phascolarctos	Phascolarctos cinereus		0	0	2
GCF_000296755.1	Eukaryota	Chordata	Mammalia	Insectivora	Erinaceidae	Erinaceus	Erinaceus europaeus		0	0	1
GCF_000181275.1	Eukaryota	Chordata	Mammalia	Insectivora	Soricidae	Sorex	Sorex araneus		0	0	4
GCF_000260355.1	Eukaryota	Chordata	Mammalia	Insectivora	Talpidae	Condylura	Condylura cristata		0	0	1
GCF_000003625.3	Eukaryota	Chordata	Mammalia	Lagomorpha	Leporidae	Oryctolagus	Oryctolagus cuniculus	breed=Thorbecke inbred	0	0	1
GCF_000292845.1	Eukaryota	Chordata	Mammalia	Lagomorpha	Ochotonidae	Ochotona	Ochotona princeps		0	0	2
GCF_000299155.1	Eukaryota	Chordata	Mammalia	Macroscelidea	Macroscelididae	Elephantulus	Elephantulus edwardii		0	0	3
GCF_000002275.2	Eukaryota	Chordata	Mammalia	Monotremata	Ornithorhynchidae	Ornithorhynchus	Ornithorhynchus anatinus		0	0	1
GCF_000754665.1	Eukaryota	Chordata	Mammalia	noInfo	Bovidae	Bison	Bison bison bison		0	0	5
GCF_000003205.7	Eukaryota	Chordata	Mammalia	noInfo	Bovidae	Bos	Bos taurus	breed=Hereford	0	0	2
GCF_000247795.1	Eukaryota	Chordata	Mammalia	noInfo	Bovidae	Bos	Bos indicus	breed=Nelore	0	0	3
GCF_000298355.1	Eukaryota	Chordata	Mammalia	noInfo	Bovidae	Bos	Bos mutus		0	0	4
GCF_000471725.1	Eukaryota	Chordata	Mammalia	noInfo	Bovidae	Bubalus	Bubalus bubalis	breed=Mediterranean	0	0	3
GCF_001704415.1	Eukaryota	Chordata	Mammalia	noInfo	Bovidae	Capra	Capra hircus	breed=San Clemente	0	0	4
GCF_000298735.2	Eukaryota	Chordata	Mammalia	noInfo	Bovidae	Ovis	Ovis aries	breed=Texel	0	0	9
GCF_000400835.1	Eukaryota	Chordata	Mammalia	noInfo	Bovidae	Pantholops	Pantholops hodgsonii		0	0	5
GCF_000311805.1	Eukaryota	Chordata	Mammalia	noInfo	Camelidae	Camelus	Camelus ferus		0	0	2
GCF_000767585.1	Eukaryota	Chordata	Mammalia	noInfo	Camelidae	Camelus	Camelus dromedarius	breed=Arabia	0	0	2
GCF_000767855.1	Eukaryota	Chordata	Mammalia	noInfo	Camelidae	Camelus	Camelus bactrianus	breed=Alxa	0	0	2
GCF_000164845.2	Eukaryota	Chordata	Mammalia	noInfo	Camelidae	Vicugna	Vicugna pacos		0	0	4
GCF_002102435.1	Eukaryota	Chordata	Mammalia	noInfo	Cervidae	Odocoileus	Odocoileus virginianus texanus		0	0	3
GCF_000296735.1	Eukaryota	Chordata	Mammalia	noInfo	Chrysochloridae	Chrysochloris	Chrysochloris asiatica		0	0	3
GCF_000003025.6	Eukaryota	Chordata	Mammalia	noInfo	Suidae	Sus	Sus scrofa	breed=Duroc	0	0	5
GCF_000313985.1	Eukaryota	Chordata	Mammalia	noInfo	Tenrecidae	Echinops	Echinops telfairi		0	0	3
GCF_000002305.2	Eukaryota	Chordata	Mammalia	Perissodactyla	Equidae	Equus	Equus caballus	breed=thoroughbred	0	0	2
GCF_000696695.1	Eukaryota	Chordata	Mammalia	Perissodactyla	Equidae	Equus	Equus przewalskii		0	0	3
GCF_001305755.1	Eukaryota	Chordata	Mammalia	Perissodactyla	Equidae	Equus	Equus asinus	breed=Guanzhong donkey	0	0	4
GCF_000283155.1	Eukaryota	Chordata	Mammalia	Perissodactyla	Rhinocerotidae	Ceratotherium	Ceratotherium simum simum		0	0	5
GCF_001685135.1	Eukaryota	Chordata	Mammalia	Pholidota	Manidae	Manis	Manis javanica		0	0	1
GCF_000952055.2	Eukaryota	Chordata	Mammalia	Primates	Aotidae	Aotus	Aotus nancymaae		0	0	3
GCF_000004665.1	Eukaryota	Chordata	Mammalia	Primates	Cebidae	Callithrix	Callithrix jacchus		0	0	4
GCF_001604975.1	Eukaryota	Chordata	Mammalia	Primates	Cebidae	Cebus	Cebus capucinus imitator		0	0	5
GCF_000235385.1	Eukaryota	Chordata	Mammalia	Primates	Cebidae	Saimiri	Saimiri boliviensis boliviensis		0	0	4
GCF_000955945.1	Eukaryota	Chordata	Mammalia	Primates	Cercopithecidae	Cercocebus	Cercocebus atys		0	0	3
GCF_000409795.2	Eukaryota	Chordata	Mammalia	Primates	Cercopithecidae	Chlorocebus	Chlorocebus sabaeus		0	0	3
GCF_000951035.1	Eukaryota	Chordata	Mammalia	Primates	Cercopithecidae	Colobus	Colobus angolensis palliatus		0	0	4
GCF_000364345.1	Eukaryota	Chordata	Mammalia	Primates	Cercopithecidae	Macaca	Macaca fascicularis		0	0	3
GCF_000772875.2	Eukaryota	Chordata	Mammalia	Primates	Cercopithecidae	Macaca	Macaca mulatta		0	0	4
GCF_000956065.1	Eukaryota	Chordata	Mammalia	Primates	Cercopithecidae	Macaca	Macaca nemestrina		0	0	2
GCF_000951045.1	Eukaryota	Chordata	Mammalia	Primates	Cercopithecidae	Mandrillus	Mandrillus leucophaeus		0	0	3
GCF_000264685.3	Eukaryota	Chordata	Mammalia	Primates	Cercopithecidae	Papio	Papio anubis		0	0	4
GCF_000769185.1	Eukaryota	Chordata	Mammalia	Primates	Cercopithecidae	Rhinopithecus	Rhinopithecus roxellana		0	0	8
GCF_001698545.1	Eukaryota	Chordata	Mammalia	Primates	Cercopithecidae	Rhinopithecus	Rhinopithecus bieti		0	0	4
GCF_000165445.2	Eukaryota	Chordata	Mammalia	Primates	Cheirogaleidae	Microcebus	Microcebus murinus		0	0	6
GCF_000181295.1	Eukaryota	Chordata	Mammalia	Primates	Galagidae	Otolemur	Otolemur garnettii		0	0	1
GCF_000151905.2	Eukaryota	Chordata	Mammalia	Primates	Hominidae	Gorilla	Gorilla gorilla gorilla		0	0	2
GCF_000001405.37	Eukaryota	Chordata	Mammalia	Primates	Hominidae	Homo	Homo sapiens		0	0	3
GCF_000001515.7	Eukaryota	Chordata	Mammalia	Primates	Hominidae	Pan	Pan troglodytes		0	0	4
GCF_000258655.2	Eukaryota	Chordata	Mammalia	Primates	Hominidae	Pan	Pan paniscus		0	0	2
GCF_000001545.4	Eukaryota	Chordata	Mammalia	Primates	Hominidae	Pongo	Pongo abelii		0	0	3
GCF_000146795.2	Eukaryota	Chordata	Mammalia	Primates	Hylobatidae	Nomascus	Nomascus leucogenys		0	0	7
GCF_000956105.1	Eukaryota	Chordata	Mammalia	Primates	Indriidae	Propithecus	Propithecus coquereli		0	0	2
GCF_000164805.1	Eukaryota	Chordata	Mammalia	Primates	Tarsiidae	Carlito	Carlito syrichta		0	0	2
GCF_000001905.1	Eukaryota	Chordata	Mammalia	Proboscidea	Elephantidae	Loxodonta	Loxodonta africana		0	0	5
GCF_000743615.1	Eukaryota	Chordata	Mammalia	Rodentia	Bathyergidae	Fukomys	Fukomys damarensis		0	0	2
GCF_000247695.1	Eukaryota	Chordata	Mammalia	Rodentia	Bathyergidae	Heterocephalus	Heterocephalus glaber		0	0	5
GCF_001984765.1	Eukaryota	Chordata	Mammalia	Rodentia	Castoridae	Castor	Castor canadensis		0	0	4
GCF_000151735.1	Eukaryota	Chordata	Mammalia	Rodentia	Caviidae	Cavia	Cavia porcellus	strain=inbred line 2N	0	0	2
GCF_000276665.1	Eukaryota	Chordata	Mammalia	Rodentia	Chinchillidae	Chinchilla	Chinchilla lanigera		0	0	2
GCF_000419365.1	Eukaryota	Chordata	Mammalia	Rodentia	Cricetidae	Cricetulus	Cricetulus griseus		0	0	3
GCF_000349665.1	Eukaryota	Chordata	Mammalia	Rodentia	Cricetidae	Mesocricetus	Mesocricetus auratus		0	0	6
GCF_000317375.1	Eukaryota	Chordata	Mammalia	Rodentia	Cricetidae	Microtus	Microtus ochrogaster		0	0	2
GCF_000500345.1	Eukaryota	Chordata	Mammalia	Rodentia	Cricetidae	Peromyscus	Peromyscus maniculatus bairdii		0	0	3
GCF_000280705.1	Eukaryota	Chordata	Mammalia	Rodentia	Dipodidae	Jaculus	Jaculus jaculus		0	0	3
GCF_000151885.1	Eukaryota	Chordata	Mammalia	Rodentia	Heteromyidae	Dipodomys	Dipodomys ordii		0	0	1
GCF_002204375.1	Eukaryota	Chordata	Mammalia	Rodentia	Muridae	Meriones	Meriones unguiculatus	strain=243	0	0	3
GCF_000001635.26	Eukaryota	Chordata	Mammalia	Rodentia	Muridae	Mus	Mus musculus		0	0	2
GCF_900094665.1	Eukaryota	Chordata	Mammalia	Rodentia	Muridae	Mus	Mus caroli		0	0	1
GCF_900095145.1	Eukaryota	Chordata	Mammalia	Rodentia	Muridae	Mus	Mus pahari		0	0	3
GCF_000001895.5	Eukaryota	Chordata	Mammalia	Rodentia	Muridae	Rattus	Rattus norvegicus	strain=mixed	0	0	3
GCF_000260255.1	Eukaryota	Chordata	Mammalia	Rodentia	Octodontidae	Octodon	Octodon degus		0	0	2
GCF_000236235.1	Eukaryota	Chordata	Mammalia	Rodentia	Sciuridae	Ictidomys	Ictidomys tridecemlineatus		0	0	3
GCF_001458135.1	Eukaryota	Chordata	Mammalia	Rodentia	Sciuridae	Marmota	Marmota marmota marmota		0	0	4
GCF_000622305.1	Eukaryota	Chordata	Mammalia	Rodentia	Spalacidae	Nannospalax	Nannospalax galili		0	0	4
GCF_000334495.1	Eukaryota	Chordata	Mammalia	Scandentia	Tupaiidae	Tupaia	Tupaia chinensis		0	0	2
GCF_000243295.1	Eukaryota	Chordata	Mammalia	Sirenia	Trichechidae	Trichechus	Trichechus manatus latirostris		0	0	4
GCF_000298275.1	Eukaryota	Chordata	Mammalia	Tubulidentata	Orycteropodidae	Orycteropus	Orycteropus afer afer		0	0	3
GCF_000225785.1	Eukaryota	Chordata	noInfo	Coelacanthiformes	Coelacanthidae	Latimeria	Latimeria chalumnae		0	0	6
GCF_000281125.3	Eukaryota	Chordata	noInfo	Crocodylia	Alligatoridae	Alligator	Alligator mississippiensis		0	0	4
GCF_000455745.1	Eukaryota	Chordata	noInfo	Crocodylia	Alligatoridae	Alligator	Alligator sinensis		0	0	3
GCF_001723895.1	Eukaryota	Chordata	noInfo	Crocodylia	Crocodylidae	Crocodylus	Crocodylus porosus		0	0	3
GCF_001723915.1	Eukaryota	Chordata	noInfo	Crocodylia	Gavialidae	Gavialis	Gavialis gangeticus		0	0	3
GCF_000003815.1	Eukaryota	Chordata	noInfo	noInfo	Branchiostomidae	Branchiostoma	Branchiostoma floridae	strain=S238N-H82	0	0	3
GCF_001625305.1	Eukaryota	Chordata	noInfo	noInfo	Branchiostomidae	Branchiostoma	Branchiostoma belcheri	breed=outbred	0	0	1
GCF_900067755.1	Eukaryota	Chordata	noInfo	Squamata	Agamidae	Pogona	Pogona vitticeps		0	0	3
GCF_001077635.1	Eukaryota	Chordata	noInfo	Squamata	Colubridae	Thamnophis	Thamnophis sirtalis		0	0	1
GCF_000090745.1	Eukaryota	Chordata	noInfo	Squamata	Dactyloidae	Anolis	Anolis carolinensis		0	0	2
GCF_001447785.1	Eukaryota	Chordata	noInfo	Squamata	Gekkonidae	Gekko	Gekko japonicus		0	0	2
GCF_000186305.1	Eukaryota	Chordata	noInfo	Squamata	Pythonidae	Python	Python bivittatus		0	0	3
GCF_001527695.2	Eukaryota	Chordata	noInfo	Squamata	Viperidae	Protobothrops	Protobothrops mucrosquamatus		0	0	2
GCF_000344595.1	Eukaryota	Chordata	noInfo	Testudines	Cheloniidae	Chelonia	Chelonia mydas		0	0	4
GCF_000241765.3	Eukaryota	Chordata	noInfo	Testudines	Emydidae	Chrysemys	Chrysemys picta bellii		0	0	6
GCF_000230535.1	Eukaryota	Chordata	noInfo	Testudines	Trionychidae	Pelodiscus	Pelodiscus sinensis		0	0	4
GCF_001417965.1	Eukaryota	Cnidaria	Anthozoa	Actiniaria	Aiptasiidae	Exaiptasia	Exaiptasia pallida		0	0	1
GCF_000209225.1	Eukaryota	Cnidaria	Anthozoa	Actiniaria	Edwardsiidae	Nematostella	Nematostella vectensis	strain=CH2 x CH6	0	0	1
GCF_000222465.1	Eukaryota	Cnidaria	Anthozoa	Scleractinia	Acroporidae	Acropora	Acropora digitifera		0	0	3
GCF_002042975.1	Eukaryota	Cnidaria	Anthozoa	Scleractinia	Merulinidae	Orbicella	Orbicella faveolata		0	0	2
GCF_002571385.1	Eukaryota	Cnidaria	Anthozoa	Scleractinia	Pocilloporidae	Stylophora	Stylophora pistillata		0	0	1
GCF_000004095.1	Eukaryota	Cnidaria	Hydrozoa	Anthoathecata	Hydridae	Hydra	Hydra vulgaris	strain=105	0	0	2
GCF_001949145.1	Eukaryota	Echinodermata	Asteroidea	Valvatida	Acanthasteridae	Acanthaster	Acanthaster planci		0	0	1
GCF_000002235.4	Eukaryota	Echinodermata	Echinoidea	Echinoida	Strongylocentrotidae	Strongylocentrotus	Strongylocentrotus purpuratus		0	0	3
GCF_000003605.2	Eukaryota	Hemichordata	Enteropneusta	noInfo	Harrimaniidae	Saccoglossus	Saccoglossus kowalevskii		0	0	1
GCF_000760515.1	Eukaryota	Microsporidia	noInfo	noInfo	noInfo	Mitosporidium	Mitosporidium daphniae	strain=UGP3	0	0	1
GCF_000297895.1	Eukaryota	Mollusca	Bivalvia	Ostreoida	Ostreidae	Crassostrea	Crassostrea gigas	strain=05x7-T-G4-1.051#20	0	0	1
GCF_002022765.2	Eukaryota	Mollusca	Bivalvia	Ostreoida	Ostreidae	Crassostrea	Crassostrea virginica		0	0	1
GCF_002113885.1	Eukaryota	Mollusca	Bivalvia	Pectinoida	Pectinidae	Mizuhopecten	Mizuhopecten yessoensis	strain=PY_sf001	0	0	2
GCF_001194135.1	Eukaryota	Mollusca	Cephalopoda	Octopoda	Octopodidae	Octopus	Octopus bimaculoides		0	0	1
GCF_000002075.1	Eukaryota	Mollusca	Gastropoda	noInfo	Aplysiidae	Aplysia	Aplysia californica		0	0	2
GCF_000327385.1	Eukaryota	Mollusca	Gastropoda	noInfo	Lottiidae	Lottia	Lottia gigantea		0	0	1
GCF_000457365.1	Eukaryota	Mollusca	Gastropoda	noInfo	Planorbidae	Biomphalaria	Biomphalaria glabrata		0	0	1
GCF_000507365.1	Eukaryota	Nematoda	Chromadorea	Rhabditida	Ancylostomatidae	Necator	Necator americanus		0	0	2
GCF_000002985.6	Eukaryota	Nematoda	Chromadorea	Rhabditida	Rhabditidae	Caenorhabditis	Caenorhabditis elegans	strain=Bristol N2	0	0	2
GCF_000004555.1	Eukaryota	Nematoda	Chromadorea	Rhabditida	Rhabditidae	Caenorhabditis	Caenorhabditis briggsae	strain=AF16	0	0	3
GCF_000149515.1	Eukaryota	Nematoda	Chromadorea	Rhabditida	Rhabditidae	Caenorhabditis	Caenorhabditis remanei	strain=PB4641	0	0	2
GCF_000002995.3	Eukaryota	Nematoda	Chromadorea	Spirurida	Onchocercidae	Brugia	Brugia malayi		0	0	2
GCF_000183805.2	Eukaryota	Nematoda	Chromadorea	Spirurida	Onchocercidae	Loa	Loa loa		0	0	1
GCF_000181795.1	Eukaryota	Nematoda	Enoplea	Trichinellida	Trichinellidae	Trichinella	Trichinella spiralis	strain=ISS 195	0	0	1
GCF_000150275.1	Eukaryota	Placozoa	noInfo	noInfo	noInfo	Trichoplax	Trichoplax adhaerens	strain=Grell-BS-1999	0	0	2
GCF_000715545.1	Eukaryota	Platyhelminthes	Trematoda	Opisthorchiida	Opisthorchiidae	Opisthorchis	Opisthorchis viverrini		0	0	1
GCF_000237925.1	Eukaryota	Platyhelminthes	Trematoda	Strigeidida	Schistosomatidae	Schistosoma	Schistosoma mansoni	strain=Puerto Rico	0	0	1
GCF_000699445.1	Eukaryota	Platyhelminthes	Trematoda	Strigeidida	Schistosomatidae	Schistosoma	Schistosoma haematobium		0	0	1
GCF_000090795.1	Eukaryota	Porifera	Demospongiae	Haplosclerida	Niphatidae	Amphimedon	Amphimedon queenslandica		0	0	1
GCF_000485595.1	Eukaryota	Priapulida	noInfo	noInfo	Priapulidae	Priapulus	Priapulus caudatus		0	0	1
GCF_000002425.3	Eukaryota	Streptophyta	Bryopsida	Funariales	Funariaceae	Physcomitrella	Physcomitrella patens	ecotype=Gransden 2004	0	0	9
GCF_000442705.1	Eukaryota	Streptophyta	Liliopsida	Arecales	Arecaceae	Elaeis	Elaeis guineensis		0	0	11
GCF_000413155.1	Eukaryota	Streptophyta	Liliopsida	Arecales	Arecaceae	Phoenix	Phoenix dactylifera	cultivar=Khalas	0	0	7
GCF_001876935.1	Eukaryota	Streptophyta	Liliopsida	Asparagales	Asparagaceae	Asparagus	Asparagus officinalis		0	0	4
GCF_001605985.1	Eukaryota	Streptophyta	Liliopsida	Asparagales	Orchidaceae	Dendrobium	Dendrobium catenatum		0	0	10
GCF_001263595.1	Eukaryota	Streptophyta	Liliopsida	Asparagales	Orchidaceae	Phalaenopsis	Phalaenopsis equestris		0	0	5
GCF_001540865.1	Eukaryota	Streptophyta	Liliopsida	Poales	Bromeliaceae	Ananas	Ananas comosus	cultivar=F153	0	0	8
GCF_001957025.1	Eukaryota	Streptophyta	Liliopsida	Poales	Poaceae	Aegilops	Aegilops tauschii subsp. tauschii	cultivar=AL8/78	0	0	8
GCF_000005505.2	Eukaryota	Streptophyta	Liliopsida	Poales	Poaceae	Brachypodium	Brachypodium distachyon	strain=Bd21	0	0	6
GCF_000231095.1	Eukaryota	Streptophyta	Liliopsida	Poales	Poaceae	Oryza	Oryza brachyantha		0	0	3
GCF_001433935.1	Eukaryota	Streptophyta	Liliopsida	Poales	Poaceae	Oryza	Oryza sativa Japonica Group		0	0	4
GCF_000263155.2	Eukaryota	Streptophyta	Liliopsida	Poales	Poaceae	Setaria	Setaria italica	strain=Yugu1	0	0	13
GCF_000003195.3	Eukaryota	Streptophyta	Liliopsida	Poales	Poaceae	Sorghum	Sorghum bicolor	cultivar=BTx623	0	0	8
GCF_000005005.2	Eukaryota	Streptophyta	Liliopsida	Poales	Poaceae	Zea	Zea mays	cultivar=B73	0	0	20
GCF_000313855.2	Eukaryota	Streptophyta	Liliopsida	Zingiberales	Musaceae	Musa	Musa acuminata subsp. malaccensis	strain=Doubled-haploid Pahang (DH-Pahang)	0	0	13
GCF_000143415.3	Eukaryota	Streptophyta	Lycopodiopsida	Selaginellales	Selaginellaceae	Selaginella	Selaginella moellendorffii		0	0	4
GCF_000471905.2	Eukaryota	Streptophyta	noInfo	Amborellales	Amborellaceae	Amborella	Amborella trichopoda		0	0	4
GCF_001625215.1	Eukaryota	Streptophyta	noInfo	Apiales	Apiaceae	Daucus	Daucus carota subsp. sativus	cultivar=DH1	0	0	10
GCF_002127325.1	Eukaryota	Streptophyta	noInfo	Asterales	Asteraceae	Helianthus	Helianthus annuus		0	0	8
GCF_000001735.3	Eukaryota	Streptophyta	noInfo	Brassicales	Brassicaceae	Arabidopsis	Arabidopsis thaliana	ecotype=Columbia	0	0	9
GCF_000004255.2	Eukaryota	Streptophyta	noInfo	Brassicales	Brassicaceae	Arabidopsis	Arabidopsis lyrata subsp. lyrata		0	0	5
GCF_000309985.1	Eukaryota	Streptophyta	noInfo	Brassicales	Brassicaceae	Brassica	Brassica rapa	cultivar=Chiifu-401-42	0	0	12
GCF_000686985.2	Eukaryota	Streptophyta	noInfo	Brassicales	Brassicaceae	Brassica	Brassica napus	cultivar=ZS11	0	0	27
GCF_000695525.1	Eukaryota	Streptophyta	noInfo	Brassicales	Brassicaceae	Brassica	Brassica oleracea var. oleracea	cultivar=TO1000	0	0	9
GCF_000633955.1	Eukaryota	Streptophyta	noInfo	Brassicales	Brassicaceae	Camelina	Camelina sativa	cultivar=DH55	0	0	22
GCF_000375325.1	Eukaryota	Streptophyta	noInfo	Brassicales	Brassicaceae	Capsella	Capsella rubella	cultivar=Monte Gargano	0	0	3
GCF_000478725.1	Eukaryota	Streptophyta	noInfo	Brassicales	Brassicaceae	Eutrema	Eutrema salsugineum		0	0	6
GCF_000801105.1	Eukaryota	Streptophyta	noInfo	Brassicales	Brassicaceae	Raphanus	Raphanus sativus	cultivar=WK10039	0	0	8
GCF_000150535.2	Eukaryota	Streptophyta	noInfo	Brassicales	Caricaceae	Carica	Carica papaya	cultivar=SunUp	0	0	3
GCF_000463585.1	Eukaryota	Streptophyta	noInfo	Brassicales	Cleomaceae	Tarenaya	Tarenaya hassleriana		0	0	8
GCF_000511025.2	Eukaryota	Streptophyta	noInfo	Caryophyllales	Chenopodiaceae	Beta	Beta vulgaris subsp. vulgaris		0	0	5
GCF_001683475.1	Eukaryota	Streptophyta	noInfo	Caryophyllales	Chenopodiaceae	Chenopodium	Chenopodium quinoa	cultivar=QQ74	0	0	13
GCF_002007265.1	Eukaryota	Streptophyta	noInfo	Caryophyllales	Chenopodiaceae	Spinacia	Spinacia oleracea	cultivar=Sp75	0	0	10
GCF_000004075.2	Eukaryota	Streptophyta	noInfo	Cucurbitales	Cucurbitaceae	Cucumis	Cucumis sativus	cultivar=9930	0	0	8
GCF_000313045.1	Eukaryota	Streptophyta	noInfo	Cucurbitales	Cucurbitaceae	Cucumis	Cucumis melo	cultivar=DHL92	0	0	2
GCF_001995035.1	Eukaryota	Streptophyta	noInfo	Cucurbitales	Cucurbitaceae	Momordica	Momordica charantia	strain=OHB3-1	0	0	3
GCF_000816755.2	Eukaryota	Streptophyta	noInfo	Fabales	Fabaceae	Arachis	Arachis ipaensis	cultivar=K30076	0	0	6
GCF_000817695.2	Eukaryota	Streptophyta	noInfo	Fabales	Fabaceae	Arachis	Arachis duranensis	cultivar=V14167	0	0	3
GCF_000340665.1	Eukaryota	Streptophyta	noInfo	Fabales	Fabaceae	Cajanus	Cajanus cajan		0	0	5
GCF_000331145.1	Eukaryota	Streptophyta	noInfo	Fabales	Fabaceae	Cicer	Cicer arietinum	cultivar=CDC Frontier	0	0	5
GCF_000004515.4	Eukaryota	Streptophyta	noInfo	Fabales	Fabaceae	Glycine	Glycine max	cultivar=Williams 82	0	0	7
GCF_001865875.1	Eukaryota	Streptophyta	noInfo	Fabales	Fabaceae	Lupinus	Lupinus angustifolius	cultivar=Tanjil	0	0	16
GCF_000219495.3	Eukaryota	Streptophyta	noInfo	Fabales	Fabaceae	Medicago	Medicago truncatula	strain=A17	0	0	12
GCF_000499845.1	Eukaryota	Streptophyta	noInfo	Fabales	Fabaceae	Phaseolus	Phaseolus vulgaris	cultivar=G19833	0	0	3
GCF_000741045.1	Eukaryota	Streptophyta	noInfo	Fabales	Fabaceae	Vigna	Vigna radiata var. radiata	cultivar=VC1973A	0	0	2
GCF_001190045.1	Eukaryota	Streptophyta	noInfo	Fabales	Fabaceae	Vigna	Vigna angularis	cultivar=Jingnong 6	0	0	3
GCF_001411555.1	Eukaryota	Streptophyta	noInfo	Fagales	Juglandaceae	Juglans	Juglans regia	cultivar=Chandler	0	0	7
GCF_000512975.1	Eukaryota	Streptophyta	noInfo	Lamiales	Pedaliaceae	Sesamum	Sesamum indicum	cultivar=Zhongzhi No. 13	0	0	6
GCF_000504015.1	Eukaryota	Streptophyta	noInfo	Lamiales	Phrymaceae	Erythranthe	Erythranthe guttata	cultivar=IM62	0	0	6
GCF_001654055.1	Eukaryota	Streptophyta	noInfo	Malpighiales	Euphorbiaceae	Hevea	Hevea brasiliensis	cultivar=reyan7-33-97	0	0	16
GCF_000696525.1	Eukaryota	Streptophyta	noInfo	Malpighiales	Euphorbiaceae	Jatropha	Jatropha curcas	cultivar=GZQX0401	0	0	6
GCF_001659605.1	Eukaryota	Streptophyta	noInfo	Malpighiales	Euphorbiaceae	Manihot	Manihot esculenta	cultivar=AM560-2	0	0	5
GCF_000151685.1	Eukaryota	Streptophyta	noInfo	Malpighiales	Euphorbiaceae	Ricinus	Ricinus communis	cultivar=Hale	0	0	3
GCF_000002775.3	Eukaryota	Streptophyta	noInfo	Malpighiales	Salicaceae	Populus	Populus trichocarpa		0	0	10
GCF_000495115.1	Eukaryota	Streptophyta	noInfo	Malpighiales	Salicaceae	Populus	Populus euphratica		0	0	14
GCF_002303985.1	Eukaryota	Streptophyta	noInfo	Malvales	Malvaceae	Durio	Durio zibethinus	cultivar=Musang King	0	0	13
GCF_000327365.1	Eukaryota	Streptophyta	noInfo	Malvales	Malvaceae	Gossypium	Gossypium raimondii		0	0	9
GCF_000612285.1	Eukaryota	Streptophyta	noInfo	Malvales	Malvaceae	Gossypium	Gossypium arboreum	cultivar=Shixiya1	0	0	13
GCF_000987745.1	Eukaryota	Streptophyta	noInfo	Malvales	Malvaceae	Gossypium	Gossypium hirsutum	cultivar=TM-1	0	0	19
GCF_002168275.1	Eukaryota	Streptophyta	noInfo	Malvales	Malvaceae	Herrania	Herrania umbratica	cultivar=Fairchild	0	0	2
GCF_000208745.1	Eukaryota	Streptophyta	noInfo	Malvales	Malvaceae	Theobroma	Theobroma cacao	cultivar=B97-61/B2	0	0	5
GCF_000612305.1	Eukaryota	Streptophyta	noInfo	Myrtales	Myrtaceae	Eucalyptus	Eucalyptus grandis	cultivar=BRASUZ1	0	0	7
GCF_000365185.1	Eukaryota	Streptophyta	noInfo	Proteales	Nelumbonaceae	Nelumbo	Nelumbo nucifera		0	0	3
GCF_000826755.1	Eukaryota	Streptophyta	noInfo	Rosales	Rhamnaceae	Ziziphus	Ziziphus jujuba	cultivar=Dongzao	0	0	4
GCF_000184155.1	Eukaryota	Streptophyta	noInfo	Rosales	Rosaceae	Fragaria	Fragaria vesca subsp. vesca		0	0	3
GCF_000148765.1	Eukaryota	Streptophyta	noInfo	Rosales	Rosaceae	Malus	Malus domestica	cultivar=Golden Delicious	0	0	9
GCF_000346465.2	Eukaryota	Streptophyta	noInfo	Rosales	Rosaceae	Prunus	Prunus persica	cultivar=Lovell	0	0	5
GCF_000346735.1	Eukaryota	Streptophyta	noInfo	Rosales	Rosaceae	Prunus	Prunus mume		0	0	4
GCF_002207925.1	Eukaryota	Streptophyta	noInfo	Rosales	Rosaceae	Prunus	Prunus avium	cultivar=Satonishiki	0	0	4
GCF_000315295.1	Eukaryota	Streptophyta	noInfo	Rosales	Rosaceae	Pyrus	Pyrus x bretschneideri	cultivar=Dangshansuli	0	0	8
GCF_000317415.1	Eukaryota	Streptophyta	noInfo	Sapindales	Rutaceae	Citrus	Citrus sinensis	cultivar=Valencia	0	0	5
GCF_000493195.1	Eukaryota	Streptophyta	noInfo	Sapindales	Rutaceae	Citrus	Citrus clementina	cultivar=Clemenules	0	0	4
GCF_001879475.1	Eukaryota	Streptophyta	noInfo	Solanales	Convolvulaceae	Ipomoea	Ipomoea nil	cultivar=Tokyo-kokei standard	0	0	7
GCF_000710875.1	Eukaryota	Streptophyta	noInfo	Solanales	Solanaceae	Capsicum	Capsicum annuum	cultivar=Zunla-1	0	0	5
GCF_000390325.2	Eukaryota	Streptophyta	noInfo	Solanales	Solanaceae	Nicotiana	Nicotiana tomentosiformis		0	0	5
GCF_000393655.1	Eukaryota	Streptophyta	noInfo	Solanales	Solanaceae	Nicotiana	Nicotiana sylvestris		0	0	3
GCF_000715135.1	Eukaryota	Streptophyta	noInfo	Solanales	Solanaceae	Nicotiana	Nicotiana tabacum	cultivar=TN90	0	0	11
GCF_001879085.1	Eukaryota	Streptophyta	noInfo	Solanales	Solanaceae	Nicotiana	Nicotiana attenuata	strain=UT	0	0	5
GCF_000188115.3	Eukaryota	Streptophyta	noInfo	Solanales	Solanaceae	Solanum	Solanum lycopersicum	cultivar=Heinz 1706	0	0	3
GCF_000226075.1	Eukaryota	Streptophyta	noInfo	Solanales	Solanaceae	Solanum	Solanum tuberosum	cultivar=DM 1-3 516 R44	0	0	8
GCF_001406875.1	Eukaryota	Streptophyta	noInfo	Solanales	Solanaceae	Solanum	Solanum pennellii		0	0	5
GCF_000003745.3	Eukaryota	Streptophyta	noInfo	Vitales	Vitaceae	Vitis	Vitis vinifera	cultivar=PN40024	0	0	6
GCF_000002595.1	Eukaryota	Chlorophyta	Chlorophyceae	Chlamydomonadales	Chlamydomonadaceae	Chlamydomonas	Chlamydomonas reinhardtii	strain=CC-503 cw92 mt+	1	2	0
GCF_000143455.1	Eukaryota	Chlorophyta	Chlorophyceae	Chlamydomonadales	Volvocaceae	Volvox	Volvox carteri f. nagariensis	strain=Eve	2	2	0
GCF_000611645.1	Eukaryota	Chlorophyta	Chlorophyceae	Sphaeropleales	Selenastraceae	Monoraphidium	Monoraphidium neglectum	strain=SAG 48.87	0	1	0
GCF_002220235.1	Eukaryota	Chlorophyta	Mamiellophyceae	Mamiellales	Bathycoccaceae	Bathycoccus	Bathycoccus prasinos	strain=RCC 1105	2	1	0
GCF_000092065.1	Eukaryota	Chlorophyta	Mamiellophyceae	Mamiellales	Bathycoccaceae	Ostreococcus	Ostreococcus lucimarinus CCE9901	strain=CCE9901	3	3	0
GCF_000214015.3	Eukaryota	Chlorophyta	Mamiellophyceae	Mamiellales	Bathycoccaceae	Ostreococcus	Ostreococcus tauri	strain=RCC4221	3	2	0
GCF_000090985.2	Eukaryota	Chlorophyta	Mamiellophyceae	Mamiellales	Mamiellaceae	Micromonas	Micromonas commoda	strain=RCC299	2	2	0
GCF_000151265.2	Eukaryota	Chlorophyta	Mamiellophyceae	Mamiellales	Mamiellaceae	Micromonas	Micromonas pusilla CCMP1545	strain=CCMP1545	3	2	0
GCF_000733215.1	Eukaryota	Chlorophyta	Trebouxiophyceae	Chlorellales	Chlorellaceae	Auxenochlorella	Auxenochlorella protothecoides	strain=0710	0	1	0
GCF_000147415.1	Eukaryota	Chlorophyta	Trebouxiophyceae	Chlorellales	Chlorellaceae	Chlorella	Chlorella variabilis	strain=NC64A	1	2	0
GCF_000258705.1	Eukaryota	Chlorophyta	Trebouxiophyceae	noInfo	Coccomyxaceae	Coccomyxa	Coccomyxa subellipsoidea C-169	strain=C-169	1	0	1
GCF_000150955.2	Eukaryota	Bacillariophyta	Bacillariophyceae	Naviculales	Phaeodactylaceae	Phaeodactylum	Phaeodactylum tricornutum CCAP 1055/1	strain=CCAP 1055/1	1	0	2
GCF_000149405.2	Eukaryota	Bacillariophyta	Coscinodiscophyceae	Thalassiosirales	Thalassiosiraceae	Thalassiosira	Thalassiosira pseudonana CCMP1335	strain=CCMP1335	1	1	2
GCF_000091205.1	Eukaryota	noInfo	Bangiophyceae	Cyanidiales	Cyanidiaceae	Cyanidioschyzon	Cyanidioschyzon merolae strain 10D	strain=10D	0	0	1
GCF_000341285.1	Eukaryota	noInfo	Bangiophyceae	Cyanidiales	Cyanidiaceae	Galdieria	Galdieria sulphuraria	strain=074W	0	0	1
GCF_000350225.1	Eukaryota	noInfo	Florideophyceae	Gigartinales	Gigartinaceae	Chondrus	Chondrus crispus	strain=Stackhouse	1	1	0
GCF_000004985.1	Eukaryota	noInfo	Heterolobosea	Schizopyrenida	Vahlkampfiidae	Naegleria	Naegleria gruberi	strain=NEG-M	0	0	3
GCF_001186125.1	Eukaryota	noInfo	Ichthyosporea	Ichthyophonida	noInfo	Sphaeroforma	Sphaeroforma arctica JP610	strain=JP610	1	1	0
GCF_000151315.2	Eukaryota	noInfo	Ichthyosporea	noInfo	noInfo	Capsaspora	Capsaspora owczarzaki ATCC 30864	strain=ATCC 30864	0	0	1
GCF_000002865.3	Eukaryota	noInfo	noInfo	Choanoflagellida	Salpingoecidae	Monosiga	Monosiga brevicollis MX1	strain=MX1	1	1	0
GCF_000188695.1	Eukaryota	noInfo	noInfo	Choanoflagellida	Salpingoecidae	Salpingoeca	Salpingoeca rosetta	strain=ATCC 50818	0	1	0
GCF_000787575.1	Eukaryota	noInfo	noInfo	Dictyosteliida	noInfo	Acytostelium	Acytostelium subglobosum LB1	strain=LB1	0	0	3
GCF_000004695.1	Eukaryota	noInfo	noInfo	Dictyosteliida	noInfo	Dictyostelium	Dictyostelium discoideum	strain=AX4	0	0	2
GCF_000190715.1	Eukaryota	noInfo	noInfo	Dictyosteliida	noInfo	Dictyostelium	Dictyostelium purpureum	strain=QSDP1	0	0	1
GCF_000203815.1	Eukaryota	noInfo	noInfo	Dictyosteliida	noInfo	Dictyostelium	Dictyostelium fasciculatum	strain=SH3	0	0	1
GCF_000004825.1	Eukaryota	noInfo	noInfo	Dictyosteliida	noInfo	Polysphondylium	Polysphondylium pallidum PN500	strain=PN500	0	0	2
GCF_000372725.1	Eukaryota	noInfo	noInfo	Isochrysidales	Noelaerhabdaceae	Emiliania	Emiliania huxleyi CCMP1516	strain=CCMP1516	1	1	0
GCF_000002725.2	Eukaryota	noInfo	noInfo	Kinetoplastida	Trypanosomatidae	Leishmania	Leishmania major strain Friedlin	strain=Friedlin	0	0	7
GCF_000002845.2	Eukaryota	noInfo	noInfo	Kinetoplastida	Trypanosomatidae	Leishmania	Leishmania braziliensis MHOM/BR/75/M2904	strain=MHOM/BR/75/M2904	0	0	1
GCF_000002875.2	Eukaryota	noInfo	noInfo	Kinetoplastida	Trypanosomatidae	Leishmania	Leishmania infantum JPCM5	strain=JPCM5	0	0	6
GCF_000227135.1	Eukaryota	noInfo	noInfo	Kinetoplastida	Trypanosomatidae	Leishmania	Leishmania donovani	strain=BPK282A1	0	0	1
GCF_000234665.1	Eukaryota	noInfo	noInfo	Kinetoplastida	Trypanosomatidae	Leishmania	Leishmania mexicana MHOM/GT/2001/U1103	strain=MHOM/GT/2001/U1103	0	0	4
GCF_000755165.1	Eukaryota	noInfo	noInfo	Kinetoplastida	Trypanosomatidae	Leishmania	Leishmania panamensis	strain=MHOM/PA/94/PSC-1	0	0	1
GCF_001293395.1	Eukaryota	noInfo	noInfo	Kinetoplastida	Trypanosomatidae	Leptomonas	Leptomonas pyrrhocoris		0	0	3
GCF_000209065.1	Eukaryota	noInfo	noInfo	Kinetoplastida	Trypanosomatidae	Trypanosoma	Trypanosoma cruzi	strain=CL Brener	0	0	6
GCF_000210295.1	Eukaryota	noInfo	noInfo	Kinetoplastida	Trypanosomatidae	Trypanosoma	Trypanosoma brucei gambiense DAL972	strain=Dal 972 clone 1 (MHOM/CI/86/DAL972)	0	0	2
GCF_000691245.1	Eukaryota	noInfo	noInfo	Kinetoplastida	Trypanosomatidae	Trypanosoma	Trypanosoma grayi	strain=ANR4	0	0	1
GCF_000313135.1	Eukaryota	noInfo	noInfo	Longamoebia	Acanthamoebidae	Acanthamoeba	Acanthamoeba castellanii str. Neff	strain=Neff	0	0	1
GCF_000142905.1	Eukaryota	noInfo	noInfo	noInfo	Apusomonadidae	Thecamonas	Thecamonas trahens ATCC 50062	strain=ATCC 50062	0	0	1
GCF_000208925.1	Eukaryota	noInfo	noInfo	noInfo	Entamoebidae	Entamoeba	Entamoeba histolytica HM-1:IMSS	strain=HM-1:IMSS	0	0	3
GCF_000209125.1	Eukaryota	noInfo	noInfo	noInfo	Entamoebidae	Entamoeba	Entamoeba dispar SAW760	strain=SAW760	0	0	3
GCF_000330505.1	Eukaryota	noInfo	noInfo	noInfo	Entamoebidae	Entamoeba	Entamoeba invadens IP1	strain=IP1	0	0	3
GCF_000002435.1	Eukaryota	noInfo	noInfo	noInfo	Hexamitidae	Giardia	Giardia lamblia ATCC 50803	strain=WB C6	0	0	2
GCF_000388065.1	Eukaryota	noInfo	noInfo	noInfo	noInfo	Fonticula	Fonticula alba	strain=ATCC 38817	0	0	1
GCF_000006405.1	Eukaryota	noInfo	noInfo	Perkinsida	Perkinsidae	Perkinsus	Perkinsus marinus ATCC 50983	strain=ATCC 50983	1	13	0
GCF_000002825.2	Eukaryota	noInfo	noInfo	Trichomonadida	Trichomonadidae	Trichomonas	Trichomonas vaginalis G3	strain=G3; ATCC PRA-98	0	0	2
GCF_000220395.1	Eukaryota	noInfo	Oligohymenophorea	Hymenostomatida	noInfo	Ichthyophthirius	Ichthyophthirius multifiliis	strain=G5	0	0	1
GCF_000189635.1	Eukaryota	noInfo	Oligohymenophorea	Hymenostomatida	Tetrahymenidae	Tetrahymena	Tetrahymena thermophila SB210	strain=SB210	0	0	1
GCF_000142945.1	Eukaryota	noInfo	Oomycetes	Peronosporales	noInfo	Phytophthora	Phytophthora infestans T30-4	strain=T30-4	2	0	2
GCF_000149755.1	Eukaryota	noInfo	Oomycetes	Peronosporales	noInfo	Phytophthora	Phytophthora sojae	strain=P6497	2	0	2
GCF_000247585.1	Eukaryota	noInfo	Oomycetes	Peronosporales	noInfo	Phytophthora	Phytophthora parasitica INRA-310	strain=INRA-310	2	0	2
GCF_000520075.1	Eukaryota	noInfo	Oomycetes	Saprolegniales	Saprolegniaceae	Aphanomyces	Aphanomyces astaci	strain=APO3	2	0	2
GCF_000520115.1	Eukaryota	noInfo	Oomycetes	Saprolegniales	Saprolegniaceae	Aphanomyces	Aphanomyces invadans	strain=NJM9701	4	0	2
GCF_000151545.1	Eukaryota	noInfo	Oomycetes	Saprolegniales	Saprolegniaceae	Saprolegnia	Saprolegnia parasitica CBS 223.65	strain=CBS 223.65	2	0	0
GCF_000281045.1	Eukaryota	noInfo	Oomycetes	Saprolegniales	Saprolegniaceae	Saprolegnia	Saprolegnia diclina VS20	strain=VS20	2	0	2
GCF_000186865.1	Eukaryota	noInfo	Pelagophyceae	Pelagomonadales	noInfo	Aureococcus	Aureococcus anophagefferens	strain=CCMP1984	1	0	2
GCF_000002415.2	Eukaryota	Apicomplexa	Aconoidasida	Haemosporida	Plasmodiidae	Plasmodium	Plasmodium vivax		0	0	2
GCF_000002765.3	Eukaryota	Apicomplexa	Aconoidasida	Haemosporida	Plasmodiidae	Plasmodium	Plasmodium falciparum 3D7		0	0	2
GCF_000006355.1	Eukaryota	Apicomplexa	Aconoidasida	Haemosporida	Plasmodiidae	Plasmodium	Plasmodium knowlesi strain H	strain=H	0	0	2
GCF_000321355.1	Eukaryota	Apicomplexa	Aconoidasida	Haemosporida	Plasmodiidae	Plasmodium	Plasmodium cynomolgi strain B	strain=B	0	0	1
GCF_000524495.1	Eukaryota	Apicomplexa	Aconoidasida	Haemosporida	Plasmodiidae	Plasmodium	Plasmodium inui San Antonio 1	strain=San Antonio 1	0	0	2
GCF_000709005.1	Eukaryota	Apicomplexa	Aconoidasida	Haemosporida	Plasmodiidae	Plasmodium	Plasmodium vinckei vinckei	strain=vinckei	0	0	2
GCF_000956335.1	Eukaryota	Apicomplexa	Aconoidasida	Haemosporida	Plasmodiidae	Plasmodium	Plasmodium fragile	strain=nilgiri	0	0	2
GCF_001602025.1	Eukaryota	Apicomplexa	Aconoidasida	Haemosporida	Plasmodiidae	Plasmodium	Plasmodium gaboni	strain=SY75	0	0	1
GCF_001680005.1	Eukaryota	Apicomplexa	Aconoidasida	Haemosporida	Plasmodiidae	Plasmodium	Plasmodium coatneyi	strain=Hackeri	0	0	2
GCF_900002335.2	Eukaryota	Apicomplexa	Aconoidasida	Haemosporida	Plasmodiidae	Plasmodium	Plasmodium chabaudi chabaudi	strain=AS	0	0	2
GCF_900002385.1	Eukaryota	Apicomplexa	Aconoidasida	Haemosporida	Plasmodiidae	Plasmodium	Plasmodium yoelii	strain=17X	0	0	1
GCF_000165395.1	Eukaryota	Apicomplexa	Aconoidasida	noInfo	Babesiidae	Babesia	Babesia bovis	strain=T2Bo	0	0	2
GCF_000691945.2	Eukaryota	Apicomplexa	Aconoidasida	noInfo	Babesiidae	Babesia	Babesia microti strain RI	strain=RI	0	0	1
GCF_000981445.1	Eukaryota	Apicomplexa	Aconoidasida	noInfo	Babesiidae	Babesia	Babesia bigemina	strain=Bond	0	0	2
GCF_000003225.3	Eukaryota	Apicomplexa	Aconoidasida	noInfo	Theileriidae	Theileria	Theileria annulata strain Ankara	strain=Ankara isolate clone C9	0	0	1
GCF_000165365.1	Eukaryota	Apicomplexa	Aconoidasida	noInfo	Theileriidae	Theileria	Theileria parva	strain=Muguga	0	0	1
GCF_000342415.1	Eukaryota	Apicomplexa	Aconoidasida	noInfo	Theileriidae	Theileria	Theileria equi strain WA	strain=WA	0	0	2
GCF_000740895.1	Eukaryota	Apicomplexa	Aconoidasida	noInfo	Theileriidae	Theileria	Theileria orientalis strain Shintoku	strain=Shintoku	0	0	1
GCF_000006425.1	Eukaryota	Apicomplexa	Coccidia	Eucoccidiorida	Cryptosporidiidae	Cryptosporidium	Cryptosporidium hominis	strain=TU502	0	0	1
GCF_000006515.1	Eukaryota	Apicomplexa	Coccidia	Eucoccidiorida	Cryptosporidiidae	Cryptosporidium	Cryptosporidium muris RN66	strain=RN66	0	0	1
GCF_000165345.1	Eukaryota	Apicomplexa	Coccidia	Eucoccidiorida	Cryptosporidiidae	Cryptosporidium	Cryptosporidium parvum Iowa II		0	0	1
GCF_000769155.1	Eukaryota	Apicomplexa	Coccidia	Eucoccidiorida	Eimeriidae	Cyclospora	Cyclospora cayetanensis	strain=CHN_HEN01	0	0	1
GCF_000499385.1	Eukaryota	Apicomplexa	Coccidia	Eucoccidiorida	Eimeriidae	Eimeria	Eimeria necatrix	strain=Houghton	0	0	1
GCF_000499425.1	Eukaryota	Apicomplexa	Coccidia	Eucoccidiorida	Eimeriidae	Eimeria	Eimeria acervulina	strain=Houghton	0	0	1
GCF_000499545.2	Eukaryota	Apicomplexa	Coccidia	Eucoccidiorida	Eimeriidae	Eimeria	Eimeria tenella	strain=Houghton	0	0	2
GCF_000499605.1	Eukaryota	Apicomplexa	Coccidia	Eucoccidiorida	Eimeriidae	Eimeria	Eimeria maxima	strain=Weybridge	0	0	1
GCF_000258005.1	Eukaryota	Apicomplexa	Coccidia	Eucoccidiorida	Sarcocystidae	Hammondia	Hammondia hammondi	strain=H.H.34	0	0	2
GCF_000208865.1	Eukaryota	Apicomplexa	Coccidia	Eucoccidiorida	Sarcocystidae	Neospora	Neospora caninum Liverpool	strain=Liverpool	0	0	2
GCF_000006565.2	Eukaryota	Apicomplexa	Coccidia	Eucoccidiorida	Sarcocystidae	Toxoplasma	Toxoplasma gondii ME49	strain=ME49	0	0	2
